# Supplementary material for: Analysis of spatial heterogeneity in Xi'an's urban heat island effect using multi-source data fusion
Source: PLoS One. 2025 Oct 17;20(10):e0332885. doi: 10.1371/journal.pone.0332885 (PMC12533849; doi:10.1371/journal.pone.0332885)
Supplement: S1 File — S1 Data. fin_data.csv. Original dataset of independent and dependent variables used in the analysis. S2 Data. fin_data.xlsx. Same dataset as S1, provided in Excel format for reproducibility. S3 Data. fin_data_2.csv and fin_data_2.xls. Extended dataset 2, including supplementary indicators for model validation. S4 Data. fin_data_3.csv. Extended dataset 3, providing additional data points for robustness checks. S5 Data. segmentation_result.csv. Semantic segmentation outputs of street view images, including derived indices such as Green View Index (GVI) and Sky View Index (SVI). S6 Text. OLS.pdf. Supplementary results of the Ordinary Least Squares (OLS) regression analysis, including diagnostic plots and summary tables. S7 Data. GWR folder. Geographically Weighted Regression (GWR) model outputs and related spatial results. S8 Data. MGWR folder. Multiscale Geographically Weighted Regression (MGWR) model outputs and coefficient estimation results. (ZIP) [file pone.0332885.s001.zip]

Archive with 31 entries (28 files):
- S1_Data.csv
- S2_Data.xlsx
- S3_Data.csv
- S3_Data.xls
- S4_Data.csv
- S5_Data.csv
- S6_Text.pdf
- S7_Data_GWR/
- S7_Data_GWR/GWR.cpg
- S7_Data_GWR/GWR.dbf
- S7_Data_GWR/GWR.prj
- S7_Data_GWR/GWR.sbn
- S7_Data_GWR/GWR.sbx
- S7_Data_GWR/GWR.shp
- S7_Data_GWR/GWR.shp.xml
- S7_Data_GWR/GWR.shx
- S7_Data_GWR/GWR_TableToExcel.xls
- S8_Data_MGWR/
- S8_Data_MGWR/info/
- S8_Data_MGWR/info/arc.dir
- S8_Data_MGWR/MGWR.cpg
- S8_Data_MGWR/MGWR.dbf
- S8_Data_MGWR/MGWR.prj
- S8_Data_MGWR/MGWR.sbn
- S8_Data_MGWR/MGWR.sbx
- S8_Data_MGWR/MGWR.shp
- S8_Data_MGWR/MGWR.shp.xml
- S8_Data_MGWR/MGWR.shx
- S8_Data_MGWR/output.cpg
- S8_Data_MGWR/output.dbf
- S8_Data_MGWR/output.dbf.xml
