# Supplementary material for: Analysis of spatial heterogeneity in Xi'an's urban heat island effect using multi-source data fusion
Source: PLoS One. 2025 Oct 17;20(10):e0332885. doi: 10.1371/journal.pone.0332885 (PMC12533849; doi:10.1371/journal.pone.0332885)
Supplement: S1 File — S1 Data. fin_data.csv. Original dataset of independent and dependent variables used in the analysis. S2 Data. fin_data.xlsx. Same dataset as S1, provided in Excel format for reproducibility. S3 Data. fin_data_2.csv and fin_data_2.xls. Extended dataset 2, including supplementary indicators for model validation. S4 Data. fin_data_3.csv. Extended dataset 3, providing additional data points for robustness checks. S5 Data. segmentation_result.csv. Semantic segmentation outputs of street view images, including derived indices such as Green View Index (GVI) and Sky View Index (SVI). S6 Text. OLS.pdf. Supplementary results of the Ordinary Least Squares (OLS) regression analysis, including diagnostic plots and summary tables. S7 Data. GWR folder. Geographically Weighted Regression (GWR) model outputs and related spatial results. S8 Data. MGWR folder. Multiscale Geographically Weighted Regression (MGWR) model outputs and coefficient estimation results. (ZIP) [file pone.0332885.s001.zip › S1_Data.csv]

OBJECTID	Join_Count	TARGET_FID	id	lng	lat	road	sidewalk	building	wall	fence	pole	traffic_light	traffic_sign	vegetation	terrain	sky	person	rider	car	truck	bus	train	motorcycle	bicycle	flat	construction	object_	nature	human	vehicle	IEI	GVI	SVI	VSR	PSR	BCR	SFR	beautiful	boring	depressing	livelier	safer	wealthier	LST	Building_height	Building_density	RPVI	Road_Density	Population_density
1	1	111	117	108.9161346	34.30472736	0.333106041	0.044426918	0.025990963	0.002849102	0.016422749	0.002027512	0.000414371	0.002091885	0.413464546	0.060375214	0.094186306	1.14441E-05	0	0.004517555	0	0	0	0	0.000115395	0.377532959	0.045262814	0.004533768	0.47383976	1.14441E-05	0.00463295	0.463261127	0.47383976	0.094186306	0.333106041	0.044426918	0.028840065	0.020956516	7.8085175	-1.3701205	-4.801931	1.8180021	7.656431	1.9504068	31.16482544	12	930243.4375	0.377532959	361.5276489	38.91460419
2	1	112	1170	108.9719515	34.28906956	0.327418327	0.042921066	0.18236208	0.012046814	0.004254341	0.005937099	9.10759E-05	0.00282383	0.356960297	0.000399113	0.001805782	0.000382423	0.002862453	0.051509857	0	0.003216267	0.000304699	0	0.004039764	0.370339394	0.198663235	0.008852005	0.357359409	0.003244877	0.059735298	0.564475536	0.357359409	0.001805782	0.327418327	0.042921066	0.194408894	0.013106346	3.9498239	5.4908047	8.830425	2.3684745	1.6649275	5.051232	33.35238647	12.72727273	3405992.75	0.370339393	875.7092896	906.4541016
3	1	113	1171	108.9741346	34.28908613	0.378439903	0.040070534	0.135177612	0.00834322	0.003149509	0.007263184	0.000173569	0.001329899	0.348772049	0.000257015	0.032681942	0.000579357	1.28746E-05	0.042032719	0	0	0.001269817	0	0.000342369	0.418510437	0.146670341	0.008766651	0.349029064	0.000592232	0.043749332	0.504209042	0.349029064	0.032681942	0.378439903	0.040070534	0.143520832	0.011916161	6.0659943	4.1950684	9.50083	3.7974443	4.1806974	7.5202093	33.58139038	10.88888889	3022312.25	0.418510437	846.6488647	896.5879517
4	1	114	1173	108.9725996	34.28814775	0.316684723	0.015965939	0.473794937	0.060769558	0.007539749	0.001577377	0	0.002392292	0.043822289	0.000730038	0.019902229	0	0.00386858	0.04365921	0	0	0.003090858	0	0.004765034	0.332650661	0.542104244	0.003969669	0.044552326	0.00386858	0.05295229	0.589896202	0.044552326	0.019902229	0.316684723	0.015965939	0.534564495	0.011509418	7.6881037	5.7903814	6.7915044	7.495784	9.030985	11.311414	32.39532471	12.72727273	2780009.75	0.332650662	710.1361694	860.2772217
5	1	115	1175	108.9784493	34.28913426	0.290705681	0.090524673	0.174042225	0.007191181	0.004802227	0.008080006	0.000020504	0.002949238	0.325154781	0.001088142	0.026786804	0.005012512	0.000267506	0.051485538	0	0.006546497	0.002468586	0	0.002873898	0.381230354	0.186035633	0.011049747	0.326242924	0.005280018	0.063374519	0.522240162	0.326242924	0.026786804	0.290705681	0.090524673	0.181233406	0.015851974	7.536684	-0.39163184	5.918832	3.8276744	-0.26447916	-0.9962015	34.28207397	10.36363636	3172093.5	0.381230354	791.074585	33.56802368
6	1	116	1176	108.9763902	34.28913124	0.343849182	0.077854156	0.243330956	0.013799667	0.000298023	0.00327158	9.53674E-07	0.002704144	0.283157349	0.000150204	0.00261879	0.000519276	0.000131607	0.027828693	0	8.44002E-05	0.000192642	0	0.000208378	0.421703339	0.257428646	0.005976677	0.283307552	0.000650883	0.028314114	0.546562672	0.283307552	0.00261879	0.343849182	0.077854156	0.257130623	0.0062747	9.723968	6.61636	5.334829	3.3499584	2.3281183	7.3313203	32.56964111	9	3151970	0.421703338	830.885498	971.227356
7	1	117	1177	108.9771449	34.28850227	0.155029297	0.007044315	0.078879356	0.000522137	0.009607315	0.000504971	3.33786E-06	0.000883579	0.513877392	0.019922256	8.58307E-06	0	4.81606E-05	0.213141918	0	0.000161171	0	0	0.000366211	0.162073612	0.089008808	0.001391888	0.533799648	4.81606E-05	0.2136693	0.604278088	0.533799648	8.58307E-06	0.155029297	0.007044315	0.079401493	0.010999203	4.7496386	7.954972	6.038996	4.1181726	4.170767	-1.2307119	33.01397705	10.36363636	3071805.5	0.162073612	841.1062622	810.5145264
8	1	118	1178	108.9764225	34.28784277	0.106548309	0.005130768	0.180837631	0.000518322	2.09808E-05	0.000115395	9.53674E-07	0.001460075	0.439849377	0.005078793	5.91278E-05	0	2.90871E-05	0.26012516	0	0	0	0	0.00022316	0.111679077	0.181376934	0.001576424	0.444928169	2.90871E-05	0.260351181	0.622802734	0.444928169	5.91278E-05	0.106548309	0.005130768	0.181355953	0.001597404	6.400787	5.573371	8.119632	3.8081257	3.963504	2.825887	34.00863647	9	2743577	0.111679077	656.055481	605.4920044
9	1	119	1179	108.9784601	34.28695068	0.091503143	0.022501945	0.207720757	0.1119771	0.000600815	0.001764297	0	0.002164841	0.507555485	0.003433228	0.045214176	0.000146866	3.33786E-06	0.005074024	0	0	0.000339985	0	0	0.114005089	0.320298672	0.003929138	0.510988712	0.000150204	0.005414009	0.831783295	0.510988712	0.045214176	0.091503143	0.022501945	0.319697857	0.004529953	3.0336914	6.3907948	2.9091911	5.913645	2.6506462	2.628056	35.76889038	7.043478261	2181053.75	0.114005088	640.0210571	21.93031883
10	1	120	118	108.9251131	34.30826204	0.375103951	0.009026527	0.271044731	0.003677368	0.01614666	0.003034115	2.24113E-05	0.000935555	0.18784523	0.00663662	0.062795162	0	0.004722595	0.051503658	0	0.003341198	0.001119614	0	0.00214529	0.384130478	0.290868759	0.003992081	0.19448185	0.004722595	0.059009075	0.48270607	0.19448185	0.062795162	0.375103951	0.009026527	0.274722099	0.020138741	7.9988756	6.924246	2.6076841	4.5625973	0.26773334	3.4127731	30.67263794	19.71428571	2384289.5	0.384130478	537.8609619	160.0566101
11	1	121	1180	108.9796591	34.28578058	0.262228966	0.015051842	0.312114239	0.033769131	0.02500391	0.00717783	3.71933E-05	0.007926941	0.025053978	0.000155449	0.180755138	0	0	0.020848751	0	9.53674E-07	0.109875202	0	4.76837E-07	0.277280807	0.37088728	0.015141964	0.025209427	0	0.130725384	0.411083221	0.025209427	0.180755138	0.262228966	0.015051842	0.345883369	0.040145874	5.9037538	4.586702	4.2418137	7.6671057	4.0062313	7.883323	34.66830444	3.428571429	1306632.625	0.277280808	351.4456177	68.77288055
12	1	100	1155	108.9655227	34.28858651	0.313726902	0.012340546	0.001541615	0.002217293	0.004055023	0.000520229	9.53674E-07	0.002447605	0.316390991	0.0068326	0.154412746	0.00031805	0	0.113131046	0	0.05547142	0.016592979	0	0	0.326067448	0.007813931	0.002968788	0.323223591	0.00031805	0.185195446	0.32717371	0.323223591	0.154412746	0.313726902	0.012340546	0.003758907	0.007023811	3.2127995	3.4134178	8.694086	6.43168	6.195464	12.378702	33.15753174	8.4	802989.5625	0.326067448	1441.858887	1391.484741
13	1	101	1156	108.9642722	34.28762881	0.3005476	0.056089878	0.008917809	0.00162077	0.00273037	0.014950752	5.19753E-05	0.005310535	0.474053383	0.074030876	0.055039406	0.004547119	0.00073719	0.000890255	0	3.33786E-05	0	0	0.000448704	0.356637478	0.013268948	0.020313263	0.548084259	0.005284309	0.001372337	0.507635593	0.548084259	0.055039406	0.3005476	0.056089878	0.010538578	0.023043633	10.0741	1.8827796	1.94412	5.421853	6.7431335	0.047296524	32.56964111	7.5	795807.125	0.356637478	1340.021118	1007.825012
14	1	102	116	108.918646	34.30931968	0.355547905	0.014447689	0.145364761	0.025379658	0.024386883	0.006800652	4.76837E-07	0.002325058	0.063913822	0.013808727	0.332276821	8.58307E-06	0	0.014995575	0	0	0.00041008	0	0.000333309	0.369995594	0.195131302	0.009126186	0.077722549	8.58307E-06	0.015738964	0.26817131	0.077722549	0.332276821	0.355547905	0.014447689	0.170744419	0.033513069	2.594241	5.927655	7.204869	1.3779224	12.6797085	4.1361666	32.05007935	11.35714286	2399986	0.369995594	623.536377	39.76582336
15	1	103	1160	108.9666074	34.28756586	0.333320141	0.006157398	0.070247173	0.00250721	0.056639194	0.004212856	0.000276089	0.002501011	0.146372795	0.009331226	0.305637836	0.00022459	0.000308514	0.044606686	0	6.67572E-05	0.013346672	0	0.004243851	0.339477539	0.129393578	0.006989956	0.155704021	0.000533104	0.062263966	0.282756329	0.155704021	0.305637836	0.333320141	0.006157398	0.072754383	0.06362915	1.1117563	1.0594996	11.668592	3.292223	10.251074	-2.2607746	33.70443726	8.4	1267041.125	0.339477539	1009.122864	974.1072998
16	1	104	1161	108.9666309	34.28795481	0.423247337	0.009566307	0.035161495	0.002078533	0.011755943	0.004588127	0.000837326	0.000893116	0.087765694	0.000962257	0.378617764	2.28882E-05	0.000303745	0.040588856	0	4.29153E-06	0.001494408	0	0.001824379	0.432813644	0.048995972	0.006318569	0.088727951	0.000326633	0.044199467	0.143080235	0.088727951	0.378617764	0.423247337	0.009566307	0.037240028	0.018074512	-6.2098303	3.1655083	2.212932	-1.8318722	9.041044	8.107256	33.81381226	8.4	1249363	0.432813644	1080.236694	984.46875
17	1	105	1162	108.9675076	34.28810229	0.403079987	0.043440819	0.17330122	0.012105942	0.001033306	0.006327629	0.000319004	0.001394749	0.258480549	0.000067234	0.092696667	0.000905991	0	0.004111767	0	0.000762463	0.000156879	0	0.001815796	0.446520805	0.186440468	0.008041382	0.258547783	0.000905991	0.006846905	0.452962399	0.258547783	0.092696667	0.403079987	0.043440819	0.185407162	0.009074688	11.03607	8.222792	7.847877	2.3262525	3.6202297	4.103318	35.28012085	8.4	1855936.375	0.446520806	1099.706055	1311.584351
18	1	106	1163	108.9665838	34.28828483	0.319069862	0.009070396	0.026927948	0.005521774	0.033411503	0.004620552	0.000732899	0.002074242	0.124084949	0.003206253	0.335563183	4.76837E-07	0.000379086	0.133067608	0	0	0.001787663	0	0.000139236	0.328140259	0.065861225	0.007427692	0.127291203	0.000379562	0.135336876	0.197373867	0.127291203	0.335563183	0.319069862	0.009070396	0.032449722	0.040839195	2.900989	12.234989	15.249489	-4.1881227	1.03915	5.1659765	34.94174194	8.4	1186883.75	0.328140258	1168.680298	1009.763794
19	1	107	1164	108.9665367	34.28918058	0.37127924	0.008561611	0.025458336	0.005561829	0.083012104	0.002838612	0.000709057	0.002008915	0.171103477	0.022761822	0.292562485	0	0.000358105	0.005532742	0	0	0.001061916	0	0.006281376	0.379840851	0.114032269	0.005556583	0.193865299	0.000358105	0.013784409	0.290692329	0.193865299	0.292562485	0.37127924	0.008561611	0.031020164	0.088568687	-1.3216734	5.9609327	19.25943	11.233627	41.69946	-0.15298653	35.95004272	8.4	1057496.875	0.379840851	1490.64563	1433.844849
20	1	108	1165	108.9693646	34.28881521	0.334027767	0.060149193	0.20528698	0.010967255	0.001524448	0.001945972	0.000167847	0.00356245	0.232124329	0.001976967	0.095461369	0.000135422	0.000203133	0.048695087	0	0.001783371	0.001800537	0	0.000140667	0.39417696	0.217778683	0.00567627	0.234101295	0.000338554	0.052466869	0.455579281	0.234101295	0.095461369	0.334027767	0.060149193	0.216254234	0.007200718	2.8821566	4.500617	9.225292	2.3803613	6.0140553	5.954666	36.55505371	9.473684211	3328122.5	0.39417696	1037.537964	1238.880493
21	1	109	1167	108.9704492	34.28903065	0.330235004	0.057987213	0.182735443	0.001729965	0.01194191	0.001214504	3.8147E-06	0.001945019	0.330183029	7.05719E-05	0.02658987	0	0.000244617	0.053064823	0	9.53674E-07	0.000954628	0	0.001060963	0.388222218	0.196407318	0.003163338	0.330253601	0.000244617	0.055119038	0.529753685	0.330253601	0.02658987	0.330235004	0.057987213	0.184465408	0.015105247	6.397326	1.9479136	4.77503	3.358344	4.1768613	8.700152	35.31771851	12.72727273	3703644	0.388222217	1100.133179	898.6987305
22	1	110	1168	108.968693	34.28857948	0.31487608	0.086863518	0.04535675	0.111626625	0.016194344	0.001590252	0.000116348	0.001962662	0.379863739	4.76837E-06	0.028419018	0.000516415	5.24521E-05	0.006323814	0	9.53674E-07	0	0	0.005899429	0.401739597	0.173177719	0.003669262	0.379868507	0.000568867	0.01255703	0.55671072	0.379868507	0.028419018	0.31487608	0.086863518	0.156983376	0.019863605	7.493986	2.986549	4.9378023	-0.63028455	5.538324	5.446024	35.20492554	9.473684211	2841339	0.401739598	1125.924194	1510.724854
23	1	122	1181	108.9811026	34.28951893	0.319760799	0.068590164	0.101289272	0.016264439	0.007069111	0.008001804	1.33514E-05	0.002896786	0.417633533	0.002924919	0.012495518	0.001555443	0.001569748	0.025202274	0	0.000199318	0.001873016	0	0.012660503	0.388350964	0.124622822	0.010911942	0.420558453	0.003125191	0.039935112	0.553168297	0.420558453	0.012495518	0.319760799	0.068590164	0.117553711	0.017981052	5.6901965	0.28853226	6.8677545	1.7424965	6.4322104	4.69018	31.12380981	14.8	2694871.75	0.388350963	578.0794067	44.75433731
24	1	123	1182	108.9908451	34.28771908	0.615738869	0.000906944	0.268872261	0.000904083	0	2.38419E-06	0	0.001717567	0.000850201	0	0.000741959	0	0	0.108196735	0	0.000705719	2.38419E-06	0	2.71797E-05	0.616645813	0.269776344	0.001719952	0.000850201	0	0.110265732	0.272346497	0.000850201	0.000741959	0.615738869	0.000906944	0.269776344	0.001719952	5.149533	4.1561904	8.612516	7.8732843	1.9093668	3.75741	41.70944214		275770.6875	0.616645813	726.7874756	47.33659363
25	1	124	1183	108.9908451	34.28809625	0.667760372	4.33922E-05	0.215322018	0.001107693	0	0	9.05991E-06	0.001122475	0.003622055	0	0.000315189	2.86102E-06	0	0.102804184	0	0.003072262	0.001358986	0	0	0.667803764	0.21642971	0.001131535	0.003622055	2.86102E-06	0.110694885	0.2211833	0.003622055	0.000315189	0.667760372	4.33922E-05	0.21642971	0.001131535	4.5028973	5.8804812	11.374487	8.784376	0.4144354	3.5706205	42.36569214		271961.5625	0.667803764	689.1740112	49.21128082
26	1	125	1186	108.887164	34.28661703	0.285803795	0.018097878	0.235825062	0.005831242	0.003659248	0.005023956	0.000102043	0.002390862	0.250006676	0.066256523	0.105835438	0.003207207	0.002037048	0.01451683	0	0	0.000123978	0	0.000957966	0.303901672	0.245315552	0.007516861	0.316263199	0.005244255	0.015923023	0.502839088	0.316263199	0.105835438	0.285803795	0.018097878	0.241656303	0.011176109	3.8575263	7.9774914	5.593806	7.4124413	3.269102	4.4502563	34.75717163	17.6	2697392.75	0.303901673	644.0107422	31.31338692
27	1	126	1187	108.8868183	34.28683678	0.309878349	0.014609337	0.132063866	0.005788326	0.043646812	0.004032135	0.000344753	0.002723217	0.031932354	0.001616478	0.346788883	4.76837E-07	0	0.10417366	0	5.48363E-05	0.001722813	0	0	0.324487686	0.181499004	0.007100105	0.033548832	4.76837E-07	0.106575012	0.220531464	0.033548832	0.346788883	0.309878349	0.014609337	0.137852192	0.050746918	-0.34720588	9.913583	7.4025345	-2.9828622	3.4420085	12.079032	35.34848022	17.6	2689366.5	0.324487686	611.9280396	31.99403763
28	1	127	1188	108.8871649	34.287088	0.243599892	0.016142368	0.043615818	0.038086891	0.012870789	0.001723766	4.52995E-05	0.001316071	0.260331154	0.025717735	0.344752789	0.005018711	0.000163555	0.006531239	0	1.33514E-05	0	0	7.05719E-05	0.25974226	0.094573498	0.003085136	0.286048889	0.005182266	0.006615162	0.357989788	0.286048889	0.344752789	0.243599892	0.016142368	0.081702709	0.015955925	-1.2032795	5.167713	17.8785	1.7469054	-0.11525273	4.3711586	34.19662476	17.6	2562341.25	0.25974226	607.6456909	32.56497192
29	1	128	1189	108.8880348	34.28719568	0.318067551	0.021766663	0.210047722	0.000502586	0.00156498	0.002447128	9.10759E-05	0.006261349	0.266450405	0.034329891	0.087144852	0.005513668	0.003698349	0.041061878	0	6.19888E-06	0.000707626	0	0.000229836	0.339834213	0.212115288	0.008799553	0.300780296	0.009212017	0.042113781	0.487365246	0.300780296	0.087144852	0.318067551	0.021766663	0.210550308	0.010364532	4.7857685	5.0624075	3.0412188	5.0615864	6.213249	2.379685	33.62582397	17.6	2401033.5	0.339834214	625.3936157	29.42667389
30	1	129	119	108.9276173	34.30990085	0.292275906	0.018071651	0.469160557	0.002538204	0.009444237	0.001207829	4.76837E-06	0.002420425	0.019839764	0	0.069561005	0.011234283	0.01154089	0.078243732	0	0	0.000360489	0	0.010299683	0.310347557	0.481142998	0.003633022	0.019839764	0.022775173	0.092700481	0.504615784	0.019839764	0.069561005	0.292275906	0.018071651	0.471698761	0.013077259	3.3878481	2.482098	2.8418097	4.0799723	3.2497222	6.7244925	34.76400757	14.1	2041397	0.310347557	549.2307739	170.3187103
31	1	130	1190	108.8867225	34.28542683	0.24911356	0.00982666	0.110211372	0.009887695	0.018745422	0.001074314	4.29153E-06	0.004546642	0.358743191	0.013450146	0.071698666	0	0	0.150093555	0	1.43051E-06	0.002594471	0	8.58307E-06	0.25894022	0.13884449	0.005625248	0.372193336	0	0.15269804	0.503212929	0.372193336	0.071698666	0.24911356	0.00982666	0.120099068	0.02437067	3.7435062	10.230732	11.229324	7.7513695	3.4089756	4.9888525	35.17416382	20.64	3293131.75	0.25894022	487.7473755	29.52948952
32	1	131	1192	108.9176324	34.28515859	0.307443619	0.02884531	0.219363689	0.008034229	0.067940235	0.003019333	7.20024E-05	0.002731323	0.142371178	0.012631416	0.182362556	1.43051E-06	0.000014782	0.008859158	0	1.90735E-05	0.001820087	0	0.014470577	0.336288929	0.295338154	0.005822659	0.155002594	1.62125E-05	0.025168896	0.44353199	0.155002594	0.182362556	0.307443619	0.02884531	0.227397919	0.073762894	8.180278	3.7944713	9.989662	4.416643	15.206753	10.339135	35.1980896	59.4	3923294	0.336288929	460.9882813	411.5550232
33	1	132	1193	108.9196814	34.28613042	0.09093523	0.006244659	0.747173309	0.000586033	3.00407E-05	0.000357151	8.58307E-05	0.002514362	0.000543118	0.000498295	0.033412457	0.028953075	0.008755684	0.074062824	0	0	0.001970768	0	0.003877163	0.09717989	0.747789383	0.002957344	0.001041412	0.037708759	0.079910755	0.751289845	0.001041412	0.033412457	0.09093523	0.006244659	0.747759342	0.002987385	1.857624	9.100095	3.13626	4.112502	13.877224	3.7415242	36.18588257	28.2	5561508	0.097179889	755.2849731	52.2919693
34	1	133	1194	108.9217701	34.28510754	0.209967613	0.007382393	0.325500488	0.008139133	0.000319958	0.006175995	0.000087738	0.000832558	0.179325104	0.000229836	0.05969286	0.003173351	0.001850128	0.125548363	0	0.029528141	0.042017937	0	0.000128746	0.217350006	0.333959579	0.007096291	0.179554939	0.005023479	0.197322845	0.520380974	0.179554939	0.05969286	0.209967613	0.007382393	0.333639622	0.007416248	5.9557734	6.448762	9.519581	4.880456	2.8261218	5.2917166	36.47644043	42.85714286	5785530.5	0.217350006	603.7167358	392.5181885
35	1	134	1195	108.9229664	34.28604924	0.166158199	1.90735E-06	0.622398853	0.000510693	7.24792E-05	0.000164986	4.29153E-06	0.000653744	0.002913952	0	0.026518822	0.008580685	0.000233173	0.169638634	0	0	0.000907421	0	0.000752926	0.166160107	0.622982025	0.000823021	0.002913952	0.008813858	0.171788216	0.626718998	0.002913952	0.026518822	0.166158199	1.90735E-06	0.622909546	0.0008955	5.218869	5.467041	5.5315375	-2.1411397	1.4438307	3.7392547	37.81289673	49.75	5546820	0.166160106	741.2181396	826.1014404
36	1	135	1196	108.9264279	34.28598772	0.101822853	0.000971794	0.840864658	0.00287056	0.004747391	0.000597	4.81606E-05	0.002745628	0.010509968	0	0.019561768	0	9.20296E-05	0.010786533	0	0	0.002217293	0	0.002120972	0.102794647	0.848482609	0.003390789	0.010509968	9.20296E-05	0.01516819	0.862383366	0.010509968	0.019561768	0.101822853	0.000971794	0.843735218	0.00813818	7.7180886	5.274342	4.900291	5.4091063	2.1519432	4.0009775	39.70303345	37.23529412	5013864.5	0.102794647	760.3023682	793.9880981
37	1	136	1197	108.9240405	34.28393318	0.224317551	0.001029968	0.611206532	0.076638699	4.24385E-05	0.00079298	0.000464916	0.001589298	0.014674187	0	0.060429573	0.003320217	0.000452995	0.002166271	0	0	0.002411842	0	0.000335693	0.225347519	0.687887669	0.002847195	0.014674187	0.003773212	0.005040646	0.70540905	0.014674187	0.060429573	0.224317551	0.001029968	0.68784523	0.002889633	3.2996616	5.3325844	10.604115	9.068742	4.371092	3.2185905	37.22497559	30.89361702	5834855.5	0.225347519	805.6277466	289.2386169
38	1	137	1198	108.9285937	34.28395605	0.351422787	0.018896103	0.221261024	0.022909164	0.056533813	0.001118183	9.53674E-07	0.002481461	0.187329769	0.006698608	0.106266022	1.90735E-06	1.14441E-05	0.022111416	0	0.000235081	0.002579689	0	0.000104427	0.37031889	0.300704002	0.003600597	0.194028378	1.33514E-05	0.02506876	0.491634369	0.194028378	0.106266022	0.351422787	0.018896103	0.244170189	0.060134411	2.981832	2.9354725	7.897489	4.5898967	7.2214127	2.6030035	35.72445679	61.10526316	5680008.5	0.37031889	698.3719482	257.0385437
39	1	138	1199	108.9293492	34.28617669	0.332006454	0.04213953	0.339823723	0.001052856	0.000431061	0.012111187	2.90871E-05	0.001523972	0.222156048	1.19209E-05	0.004264832	0.002511978	0.000118256	0.031423092	0	0.000480175	0.003772259	0	0.006085396	0.374145985	0.34130764	0.013664246	0.222167969	0.002630234	0.041819096	0.577127934	0.222167969	0.004264832	0.332006454	0.04213953	0.340876579	0.014095306	5.500044	3.6945274	5.7923026	3.1926274	2.6308517	5.930127	33.5574646	38.7804878	4665246.5	0.374145984	783.3213501	701.3256836
40	1	139	12	108.9340999	34.31208851	0.282531261	0.046845436	0.232256413	0.025305748	0.017456055	0.007601261	0.000124454	0.00296402	0.158782005	0.025170326	0.140166759	3.48091E-05	0.000449657	0.054713249	0	1.43051E-06	0.003478527	0	0.000259399	0.329376698	0.275018215	0.010689735	0.183952332	0.000484467	0.060311794	0.444489956	0.183952332	0.140166759	0.282531261	0.046845436	0.25756216	0.02814579	5.4102836	4.609315	3.639078	5.3832397	1.8645153	8.278889	33.12335205	50.76923077	1201808.125	0.329376697	734.7581177
41	1	140	120	108.9316657	34.30990152	0.320281029	0.023681641	0.51843977	0.004240513	0.000562668	0.002164841	2.38419E-06	0.001954079	0.029308796	4.91142E-05	0.037382126	0.002277851	2.90871E-05	0.058279991	0	0	0.000128746	0	0.001062393	0.343962669	0.52324295	0.004121304	0.02935791	0.002306938	0.059626102	0.55667305	0.02935791	0.037382126	0.320281029	0.023681641	0.522680283	0.004683971	5.238045	5.5310035	10.440653	4.223243	2.2183046	4.832349	30.81277466	27.69230769	1931418.625	0.34396267	890.3425903	268.5067444
42	1	141	1200	108.9307923	34.28618481	0.297969341	0.030691147	0.380457878	0.003382683	0.000381947	0.006911755	9.53674E-07	0.002696514	0.250117779	0.011209965	0.007385731	0.003306389	0.000709057	0.001060486	0	0	0.000388145	0	0.003325939	0.328660488	0.384222507	0.009609222	0.261327744	0.004015446	0.004778862	0.643949509	0.261327744	0.007385731	0.297969341	0.030691147	0.383840561	0.009991169	3.9620433	9.656399	7.835757	4.2389693	1.5615697	6.9130607	31.91677856	48.62068966	4024699	0.328660488	815.9956665	432.1830139
43	1	142	1201	108.9300948	34.28474734	0.188193321	0.008223057	0.687718391	0.034841061	0.000149727	8.86917E-05	0	0.003068924	0.036585808	0	0.024480343	0.001603603	0	0.00633955	0	0	0.005159378	0	0.003548145	0.196416378	0.722709179	0.003157616	0.036585808	0.001603603	0.015047073	0.762452602	0.036585808	0.024480343	0.188193321	0.008223057	0.722559452	0.003307343	2.3593657	5.7114353	12.891165	6.80818	3.2455134	3.415014	35.44418335	48.62068966	5081538	0.196416378	653.0419312	231.0920715
44	1	143	1202	108.931553	34.28482679	0.171263695	0.019385338	0.279803276	0.082300663	0.065155506	0.000324726	1.90735E-06	0.002188206	0.303137302	4.91142E-05	0.03181076	0	0	0.043158054	0	9.29832E-05	0.001148701	0	0.000179768	0.190649033	0.427259445	0.002514839	0.303186417	0	0.044579506	0.732911587	0.303186417	0.03181076	0.171263695	0.019385338	0.362103939	0.067670345	4.5171537	4.911237	3.5520992	2.516121	5.120056	5.4599843	33.57797241	48.62068966	4809141.5	0.190649033	522.069397	205.3806152
45	1	144	1203	108.9322018	34.28618419	0.293557644	0.066253662	0.20768261	0.001351833	0.000106335	0.0057621	2.81334E-05	0.001700401	0.404120922	6.19888E-05	2.19345E-05	1.43051E-06	0	0.018126965	0	0	0.000617504	0	0.000606537	0.359811306	0.209140778	0.007490635	0.404182911	1.43051E-06	0.019351006	0.620752335	0.404182911	2.19345E-05	0.293557644	0.066253662	0.209034443	0.00759697	4.2652807	0.72304153	3.4898434	-1.0266125	7.869989	4.634097	33.92318726	105.1764706	3609904.5	0.359811306	768.2696533	615.2266235
46	1	145	1204	108.9335451	34.28618572	0.276253223	0.013887405	0.353399754	0.006230354	3.09944E-05	0.003424168	3.8147E-06	0.001834869	0.235563755	0.061781883	0.00030756	0.003125668	0.005421162	0.027723789	0	0	0.002092838	0	0.004683018	0.290140629	0.359661102	0.005262852	0.297345638	0.008546829	0.03873539	0.600487709	0.297345638	0.00030756	0.276253223	0.013887405	0.359630108	0.005293846	3.8581092	4.394908	5.395055	2.4515579	0.59857583	4.37184	34.68881226	105.1764706	3679544	0.290140628	737.1815186	716.2435913
47	1	146	1206	108.9343101	34.28583328	0.224809647	0.037768364	0.319543839	0.020641804	0.017755985	0.003591537	2.86102E-05	0.001146317	0.144804955	0.035551071	0.128216743	0.000211716	0.001187801	0.061608791	0	0	0.000831604	0	0.001807213	0.262578011	0.357941628	0.004766464	0.180356026	0.001399517	0.064741611	0.507513046	0.180356026	0.128216743	0.224809647	0.037768364	0.340185642	0.022522449	7.8729005	6.723352	5.6042385	2.1016073	1.6695383	6.7192173	35.62533569	39.69230769	3918873.25	0.262578011	664.7089233	298.7661133
48	1	147	1207	108.9383145	34.28547821	0.214463711	0.057309151	0.473833084	0.018431187	0.004385948	0.001933098	0.000501156	0.003037453	0.19772768	1.19209E-05	0.008808136	0.002358913	2.71797E-05	0.002017021	0	0	0.012900352	0	0.002253532	0.271772861	0.496650219	0.005471706	0.197739601	0.002386093	0.017171383	0.699849606	0.197739601	0.008808136	0.214463711	0.057309151	0.492264271	0.009857655	-0.36022782	5.189643	3.7661624	10.338686	4.352243	5.157772	31.5954895	28.42105263	5514222	0.271772862	655.3720703	306.321106
49	1	148	1208	108.938764	34.28547969	0.294962406	0.020870209	0.307636738	0.03035593	0.000338554	0.003703594	6.19888E-06	0.00167799	0.258358479	0	0.016163349	0.001563549	3.09944E-05	0.059359074	0	0	0.003213882	0	0.001759052	0.315832615	0.338331223	0.005387783	0.258358479	0.001594543	0.064332008	0.602077484	0.258358479	0.016163349	0.294962406	0.020870209	0.337992668	0.005726337	3.6965556	5.4976087	7.029467	3.813132	4.474433	6.938131	30.85037231	28.42105263	5509292	0.315832615	671.0136719	306.5202026
50	1	149	1209	108.9415028	34.28589923	0.223176003	0.003837109	0.580236435	0.001201153	0.004845619	0.004982471	0.00028801	0.00304985	0.015900135	0.000780106	0.02647686	0.003120899	0.000420094	0.115889072	0	0	0.012189865	0	0.003585815	0.227013111	0.586283207	0.008320332	0.016680241	0.003540993	0.131685257	0.610503674	0.016680241	0.02647686	0.223176003	0.003837109	0.581437588	0.013165951	6.4492283	6.060816	5.292684	3.8721344	1.6934866	2.9956229	32.93878174	42.75	4561231.5	0.227013112	769.9085083	315.2942505
51	1	150	121	108.9300682	34.30818005	0.26092577	0.022202015	0.238028526	0.013427734	0.03954649	0.005276203	5.72205E-05	0.002570629	0.199312687	0.023340225	0.098185062	3.91006E-05	1.62125E-05	0.090553284	0	0	0.004678726	0	0.001840115	0.283127785	0.29100275	0.007904053	0.222652912	5.53131E-05	0.097072124	0.49821949	0.222652912	0.098185062	0.26092577	0.022202015	0.251456261	0.047450542	2.843318	9.2282715	4.8967733	9.882912	3.010177	3.770174	33.41049194	16.58823529	3121261.75	0.283127785	547.3817749	144.60112
52	1	151	1210	108.9396449	34.28559895	0.306754112	0.042198658	0.437872887	0.034567833	0.00436306	0.002239704	4.33922E-05	0.002421856	0.077693939	0	0.06336832	0.009430408	0.003343105	0.002290249	0	0	0.013032913	0	0.000266552	0.34895277	0.47680378	0.004704952	0.077693939	0.012773514	0.015702724	0.559202671	0.077693939	0.06336832	0.306754112	0.042198658	0.47244072	0.009068012	0.5985024	-0.4064455	3.359539	2.4643347	0.6663499	2.2573833	31.90994263	28.42105263	5236632.5	0.34895277	696.7415161	309.9950562
53	1	152	1211	108.9425801	34.28379878	0.390742779	0.011097431	0.294779301	0.007470131	0.02609539	0.005085468	1.81198E-05	0.004128456	0.111918449	0.008203983	0.121090412	0.001451492	0.001040936	0.009016514	0	0.000214577	0.002875328	0	0.004771233	0.40184021	0.328344822	0.009232044	0.120122433	0.002492428	0.016877651	0.449495316	0.120122433	0.121090412	0.390742779	0.011097431	0.302249432	0.035327435	1.4331217	5.4117837	4.3954854	5.8916216	1.7589011	4.387905	35.12289429	62.4	4632974	0.40184021	621.1924438	311.3191223
54	1	153	1212	108.9444907	34.28525592	0.197435856	0.104125977	0.374453545	0.005449772	0.001156807	0.006046295	1.71661E-05	0.001425266	0.181760788	1.90735E-06	0.015321255	0.01075983	0.001288891	0.090156555	0	0	0.000609398	0	0.00925684	0.301561832	0.381060123	0.007488728	0.181762695	0.012048721	0.100756645	0.570309639	0.181762695	0.015321255	0.197435856	0.104125977	0.379903316	0.008645535	0.62640905	4.596366	3.4287512	2.5401058	3.5655286	1.7405038	37.72402954	47.69230769	5973121.5	0.301561833	851.526062	228.080658
55	1	154	1213	108.9425818	34.28585685	0.436686993	0.00881815	0.289475918	0.001954556	0.000404835	0.002436638	0.000471115	0.002299309	0.016525269	0.000527859	0.198153019	0.002711296	0.004260063	0.024885654	0	0.001033306	0.001498222	0	0.006993771	0.445505142	0.291835308	0.005207062	0.017053127	0.006971359	0.035274982	0.313567638	0.017053127	0.198153019	0.436686993	0.00881815	0.291430473	0.005611897	3.2289605	7.173279	3.582631	2.8481295	4.363344	5.535744	34.49057007	42.75	4644952	0.445505143	844.2539063	267.0520935
56	1	155	1214	108.9425818	34.28631652	0.240176678	0.022078514	0.152022362	0.013095379	0.005690098	0.002290249	0.000222683	0.000849724	0.355875969	0.025428772	0.057954788	2.57492E-05	3.43323E-05	0.124121666	0	1.90735E-06	0	0	0.00013113	0.262255192	0.170807838	0.003362656	0.381304741	6.00815E-05	0.124254704	0.530046463	0.381304741	0.057954788	0.240176678	0.022078514	0.165117741	0.009052753	4.380527	7.047156	8.21735	6.157906	3.518505	6.9689007	35.08529663	42.75	4677916.5	0.262255192	900.3336182	254.6242523
57	1	156	1215	108.9440039	34.28657309	0.243556023	0.032008171	0.486209869	0.008354187	0.001032352	0.001091003	2.47955E-05	0.000676155	0.024744034	0.000110149	0.030863285	0.003479481	0.001579285	0.144014835	0	0.000945091	0.010522842	0	0.010682583	0.275564194	0.495596409	0.001791954	0.024854183	0.005058765	0.16627121	0.522132397	0.024854183	0.030863285	0.243556023	0.032008171	0.494564056	0.002824306	6.2679906	6.0119324	12.303455	0.712075	4.353335	6.0360074	39.1288147	47.69230769	5404711	0.275564194	1062.835449	184.4237823
58	1	157	1216	108.9485063	34.2875374	0.27804327	0.014101028	0.135075092	0.008452415	0.017845154	0.003725052	0	0.002144337	0.112896919	0.015176773	0.24297905	0	0	0.168827057	0	1.62125E-05	0.000041008	0	0.000676632	0.292144299	0.161372662	0.005869389	0.128073692	0	0.169560909	0.280138969	0.128073692	0.24297905	0.27804327	0.014101028	0.143527508	0.023714542	7.299225	6.5780377	11.877991	-4.020522	4.789125	4.3625593	33.91976929	31.875	5528508.5	0.292144298	480.1481018	104.0808563
59	1	158	1217	108.9455001	34.28704974	0.277423859	0.044686794	0.420125961	0.104310989	0.010868549	0.000707626	0.000084877	0.002578259	0.09666872	0.000020504	0.041501999	9.29832E-05	0	0.000865936	0	0	6.29425E-05	0	0	0.322110653	0.5353055	0.003370762	0.096689224	9.29832E-05	0.000928879	0.635344982	0.096689224	0.041501999	0.277423859	0.044686794	0.524436951	0.014239311	5.2517314	5.3221745	9.337442	5.510106	12.078245	8.200888	35.18099976	40.88888889	6146046.5	0.322110653	951.2035522	174.555542
60	1	159	1218	108.945806	34.28632391	0.357679367	0.020420551	0.516598225	0.002872944	0.029546261	0.008113384	6.00815E-05	0.002254963	0.007107258	0	0.029424191	0.005914688	0.00042963	0.005183697	0	0.000014782	0.01368618	0	0.000693798	0.378099918	0.549017429	0.010428429	0.007107258	0.006344318	0.019578457	0.566553116	0.007107258	0.029424191	0.357679367	0.020420551	0.519471169	0.039974689	6.2285185	3.2028532	4.2249703	5.099615	2.8998592	2.244833	38.60928345	40.88888889	6546422	0.378099918	907.2939453	199.8662109
61	1	160	1219	108.9460672	34.28530889	0.212442398	0.026882648	0.615757942	0.001597404	0	0.002506256	0.000209332	0.00131321	0.003567219	1.71661E-05	0.042324543	0.013499737	0.009962559	0.030645847	0	0	0.01485014	0	0.007125854	0.239325047	0.617355347	0.004028797	0.003584385	0.023462296	0.069919586	0.624951363	0.003584385	0.042324543	0.212442398	0.026882648	0.617355347	0.004028797	1.8042351	5.1903667	13.483019	3.7842088	13.169161	6.584045	39.71670532	52.26086957	7117363.5	0.239325046	902.6436768	205.9539948
62	1	161	122	108.9353025	34.30972838	0.272687435	0.017498016	0.130279064	0.005678654	0.021223545	0.003002167	1.09673E-05	0.001580715	0.359252453	0.005358219	0.069067478	0.004926682	0.00104332	0.107991695	0	2.81334E-05	0.000371456	0	0	0.290185452	0.157181263	0.004593849	0.364610672	0.005970001	0.108391285	0.521027565	0.364610672	0.069067478	0.272687435	0.017498016	0.135957718	0.025817394	6.1025195	5.497095	12.73015	2.9072814	2.9183168	6.547257	35.47494507	52.15384615	2237021.75	0.290185451	1193.934204	252.2900238
63	1	162	1220	108.9473939	34.28607899	0.264882565	0.005360126	0.566174984	0.027001858	0.001008987	0.000887394	0.000197887	0.002889633	0.037614346	0	0.036124229	7.15256E-06	0.000264168	0.039495945	0	0	0.011736393	0	0.006354332	0.270242691	0.594185829	0.003974915	0.037614346	0.00027132	0.05758667	0.635775089	0.037614346	0.036124229	0.264882565	0.005360126	0.593176842	0.004983902	5.1469316	7.9529595	5.5215406	5.510688	6.840203	0.22266912	36.38415527	40.88888889	6859957	0.270242691	848.4822998	185.2614288
64	1	163	1221	108.949988	34.28534034	0.231971264	0.021121979	0.605927944	0.017421246	0.000820637	0.000358582	0.000335693	0.001708984	0.044543266	0	0.054476261	0.001894951	3.33786E-06	0.015334129	0	0	0.003911495	0	0.000170231	0.253093243	0.624169827	0.002403259	0.044543266	0.001898289	0.019415855	0.671116352	0.044543266	0.054476261	0.231971264	0.021121979	0.62334919	0.003223896	0.089897156	7.168315	14.426073	2.790485	4.8501554	5.5373726	36.53112793	36.68181818	6773434	0.253093243	885.6393433	109.1390839
65	1	164	1222	108.9483074	34.28487389	0.216270924	0.011008739	0.593790531	0.004057407	5.00679E-05	0.005150318	2.38419E-05	0.002076626	0.034521103	0	0.070191383	0.002863407	0.000792503	0.057124138	0	2.52724E-05	0.000567913	0	0.00124836	0.227279663	0.597898006	0.007250786	0.034521103	0.00365591	0.059203148	0.639669895	0.034521103	0.070191383	0.216270924	0.011008739	0.597847939	0.007300854	5.984063	7.4101076	8.815084	3.1437578	12.151419	5.1717215	37.04040527	36.68181818	7512405	0.227279663	760.6056519	137.7564087
66	1	165	1223	108.9515486	34.28573899	0.351311684	0.035991669	0.130191803	0.089004993	0.003454685	0.005349159	1.43051E-05	0.003661156	0.161767006	0	0.18615675	0.002058506	0	0.029697895	0	0	0.001143932	0	0.000196457	0.387303352	0.222651482	0.00902462	0.161767006	0.002058506	0.031038284	0.393443108	0.161767006	0.18615675	0.351311684	0.035991669	0.219196796	0.012479305	7.152178	4.8465014	8.291115	4.275596	1.0258479	10.969025	35.11264038	18.78947368	6616043	0.387303353	845.2010498	87.90535736
67	1	419	1539	108.9541409	34.2776654	0.35182476	0.01459837	0.332699299	0.035481453	0.006855011	0.004180431	4.19617E-05	0.003641129	0.074241638	0.001353264	0.161123276	0.002650738	0.000693798	0.006357193	0	5.19753E-05	0.002233982	0	0.0007658	0.36642313	0.375035763	0.007863522	0.075594902	0.003344536	0.010614872	0.457140923	0.075594902	0.161123276	0.35182476	0.01459837	0.368180752	0.014718533	4.110586	8.2792845	11.228493	10.086065	0.13823533	2.5470624	38.05557251	22.41176471	5603424	0.36642313	1180.496338	360.236908
68	1	420	154	108.966466	34.31064338	0.345647335	0.007363796	0.193899632	0.013777256	0.070500374	0.004669189	0	0.003370762	0.025535107	0.001955509	0.322758198	0.001547337	0.000241756	0.005877972	0	0	0.001193523	0	0.00165081	0.353011131	0.278177261	0.008039951	0.027490616	0.001789093	0.008733749	0.311752319	0.027490616	0.322758198	0.345647335	0.007363796	0.207676888	0.078540325	6.0047603	8.191959	5.159025	-0.2503326	5.9063387	0.4784956	32.85675049		506883.875	0.353011131	1025.36731	103.2291183
69	1	421	1540	108.9559202	34.27615675	0.293420315	0.035027981	0.391242027	0.005040646	0.013050556	0.008374214	7.20024E-05	0.003375053	0.160266399	0.022453785	0.051077843	0.002102852	4.76837E-06	0.004685879	0	0.000818253	0.00093317	0	0.008054256	0.328448296	0.409333229	0.01182127	0.182720184	0.00210762	0.014491558	0.581420898	0.182720184	0.051077843	0.293420315	0.035027981	0.396282673	0.024871826	5.692329	5.401925	7.410836	2.630019	5.282455	7.1409435	38.21279907	33.32142857	6908496.5	0.328448296	1579.244873	151.680481
70	1	422	1541	108.957058	34.27635441	0.182370663	0.015185356	0.40582943	0.007243633	0.018078804	0.000747204	0.000998974	0.005775928	0.08925724	0.00664854	0.100915909	0.013921738	0.003530979	0.12339592	0	0.003226757	0.014883041	0	0.007964611	0.197556019	0.431151867	0.007522106	0.095905781	0.017452717	0.149495602	0.527931213	0.095905781	0.100915909	0.182370663	0.015185356	0.413073063	0.02560091	4.5966067	3.967554	8.627853	5.4302497	2.03716	8.712048	36.23718262	48.25531915	6175669.5	0.197556019	1508.784912	133.2852936
71	1	423	1542	108.9559437	34.27694643	0.327052593	0.014056683	0.246070862	0.02690649	0.027332783	0.000759125	1.43051E-05	0.00302887	0.097768307	0.02250576	0.218770504	7.15256E-06	0.000804901	0.008782387	0	0	1.00136E-05	0	0.006128788	0.341109276	0.300310135	0.003802299	0.120274067	0.000812054	0.014921665	0.401880741	0.120274067	0.218770504	0.327052593	0.014056683	0.272977352	0.031135082	4.74024	5.7202654	8.07416	3.8152583	6.134711	3.862738	38.72891235	33.32142857	5982204	0.341109276	1512.414307	118.8643188
72	1	424	1543	108.9561558	34.27772433	0.302192211	0.007039547	0.331668377	0.006951332	0.011918545	0.002403736	0.000102997	0.002514839	0.122128963	0.000368595	0.119619846	0.0008111	0.006630421	0.064929008	0	0.001214981	0.00144434	0	0.016414642	0.309231758	0.350538254	0.005021572	0.122497559	0.007441521	0.08564949	0.477688789	0.122497559	0.119619846	0.302192211	0.007039547	0.338619709	0.016940117	4.768003	5.071726	2.9581218	10.514529	2.6281927	6.050832	39.4022522	33.32142857	4669814	0.309231758	1239.989502	95.86585236
73	1	425	1544	108.95658	34.27771254	0.334499359	0.012060642	0.382136345	0.005288124	0.013543129	0.000350475	0	0.001146793	0.093308926	0.000692844	0.092890263	0.005091667	0.000529766	0.04611063	0	0.00020504	0	0	0.012055397	0.346560001	0.400967598	0.001497269	0.09400177	0.005621433	0.058461666	0.495773792	0.09400177	0.092890263	0.334499359	0.012060642	0.387424469	0.015040398	4.687927	5.989658	9.355303	4.7671785	4.020377	7.200026	39.50820923	12.63157895	4426555	0.346560001	1231.488403	109.0004578
74	1	426	1545	108.9572407	34.27823675	0.491829395	0.00315237	0.4120121	0.006830692	0.000804901	0.001616001	6.10352E-05	0.001001835	0.002944469	0	0.034977913	0	1.28746E-05	0.019070148	0	0.011706352	7.20024E-05	0	0.006696224	0.494981766	0.419647694	0.002678871	0.002944469	1.28746E-05	0.044756413	0.425271034	0.002944469	0.034977913	0.491829395	0.00315237	0.418842793	0.003483772	4.070694	5.024311	6.7983966	3.301456	3.8061907	3.063808	39.20742798	12.63157895	3547939.75	0.494981765	1074.952515	148.6704559
75	1	427	1546	108.9551548	34.27755953	0.357694626	0.010968685	0.275651455	0.015388489	0.012223244	0.001499653	2.24113E-05	0.001580238	0.121742249	0.009560108	0.127615929	0.005392551	0.00286293	0.037477016	0	0.005425453	0.012169838	0	0.002196789	0.368663311	0.303263187	0.003102303	0.131302357	0.008255482	0.057797432	0.428107738	0.131302357	0.127615929	0.357694626	0.010968685	0.291039944	0.015325546	6.6966076	5.6609917	8.163656	4.0787163	3.3205123	7.4328527	38.82803345	33.32142857	5438942	0.368663311	1233.243774	222.5560303
76	1	428	1547	108.9544355	34.27792469	0.256732941	0.062720776	0.163980484	0.040884018	0.008235455	0.004916668	0.000243187	0.003831387	0.125801086	0.009883881	0.228239536	0.01832962	0.000513077	0.008464336	0	0.038029194	0.026888371	0	0.000687122	0.319453716	0.213099957	0.008991241	0.135684967	0.018842697	0.075687885	0.347892284	0.135684967	0.228239536	0.256732941	0.062720776	0.204864502	0.017226696	4.2329516	10.122446	11.92594	3.1531162	-2.599197	1.0165105	37.91885376	22.41176471	5268516	0.319453717	1062.55188	325.4855042
77	1	429	1548	108.9554143	34.27822101	0.313042641	0.006280899	0.296798229	0.08621788	0.011343002	0.003324509	0.001013279	0.002354145	0.037717819	0	0.162669659	7.58171E-05	1.66893E-05	0.042669296	0	0.015472412	0.020721912	0	0.000101089	0.31932354	0.394359112	0.006691933	0.037717819	9.25064E-05	0.079145432	0.438768864	0.037717819	0.162669659	0.313042641	0.006280899	0.383016109	0.018034935	3.6983404	5.9862995	5.782571	5.0585604	2.5404885	5.9296675	39.24160767	40	4516694	0.31932354	995.6799316	151.1425323
78	1	430	1549	108.9581707	34.27569709	0.28224659	0.00298357	0.125291824	0.014807701	0.067376614	0.003871918	0.00030756	0.002213001	0.163272858	0.001264572	0.196623325	0.000980854	0.000183582	0.015750408	0	0.049624443	0.073157787	0	4.33922E-05	0.28523016	0.207476139	0.006392479	0.16453743	0.001164436	0.138576031	0.377141476	0.16453743	0.196623325	0.28224659	0.00298357	0.140099525	0.073769093	6.679231	1.5747145	5.5853653	5.168579	4.4094067	8.222628	34.79818726	48.25531915	6508988	0.28523016	1582.331543	135.7987976
79	1	431	155	108.968211	34.31078925	0.216119289	0.006318569	0.267183304	0.028351307	0.013376236	0.003190994	0	0.001960754	0.202698231	0.060560226	0.105753899	9.01222E-05	0	0.066541195	0	0	0.023840904	0	0.004014969	0.222437859	0.308910847	0.005151749	0.263258457	9.01222E-05	0.094397068	0.516760826	0.263258457	0.105753899	0.216119289	0.006318569	0.295534611	0.018527985	1.7374325	3.579455	7.840695	4.719316	7.635479	5.299877	30.17703247	10	372335.5938	0.222437858	1142.821655	139.3380127
80	1	432	1550	108.9581707	34.27627461	0.330463886	0.023053646	0.302375793	0.007746696	0.004412174	0.002468586	6.91414E-05	0.001761436	0.125603676	0.000594616	0.135473251	0.001484871	0.003874302	0.019007206	0	0.006070614	0.028210163	0	0.007327557	0.353517532	0.314534664	0.004299164	0.126198292	0.005359173	0.060617924	0.444437504	0.126198292	0.135473251	0.330463886	0.023053646	0.31012249	0.008711338	4.001247	6.098894	5.615619	3.4671793	2.2976158	4.253689	34.68881226	48.25531915	5912051	0.353517532	1574.974121	111.9061432
81	1	433	1551	108.9593865	34.27635728	0.252393246	0.052894592	0.390506268	0.008120537	0.005450726	0.005270958	0.000236988	0.002008915	0.13479948	0.000195503	0.093141556	0.00553751	0.001707077	0.005084038	0	0.000638962	0.001573563	0	0.040417194	0.305287838	0.40407753	0.007516861	0.134994984	0.007244587	0.047736645	0.546393871	0.134994984	0.093141556	0.252393246	0.052894592	0.398626804	0.012967587	4.6774745	6.4299717	3.160276	3.815747	4.0873322	5.222736	37.59072876	37.62711864	6233275.5	0.305287838	1451.19043	149.8041382
82	1	434	1552	108.9581825	34.27668713	0.372670174	0.030608654	0.32023859	0.008363724	0.00731802	0.0044837	0.000105381	0.004036903	0.067408562	0.001279831	0.137009621	0.012196541	0.001288414	0.011023998	0	0.003520489	0.004928589	0	0.013502121	0.403278828	0.335920334	0.008625984	0.068688393	0.013484955	0.032991886	0.41195488	0.068688393	0.137009621	0.372670174	0.030608654	0.328602314	0.015944004	3.9345326	6.767947	4.6934276	4.6339307	2.7812853	4.5810804	36.3157959	12.63157895	5341059	0.403278828	1549.547363	93.36274719
83	1	435	1553	108.9583828	34.27712323	0.370287895	0.023391724	0.207876682	0.001181126	0.011360168	0.002382755	0.000129223	0.005207539	0.110024452	0.000250816	0.22449255	0.005633354	0.004576683	0.001781464	0	0.007896423	0.000067234	0	0.023012638	0.393679619	0.220417976	0.007719517	0.110275269	0.010210037	0.033205032	0.338161945	0.110275269	0.22449255	0.370287895	0.023391724	0.209057808	0.019079685	1.4779011	4.8712454	10.680645	8.828922	4.7734694	2.3108196	37.0916748	12.63157895	4717272	0.393679619	1451.142578	94.89148712
84	1	436	1554	108.9587127	34.27719394	0.360141277	0.045038223	0.281187534	0.001688004	0.012741566	0.003067493	0.000312805	0.002564907	0.061862469	0.000830173	0.181980133	0.007717133	0.002116203	0.006387711	0	1.52588E-05	0.00025034	0	0.031975269	0.405179501	0.295617104	0.005945206	0.062692642	0.009833336	0.038752079	0.363424778	0.062692642	0.181980133	0.360141277	0.045038223	0.282875538	0.018686771	7.220567	7.3284855	7.6621823	2.582942	-1.3524094	6.78421	37.38223267	12.63157895	4697313	0.4051795	1369.445679	109.6010132
85	1	437	1555	108.9580765	34.27718216	0.428152084	0.00831461	0.183705807	0.001393318	0.017827034	0.001133442	0.000254154	0.002773285	0.024980068	0.001057148	0.292291164	0.002747059	6.19888E-06	0.028216362	0	0.000515938	0.00036478	0	0.006267548	0.436466694	0.202926159	0.004160881	0.026037216	0.002753258	0.035364628	0.232067108	0.026037216	0.292291164	0.428152084	0.00831461	0.185099125	0.021987915	0.8369076	4.3751845	4.1619425	4.8942537	-1.0324607	7.6055202	37.77529907	12.63157895	4628283.5	0.436466694	1455.294312	105.7224884
86	1	438	1556	108.9579468	34.2774061	0.357094765	0.044158936	0.236118317	0.002763748	0.010028362	0.007794857	0.000500202	0.005081654	0.088293076	0.000167847	0.221941948	0.007019043	0.001499653	0.00411272	0	0.001637936	0.000179291	0	0.01145649	0.4012537	0.248910427	0.013376713	0.088460922	0.008518696	0.017537594	0.350580215	0.088460922	0.221941948	0.357094765	0.044158936	0.238882065	0.023405075	6.210904	6.0664544	5.04029	-0.5575006	-2.262066	5.4620886	37.77529907	12.63157895	4320416.5	0.401253701	1378.566528	115.744072
87	1	439	1557	108.9573424	34.27718257	0.309652328	0.040131569	0.27250433	0.009626389	0.006108761	0.005024433	3.38554E-05	0.003949642	0.096134663	0.000244141	0.197406292	0.024053097	0.002153397	0.014224052	0	0.000460148	0.000450611	0	0.017820358	0.349783897	0.288239479	0.009007931	0.096378803	0.026206493	0.032977104	0.393382072	0.096378803	0.197406292	0.309652328	0.040131569	0.282130718	0.015116692	4.255414	9.222895	1.9852866	2.8871384	3.1879537	4.247778	37.92910767	12.63157895	4831023.5	0.349783897	1431.252563	129.8295593
88	1	440	1559	108.9586742	34.27739785	0.292023659	0.039622784	0.25760746	0.017139912	0.00557375	0.003622055	0.001893997	0.003540039	0.131472588	0.018250942	0.164628506	0.022587299	0.004703999	0.010951519	0	0.000685215	0.001636505	0	0.0216856	0.331646442	0.280321121	0.009056091	0.14972353	0.027291298	0.037333012	0.4208498	0.14972353	0.164628506	0.292023659	0.039622784	0.274747372	0.014629841	6.049961	10.843935	2.8105073	2.1786838	1.0287609	4.384466	37.38223267	12.63157895	4419271	0.331646443	1331.057251	110.5435028
89	1	441	156	108.9690283	34.30922639	0.235371113	0.015312195	0.374240398	0.014263153	0.015863419	0.003839493	7.86781E-05	0.002630711	0.112672329	0.016750336	0.104676723	0.002173424	0.000581741	0.065603256	0	0	0.000201702	0	0.030557156	0.250683308	0.40436697	0.006548882	0.129422665	0.002755165	0.101546288	0.523588181	0.129422665	0.104676723	0.235371113	0.015312195	0.388503551	0.0224123	5.2950096	5.5273895	5.5402193	2.554663	4.6076837	4.671108	31.40408325	10	624810.375	0.250683308	1009.936646	123.4026489
90	1	442	1563	108.9567863	34.27563763	0.117800713	0.018544197	0.587135315	0.002202034	0.001235485	0.000228405	1.66893E-05	0.000966549	0.022348404	0	0.064349651	9.53674E-07	0.001378059	0.182792664	0	0	0.000983238	0	0.000017643	0.13634491	0.590572834	0.001211643	0.022348404	0.001379013	0.183793545	0.614132881	0.022348404	0.064349651	0.117800713	0.018544197	0.589337349	0.002447128	1.7485409	4.071924	8.755121	5.808092	0.08496833	7.507365	36.03207397	48.25531915	6925438.5	0.13634491	1572.057861	161.8486023
91	1	443	1564	108.9614228	34.27760646	0.333490372	0.04646349	0.430040836	0.008178711	0.002117634	0.003513336	0.000256538	0.002341747	0.126507759	0.000378609	0.038313866	0.00242424	5.57899E-05	0.005604267	0	0	0.000026226	0	2.81334E-05	0.379953861	0.440337181	0.006111622	0.126886368	0.00248003	0.005917072	0.572956562	0.126886368	0.038313866	0.333490372	0.04646349	0.438219547	0.008229256	2.9958694	3.5178883	2.666775	5.2460613	3.3704395	4.7852907	37.95645142	22.83333333	5090787.5	0.379953862	1215.642944	144.0480194
92	1	444	1565	108.9604095	34.27779504	0.255083561	0.028779507	0.499288559	0.005249977	0.017860413	0.002752781	5.72205E-05	0.005324364	0.071613312	0	0.100411415	0.004801273	0	0.003323078	0	6.67572E-06	0.003591537	0	0.001386166	0.283863068	0.522398949	0.008134365	0.071613312	0.004801273	0.008777618	0.602146626	0.071613312	0.100411415	0.255083561	0.028779507	0.504538536	0.025994778	2.948291	4.210697	11.117455	3.5597947	3.603818	4.6841526	38.2640686	18	4849960.5	0.283863068	1305.150146	157.5261993
93	1	445	1566	108.9598132	34.27774269	0.195519924	0.050724506	0.23598814	0.073171616	0.030408382	0.003566742	0.000108242	0.002488136	0.217159271	0.000575542	0.121188641	0.026265144	0.002230167	0.007243633	0	0.000981808	0.010479927	0	0.021892071	0.246244431	0.339568138	0.00616312	0.217734814	0.028495312	0.040605545	0.56289053	0.217734814	0.121188641	0.195519924	0.050724506	0.309159756	0.036571503	3.1434174	6.7759757	4.9825315	4.893482	5.8618097	8.81843	38.01113892	37.62711864	4641307.5	0.24624443	1344.098755	157.6792908
94	1	446	1568	108.9612064	34.27829434	0.266598701	0.010617733	0.269212246	0.153635979	0.012325287	0.00455904	0.001218796	0.001870155	0.023313999	1.52588E-05	0.225164413	0.001075745	1.23978E-05	0.022031784	0	0.000101089	0.007781982	0	0.000315189	0.277216434	0.435173512	0.007647991	0.023329258	0.001088142	0.030380249	0.466135502	0.023329258	0.225164413	0.266598701	0.010617733	0.422848225	0.019973278	5.3874016	6.444721	9.927725	0.42306828	2.2998228	4.4353714	38.10342407	22.83333333	4600271.5	0.277216434	1086.427734	135.5883789
95	1	447	1569	108.9605663	34.27573625	0.216709614	0.038971424	0.507409096	0.029748917	0.062931061	0.002006531	0.000347137	0.002072811	0.074929237	0.003108978	0.021932602	9.53674E-06	0.001441956	0.025671005	0	0	0.002036572	0	0.010262012	0.255681038	0.600089073	0.004426479	0.078038216	0.001451492	0.0383811	0.67944479	0.078038216	0.021932602	0.216709614	0.038971424	0.537158012	0.06735754	5.2554526	6.2370386	6.696528	4.8477325	3.3838086	7.3421755	37.00964355	37.62711864	7901865	0.255681038	1456.065674	179.7178192
96	1	448	157	108.9705932	34.30853273	0.250343323	0.099069118	0.350899696	0.033984661	0.026006222	0.005545139	0	0.003274441	0.114538193	0.000169277	0.066046715	0.000647545	0.000824451	0.003329754	0	0	0.044719219	0	0.000601292	0.349412441	0.410890579	0.00881958	0.11470747	0.001471996	0.048651218	0.534248352	0.11470747	0.066046715	0.250343323	0.099069118	0.384884357	0.034825802	5.35477	6.644063	4.7036314	1.1992522	4.2715025	7.093133	33.22250366	0	640523.5625	0.349412441	700.2854614	127.0792999
97	1	449	1570	108.9606006	34.27696173	0.342051029	0.03804636	0.268846989	0.005178452	0.0494771	0.006794453	0.000296593	0.004785538	0.030392647	0.012170792	0.230162621	0.000291348	0.000264645	0.003589153	0	4.29153E-06	0.000244141	0	0.00728941	0.380097389	0.323502541	0.011876583	0.042563438	0.000555992	0.011241436	0.36577177	0.042563438	0.230162621	0.342051029	0.03804636	0.27402544	0.061353683	5.548187	5.6612024	6.4540815	3.9774947	0.7809324	5.00813	38.0897522	37.62711864	5921236.5	0.380097389	1415.101196	162.2848053
98	1	450	1571	108.9610502	34.27634232	0.31902647	0.03027916	0.309052467	0.001873016	0.009423256	0.004938126	6.77109E-05	0.00235796	0.177506924	0.001309395	0.102564335	0.000282764	0.000624657	0.024795055	0	0.000806332	0.003700256	0	0.00856638	0.34930563	0.32034874	0.007363796	0.178816319	0.000907421	0.04069376	0.50521946	0.178816319	0.102564335	0.31902647	0.03027916	0.310925484	0.016787052	4.1863384	6.916192	8.469004	5.7781763	4.6785326	5.335599	36.36022949	37.62711864	7032504.5	0.34930563	1335.8573	164.9780121
99	1	451	1572	108.9592159	34.27725538	0.317323685	0.065355778	0.26360321	0.003107071	0.009580612	0.001978874	0.000433445	0.001597881	0.189510822	9.77516E-05	0.122161865	0.00998497	0.003129959	0.003223896	0	0.000147343	0.00082922	0	0.007488728	0.382679462	0.276290894	0.004010201	0.189608574	0.013114929	0.012134075	0.469811916	0.189608574	0.122161865	0.317323685	0.065355778	0.266710281	0.013590813	14.356615	5.384027	6.774218	8.9761	1.0505064	6.3833	37.51895142	37.62711864	4847616	0.382679463	1345.727661	131.556488
100	1	1	1	108.9251248	34.31071347	0.351264477	0.006669521	0.235197544	0.026590824	0.015365601	0.00109148	7.29561E-05	0.002368927	0.157517433	0.015518665	0.182878017	0.000581264	1.38283E-05	0.003571987	0	9.25064E-05	0.000669956	0	0.000535011	0.357933998	0.277153969	0.003533363	0.173036098	0.000595093	0.004869461	0.438204765	0.173036098	0.182878017	0.351264477	0.006669521	0.261788368	0.018898964	6.0249443	4.9969707	3.8246975	3.4740138	5.7523785	2.5366955	32.18682861	12	1966847.375	0.357933998	479.2956238	167.5114136
101	1	2	10	108.933768	34.31156271	0.342557907	0.013810158	0.148243427	0.008137226	0.012604713	0.002435207	0.000140667	0.003056049	0.167264938	0.016120434	0.233308792	0	0	0.051549911	0	0.000373363	0.000395298	0	0	0.356368065	0.168985367	0.005631924	0.183385372	0	0.05232048	0.341882229	0.183385372	0.233308792	0.342557907	0.013810158	0.156380653	0.018236637	4.1470814	5.1170087	6.7667994	6.306159	3.270986	11.553493	31.99197388	50.76923077	1349283.625	0.356368065	826.5540161	140.7875214
102	1	3	100	108.9915049	34.31218739	0.286865234	0.030715466	0.286195755	0.021289349	0.003226757	0.000422955	0	0.00258255	0.189902306	0.035542965	0.137591839	0	0	0.003900528	0	0	0.001693726	0	7.05719E-05	0.3175807	0.310711861	0.003005505	0.225445271	0	0.005664825	0.503619671	0.225445271	0.137591839	0.286865234	0.030715466	0.307485104	0.006232262	9.524001	5.0230446	3.792163	10.176013	3.236868	7.412533	30.68972778	20	303140.7813	0.3175807	720.7543945	36.10581207
103	1	4	101	108.9912104	34.31229346	0.267185688	0.027199268	0.042570591	0.002238274	0.015280247	0.000948429	1.09673E-05	0.003372192	0.497638226	0.046943188	0.028004169	0	0	0.002795219	0	0.064330578	4.19617E-05	0	0.001441002	0.294384956	0.060089111	0.004331589	0.544581413	0	0.068608761	0.562058926	0.544581413	0.028004169	0.267185688	0.027199268	0.044808865	0.019611835	2.0300946	2.4442759	4.6956677	2.662364	8.36923	2.8034282	30.56668091	20	303016	0.294384956	730.6705933	35.71483994
104	1	5	1015	108.9665838	34.29030028	0.303478718	0.005561352	0.036314487	0.006649971	0.072239399	0.003417492	0.000828266	0.001380444	0.129092216	0.006808758	0.327924728	4.48227E-05	0.000491142	0.093241215	0	3.8147E-06	0.011388779	0	0.001134396	0.30904007	0.115203857	0.005626202	0.135900974	0.000535965	0.105768204	0.249922276	0.135900974	0.327924728	0.303478718	0.005561352	0.042964458	0.077865601	7.7970753	3.409989	7.4454503	-2.4503877	4.942795	7.5455055	34.83578491	9.428571429	1109437.375	0.30904007	1418.379883	781.4645996
105	1	6	1016	108.9677908	34.29082944	0.227314472	0.036340714	0.36796999	0.016795635	0.015478134	0.002162933	0.000325203	0.000758171	0.182044983	0	0.000127316	0.006673813	0.001890659	0.124588013	0	0	0.008835793	0	0.008671761	0.263655186	0.400243759	0.003246307	0.182044983	0.008564472	0.142117977	0.585535049	0.182044983	0.000127316	0.227314472	0.036340714	0.384765625	0.018724442	4.1479206	4.6073313	4.126034	3.8103266	2.9114864	7.7367673	37.75479126	9.428571429	2397514.75	0.263655186	1185.056641	715.3317261
106	1	7	1017	108.9665013	34.29111353	0.353790283	0.017008781	0.061136246	0.002873898	0.055164814	0.002467155	1.85966E-05	0.001088619	0.164985657	0.021893024	0.278338909	0.000212193	0	0.029096603	0	0	0.005351543	0	0.006573677	0.370799065	0.119174957	0.003574371	0.186878681	0.000212193	0.041021824	0.287734985	0.186878681	0.278338909	0.353790283	0.017008781	0.064010143	0.058739185	1.4248343	0.1399622	9.777525	8.869459	33.091557	1.5846782	34.20346069	9.428571429	1210296	0.370799064	1275.58667	696.0721436
107	1	8	1019	108.9663717	34.29143176	0.33162117	0.011908054	0.076085567	0.006501198	0.03932333	0.005623341	0.000217915	0.000956535	0.179415703	0.016453743	0.264012814	0.000176907	0.000379086	0.053474903	0	0	0.013699055	0	0.000150204	0.343529224	0.121910095	0.006797791	0.195869446	0.000555992	0.067324638	0.308123589	0.195869446	0.264012814	0.33162117	0.011908054	0.082586765	0.04612112	4.3512316	1.6285872	9.597599	4.4865828	20.52901	3.1418867	34.26156616	9.428571429	1193891.375	0.343529224	1276.185425	785.4934082
108	1	9	102	108.9902677	34.31212845	0.357451916	0.006054878	0.383638859	0.006719589	0.009487152	0.000128746	2.71797E-05	0.002055645	0.159947395	0.003856659	0.06143713	2.86102E-06	0	0.008182049	0	0	0.000893593	0	0.000116348	0.363506794	0.3998456	0.002211571	0.163804054	2.86102E-06	0.00919199	0.562004566	0.163804054	0.06143713	0.357451916	0.006054878	0.390358448	0.011698723	10.105161	5.3386955	8.092922	1.0355967	9.5107155	3.0272098	30.72390747	12	407082.875	0.363506794	777.7305298	35.89496231
109	1	10	1020	108.9663835	34.29153784	0.385328293	0.014545441	0.077944756	0.009949207	0.007461548	0.005848885	0.000876427	0.00023365	0.159947395	0.038146019	0.233016014	0	0.000026226	0.065768719	0	0.000577927	0.000222683	0	0.000106812	0.399873734	0.095355511	0.006958961	0.198093414	0.000026226	0.06667614	0.262261868	0.198093414	0.233016014	0.385328293	0.014545441	0.087893963	0.014420509	3.2358027	6.040736	8.000973	3.2188187	-0.50133467	2.2591245	34.26156616	9.428571429	1232760	0.399873734	1274.388672	799.5626831
110	1	11	1023	108.9693407	34.29083127	0.166614532	0.028057098	0.470763683	0.003835201	0.000589371	0.009294033	0.000103951	0.001682281	0.194682121	6.00815E-05	0.005579472	0.002678394	0.005286217	0.083904743	0	0	0	0	0.02127409	0.194671631	0.475188255	0.011080265	0.194742203	0.007964611	0.110773563	0.680950642	0.194742203	0.005579472	0.166614532	0.028057098	0.474598885	0.011669636	3.4186115	5.2399287	5.5974326	4.901412	2.7194386	3.5891142	38.69815063	5.56097561	3761004.25	0.19467163	911.9542236	619.4644775
111	1	12	1024	108.9702792	34.29081121	0.259824276	0.095012665	0.29451561	0.021970272	0.004968166	0.001371861	2.47955E-05	0.003677368	0.239171505	0.021557808	0.009179115	0.012681007	0.001759529	0.013788223	0	0.01220417	0.004431248	0	0.002645016	0.354836941	0.321454048	0.005074024	0.260729313	0.014440536	0.034286022	0.565699577	0.260729313	0.009179115	0.259824276	0.095012665	0.316485882	0.010042191	6.382287	-0.10631418	11.358437	7.278146	2.67139	-2.419952	34.58627319	13.03448276	4211433.5	0.354836941	883.3588867	721.1694336
112	1	13	1025	108.969777	34.29114889	0.309672832	0.004145622	0.184789181	0.002855301	0.003811359	0.0004282	1.90735E-06	0.002046585	0.263192177	0.000199318	0.08019352	0	3.05176E-05	0.128386021	0	0.015105247	0.000576496	0	0.004363537	0.313818455	0.191455841	0.002476692	0.263391495	3.05176E-05	0.14863348	0.45712471	0.263391495	0.08019352	0.309672832	0.004145622	0.187644482	0.006288052	7.383976	11.838883	5.235806	2.8953505	2.2896218	6.1190777	37.62832642	5.56097561	4151481	0.313818454	871.8007202	678.2299805
113	1	14	1026	108.9702886	34.29135589	0.224442959	0.002048492	0.072843075	0.002127647	0.000130653	8.58307E-06	3.33786E-06	0.001575947	0.387839317	0.000353813	0.090214729	9.29832E-05	8.58307E-06	0.216035843	0	0.00026226	0.002002716	0	9.05991E-06	0.226491451	0.075101376	0.001587868	0.38819313	0.000101566	0.218309879	0.464528561	0.38819313	0.090214729	0.224442959	0.002048492	0.074970722	0.001718521	4.1739244	5.237634	2.4177828	0.4517901	5.446069	9.973007	34.95883179	13.03448276	4415334	0.226491451	820.1156006	724.7904053
114	1	15	1027	108.9700032	34.29204263	0.131845474	0.00770092	0.577460289	0.032979965	0.001611233	0.001245022	0	0.001937866	0.057128429	0.00421381	0.105341434	0.001251698	0	0.076791763	0	0	0.00031662	0	0	0.139546394	0.612051487	0.003182888	0.061342239	0.001251698	0.077283859	0.672362804	0.061342239	0.105341434	0.131845474	0.00770092	0.610440254	0.004794121	6.9734316	6.544257	10.090895	2.953609	-2.9421892	5.6020427	35.09896851	5.56097561	4622280.5	0.139546394	854.8082275	708.9029541
115	1	16	1028	108.9708066	34.29116361	0.237083912	0.000368118	0.442162991	0.03225708	0.008719444	0.000535965	4.33922E-05	0.001375675	0.10834074	0	0.019800663	0.010048389	0.005818367	0.127899647	0	0	0.000136375	0	0.003056049	0.23745203	0.483139515	0.001955032	0.10834074	0.015866756	0.133445263	0.593435287	0.10834074	0.019800663	0.237083912	0.000368118	0.474420071	0.010674477	4.270742	7.14841	7.279076	1.1943243	3.6931312	6.4136505	33.67709351	13.03448276	4385044	0.23745203	790.2721558	778.2210083
116	1	17	1029	108.9707432	34.29172642	0.208767891	0.014920235	0.540078163	0.016653538	0.002400398	6.24657E-05	9.25064E-05	0.001454353	0.006592751	0	0.050983429	0.007735729	1.85966E-05	0.14848423	0	2.81334E-05	0.000412464	0	0.001315117	0.223688126	0.559132099	0.001609325	0.006592751	0.007754326	0.150239944	0.567334175	0.006592751	0.050983429	0.208767891	0.014920235	0.556731701	0.004009724	2.5211532	3.389917	4.0209503	1.9735599	2.967773	2.8008409	33.98129272	13.03448276	4565766	0.223688126	746.4223022	767.6801147
117	1	18	103	108.9915756	34.31262348	0.33413887	0.019666672	0.212702274	0.019722939	0.073368073	0.002488136	1.09673E-05	0.002372742	0.02376461	0.095486641	0.214571953	0	0	0.0014534	0	0	2.47955E-05	0	0	0.353805542	0.305793285	0.004871845	0.119251251	0	0.001706123	0.334429741	0.119251251	0.214571953	0.33413887	0.019666672	0.232425213	0.078239918	3.184899	10.003568	8.263365	6.2342095	9.259666	7.779183	30.86062622	20	313199.9688	0.353805542	694.0875244	35.08494568
118	1	19	1030	108.9722853	34.29080333	0.103570938	0.001384735	0.33710146	0.002622604	0.023654938	0.000166893	2.38419E-06	0.000427246	0.120905876	0	0.095792294	2.14577E-05	0	0.307579041	0	0	0.006685734	0	8.44002E-05	0.104955673	0.363379002	0.000596523	0.120905876	2.14577E-05	0.314349174	0.484881401	0.120905876	0.095792294	0.103570938	0.001384735	0.339724064	0.024251461	6.309343	5.332285	8.395023	17.814627	1.8624973	1.0514612	32.97979736	13.03448276	4080395	0.104955673	866.0648804	1007.000977
119	1	20	1031	108.9737213	34.29025694	0.308336258	0.020036221	0.387820244	0.000527859	0.012789249	0.000170231	0.000155449	0.003458977	0.02315855	0.000123978	0.151303768	0.006758213	0.001186371	0.058954239	0	0.000281811	0.021296978	0	0.003201008	0.328372478	0.401137352	0.003784657	0.023282528	0.007944584	0.084174633	0.428080559	0.023282528	0.151303768	0.308336258	0.020036221	0.388348103	0.016573906	5.6117034	6.7320747	8.705744	4.7816043	1.6487386	7.5237904	36.77722168	10.88888889	3652076	0.328372479	883.9741211	792.0007935
120	1	21	1032	108.9737386	34.29156923	0.261539936	0.014894962	0.590184689	0.005599499	0.001740932	0.000571728	2.86102E-05	0.001234055	0.003828526	9.53674E-07	0.034899712	0.026601791	0.005898952	0.037399769	0	0.000918865	0.007622719	0	0.005427837	0.276434898	0.59752512	0.001834393	0.003829479	0.032500744	0.052975655	0.603188038	0.003829479	0.034899712	0.261539936	0.014894962	0.595784187	0.003575325	3.3337123	8.131333	6.2093906	1.2868645	1.8929162	4.6383343	32.9866333	13.76470588	3917406.75	0.276434898	825.3610229	844.6991577
121	1	72	108	108.9918285	34.31163096	0.312380791	0.029672623	0.218448162	0.042122841	0.021366596	0.005018234	1.62125E-05	0.001994133	0.189822197	0.050559521	0.123821259	0	0	0.00476265	0	0	3.8147E-06	0	1.09673E-05	0.342053413	0.281937599	0.00702858	0.240381718	0	0.004777431	0.478788376	0.240381718	0.123821259	0.312380791	0.029672623	0.260571003	0.028395176	4.1332674	5.8720827	6.5933867	8.604673	8.36508	11.32761	31.61941528	20	283225.9375	0.342053414	724.0045776
122	1	73	1080	108.9287224	34.28702787	0.396587372	0.011986732	0.241691113	0.031997204	0.01104641	0.002339363	1.04904E-05	0.006213665	0.101368427	0.000208378	0.152154446	0.000346661	0.000277519	0.039699078	0	0	0.00013876	0	0.003858089	0.408574104	0.284734726	0.008563519	0.101576805	0.00062418	0.043772221	0.394666672	0.101576805	0.152154446	0.396587372	0.011986732	0.273688316	0.019609928	4.63015	5.4819956	6.536484	6.3030205	3.0464983	4.3593693	34.36068726	38.7804878	4622457.5	0.408574104	705.934082	673.2626953
123	1	74	1082	108.9343025	34.28709283	0.306315899	0.009217739	0.260356903	0.008809566	0.014616013	0.002123356	3.38554E-05	0.002922058	0.139734268	0.070205212	0.154310226	0	0.00454092	0.013504982	0	0.001779079	0.000301361	0	0.011203766	0.315533638	0.283782482	0.005079269	0.20993948	0.00454092	0.026813984	0.42859602	0.20993948	0.154310226	0.306315899	0.009217739	0.26916647	0.019695282	8.780577	5.3364115	5.8137903	4.1951265	1.6357117	5.697987	33.84457397	55.92857143	3807192.25	0.315533638	803.3308105	296.5147095
124	1	75	1084	108.9343061	34.28883863	0.26812458	0.000495911	0.246395111	0.001365185	0.00812149	0.001464844	0.000133038	0.002954006	0.18413496	0.064930916	0.118788719	0	0	0.103020668	0	0	0	0	7.05719E-05	0.268620491	0.255881786	0.004551888	0.249065876	0	0.10309124	0.444568634	0.249065876	0.118788719	0.26812458	0.000495911	0.247760296	0.012673378	5.6271453	4.532135	5.224762	4.2623024	4.155048	2.8904448	32.86700439	55.92857143	4172234.5	0.268620491	978.3861084	307.1385498
125	1	76	1086	108.9343218	34.28986419	0.39156723	0.01026535	0.197898388	0.01555872	0.002318859	0.001416683	2.38419E-06	0.001095295	0.237921238	0.002229214	0.085799694	0	0	0.050920486	0	0	0	0	0.003006458	0.401832581	0.215775967	0.002514362	0.240150452	0	0.053926945	0.456211567	0.240150452	0.085799694	0.39156723	0.01026535	0.213457108	0.004833221	5.604365	9.88805	7.600102	4.238388	1.3756527	7.0253673	32.50811768	70.57142857	4253067	0.40183258	1037.9198	271.0003662
126	1	77	1087	108.9346426	34.29006335	0.249856472	0.018625736	0.250041008	0.03494978	0.009665012	0.002164364	0	0.001523495	0.177056789	0.003407955	0.11570549	0.000106335	0.002014637	0.115974903	0	0.001319408	3.19481E-05	0	0.017556667	0.268482208	0.2946558	0.003687859	0.180464745	0.002120972	0.134882927	0.475400448	0.180464745	0.11570549	0.249856472	0.018625736	0.284990788	0.013352871	8.164933	4.971342	6.9177213	4.480505	3.9595513	6.285573	33.26010132	70.57142857	4232716	0.268482208	1053.269409	283.7211609
127	1	78	1089	108.9386935	34.28676062	0.234348297	0.029618263	0.308415413	0.010733128	0.016087055	0.000855923	0	0.001050949	0.26802969	0	0.001692295	0.001398563	1.95503E-05	0.121032715	0	0.002402306	0.001496792	0	0.002744675	0.26396656	0.335235596	0.001906872	0.26802969	0.001418114	0.127750874	0.605172157	0.26802969	0.001692295	0.234348297	0.029618263	0.31914854	0.017993927	4.8389273	3.8329282	6.3923974	5.622669	3.9499805	5.872032	35.9637146	24.54545455	6249090.5	0.26396656	731.0485229	273.9203491
128	1	79	109	108.9920846	34.31165275	0.294620991	0.023376942	0.125458241	0.008550167	0.003196716	0.004263878	0.00020504	0.002475739	0.35279274	0.024231911	0.052149773	0.001048565	0.002875805	0.094437122	0	0.003056526	5.53131E-05	0	0.00652504	0.317997932	0.137205124	0.006944656	0.377024651	0.00392437	0.104753494	0.49694252	0.377024651	0.052149773	0.294620991	0.023376942	0.134008408	0.010141373	5.9237823	3.0752087	8.358988	7.439312	6.1987915	6.1011076	31.57498169	20		0.317997933	697.9180298
129	1	80	1094	108.9425932	34.28736685	0.262946606	0.015651226	0.128803253	0.002757549	0.004158974	0.001836777	4.43459E-05	0.002081871	0.26538372	0.030724525	0.148863792	0.000255108	0.001294136	0.111487389	0	0.008918285	0.013585567	0	0.001089573	0.278597832	0.135719776	0.003962994	0.296108246	0.001549244	0.135198116	0.40506649	0.296108246	0.148863792	0.262946606	0.015651226	0.131560802	0.008121967	4.862257	7.1591744	6.1096325	5.7993617	4.248544	13.778596	34.1043396	42.75	4934458	0.278597832	944.4542236	230.8625641
130	1	81	1095	108.9431536	34.28795852	0.213859558	0.001569271	0.31209898	0.001152515	0.010901928	0.006999493	2.19345E-05	0.000630856	0.033260345	0.001262665	0.150459766	0	0	0.265743732	0	0	0.002038956	0	0	0.215428829	0.324153423	0.007652283	0.03452301	0	0.267782688	0.365066051	0.03452301	0.150459766	0.213859558	0.001569271	0.313251495	0.018554211	2.1310365	5.750708	3.5203025	4.5180793	3.9198668	3.0151591	35.04769897	48.3	5230513.5	0.215428829	1014.710144	246.0314331
131	1	82	1096	108.9443626	34.28797364	0.270931721	0.00024128	0.307618618	0.000504971	3.33786E-06	0.002241611	0.000174046	0.001280785	0.056198597	0.001411438	0.14697504	2.67029E-05	0.001226902	0.210160732	0	6.00815E-05	0.000561714	0	0.000367641	0.271173	0.308126926	0.003696442	0.057610035	0.001253605	0.211164951	0.368021965	0.057610035	0.14697504	0.270931721	0.00024128	0.308123589	0.00369978	2.3110332	7.3252387	8.32123	1.4924691	4.9944386	2.585297	35.50570679	48.3	5725725	0.271173001	1088.712402	171.7321777
132	1	83	1097	108.9440154	34.2886344	0.092643738	0.001280785	0.78237915	0.00144434	0.02213335	2.38419E-06	0.00028038	0.005916595	0.053664684	0	0.002820015	0.01661396	0.003325462	0.013782501	0	0	0	0	0.002436161	0.093924522	0.805956841	0.00619936	0.053664684	0.019939423	0.017495155	0.865820885	0.053664684	0.002820015	0.092643738	0.001280785	0.78382349	0.02833271	2.4236274	8.591862	5.8774815	7.911788	3.6478984	6.52606	37.10192871	48.3	5698697	0.093924523	1081.932251	242.6434174
133	1	84	11	108.9344279	34.31152735	0.362050056	0.02155447	0.19356966	0.013284206	0.011888027	0.007477283	0.000198364	0.002524853	0.141374588	0.021052837	0.19029808	4.29153E-06	3.14713E-05	0.034367561	0	0	0.000125408	0	3.67165E-05	0.383604527	0.218741894	0.0102005	0.162427425	3.57628E-05	0.034691811	0.370316982	0.162427425	0.19029808	0.362050056	0.02155447	0.206853867	0.022088528	2.1101124	3.3156652	7.757059	4.7322206	5.959731	7.248463	32.37139893	50.76923077	1444159.625	0.383604526	882.3864136	152.8511353
134	1	85	110	108.9917877	34.31210488	0.222794533	0.023605824	0.060117245	0.000461578	0.000714779	3.52859E-05	1.90735E-06	0.002833366	0.460356236	0.09995079	0.021535873	1.43051E-05	0	0.008246422	0	0.098857403	0.000461578	0	1.28746E-05	0.246400356	0.061293602	0.00287056	0.560307026	1.43051E-05	0.107578278	0.524520397	0.560307026	0.021535873	0.222794533	0.023605824	0.060578823	0.003585339	5.1628475	4.285386	4.528118	3.9263535	2.281642	9.649843	31.01785278	20	295857.2188	0.246400357	706.9297485
135	1	86	1100	108.9462839	34.28961993	0.157351017	0.026721478	0.675364494	0.000207424	0.000319958	3.33786E-05	1.90735E-06	0.001976013	0.021408081	0.000321388	0.01204443	3.33786E-06	0	0.103530884	0	0	1.66893E-05	0	0.000102043	0.184072495	0.675891876	0.002011299	0.021729469	3.33786E-06	0.104247093	0.699311256	0.021729469	0.01204443	0.157351017	0.026721478	0.675571918	0.002331257	0.8399024	5.1533422	14.351187	17.46562	4.027241	3.4738274	36.03207397	55.56521739	6293367.5	0.184072495	970.071106	155.4652863
136	1	87	1102	108.9451819	34.28841565	0.070495129	0.000842094	0.355018139	0.021319389	0.364459515	5.43594E-05	0.000147343	0.000542641	0.001428604	5.38826E-05	0.057141781	0.001409054	0	0.117310524	0	0	0.00949192	0	0.000285625	0.071337223	0.740797043	0.000744343	0.001482487	0.001409054	0.12708807	0.74296999	0.001482487	0.057141781	0.070495129	0.000842094	0.376337528	0.365203857	6.8304915	3.0137086	0.19596028	0.39399076	-1.0379672	15.539591	35.60140991	48.3	6017662.5	0.071337223	1007.522583	186.2628784
137	1	88	1103	108.9451033	34.28901557	0.149353027	0.002094269	0.661925316	0.037134171	0.012469769	0.000328541	4.76837E-05	0.004349232	0.074917793	6.19888E-05	0.040622234	7.00951E-05	0.000150204	0.007463932	0	0	0.004043102	0	0.004968643	0.151447296	0.711529255	0.004725456	0.074979782	0.000220299	0.016475677	0.791172504	0.074979782	0.040622234	0.149353027	0.002094269	0.699059486	0.017195225	5.600738	3.4390514	7.962379	3.2011952	2.3863833	4.6223154	36.02182007	48.3	6066751.5	0.151447296	1044.88855	214.7226563
138	1	89	1105	108.9452134	34.28913575	0.149353027	0.002094269	0.661925316	0.037134171	0.012469769	0.000328541	4.76837E-05	0.004349232	0.074917793	6.19888E-05	0.040622234	7.00951E-05	0.000150204	0.007463932	0	0	0.004043102	0	0.004968643	0.151447296	0.711529255	0.004725456	0.074979782	0.000220299	0.016475677	0.791172504	0.074979782	0.040622234	0.149353027	0.002094269	0.699059486	0.017195225	5.600738	3.4390514	7.962379	3.2011952	2.3863833	4.6223154	35.51596069	55.56521739	6107394.5	0.151447296	1005.811584	212.6747742
139	1	90	1107	108.9452565	34.29007634	0.161444187	0.002615452	0.360961914	0.011795044	0.001042843	0.001171589	1.62125E-05	0.002975941	0.199403763	0	0.101054192	0.001802444	0	0.141793251	0	0.001551151	0.012314796	0	0	0.164059639	0.373799801	0.004163742	0.199403763	0.001802444	0.155716419	0.577367306	0.199403763	0.101054192	0.161444187	0.002615452	0.372756958	0.005206585	3.2608364	4.185277	3.907258	4.770444	7.559035	5.3454976	35.28353882	55.56521739	6231682.5	0.164059639	1141.074219	241.3305511
140	1	91	111	108.9919204	34.31254642	0.347299576	0.027540684	0.232845306	0.023707867	0.070147038	0.001470566	0.000023365	0.002399921	0.009375572	0.068674564	0.214975834	4.29153E-06	0	0.001440525	0	0	6.48499E-05	0	8.58307E-06	0.37484026	0.326700211	0.003893852	0.078050137	4.29153E-06	0.001535416	0.339969635	0.078050137	0.214975834	0.347299576	0.027540684	0.256553173	0.07404089	3.8803458	3.1466987	11.197569	1.4368372	16.414024	7.444323	31.84500122	20	319095.1563	0.37484026	669.9506836
141	1	92	1110	108.9523261	34.28808047	0.267262459	0.05163002	0.333482742	0.026036739	0.070284367	0.000422001	6.19888E-06	0.010614872	0.125132561	0.000151157	0.100939751	0	4.29153E-06	0.005878448	0	0.002073765	0.006012917	0	6.62804E-05	0.318892479	0.429803848	0.011043072	0.125283718	4.29153E-06	0.014032841	0.565979481	0.125283718	0.100939751	0.267262459	0.05163002	0.359519482	0.081327438	3.5460947	5.563075	6.113141	5.193307	7.011939	8.90597	38.20254517	6.125	4992551	0.318892479	796.3088379	87.27148438
142	1	93	112	108.9919056	34.31301242	0.182117462	0.033136845	0.245244026	0.015677452	0.010190964	0.001880646	9.39369E-05	0.006129742	0.395137787	0.063178539	0.018104076	6.91414E-05	0.000142574	0.028209209	0	1.62125E-05	0.000609875	0	0.000061512	0.215254307	0.271112442	0.008104324	0.458316326	0.000211716	0.028896809	0.674354553	0.458316326	0.018104076	0.182117462	0.033136845	0.260921478	0.018295288	4.379835	7.9177938	6.19492	2.1329105	4.5599594	5.1924405	32.45684814	20	345712.625	0.215254307	629.1138306
143	1	94	113	108.9178157	34.31005509	0.328880787	0.015449524	0.137876987	0.005768776	0.030002594	0.002711296	1.33514E-05	0.004981041	0.023289204	0.052469254	0.385511398	9.67979E-05	0	0.009443283	0	0	0.003389359	0	0.000116348	0.344330311	0.173648357	0.007705688	0.075758457	9.67979E-05	0.01294899	0.20464325	0.075758457	0.385511398	0.328880787	0.015449524	0.143645763	0.037708282	0.9814713	4.5877857	8.035662	0.19597077	10.650167	8.570536	33.32846069	17.25	1735927.125	0.344330311	532.824585	33.68827438
144	1	95	1134	108.9637377	34.28857098	0.192162514	0.043478012	0.017069817	0.030184269	0.035384655	0.002904415	4.76837E-07	0.002686024	0.355066299	0.09403801	0.12882328	0.000603199	5.05447E-05	0.062464237	0	0.003818035	0.028056145	0	0.003210068	0.235640526	0.082638741	0.005590916	0.449104309	0.000653744	0.097548485	0.443295956	0.449104309	0.12882328	0.192162514	0.043478012	0.047254086	0.040975571	15.88257	-0.48300338	11.600615	4.062976	10.737503	3.2807755	33.97787476	8	791998.75	0.235640526	1584.085449	812.9846191
145	1	96	114	108.9176558	34.3108072	0.354527473	0.005309582	0.133276939	0.009031296	0.011622906	0.001092434	2.43187E-05	0.003407955	0.053318977	0.005854607	0.39643383	3.76701E-05	0	0.025495529	0	0	0.000553608	0	1.28746E-05	0.359837055	0.153931141	0.004524708	0.059173584	3.76701E-05	0.026062012	0.211774826	0.059173584	0.39643383	0.354527473	0.005309582	0.142308235	0.016147614	2.9618616	6.1054707	13.720245	5.089672	15.415722	1.269372	33.57113647	12	1358638.375	0.359837055	440.596283	32.23956299
146	1	97	115	108.9184664	34.31062418	0.386415958	0.012892723	0.151165485	0.014395237	0.011358738	0.002612114	8.29697E-05	0.004120827	0.034052372	0.031381607	0.34072876	1.71661E-05	0	0.010775089	0	0	0	0	9.53674E-07	0.399308681	0.17691946	0.00681591	0.065433979	1.71661E-05	0.010776043	0.217787743	0.065433979	0.34072876	0.386415958	0.012892723	0.165560722	0.018174648	0.03388071	0.7133484	0.029109001	4.723672	18.496283	4.632738	33.68392944	11.35714286	1983037.25	0.399308681	516.0091553	29.36297607
147	1	98	1153	108.965568	34.28793299	0.366132736	0.034995556	0.010191917	0.000724316	0.023179054	0.004983425	1.62125E-05	0.002112389	0.393977165	0.045841217	0.1175704	0.000126839	0	9.48906E-05	0	0	0	0	5.38826E-05	0.401128292	0.034095287	0.007112026	0.439818382	0.000126839	0.000148773	0.435184479	0.439818382	0.1175704	0.366132736	0.034995556	0.010916233	0.03029108	7.7656956	-2.5029354	-6.4155602	5.5079355	12.380684	3.9283237	32.20050049	8.4	869262.5	0.401128292	1197.963135	1206.706177
148	1	99	1154	108.9645218	34.28827304	0.130310059	0.0784688	0.028841019	0.046656609	0.057296276	0.007812977	7.62939E-06	0.002679825	0.336750507	0.061864853	0.223386288	0.000342846	7.00951E-05	0.005688667	0	0.000533581	0.006006241	0	0.012989044	0.208778858	0.132793903	0.010500431	0.39861536	0.000412941	0.025512218	0.480044842	0.39861536	0.223386288	0.130310059	0.0784688	0.075497627	0.067796707	5.402689	13.95526	-2.2700448	-1.5210521	-3.8024087	10.823788	32.89093018	8	759708	0.208778859	1461.672363	1237.699585
149	1	166	1225	108.9520034	34.28654107	0.311292648	0.008234978	0.154998779	0.106603622	0.00535202	0.001843929	2.24113E-05	0.002382755	0.147372246	0.008996487	0.207993507	4.76837E-06	3.19481E-05	0.010055065	0	0.000436306	0.033018589	0	0.00135994	0.319527626	0.266954422	0.004249096	0.156368732	3.67165E-05	0.0448699	0.418575764	0.156368732	0.207993507	0.311292648	0.008234978	0.261602402	0.009601116	7.680032	5.308575	5.58511	4.360088	4.5534086	6.8039083	36.56188965	18.78947368	6499923	0.319527626	833.7561035	82.25679016
150	1	167	1227	108.9536455	34.28709811	0.277487278	0.004808903	0.29820013	0.003797054	0.012155056	0.000208378	1.00136E-05	0.002967358	0.165775299	0.026197433	0.129415989	0.001058102	0	0.077661514	0	0	0.000119209	0	0.000138283	0.282296181	0.314152241	0.003185749	0.191972733	0.001058102	0.077919006	0.483113289	0.191972733	0.129415989	0.277487278	0.004808903	0.301997185	0.015340805	4.348526	3.246803	3.2074623	3.640451	3.2920423	4.396106	38.48623657	6.125	5512755	0.282296181	938.7615967	81.99685669
151	1	298	1398	108.9674197	34.28144864	0.337424278	0.022531033	0.131686211	0.007797718	0.048127174	0.003301144	9.53674E-07	0.002243996	0.154073238	0.001420975	0.232419491	0.000287056	0.000233173	0.04972887	0	8.10623E-05	0.00526619	0	0.003377438	0.359955311	0.187611103	0.005546093	0.155494213	0.000520229	0.05845356	0.347230434	0.155494213	0.232419491	0.337424278	0.022531033	0.139483929	0.053673267	1.5667427	5.187934	9.773605	5.801037	13.863647	2.553477	35.75180054	29.5	3408380.25	0.359955311	824.2518921	200.9125977
152	1	299	1399	108.9670198	34.28230919	0.26031208	0.022343636	0.179795265	0.017548561	0.00506115	0.002389908	3.8147E-06	0.000946045	0.305784225	0.013452053	0.04197073	0.000725746	0.001610756	0.134610176	0	0.011776447	0.000483036	0	0.000666618	0.282655716	0.202404976	0.003339767	0.319236279	0.002336502	0.14805603	0.511528969	0.319236279	0.04197073	0.26031208	0.022343636	0.197343826	0.008400917	5.525782	5.7741017	6.8496447	3.164651	1.8609085	5.1157246	36.08676147	19.05882353	3422280.75	0.282655716	870.0733643	163.2753754
153	1	300	14	108.9379266	34.31152155	0.281424999	0.021481514	0.216683865	0.035820484	0.012599945	0.003788948	3.33786E-05	0.002392292	0.21458292	0.038607121	0.107568264	3.86238E-05	0	0.064191818	0	9.53674E-07	4.86374E-05	0	5.96046E-05	0.302906513	0.265104294	0.006214619	0.253190041	3.86238E-05	0.064977646	0.485901833	0.253190041	0.107568264	0.281424999	0.021481514	0.252504349	0.018814564	2.8365755	6.0963726	5.688468	6.764819	3.130353	6.2384415	31.80056763	65.28	2021631.875	0.302906513	587.3971558	172.1009064
154	1	301	1400	108.9687127	34.28284818	0.293441296	0.024039745	0.192903519	0.039000511	0.019467354	0.001861095	7.82013E-05	0.002280712	0.133118153	0.023409843	0.17725563	0.029240608	0.007181168	0.049059391	0	0	0.000580788	0	0.004702568	0.317481041	0.251371384	0.004220009	0.156527996	0.036421776	0.056722164	0.388709545	0.156527996	0.17725563	0.293441296	0.024039745	0.23190403	0.023687363	1.8700981	5.452103	4.066303	3.0590172	9.119936	6.242684	34.05990601	19.6	2015286.375	0.317481041	755.5360718	218.2467194
155	1	302	1401	108.9704693	34.28146233	0.263732433	0.031538486	0.258471966	0.046575546	0.010073185	0.003633976	0.0001297	0.005549431	0.268829346	0.01793623	0.047178745	0.000236034	0.00020647	0.033484459	0	8.58307E-06	0.007949352	0	0.003473282	0.29527092	0.315120697	0.009313107	0.286765575	0.000442505	0.045908451	0.593263149	0.286765575	0.047178745	0.263732433	0.031538486	0.305047512	0.019386292	5.715171	6.660521	5.503244	2.733598	2.1306453	7.482008	32.58673096	18	1525042.125	0.295270919	580.626709	203.7418213
156	1	303	1402	108.9714417	34.28289773	0.268404484	0.047160625	0.22460413	0.093641281	0.04584074	0.00944376	1.90735E-06	0.002114296	0.200417995	0	0.082701206	0.000745296	0	0.01922226	0	0	0.002186298	0	0.003509998	0.315565109	0.364086151	0.011559963	0.200417995	0.000745296	0.024924278	0.57606411	0.200417995	0.082701206	0.268404484	0.047160625	0.318245411	0.057400703	3.3985124	3.4676075	1.658845	16.37925	13.083021	10.994122	36.6541748	10	1481821.125	0.315565109	639.711792	148.4840698
157	1	304	1403	108.9723243	34.28178955	0.370961189	0.012664318	0.236522198	0.051128387	0.019035339	0.001166821	7.62939E-06	0.011590004	0.115267754	0.001069546	0.145917892	0	7.62939E-06	0.012295246	0	0	0.022337437	0	2.86102E-05	0.383625507	0.306685925	0.012764454	0.116337299	7.62939E-06	0.034661293	0.434718132	0.116337299	0.145917892	0.370961189	0.012664318	0.287650585	0.031799793	2.9358687	6.3566284	4.5645237	3.792145	5.4823227	5.5225444	35.57064819	11	1299737.375	0.383625507	559.9430542	178.6723785
158	1	305	1404	108.9796318	34.28068117	0.355068684	0.023330212	0.404563427	0.013190269	0.005379677	0.003527164	8.58307E-06	0.019254684	0.005212307	0.000244141	0.14876461	0.001318455	0.000017643	0.012233734	0	0	0.001704216	0	0.00610733	0.378398895	0.423133373	0.022790432	0.005456448	0.001336098	0.020120144	0.451136112	0.005456448	0.14876461	0.355068684	0.023330212	0.417753696	0.028170109	6.627805	3.6105912	6.1853123	3.800902	7.295291	3.5883121	34.25473022	39.27272727	1722702.5	0.378398896	598.026123	133.5691071
159	1	306	1405	108.9761247	34.28091421	0.382845879	0.02176857	0.266193867	0.017315388	0.002915382	0.008232594	0.000119209	0.00204134	0.084440708	0.001522064	0.178319931	0.003470898	0.002357483	0.009055614	0	0	0.000141621	0	0.018867493	0.404614449	0.286424637	0.010393143	0.085962772	0.005828381	0.028456688	0.381258488	0.085962772	0.178319931	0.382845879	0.02176857	0.283509254	0.013308525	4.795228	8.296374	3.3058286	4.4807076	3.2739196	3.6007674	36.89685059	17.55555556	1941798.75	0.404614449	429.5785828	216.8643341
160	1	307	1407	108.9857318	34.28094988	0.202992439	0.003427505	0.441032887	0.032372475	0.001778603	0.003571033	0.00067234	0.001376152	0.140946388	0.0001297	0.028270245	0.001865387	0.00507021	0.04932785	0	0	1.62125E-05	0	0.081700325	0.206419945	0.475183964	0.005619526	0.141076088	0.006935596	0.136494637	0.621749878	0.141076088	0.028270245	0.202992439	0.003427505	0.473405361	0.007398129	7.921815	2.1124415	9.082369	4.174849	1.7663583	4.9400573	35.81332397	25.71428571	2423506.75	0.206419944	617.9188843	143.4751282
161	1	308	1409	108.9907975	34.27996765	0.251890659	0.005432129	0.4796381	0.075093269	0.034286499	0.00724268	9.34601E-05	0.004899025	0.023345947	0.004680157	0.09095192	0.00011301	0.000254154	0.018754959	0	4.86374E-05	0.001464367	0	0.000881195	0.257322788	0.589017868	0.012235165	0.028026104	0.000367165	0.022078991	0.62459898	0.028026104	0.09095192	0.251890659	0.005432129	0.554731369	0.046521664	9.294984	3.9223244	5.5483074	3.3391223	1.6420829	9.023645	33.57797241	34.71428571	2301514.75	0.257322788	439.5552673	125.3477325
162	1	309	1410	108.9913518	34.28102448	0.300478458	0.017465115	0.358514309	0.00594759	0.005954266	0.003104687	0.000109673	0.003305435	0.127140522	0.007760048	0.096517563	0.005867481	0.018263817	0.037571907	0	0.004481792	2.09808E-05	0	0.001645565	0.317943573	0.370416164	0.006519794	0.13490057	0.024131298	0.049571037	0.504076481	0.13490057	0.096517563	0.300478458	0.017465115	0.364461899	0.01247406	4.40952	5.3247457	3.8830972	3.3541727	3.5249355	5.6615486	30.69314575	96	2134638.25	0.317943573	400.3523865
163	1	310	1411	108.9908333	34.28168451	0.28789711	0.021562576	0.3984828	0.002994537	0.012247562	0.001779079	0.000118256	0.002238274	0.072613716	0.003834724	0.104318142	0.00115633	6.67572E-06	0.083760262	0	1.04904E-05	0.005134583	0	0.001841545	0.309459686	0.413724899	0.004135609	0.076448441	0.001163006	0.090750217	0.490474224	0.076448441	0.104318142	0.28789711	0.021562576	0.401477337	0.016383171	4.389845	3.669173	9.531336	3.4019127	3.45172	5.5895386	32.16973877	96	2333471	0.309459686	401.3940735
164	1	311	1412	108.8914372	34.27820328	0.227780342	0.020700455	0.367722034	0.004842281	0.000950813	0.001309872	0.000109196	0.003029346	0.081936359	0.005276203	0.157598972	0.001172543	2.43187E-05	0.124293327	0	0.000627995	0.002266407	0	2.95639E-05	0.248480797	0.373515129	0.004448414	0.087212563	0.001196861	0.127547264	0.459899902	0.087212563	0.157598972	0.227780342	0.020700455	0.372564316	0.005399227	4.6010957	5.078582	2.0150054	4.0541067	2.4809875	6.095008	34.32650757	17.41935484	3609995.75	0.248480797	488.8183594	23.06528282
165	1	312	1413	108.886625	34.2770826	0.228034973	0.015935421	0.200577736	0.011259556	0.010583401	0.003472328	0.000248909	0.004876137	0.116818905	0.009791374	0.275243759	0	0	0.111213207	0	0.002457142	0.009407997	0	4.86374E-05	0.243970394	0.222420692	0.008597374	0.126610279	0	0.123157501	0.347836971	0.126610279	0.275243759	0.228034973	0.015935421	0.211837292	0.019180775	6.1682796	2.0204036	3.2850037	6.583186	2.146564	9.111047	36.46276855	62.57142857	2868700.75	0.243970394	537.6958618
166	1	313	1415	108.9177313	34.27902082	0.368691921	0.010844707	0.383655548	0.007284641	0.002487183	0.000631332	6.38962E-05	0.001749992	0.092190742	0.009627342	0.081488132	0.004151821	0.000268936	0.007497787	0	0	0.029327869	0	0.000038147	0.379536629	0.393427372	0.002445221	0.101818085	0.004420757	0.036863804	0.488063335	0.101818085	0.081488132	0.368691921	0.010844707	0.390940189	0.004932404	6.570164	4.190078	10.32913	2.7943249	4.406043	-0.15535355	36.05258179	31.82608696	5033538	0.379536628	747.5144043	464.8182373
167	1	314	1417	108.917144	34.2802593	0.204024792	0.008011818	0.651963711	0.002170563	5.05447E-05	0.000681877	0.000119209	0.001674652	0.00550127	0.018092632	0.078902245	0.001598358	0.00197649	0.024119854	0	0	0.000226021	0	0.000885963	0.21203661	0.654184818	0.002475739	0.023593903	0.003574848	0.025231838	0.662161827	0.023593903	0.078902245	0.204024792	0.008011818	0.654134274	0.002526283	5.536353	4.25642	12.033327	3.8486917	2.9662561	5.3293476	37.79922485	17.2173913	5965131.5	0.21203661	689.5621338	504.3371887
168	1	315	1418	108.9176997	34.28020441	0.22348547	0.008093834	0.475496769	0.002753258	0.005020142	0.000823498	0.000127792	0.002800941	0.064384937	0	0.128495216	0	0	0.08671093	0	0.000785351	0.001021862	0	0	0.231579304	0.483270168	0.003752232	0.064384937	0	0.088518143	0.551407337	0.064384937	0.128495216	0.22348547	0.008093834	0.478250027	0.008772373	5.3576326	5.9490657	6.010736	4.29234	2.2764394	8.962137	37.69668579	17.2173913	5996279.5	0.231579304	713.3956299	502.1868286
169	1	316	1419	108.924544	34.27937954	0.228283882	0.009309769	0.351036072	0.002907753	0.000869751	0.000637531	3.09944E-05	0.00223732	0.180042744	0.033104897	0.049127102	1.52588E-05	1.28746E-05	0.140976906	0	0.000117779	9.34601E-05	0	0.001195908	0.237593651	0.354813576	0.002905846	0.21314764	2.81334E-05	0.142384052	0.537762165	0.21314764	0.049127102	0.228283882	0.009309769	0.353943825	0.003775597	4.544795	6.322323	8.304449	4.1676035	2.9964921	3.9221795	35.51596069	49.16129032	4156211.5	0.237593651	717.6799316	287.1091003
170	1	317	1420	108.9230968	34.27817305	0.227612019	0.01710844	0.074773788	0.041432381	0.046700001	0.002689362	0.001250267	0.004594326	0.340352535	0.074452877	0.118271828	0.000127792	0	0.043548584	0	0.00039053	0.006634235	0	6.10352E-05	0.244720459	0.16290617	0.008533955	0.414805412	0.000127792	0.050634384	0.51179266	0.414805412	0.118271828	0.227612019	0.01710844	0.116206169	0.055233955	10.42854	7.4193296	11.075878	6.4270945	4.966896	5.7199297	34.32992554	49.16129032	4163071.75	0.244720459	801.6600952	268.5938416
171	1	318	1421	108.927794	34.27853758	0.233774185	0.017989635	0.04962492	0.081518173	0.106640816	0.001181126	4.62532E-05	0.002106667	0.274700165	0.003619671	0.144032478	0	0	0.077094078	0	0.000144005	0.007387161	0	0.000140667	0.251763821	0.237783909	0.003334045	0.278319836	0	0.084765911	0.515818119	0.278319836	0.144032478	0.233774185	0.017989635	0.131143093	0.109974861	9.322163	4.672333	3.6565185	5.787204	6.698852	8.39047	35.06820679	23.66666667	3667239	0.25176382	911.0872192	224.5032196
172	1	319	1422	108.9283585	34.27791923	0.311009884	0.031393528	0.080354214	0.030790329	0.042758465	0.003163338	0.000426769	0.002611637	0.175627708	0.01388073	0.298536777	7.86781E-05	0	0.006434441	0	0.000111103	0.002819538	0	2.38419E-06	0.342403412	0.153903008	0.006201744	0.189508438	7.86781E-05	0.009367943	0.33573246	0.189508438	0.298536777	0.311009884	0.031393528	0.111144543	0.048960209	3.106392	1.8953221	1.2196741	30.485012	25.4733	14.857783	35.16049194	23.66666667	3971631.75	0.342403412	907.1341553	218.2182007
173	1	320	1423	108.9319635	34.27833984	0.284564495	0.021209717	0.05618	0.143363953	0.066901207	0.005445004	0.001391411	0.002702236	0.222572803	0.000804901	0.175670624	2.52724E-05	0	0.016119003	0	0.000306129	0.002741337	0	1.90735E-06	0.305774212	0.26644516	0.009538651	0.223377705	2.52724E-05	0.019168377	0.498556614	0.223377705	0.175670624	0.284564495	0.021209717	0.199543953	0.076439857	8.215523	4.983082	6.8595467	7.8917704	14.045523	7.0852556	33.56430054	19.875	3354824.25	0.305774212	938.8213501	265.2137451
174	1	321	1424	108.9284068	34.27913868	0.308748245	0.018539906	0.194134235	0.145486832	0.073719978	0.002703667	1.62125E-05	0.003317356	0.100154877	0.006227016	0.140024662	0	0	0.002412796	0	0	0.004495621	0	1.85966E-05	0.327288151	0.413341045	0.006037235	0.106381893	0	0.006927013	0.519533157	0.106381893	0.140024662	0.308748245	0.018539906	0.339621067	0.079757214	8.313334	7.535173	7.696313	10.411996	6.155407	3.3613806	37.21472168	23.66666667	3412329.25	0.327288151	1023.907837	213.3782654
175	1	322	1426	108.9285385	34.28009612	0.324680328	0.016600609	0.211150169	0.02092886	0.043405533	0.002894402	4.76837E-07	0.002276897	0.184112072	0.0132761	0.171357155	1.95503E-05	0	0.002501488	0	0	0.002314568	0	0.004481792	0.341280937	0.275484562	0.005171776	0.197388172	1.95503E-05	0.009297848	0.46476841	0.197388172	0.171357155	0.324680328	0.016600609	0.232079029	0.048577309	6.345024	4.355509	10.347016	5.6445885	2.5471165	3.480905	35.71762085	23.66666667	3960533	0.341280937	996.184082	263.2830811
176	1	323	1427	108.9286306	34.28060018	0.339680195	0.013782024	0.182023048	0.015260696	0.013719082	0.00561142	0.00013876	0.002240658	0.102884293	0.007202148	0.256190777	0.000111103	9.39369E-05	0.04656601	0	0.004605293	0.003460884	0	0.003811836	0.353462219	0.211002827	0.007990837	0.110086441	0.00020504	0.061061859	0.321877956	0.110086441	0.256190777	0.339680195	0.013782024	0.197283745	0.021709919	4.105596	4.2422466	5.1806517	4.7896857	1.946697	6.7639318	33.98471069	33.18367347	4485920.5	0.353462219	966.3052368	242.910614
177	1	324	1429	108.9406796	34.27899061	0.306044102	0.021823883	0.124017715	0.039759159	0.02129364	0.005283833	0.00017786	0.003884792	0.131602287	0.026892185	0.305775642	0.000639439	0.00107193	0.0086236	0	0.000291824	0.001187801	0	0.001630306	0.327867985	0.185070515	0.009346485	0.158494473	0.001711369	0.011733532	0.326019287	0.158494473	0.305775642	0.306044102	0.021823883	0.163776875	0.030640125	0.6473534	4.940171	5.3894053	5.8526535	13.055595	7.405606	34.42562866	40.58823529	4466991	0.327867985	1044.957642	316.1543579
178	1	325	1430	108.9405879	34.27845275	0.389145374	0.028670311	0.049775124	0.009304523	0.019001961	0.002232552	1.14441E-05	0.002234459	0.212423325	0.002660751	0.267279625	3.24249E-05	0.000303745	0.012325287	0	0.001848698	0.0009408	0	0.001809597	0.417815685	0.078081608	0.004478455	0.215084076	0.00033617	0.016924381	0.294983387	0.215084076	0.267279625	0.389145374	0.028670311	0.059079647	0.023480415	4.389248	4.5820236	7.0806866	6.0998325	12.081078	17.191757	33.5574646	20.86956522	4421496.5	0.417815685	1042.712891	309.9268494
179	1	326	1431	108.9374935	34.27839092	0.36502409	0.055347919	0.120876789	0.02220726	0.02881813	0.007441044	0.000380039	0.002109528	0.091580868	0.010763645	0.287504196	3.33786E-05	9.53674E-07	0.004053593	0	0	0.003627777	0	0.000230789	0.420372009	0.17190218	0.009930611	0.102344513	3.43323E-05	0.007912159	0.273413658	0.102344513	0.287504196	0.36502409	0.055347919	0.143084049	0.038748741	0.015799522	-0.33521676	9.67333	23.584839	17.649782	-3.686757	33.2840271	14.76923077	4810939	0.420372009	882.649292	336.2959595
180	1	327	1432	108.9419455	34.27858472	0.386155128	0.005872726	0.156255245	0.012345791	0.009428501	0.00628376	0.000131607	0.002063751	0.094965458	0.003561497	0.260790825	0.001755238	0.000616074	0.046525478	0	0.007442951	0	0	0.005805969	0.392027855	0.178029537	0.008479118	0.098526955	0.002371311	0.059774399	0.281474113	0.098526955	0.260790825	0.386155128	0.005872726	0.168601036	0.017907619	3.440476	4.8675227	3.604106	2.8721523	1.683923	6.405554	35.61849976	40.58823529	4103398.75	0.392027854	1129.858765	264.673645
181	1	535	1677	108.9437601	34.27381601	0.112498283	0.043114662	0.254597187	0.025052071	0.074476719	0.002549171	0.000121593	0.003227711	0.267808914	0.003859043	0.072482586	0.000418663	0.000879765	0.130164623	0	0	0.008084774	0	0.000664234	0.155612946	0.354125977	0.005898476	0.271667957	0.001298428	0.138913631	0.627833366	0.271667957	0.072482586	0.112498283	0.043114662	0.279649258	0.080375195	2.3207898	4.2417707	4.398426	1.3031527	5.947144	2.3413165	36.38415527	52.08	4447141.5	0.155612945	982.3687134	206.536026
182	1	536	1678	108.9507786	34.27517422	0.287167549	0.057758331	0.273530006	0.003921032	0.001993656	0.007318497	0.000152588	0.001443386	0.24067688	3.91006E-05	0.080526829	0.001037121	0	0.043937206	0	6.19888E-06	0.000115871	0	0.000375748	0.34492588	0.279444695	0.008914471	0.240715981	0.001037121	0.044435024	0.529036045	0.240715981	0.080526829	0.287167549	0.057758331	0.277451038	0.010908127	4.9424343	5.5117764	13.847113	4.10707	4.1440454	3.3037937	38.66738892	17.14285714	5947909.5	0.34492588	1341.682617	147.394577
183	1	537	1679	108.9496083	34.27419328	0.348844528	0.026179314	0.261620045	0.004737377	0.004096985	0.005019188	0.000277996	0.002314091	0.142929077	0.000923634	0.166079521	0.002436638	0.001553535	0.03063488	0	0	0.000511169	0	0.001842022	0.375023842	0.270454407	0.007611275	0.143852711	0.003990173	0.032988071	0.420994759	0.143852711	0.166079521	0.348844528	0.026179314	0.266357422	0.01170826	7.976858	8.033405	9.135731	6.722019	3.9891536	6.8773966	37.65567017	17.14285714	6776104	0.375023842	1014.801758	153.7990417
184	1	538	168	108.9907744	34.3092526	0.272356033	0.006236076	0.442605019	0.053472042	0.021602631	0.002418518	0.000112534	0.002294064	0.027002811	0	0.139858723	0.000614166	6.00815E-05	0.03054285	0	0.000165939	0.000023365	0	0.000387192	0.27859211	0.517679691	0.004825115	0.027002811	0.000674248	0.031367302	0.549507618	0.027002811	0.139858723	0.272356033	0.006236076	0.496077061	0.026427746	8.592312	2.656252	6.962089	2.384816	1.2640681	5.501929	33.58139038		1639032.875	0.278592109	669.3071899	35.88854218
185	1	539	1680	108.9496398	34.27536707	0.235021114	0.00874424	0.430431843	0.004234314	0.007287025	0.008059025	0.001043797	0.00140667	0.055631638	0.000276089	0.119537354	0.000112057	0.000239372	0.123977661	0	4.76837E-07	0.000629902	0	0.003367424	0.243765354	0.441953182	0.010509491	0.055907726	0.000351429	0.127975464	0.508094311	0.055907726	0.119537354	0.235021114	0.00874424	0.434666157	0.017796516	4.201624	4.444789	5.6269217	3.3798356	3.48216	5.594581	37.81289673	34.37288136	6530189.5	0.243765354	1091.832153	154.3128967
186	1	540	1681	108.9507003	34.27555565	0.160709381	0.000957012	0.616820812	0.008816719	0.022636414	0.001574516	2.90871E-05	0.002026081	0.061452866	0.001316547	0.038463116	0.000323296	0	0.082642555	0	0	0.0004673	0	0.001764297	0.161666393	0.648273945	0.003629684	0.062769413	0.000323296	0.084874153	0.713356495	0.062769413	0.038463116	0.160709381	0.000957012	0.625637531	0.026266098	2.4678166	6.357522	4.629885	3.041585	9.018169	1.8158467	38.89639282	37.59183673	5935827.5	0.161666393	1255.221069	147.1096802
187	1	541	1682	108.9496634	34.27575602	0.271375179	0.02092123	0.296910286	0.012992382	0.042423248	0.00587368	2.52724E-05	0.002901554	0.171013832	0.003379345	0.102169514	0.000296593	0.00025034	0.068489075	0	3.05176E-05	0.000194073	0	0.000110626	0.29229641	0.352325916	0.008800507	0.174393177	0.000546932	0.069467545	0.532140255	0.174393177	0.102169514	0.271375179	0.02092123	0.309902668	0.051223755	2.5551472	6.943676	8.738499	4.8307037	4.1241617	6.9907384	37.61465454	34.37288136	6341439	0.292296409	1086.303589	159.3516693
188	1	542	1683	108.9507121	34.27595639	0.126285553	0.019416332	0.726253986	0.001523018	0.003257275	0.000349998	4.76837E-06	0.002387047	0.048130989	0.000872612	0.043625832	0.000527382	5.34058E-05	0.017951965	0	0.000160217	0.004995346	0	0.004204273	0.145701885	0.731034279	0.002741814	0.049003601	0.000580788	0.027311802	0.781907082	0.049003601	0.043625832	0.126285553	0.019416332	0.727777004	0.005999088	-1.5927782	2.5445247	8.351772	4.8483295	4.767187	4.274195	38.72207642	37.59183673	5852630.5	0.145701885	1192.249023	147.0346832
189	1	543	1687	108.9548772	34.27517948	0.256030083	0.046228409	0.526095867	0.000132561	0.000473022	0.000921249	8.29697E-05	0.002440453	0.127652645	2.14577E-05	0.017766476	0.00012064	9.34601E-05	0.017422199	0	0	0.000716686	0	0.003801823	0.302258492	0.52670145	0.003444672	0.127674103	0.0002141	0.021940708	0.657798767	0.127674103	0.017766476	0.256030083	0.046228409	0.526228428	0.003917694	3.2510362	7.495929	8.843119	4.6224465	2.8632143	10.017088	37.24893188	16.625	6926178.5	0.302258492	1539.378174	120.0595169
190	1	544	1688	108.9528538	34.27521309	0.299777508	0.041862011	0.348268986	0.005908012	0.018538952	0.005382061	0.000020504	0.008216858	0.220522881	7.00951E-05	0.033818722	0.000843525	4.76837E-07	0.011612892	0	0	0.001597404	0	0.003554344	0.341639519	0.37271595	0.013619423	0.220592976	0.000844002	0.016769409	0.606858253	0.220592976	0.033818722	0.299777508	0.041862011	0.354176998	0.032158375	6.162024	1.7950364	10.438784	4.5557556	0.6752422	4.2409654	37.25918579	34.95652174	5584583	0.341639519	1429.216797	92.79653931
191	1	545	1689	108.9518197	34.27546136	0.287554741	0.032571793	0.456431866	0.014647007	0.011403084	0.002643108	0.00097084	0.002306461	0.073766708	0	0.068316936	0.007201195	0.002510071	0.023835659	0	0	0.001468182	0	0.014143467	0.320126534	0.482481956	0.00592041	0.073766708	0.009711266	0.039676189	0.562169075	0.073766708	0.068316936	0.287554741	0.032571793	0.471078873	0.017323494	2.7619667	4.2816734	7.5450826	3.6439824	2.8929982	5.2970834	37.78213501	34.95652174	5575397	0.320126534	1476.012695	120.4684982
192	1	546	169	108.9913764	34.31076203	0.278695583	0.010626316	0.266105175	0.014632225	0.010993481	0.002037525	3.33786E-05	0.002504826	0.175756931	0.087680817	0.126739502	0	2.38419E-06	0.020231724	0	0	0.003257751	0	0.000696182	0.289321899	0.291730881	0.004575729	0.263437748	2.38419E-06	0.024191856	0.472063541	0.263437748	0.126739502	0.278695583	0.010626316	0.2807374	0.01556921	7.8168335	4.932926	5.4204416	4.3979034	5.66546	5.887926	32.87042236		517756.0625	0.289321899	828.06427	34.56216049
193	1	547	1690	108.9538228	34.27561458	0.149272442	0.011785984	0.559818268	0.001227379	0.003599167	0.002538681	6.38962E-05	0.000894547	0.071489811	0	0.014734268	0.001356602	0.006639004	0.170123577	0	3.8147E-06	0.000586033	0	0.004287243	0.161058426	0.564644814	0.003497124	0.071489811	0.007995605	0.176579952	0.639631748	0.071489811	0.014734268	0.149272442	0.011785984	0.561045647	0.007096291	5.2983613	8.050564	9.923079	3.474537	3.4226737	0.9473119	37.24209595	34.95652174	6347991	0.161058426	1618.695923	116.6219406
194	1	548	1691	108.951749	34.27575602	0.166887283	0.002702236	0.562348366	0.009076118	0.000349998	9.44138E-05	2.67029E-05	0.001583576	0.028319836	0	0.044265747	4.52995E-05	0.000379562	0.171408653	0	0	0.006611347	0	0.00590086	0.16958952	0.571774483	0.001704693	0.028319836	0.000424862	0.18392086	0.601799011	0.028319836	0.044265747	0.166887283	0.002702236	0.571424484	0.002054691	4.0056744	7.7503004	3.8342128	4.467409	2.3604069	-0.6935415	37.74795532	37.59183673	5619918	0.169589519	1442.3573	121.7330627
195	1	549	1692	108.9527859	34.27595639	0.104740143	0.005305767	0.641523838	0.002684116	0.047318935	0.004656792	6.19888E-05	0.000761986	0.00875473	0	0.018226624	0.01184082	0.001062393	0.142204762	0	0	0.008968353	0	0.001888752	0.11004591	0.69152689	0.005480766	0.00875473	0.012903214	0.153061867	0.705762386	0.00875473	0.018226624	0.104740143	0.005305767	0.644207954	0.052799702	3.787908	4.3430862	3.723452	3.3139997	1.5376863	4.437624	37.48135376	34.95652174	5865094.5	0.11004591	1441.031982	109.86483
196	1	550	1693	108.9538346	34.27597996	0.262183189	0.01115036	0.527742386	0.00013113	0.007406712	0.009521008	4.29153E-05	0.001385212	0.050206184	0.000220776	0.031722546	0.000108242	0	0.063761234	0	0	0.034222603	0	0.000132561	0.273333549	0.535280228	0.010949135	0.05042696	0.000108242	0.09817934	0.596435547	0.05042696	0.031722546	0.262183189	0.01115036	0.527873516	0.018355846	5.880968	9.369973	4.675739	3.7026625	10.600534	5.2885704	37.40274048	34.95652174	6460705	0.273333549	1555.350586	131.192749
197	1	551	1694	108.95487	34.2759573	0.133935928	0.002365112	0.782913685	0.005702496	0.021161079	0.004060745	0.000142574	0.00159359	0.000252724	4.91142E-05	0.01898241	0.001624107	5.14984E-05	0.021186352	0	0	0.000473976	0	0.005390167	0.136301041	0.80977726	0.005796909	0.000301838	0.001675606	0.027164936	0.815826893	0.000301838	0.01898241	0.133935928	0.002365112	0.78861618	0.026957989	6.4350424	3.0610836	6.875484	2.257803	1.6914194	1.2574897	38.35293579	33.32142857	7023035	0.13630104	1522.608398	155.4038086
198	1	552	1695	108.9569735	34.27467788	0.17193079	0.002270699	0.661185741	0	0.001502514	0.0140028	0.000304699	0.00060606	0.07023716	0	0.015277386	0.000174999	0.000444889	0.057271481	0	0	9.53674E-07	0	0.004701614	0.174201488	0.662688255	0.014913559	0.07023716	0.000619888	0.062062263	0.747838974	0.07023716	0.015277386	0.17193079	0.002270699	0.661185741	0.016416073	4.2386065	3.2718496	6.36985	1.4945612	4.4582634	1.8872204	37.92227173	48.25531915	6990687	0.174201489	1401.365967	152.734314
199	1	553	1696	108.9559673	34.27493098	0.26589489	0.026936531	0.387723446	0.002216816	6.19888E-05	0.000860214	2.76566E-05	0.001248837	0.194696426	0	0.025925636	5.29289E-05	7.77245E-05	0.08884573	0	0	9.53674E-07	0	0.005408287	0.292831421	0.390002251	0.002136707	0.194696426	0.000130653	0.094276905	0.586835384	0.194696426	0.025925636	0.26589489	0.026936531	0.389940262	0.002198696	6.793214	8.817831	9.752251	2.8745084	4.452862	4.586158	37.57705688	16.625	7256005	0.292831421	1499.121582	131.3429718
200	1	554	1697	108.9563474	34.2751707	0.215098381	0.079154491	0.45276022	0.001446247	0.002322197	0.002007961	0.000326633	0.00267458	0.150434971	0.000114918	0.02609539	1.43051E-05	2.81334E-05	0.041717529	0	0	0.019014835	0	0.006789207	0.294252872	0.456528664	0.005009174	0.150549889	4.24385E-05	0.067521572	0.611972809	0.150549889	0.02609539	0.215098381	0.079154491	0.454206467	0.007331371	4.1890984	4.977268	11.213669	5.496586	0.5375135	4.754199	37.40615845	48.25531915	7218967.5	0.294252872	1529.861938	145.1546783
201	1	555	1698	108.9559419	34.27401838	0.322617054	0.037186146	0.286232471	0.000823498	0.001511574	0.004561901	0.000301838	0.001737595	0.27468729	0.006928921	0.034751415	0.001115322	1.66893E-05	0.012759686	0	0	1.57356E-05	0	0.014752865	0.3598032	0.288567543	0.006601334	0.281616211	0.001132011	0.027528286	0.569856167	0.281616211	0.034751415	0.322617054	0.037186146	0.287055969	0.008112907	5.320162	4.7821565	5.8617067	1.3116575	2.8392425	4.068669	35.65951538	16.625	6794052.5	0.3598032	1647.970947	150.6012268
202	1	556	1699	108.9559353	34.27556845	0.265172958	0.023596287	0.382666588	0.004249573	0.001455307	0.001970291	4.76837E-06	0.003482819	0.166422367	0.023953438	0.040237904	0.00235939	0.000125885	0.080135822	0	0	0.002392769	0	0.001769543	0.288769245	0.388371468	0.005457878	0.190375805	0.002485275	0.084302425	0.560251713	0.190375805	0.040237904	0.265172958	0.023596287	0.386916161	0.006913185	2.9648783	3.8856885	6.882813	2.3550413	2.2741065	4.9019675	37.21813965	33.32142857	7226428	0.288769245	1599.111938	152.5657043
203	1	557	17	108.9399405	34.31206063	0.288351059	0.00703764	0.344659805	0.016316891	0.015983105	0.007630348	2.47955E-05	0.00398922	0.160190105	0.024199486	0.100272655	0.005967617	0.000630379	0.016685963	0	0	0.004615307	0	0.00217104	0.295388699	0.376959801	0.011644363	0.184389591	0.006597996	0.024746895	0.54879427	0.184389591	0.100272655	0.288351059	0.00703764	0.360976696	0.027627468	2.424027	3.5794685	9.116058	3.9942925	2.944033	3.3678198	31.83132935	102	1367206.125	0.295388699	583.7932739
204	1	558	170	108.9905387	34.31091447	0.262582779	0.042220116	0.337643623	0.045882225	0.081171036	0.003103733	9.01222E-05	0.002549171	0.015454769	0.015582561	0.181996346	9.25064E-05	1.71661E-05	0.006573677	0	0.000276566	0.004450798	0	0.000312805	0.304802895	0.464696884	0.005743027	0.031037331	0.000109673	0.011613846	0.48589468	0.031037331	0.181996346	0.262582779	0.042220116	0.383525848	0.086914063	5.0341077	8.418997	7.3799005	4.5849333	5.1246853	3.782199	30.97000122		830926.9375	0.304802895	818.9155884	30.26232529
205	1	559	1700	108.9581637	34.27415871	0.287014008	0.030923843	0.17423439	0.020666599	0.104421616	0.013514519	2.86102E-06	0.001455784	0.295256615	0.010324001	0.044728279	0.000989437	0.000953674	0.007678032	0	0.000187874	0.006337643	0	0.001310825	0.317937851	0.299322605	0.014973164	0.305580616	0.001943111	0.015514374	0.609552383	0.305580616	0.044728279	0.287014008	0.030923843	0.19490099	0.119394779	5.800091	2.4861193	1.0091262	4.4453974	9.672909	3.3444877	35.80648804	48.25531915	6722413	0.317937851	1296.155273	146.9506073
206	1	560	1701	108.9579704	34.27494277	0.172384262	0.016142845	0.197548866	0.027383327	0.009549618	0.014018059	0.000234127	0.003455639	0.405507565	0.018047333	0.051546574	0.010086536	0.001400948	0.048817158	0	0.001458168	0.019317627	0	0.003101349	0.188527107	0.234481812	0.017707825	0.423554897	0.011487484	0.072694302	0.657697201	0.423554897	0.051546574	0.172384262	0.016142845	0.224932194	0.027257442	4.1248093	8.842983	8.255901	3.880646	4.7180285	5.826788	35.11264038	48.25531915	6828484	0.188527107	1472.210205	154.5417328
207	1	561	1702	108.9581118	34.27504884	0.388010502	0.009066582	0.303496361	0.006528854	0.012498379	0.005216122	6.86646E-05	0.002285004	0.16776228	0.004285336	0.065598011	0.006517887	0.00083065	0.014270306	0	0.006582737	0.002085686	0	0.004896641	0.397077084	0.322523594	0.00756979	0.172047615	0.007348537	0.027835369	0.497855663	0.172047615	0.065598011	0.388010502	0.009066582	0.310025215	0.020068169	3.9059892	6.9226594	6.6695457	3.5058925	2.8850198	1.4806118	35.13656616	48.25531915	6828127	0.397077084	1496.92041	151.956131
208	1	562	1703	108.9592992	34.27516036	0.308789253	0.036549568	0.415754318	0.005283356	0.002112865	0.006280422	5.34058E-05	0.001454353	0.175819397	0	0.00728035	0.001160145	0.001281261	0.018327713	0	0	0.005719662	0	0.009860516	0.345338821	0.423150539	0.007788181	0.175819397	0.002441406	0.038181305	0.606758118	0.175819397	0.00728035	0.308789253	0.036549568	0.421037674	0.009901047	3.607211	6.6804347	7.2765093	3.9330711	3.0868325	5.3589873	36.36706543	38.94545455	7469579	0.345338821	1379.644287	160.2834473
209	1	563	1704	108.9573483	34.27515956	0.276638508	0.034346104	0.381836414	0.00973177	0.005700111	0.00116539	0.000245571	0.002057076	0.194363117	0.000164986	0.008960724	0.001562595	0.005912304	0.033827782	0	0	0.000716209	0	0.042683601	0.310984612	0.397268295	0.003468037	0.194528103	0.007474899	0.077315331	0.595099449	0.194528103	0.008960724	0.276638508	0.034346104	0.391568184	0.009168148	6.199908	7.0435114	7.7745605	3.6964254	5.8572598	6.069154	36.23376465	48.25531915	6871350	0.310984612	1467.361206	155.5083618
210	1	564	1705	108.9605745	34.27370521	0.256521702	0.070103168	0.248095989	0.003386021	0.000708103	0.002670765	0.000492573	0.004889488	0.307047844	0.000272274	0.028419018	0.001198292	0.007223606	0.065073013	0	0	0.001831532	0	0.001115799	0.32662487	0.252190113	0.008052826	0.307320118	0.008421898	0.068971157	0.567290783	0.307320118	0.028419018	0.256521702	0.070103168	0.25148201	0.008760929	5.5496655	4.0473	1.7611568	1.7973198	3.1208181	5.5805674	36.86950684	38.94545455	8956400	0.32662487	1309.554688	164.1544495
211	1	565	1706	108.9610004	34.27348022	0.166224003	0.036186218	0.473753929	0.000450611	0.001040936	0.000259876	9.53674E-06	0.001005173	0.146868706	1.57356E-05	0.007138252	0.001946926	0.000908852	0.159457684	0	0	0.000926018	0	0.003704548	0.202410221	0.475245476	0.001274586	0.146884441	0.002855778	0.164191246	0.623388767	0.146884441	0.007138252	0.166224003	0.036186218	0.47420454	0.002315521	4.1899796	5.7974253	6.7632437	0.9500538	2.987206	2.866512	36.4901123	38.94545455	9188005	0.202410221	1238.773926	170.524826
212	1	566	1707	108.9604445	34.274344	0.214314938	0.060914993	0.298654079	0.002884865	0.009141922	0.001019478	1.66893E-05	0.006976604	0.275666714	0	0.012694359	0.001780987	0.000174999	0.098855972	0	0	0.000437737	0	0.01596117	0.275229931	0.310680866	0.008012772	0.275666714	0.001955986	0.115759373	0.594360352	0.275666714	0.012694359	0.214314938	0.060914993	0.301538944	0.017154694	8.481767	7.5269737	5.596815	4.5213604	2.7104468	8.17589	37.14978027	38.94545455	9080472	0.275229931	1290.161499	154.2086182
213	1	567	1708	108.9604684	34.27504884	0.200097084	0.047807217	0.35632658	0.001731873	0.001185417	0.001787186	2.52724E-05	0.002019405	0.24358654	0	0.0093503	0.013333321	0.001192093	0.111654282	0	9.05991E-06	0.003116131	0	0.005019188	0.247904301	0.35924387	0.003831863	0.24358654	0.014525414	0.121557713	0.606662273	0.24358654	0.0093503	0.200097084	0.047807217	0.358058453	0.005017281	4.2461343	5.6807847	5.3365517	2.5505564	1.4637604	5.762524	36.71228027	38.94545455	8727795	0.247904301	1357.12561	166.7497711
214	1	568	1709	108.9610366	34.27516218	0.272445679	0.012023926	0.429198265	0.020083427	0.01532793	0.00450325	0.000038147	0.001503944	0.122386932	0.008729935	0.054405212	0.0007267	0.001527309	0.041016102	0	0	0.000715256	0	0.013859272	0.284469604	0.464609623	0.006045341	0.131116867	0.002254009	0.057099342	0.593041897	0.131116867	0.054405212	0.272445679	0.012023926	0.449281693	0.021373272	5.6861463	5.654481	4.4847407	2.6797516	2.2175105	4.945902	37.78897095	46.07142857	8911287	0.284469605	1288.895264	169.1442566
215	1	569	171	108.9213712	34.30854636	0.326323986	0.033844948	0.203932285	0.009654999	0.023486137	0.001521587	1.00136E-05	0.004340172	0.224646091	0.012768269	0.122162342	0	0	0.031141281	0	0.000263691	0.005500317	0	0.000403881	0.360168934	0.237073421	0.005871773	0.23741436	0	0.03730917	0.467591286	0.23741436	0.122162342	0.326323986	0.033844948	0.213587284	0.02935791	7.893047	5.475115	5.23092	4.5424337	7.5637407	6.1646566	31.12380981	12.94736842	2423527.5	0.360168934	339.8983154	24.44836998
216	1	570	1710	108.9625422	34.27366985	0.057112694	0.027861118	0.778789043	0.000605583	0.019125938	0.000773907	0.000376701	0.00247097	0.080250263	6.05583E-05	0.009319305	0.001217365	0.000020504	0.019846916	0	0	0.001408577	0	0.000439644	0.084973812	0.798520565	0.003621578	0.080310822	0.001237869	0.022016048	0.882392406	0.080310822	0.009319305	0.057112694	0.027861118	0.779394627	0.022747517	1.777669	2.0436418	2.6770668	4.0750713	6.460079	1.8959744	37.07116699	51.08823529	9223461	0.084973812	1484.182373	148.2085876
217	1	571	1711	108.963417	34.27425723	0.11934042	0.011821747	0.675833225	0	0.005347729	0.00011158	0.000210762	0.001428604	0.123085499	0.0007267	0.018815994	0.001116276	1.43051E-06	0.030234814	0	0	0.001851559	0	0.009934425	0.131162167	0.681180954	0.001750946	0.123812199	0.001117706	0.042160034	0.806017399	0.123812199	0.018815994	0.11934042	0.011821747	0.675833225	0.007098675	1.0045896	4.999956	8.084861	1.9087297	2.5333896	6.1021175	38.6913147	40.36363636	8402968	0.131162167	1366.767944	157.1921082
218	1	572	1712	108.9623709	34.2745505	0.281647682	0.022172451	0.397691727	0.000741482	0.001485825	0.000934124	9.01222E-05	0.002193928	0.203998089	1.00136E-05	0.00421524	0.007038116	0.000915527	0.045591831	0	0	0.000101089	0	0.031034946	0.303820133	0.399919033	0.003218174	0.204008102	0.007953644	0.076865673	0.607135296	0.204008102	0.00421524	0.281647682	0.022172451	0.398433208	0.004703999	6.7614517	3.3868809	3.9899967	3.914207	2.407834	4.9806805	38.33926392	46.07142857	9135858	0.303820133	1438.953735	162.6646881
219	1	573	1713	108.9633553	34.27513135	0.301766872	0.013539791	0.284615517	0.003069401	0.001493931	0.000697136	4.76837E-07	0.001431942	0.232148647	0.000297546	0.02745533	0.000227451	0.00044775	0.130208969	0	0	0.001844883	0	0.000727177	0.315306664	0.289178848	0.002129555	0.232446194	0.000675201	0.132808208	0.52345705	0.232446194	0.02745533	0.301766872	0.013539791	0.287684917	0.003623486	3.1730864	7.30206	5.023708	1.7146565	7.375594	5.6175675	37.7616272	46.07142857	7671358	0.315306663	1336.471191	159.2015076
220	1	574	1714	108.9623301	34.27515492	0.37655592	0.013003349	0.283049583	0.008650303	0.001327038	0.008840084	0.000155926	0.002043247	0.222322941	0.005549431	0.010076523	0.003901005	0.008826256	0.039968491	0	0.000380516	0.006307602	0	0.008937836	0.389559269	0.293026924	0.011039257	0.227872372	0.012727261	0.055698395	0.526389122	0.227872372	0.010076523	0.37655592	0.013003349	0.291699886	0.012366295	5.4734745	6.199455	3.2946668	1.443061	5.2479353	6.398479	37.63174438	46.07142857	8475708	0.389559269	1479.004883	175.6370392
221	1	575	1715	108.9619033	34.27516689	0.283528328	0.030823708	0.461060524	0.015940666	0.009760857	0.009476662	3.52859E-05	0.001493931	0.098104	1.00136E-05	0.009776115	0.000038147	0	0.068013668	0	0	0.004286289	0	0.007619381	0.314352036	0.486762047	0.011005878	0.098114014	0.000038147	0.079951763	0.595871925	0.098114014	0.009776115	0.283528328	0.030823708	0.47700119	0.020766735	6.7206945	8.53004	8.840667	5.824106	5.316253	8.17661	37.70352173	46.07142857	8731774	0.314352036	1436.72998	174.927063
222	1	576	1716	108.9645453	34.27364628	0.165999889	0.033646107	0.569830418	0.007224083	0.002779961	0.000520706	0.000041008	0.002577782	0.105073929	0	0.007917404	0.000585079	1.14441E-05	0.098764896	0	0	0.004690647	0	0.00026226	0.199645996	0.579834461	0.003139496	0.105073929	0.000596523	0.103792191	0.688047886	0.105073929	0.007917404	0.165999889	0.033646107	0.577054501	0.005919456	3.4164133	7.774344	14.074726	8.735435	1.0958865	9.158491	37.54971313	40.36363636	7175275.5	0.199645996	1388.666016	180.6322327
223	1	577	1717	108.9644511	34.27408237	0.192033768	0.029708385	0.566025734	0.010576248	0.011457443	0.000141621	7.62939E-05	0.002440929	0.089704037	0.00030899	0.019056797	0.000387192	0.000112534	0.06957674	0	7.86781E-05	0.000796795	0	0.007439137	0.221742153	0.588059425	0.002658844	0.090013027	0.000499725	0.077970028	0.680422306	0.090013027	0.019056797	0.192033768	0.029708385	0.576601982	0.014116287	1.8089616	10.722797	14.988102	6.03802	0.019397259	5.5833015	39.07070923	40.36363636	7288769.5	0.221742153	1403.776367	183.8076172
224	1	578	1718	108.9652406	34.27424037	0.182142258	0.011938572	0.566002369	0.012949467	0.003977776	0.000610828	3.24249E-05	0.001855373	0.07883358	0	0.018687725	0.000314713	0.00019455	0.105430603	0	0	0.001935959	0	0.014862061	0.19408083	0.582929611	0.002498627	0.07883358	0.000509262	0.122460365	0.664261818	0.07883358	0.018687725	0.182142258	0.011938572	0.578951836	0.006476402	6.701906	6.869759	8.644377	6.62263	7.570599	2.9156427	37.86074829	40.36363636	6413539	0.19408083	1314.682373	180.8711853
225	1	579	1719	108.9643568	34.2746599	0.288099289	0.022788048	0.365396023	0.017779827	0.038789749	0.000739574	3.14713E-05	0.004774094	0.14069128	0	0.02400589	0.003097057	0.000107765	0.089632034	0	3.76701E-05	0.000792027	0	0.003238201	0.310887337	0.421965599	0.005545139	0.14069128	0.003204823	0.093699932	0.568202019	0.14069128	0.02400589	0.288099289	0.022788048	0.38317585	0.044334888	4.160264	6.755035	5.8619566	3.1144361	3.4177516	4.544074	38.65371704	40.36363636	7164918.5	0.310887337	1326.968262	182.170929
226	1	580	172	108.9187529	34.3062492	0.302127838	0.022632599	0.271457672	0.001204967	0.009131432	0.001515865	6.34193E-05	0.00219202	0.137192249	0.035648823	0.15959549	0.00702858	0.000497341	0.031758785	0	0.013926506	0.000396252	0	0.002978325	0.324760437	0.281794071	0.003771305	0.172841072	0.007525921	0.049711704	0.422757626	0.172841072	0.15959549	0.302127838	0.022632599	0.27266264	0.012902737	3.5458603	8.4684105	7.7109237	3.9839325	3.219767	7.578485	30.11550903	18	1596884.375	0.324760437	456.4411011	48.40855408
227	1	581	1720	108.9653848	34.27510838	0.274690628	0.041095257	0.274453163	0.029093742	0.000205994	0.000853539	4.29153E-05	0.001739025	0.256551743	0.048792362	0.034146309	1.66893E-05	0	0.037918091	0	0	0.000383854	0	1.66893E-05	0.315785885	0.303752899	0.002635479	0.305344105	1.66893E-05	0.038318634	0.562940121	0.305344105	0.034146309	0.274690628	0.041095257	0.303546906	0.002841473	5.850705	4.5300364	6.709075	2.3035712	-0.7460003	3.692965	37.19421387	23.2	6033243.5	0.315785885	1206.500488	179.9599609
228	1	582	1721	108.9664259	34.27420866	0.244454861	0.062024117	0.305090427	0.008930206	0.017480373	0.003273964	2.86102E-06	0.001942635	0.209815502	0.001904011	0.031348228	3.52859E-05	0.001605988	0.111614704	0	0	1.28746E-05	0	0.000463963	0.306478977	0.331501007	0.00521946	0.211719513	0.001641273	0.112091541	0.546535969	0.211719513	0.031348228	0.244454861	0.062024117	0.314020634	0.022699833	5.071442	3.18736	2.7911692	4.1731653	1.4209092	12.593437	36.5345459	23.2	5426892.5	0.306478978	1171.750366	172.4297638
229	1	583	1722	108.9704288	34.27380367	0.274518967	0.133707047	0.217560768	0.008342743	0.011815071	0.00404644	1.43051E-05	0.002062321	0.080873013	0.008491993	0.210624218	0.000256062	0.000158787	0.037695408	0	0	0.008406162	0	0.001426697	0.408226013	0.237718582	0.006123066	0.089365005	0.000414848	0.047528267	0.324714661	0.089365005	0.210624218	0.274518967	0.133707047	0.225903511	0.017938137	3.0361133	4.3899326	9.232943	0.93112266	-5.695005	3.6308978	35.75521851	34.08	6533984.5	0.408226014	649.4921265	323.6287842
230	1	584	1729	108.9796525	34.27254886	0.315592289	0.00661993	0.400009632	0.015129566	0.047081947	0.003299713	4.86374E-05	0.001778126	0.067376137	0.010610104	0.078916073	0.008722782	0.001424313	0.024731159	0	0.005578041	0.008489132	0	0.004585743	0.322212219	0.462221146	0.005126476	0.07798624	0.010147095	0.043390751	0.534723759	0.07798624	0.078916073	0.315592289	0.00661993	0.415139198	0.052208424	3.4958382	9.2536955	4.640824	3.5295556	2.9060128	4.2918077	38.12393188	10.5	1506256.125	0.322212219	850.5304565	1175.061646
231	1	585	173	108.9332967	34.30685999	0.357545376	0.039711475	0.074296951	0.007089138	0.001666069	0.004897118	0.000139713	0.000647068	0.368972301	0.026400089	0.094790936	0.0003438	0.00067091	0.021103859	0	0	0.000283241	0	0.001436234	0.397256851	0.083052158	0.005683899	0.395372391	0.001014709	0.022829056	0.457708359	0.395372391	0.094790936	0.357545376	0.039711475	0.081386089	0.007349968	9.58534	0.65544033	-1.1677706	2.4710743	9.611551	3.491468	32.25177002	33.17647059	2664004.5	0.397256851	614.3401489	138.2286682
232	1	586	1732	108.9912806	34.27413704	0.238856316	0.008808136	0.517383099	0.012816906	0.003020763	0.001259327	1.43051E-06	0.002035618	0.031105518	0.000125885	0.082191944	0.015587807	0.014425755	0.037159443	0	0	0.000111103	0	0.027639389	0.247664452	0.533220768	0.003296375	0.031231403	0.030013561	0.072381496	0.567622662	0.031231403	0.082191944	0.238856316	0.008808136	0.530200005	0.006317139	5.1722717	7.6759443	10.603603	2.896073	8.12207	4.52027	35.5809021	36.88888889	3243187.5	0.247664452	366.6758728
233	1	587	1733	108.9907779	34.27254977	0.195061207	0.011417866	0.454152584	0.022161961	0.01669693	0.002139568	2.67029E-05	0.002803802	0.039381027	0.000082016	0.164888382	0	1.04904E-05	0.084641457	0	0.004359722	0.001753807	0	4.52995E-05	0.206479073	0.493011475	0.004970074	0.039463043	1.04904E-05	0.091177464	0.537362576	0.039463043	0.164888382	0.195061207	0.011417866	0.476314545	0.021667004	5.8917165	4.4664392	5.337452	3.6335354	1.4139668	5.405492	34.33676147	52.875	2967603.5	0.206479073	366.5579834	125.8868561
234	1	588	1734	108.8901119	34.27132438	0.295104027	0.026708603	0.057800293	0.015142441	0.020030022	0.005818844	0.000723362	0.000788689	0.373646259	0.005045414	0.082273483	0.000145912	0.000221729	0.110557556	0	0.004244328	0.000851631	0	0.000896931	0.32181263	0.092972755	0.007330894	0.378691673	0.000367641	0.116550922	0.473949909	0.378691673	0.082273483	0.295104027	0.026708603	0.072942734	0.027360916	7.441931	2.7957478	11.959755	5.398121	3.8801932	11.717989	35.64242554	15.78947368	3424478.25	0.32181263	828.5379639	28.81335258
235	1	589	1735	108.8923368	34.27128936	0.247899532	0.037709236	0.038208485	0.013413906	0.024197578	0.004330158	6.48499E-05	0.000554085	0.409739971	0.0149827	0.076450825	0.000756741	7.67708E-05	0.127843857	0	0	8.10623E-06	0	0.003745079	0.285608768	0.075819969	0.004949093	0.424722672	0.000833511	0.131615162	0.490509033	0.424722672	0.076450825	0.247899532	0.037709236	0.051622391	0.029146671	12.393137	2.947751	6.4739943	3.3316393	4.281766	1.375		18.46153846	3885172.75	0.285608768	712.2487793	32.9985199
236	1	590	1736	108.8901708	34.27148939	0.194347858	0.022628784	0.078564167	0.017827034	0.003370285	0.004328251	0.00102663	0.001401901	0.389036655	0.00469017	0.084470749	6.38962E-05	0.002893448	0.193546295	0	0	0.000186443	0	0.000680447	0.216976643	0.099761486	0.006756783	0.393726826	0.002957344	0.19535017	0.495554924	0.393726826	0.084470749	0.194347858	0.022628784	0.096391201	0.010127068	8.721254	6.506423	4.7164264	1.5213197	5.306098	6.104001	36.9720459	15.78947368	3283412.75	0.216976642	828.0980225	28.18515015
237	1	591	1737	108.9015247	34.27138357	0.297318459	0.028752804	0.031749249	0.014988899	0.008345604	0.004593849	0.000272274	0.001245975	0.502922535	0.009451389	0.001196861	0.000173092	0.004544735	0.085429668	0	0.000148773	0	0	0.004107475	0.326071262	0.055083752	0.006112099	0.512373924	0.004717827	0.094444275	0.564118385	0.512373924	0.001196861	0.297318459	0.028752804	0.046738148	0.014457703	6.1803474	4.574321	8.1136265	13.051772	6.586844	2.2827814	34.21713257	29.55555556	3417585	0.326071263	925.1973877	30.13252068
238	1	592	1739	108.9045968	34.27137261	0.338645935	0.032294273	0.089751244	0.046380997	0.005456448	0.002203941	0.00039196	0.002486706	0.393845081	0.008513927	0.047828674	0.000104427	0.000197411	0.031662941	0	4.29153E-05	3.14713E-05	0	0.000113487	0.370940208	0.141588688	0.005082607	0.402359009	0.000301838	0.031898975	0.540516376	0.402359009	0.047828674	0.338645935	0.032294273	0.13613224	0.010539055	4.696309	4.372081	2.9809473	1.9031423	7.057782	3.2571316	32.67559814	41.68421053	2992393.75	0.370940208	877.4072266	17.42058754
239	1	593	1740	108.9037776	34.27139566	0.330168247	0.021253586	0.043529034	0.006645203	0.01352787	0.001737118	0.000431538	0.001093388	0.416880131	0.005898952	0.062754154	0.001048088	0	0.064067364	0	0.017476559	0.011746883	0	0.001741886	0.351421833	0.063702106	0.003262043	0.422779083	0.001048088	0.095032692	0.48384428	0.422779083	0.062754154	0.330168247	0.021253586	0.050174236	0.016789913	5.686816	3.3253145	5.836644	14.060844	7.680615	3.819843	33.38998413	15.13043478	2911267.75	0.351421833	848.6193848	22.53145409
240	1	594	1741	108.907916	34.27112401	0.356876373	0.019823551	0.095170975	0.004464149	0.004233837	0.002402782	8.10623E-05	0.001430511	0.277101994	0.000319958	0.136023521	0.001000404	0	0.022449017	0	0.036299706	0.040953159	0	0.001368999	0.376699924	0.103868961	0.003914356	0.277421951	0.001000404	0.101070881	0.384885311	0.277421951	0.136023521	0.356876373	0.019823551	0.099635124	0.008148193	5.7382336	7.4273677	7.401543	1.7733992	2.2134173	11.382582	32.88751221	54.5106383	4771374	0.376699924	780.3403931	36.4962616
241	1	479	1615	108.9145014	34.27496686	0.332936287	0.015804768	0.209323883	0.003303528	0.034170151	0.000152111	7.86781E-05	0.000943184	0.115162373	0.000115395	0.190577984	1.62125E-05	0	0.093292713	0	0	0.00177145	0	0.002351284	0.348741055	0.246797562	0.001173973	0.115277767	1.62125E-05	0.097415447	0.363133907	0.115277767	0.190577984	0.332936287	0.015804768	0.212627411	0.035344124	5.572487	5.5550494	7.5609813	3.3572295	2.6887064	7.5870733	36.58581543	33.13043478	5069659	0.348741055	519.8036499	793.3015137
242	1	480	1616	108.9169178	34.27503683	0.325377941	0.004342079	0.502334595	0.002394199	0.007559776	0.00541544	0	0.004698753	0.052812099	3.33786E-06	0.037292004	0.000495434	0.000468731	0.044940948	0	0	0.000824451	0	0.010912418	0.32972002	0.51228857	0.010114193	0.052815437	0.000964165	0.056805611	0.575214863	0.052815437	0.037292004	0.325377941	0.004342079	0.504728794	0.017673969	5.141287	7.70805	5.213428	3.8835952	13.24127	4.0347605	32.3850708	57.91304348	3483154	0.32972002	690.4573364	724.7058105
243	1	481	1617	108.9159762	34.27323532	0.131293297	0.009167194	0.658410549	0.008982182	5.67436E-05	0.000501156	4.76837E-07	0.001916409	0.048984528	0	0.047138691	0	5.29289E-05	0.091158867	0	0	0.002103329	0	0.00023222	0.140460491	0.667449474	0.002418041	0.048984528	5.29289E-05	0.093495846	0.718852043	0.048984528	0.047138691	0.131293297	0.009167194	0.667392731	0.002474785	4.1159763	5.498376	4.0532794	2.080902	10.714169	8.249718	33.48226929	33.13043478	3829340.75	0.140460491	846.7854004	822.1498413
244	1	482	1618	108.9178153	34.27343855	0.18992424	0.024616718	0.449489117	0.056350231	0.029016495	0.002153397	0.000235558	0.002965927	0.104212284	0.000446796	0.071590424	0.000197411	0	0.06633234	0	4.24385E-05	0.002352715	0	6.24657E-05	0.214540958	0.534855843	0.005354881	0.104659081	0.000197411	0.068801403	0.644423008	0.104659081	0.071590424	0.18992424	0.024616718	0.505839348	0.034371376	4.1321054	4.7359433	4.869564	2.4015229	3.4875627	6.3036394	34.31967163	106	1986740.75	0.214540958	762.4650269	598.366333
245	1	483	1619	108.9207242	34.27322197	0.216207981	0.097127438	0.247803688	0.030022621	0.01982069	0.004369736	0.000150204	0.002308846	0.271565437	0.003796101	0.013446331	6.19888E-05	0	0.091642857	0	2.86102E-06	0.000574112	0	0.00109911	0.313335419	0.297646999	0.006828785	0.275361538	6.19888E-05	0.093318939	0.576041222	0.275361538	0.013446331	0.216207981	0.097127438	0.277826309	0.026649475	2.986298	6.1230617	8.128345	4.2721424	1.412672	6.812097	35.75863647	35.375	4122815.25	0.313335419	980.7977905	957.3988647
246	1	484	1620	108.9211504	34.27385652	0.230365753	0.023584366	0.515719891	0.008160591	0.041463852	0.001743793	4.24385E-05	0.0017066	0.112301826	0.001225948	0.008476257	0.000715256	1.09673E-05	0.05354929	0	0	0.000116348	0	0.000816822	0.253950119	0.565344334	0.003492832	0.113527775	0.000726223	0.05448246	0.681138992	0.113527775	0.008476257	0.230365753	0.023584366	0.523880482	0.044956684	5.2165995	6.979295	8.61443	1.3588344	2.2884307	6.272478	36.33288574	35.375	4655609.5	0.253950119	1038.644531	934.440918
247	1	485	1621	108.9206876	34.27431803	0.268612385	0.072331429	0.225269318	0.021300793	0.011799335	0.003229141	0	0.00342226	0.372679234	0.008714199	0.00647831	1.90735E-06	0	0.005318165	0	0	0.000843525	0	0	0.340943813	0.258369446	0.006651402	0.381393433	1.90735E-06	0.00616169	0.637700081	0.381393433	0.00647831	0.268612385	0.072331429	0.24657011	0.018450737	1.6976218	2.998005	3.2709858	0.34044218	8.047195	4.9034195	34.28207397	36.15384615	3916998.75	0.340943814	937.5770874	867.4090576
248	1	486	1622	108.9211268	34.27484006	0.222206593	0.075029373	0.394320965	0.012375355	0.016642094	0.005558968	3.43323E-05	0.003000259	0.200329304	0	0.063955307	1.43051E-05	1.33514E-05	0.005283833	0	0.000449181	0.000718594	0	6.81877E-05	0.297235966	0.423338413	0.008593559	0.200329304	2.76566E-05	0.006519794	0.632261276	0.200329304	0.063955307	0.222206593	0.075029373	0.40669632	0.025235653	2.478084	7.521495	2.5118496	5.5740595	2.0441399	6.262612	35.82699585	36.15384615	4450674	0.297235966	976.6165161	948.8711548
249	1	487	1623	108.9207831	34.27528457	0.276532173	0.072970867	0.347138882	0.013905525	0.015257359	0.002476692	1.38283E-05	0.003582001	0.132034302	1.90735E-06	0.102877617	0.00218153	3.33786E-06	0.028357029	0	0.000471592	0.000643253	0	0.000458717	0.34950304	0.376301765	0.006072521	0.132036209	0.002184868	0.031023979	0.514408588	0.132036209	0.102877617	0.276532173	0.072970867	0.361044407	0.02132988	5.013855	3.7115228	9.954673	3.0477576	2.9448824	8.462244	34.47006226	36.15384615	3946969.25	0.34950304	891.3204956	843.7544556
250	1	488	1624	108.921007	34.27585031	0.272442818	0.028492451	0.502351284	0.003976345	0.001877308	0.001470089	5.62668E-05	0.002193451	0.113018036	0.000417709	0.039415359	4.29153E-06	0	0.034025669	0	0	0	0	2.81334E-05	0.300935268	0.508204937	0.003719807	0.113435745	4.29153E-06	0.034284592	0.62494278	0.113435745	0.039415359	0.272442818	0.028492451	0.506327629	0.005597115	7.003856	6.661387	5.9439936	3.8568048	4.6250963	6.4253964	35.24594116	36.15384615	4141771	0.300935269	1014.431519	787.2122192
251	1	489	1626	108.9228687	34.27496634	0.230919361	0.013916969	0.299700737	0.025809288	0.005456924	0.005213261	9.53674E-07	0.002283573	0.288324833	0.000322342	0.019309044	0.003382683	0.0001688	0.089100838	0	0.000930786	0.003790379	0	0.011369228	0.24483633	0.330966949	0.007497787	0.288647175	0.003551483	0.105191231	0.62678957	0.288647175	0.019309044	0.230919361	0.013916969	0.325510025	0.012954712	4.5662165	3.9341528	4.6529655	3.7103322	3.0701678	5.1151915	34.32650757	36.15384615	5941782.5	0.24483633	1219.614136	341.6145935
252	1	490	1627	108.9226802	34.27535529	0.241433144	0.033890247	0.466696739	0.014718056	0.023987293	0.004125118	3.29018E-05	0.003551483	0.175265789	0.002743721	0.005332947	0.00859499	0.000255108	0.01404047	0	0	0.001348972	0	0.003930092	0.275323391	0.505402088	0.007709503	0.17800951	0.008850098	0.019372463	0.68837738	0.17800951	0.005332947	0.241433144	0.033890247	0.481414795	0.031696796	9.474878	2.3840325	4.518834	7.8694096	3.709897	4.6038547	34.30599976	36.15384615	5572419	0.275323391	1169.634033	355.6834717
253	1	491	1628	108.9228957	34.27423909	0.230967999	0.017434597	0.387774944	0.007378578	0.02219677	0.0009799	3.05176E-05	0.00194788	0.246697426	0.010849953	0.025910378	0.003065109	0.000683784	0.039550781	0	0	0.002501488	0	0.002029896	0.248402596	0.417350292	0.002958298	0.257547379	0.003748894	0.044082165	0.667006016	0.257547379	0.025910378	0.230967999	0.017434597	0.395153522	0.025155067	4.474818	6.545996	4.2258716	3.9813113	6.823724	4.0982795	36.04574585	46.52631579	6405676.5	0.248402596	1130.04541	322.5546265
254	1	492	1629	108.9240512	34.27522613	0.212506294	0.020273685	0.31097126	0.01128006	0.047035694	0.010370731	2.67029E-05	0.001550674	0.25372839	0.035813332	0.05336237	0.000974655	0.000321388	0.036511898	0	0	4.57764E-05	0	0.0052104	0.23277998	0.369287014	0.011948109	0.289541721	0.001296043	0.041784763	0.634963512	0.289541721	0.05336237	0.212506294	0.020273685	0.32225132	0.058983803	3.0017295	6.488411	3.9794855	3.2725935	3.5955129	7.6110377	34.92807007	33.52941176	5929402	0.232779979	1164.454346	325.2796631
255	1	493	1630	108.9229047	34.27341485	0.162742138	0.008535385	0.531812191	0.012926102	0.00959444	0.002465725	0.000137329	0.00165844	0.205031395	0.006873608	0.046244144	0.003967762	4.72069E-05	0.002793312	0	0	0.00514555	0	2.52724E-05	0.171277523	0.554332733	0.004261494	0.211905003	0.004014969	0.007964134	0.763625622	0.211905003	0.046244144	0.162742138	0.008535385	0.544738293	0.013855934	2.586774	8.086163	5.419732	6.6033278	3.0218678	4.3800464	35.74838257	46.52631579	6630327.5	0.171277523	1230.824829	603.2926636
256	1	494	1631	108.9222401	34.27381221	0.105317116	0.00317049	0.722465038	0.000834465	0.041760445	0.000150204	2.86102E-06	0.002380371	0.009592533	0	0.031998634	0.000347614	0	0.079711914	0	0	0.002268314	0	0	0.108487606	0.765059948	0.002533436	0.009592533	0.000347614	0.081980228	0.777185917	0.009592533	0.031998634	0.105317116	0.00317049	0.723299503	0.04429388	1.4961171	4.3021846	5.9826283	4.468586	2.1550534	4.091671	36.0184021	35.375	6056462.5	0.108487606	1122.360474	695.4623413
257	1	495	1634	108.921549	34.27510777	0.132843018	0.031622887	0.691499233	0.003017426	0.005278587	0.00221014	0.000378609	0.005002975	0.049128056	9.53674E-07	0.021080017	0.01186657	0.000163555	0.019545555	0	0.001791477	0.017607212	0	0.006960869	0.164465904	0.699795246	0.007591724	0.049129009	0.012030125	0.045907974	0.756515026	0.049129009	0.021080017	0.132843018	0.031622887	0.694516659	0.012870312	3.8338141	7.368703	9.09701	4.0863724	4.31912	1.669141	35.33139038	36.15384615	4861256.5	0.164465905	1012.165161	1010.090454
258	1	628	1780	108.9347931	34.27270524	0.209402084	0.026416779	0.366352081	0.001502991	0.006114483	0.00561285	6.77109E-05	0.002096653	0.203404427	0	0.005002499	0.014944077	0.003604889	0.144704819	0	1.71661E-05	0.000277042	0	0.010409832	0.235818863	0.373969555	0.007777214	0.203404427	0.018548965	0.155478477	0.585151196	0.203404427	0.005002499	0.209402084	0.026416779	0.367855072	0.013891697	4.8776655	7.467988	6.358696	3.5067887	1.9471533	5.7128067	35.06820679	32.44897959	7160031	0.235818863	1194.45459	169.2723236
259	1	629	1781	108.9332789	34.27282119	0.27838707	0.022479057	0.4209342	0.005387306	0.002302647	0.001589775	4.91142E-05	0.002223015	0.138087749	0	0.013384342	0.001416683	0.000199318	0.105679035	0	0	0.007851601	0	2.90871E-05	0.300866127	0.428624153	0.003861904	0.138087749	0.001616001	0.113559723	0.570573807	0.138087749	0.013384342	0.27838707	0.022479057	0.426321507	0.006164551	5.5786095	7.8594756	5.3502755	3.3094451	1.23401	5.1738625	34.00180054	43.23809524	7603093	0.300866127	1242.329956	265.5984192
260	1	630	1782	108.9336779	34.27309586	0.233615398	0.026859283	0.617660522	0.011671543	0.000849247	0.005903244	5.38826E-05	0.003518105	0.029854774	0	0.017789841	0.01289463	0.001174927	0.020517826	0	5.72205E-06	0.007164955	0	0.007309437	0.260474682	0.630181313	0.009475231	0.029854774	0.014069557	0.038154602	0.669511318	0.029854774	0.017789841	0.233615398	0.026859283	0.629332066	0.010324478	4.793737	6.950924	6.0708833	5.4733486	6.4645014	8.119134	34.9793396	43.23809524	7828497	0.260474681	1268.790649	208.1579742
261	1	631	1783	108.9340497	34.27320391	0.285215378	0.047831059	0.525049686	0.010946274	0.013471603	0.00117588	0.000017643	0.002969265	0.071034431	0	0.025611401	0.004287243	0	0.002702713	0	0	0	0	0.008912563	0.333046436	0.549467564	0.004162788	0.071034431	0.004287243	0.012390137	0.624664783	0.071034431	0.025611401	0.285215378	0.047831059	0.53599596	0.017634392	3.8651047	1.757765	5.528407	2.1436234	4.2027655	5.2886653	35.80307007	32.44897959	7865780.5	0.333046437	1275.084473	167.6020966
262	1	632	1785	108.9371438	34.27261911	0.315348625	0.048573017	0.455479145	0.004336834	0.001693249	0.00053978	0.000221252	0.002501011	0.127122402	0	0.006331921	0.005284786	0.000243187	0.021203518	0	8.63075E-05	0.001748085	0	0.009093761	0.363921642	0.461509228	0.003262043	0.127122402	0.005527973	0.032324791	0.591893673	0.127122402	0.006331921	0.315348625	0.048573017	0.459815979	0.004955292	2.9257905	8.47659	8.800963	0.50450516	0.24767303	5.4174542	34.11801147	52.75471698	7432540.5	0.363921642	1100.355835	221.3685608
263	1	633	1786	108.9357809	34.27270813	0.295873642	0.045638561	0.385858059	0.000704765	0.016684532	0.005360126	3.8147E-06	0.003022194	0.160094738	0.000128746	0.013868809	0.000710011	0.002363682	0.065069675	0	1.57356E-05	0.002883434	0	0.001086712	0.341512203	0.403247356	0.008386135	0.160223484	0.003073692	0.06968832	0.57172823	0.160223484	0.013868809	0.295873642	0.045638561	0.386562824	0.025070667	6.263771	6.3876066	7.110951	3.6536503	5.2844005	7.0248423	35.66293335	32.44897959	7138726.5	0.341512203	1180.572144	156.8647156
264	1	634	1787	108.9382164	34.27095966	0.278403759	0.016940117	0.398596764	0.004037857	0.000123501	0.001295567	7.15256E-06	0.001223087	0.176158905	1.43051E-06	0.044484615	0.003156185	0.001505375	0.070035458	0	0	0.002267838	0	0.001418591	0.295343876	0.402758121	0.002525806	0.176160336	0.00466156	0.074065685	0.581442833	0.176160336	0.044484615	0.278403759	0.016940117	0.402634621	0.002649307	5.6653976	5.93493	3.4048636	3.571081	2.9773388	4.415951	33.75228882	49.77777778	8067186	0.295343876	931.6731567	268.8259888
265	1	635	1788	108.9381985	34.27143046	0.412573814	0.00744009	0.320757389	0.009457111	0.003874302	0.004066467	0.001846313	0.001438141	0.094310284	0.000114441	0.110701084	0.002470493	0.001399517	0.021567345	0	0.002654552	0.000575542	0	0.003281593	0.420013905	0.334088802	0.007350922	0.094424725	0.00387001	0.029550552	0.435750008	0.094424725	0.110701084	0.412573814	0.00744009	0.3302145	0.011225224	4.4066706	6.738478	9.184341	3.7017817	4.054697	5.998779	33.30453491	49.77777778	7779482	0.420013904	878.3772583	262.7939758
266	1	636	1789	108.9398601	34.27145392	0.29862833	0.009560585	0.35103178	0.006678104	0.049839497	0.002252102	3.8147E-06	0.000935078	0.123990059	0	0.0451684	0	0.000491619	0.100824356	0	0.000884056	0.007885456	0	0.001821041	0.308188915	0.407549381	0.003190994	0.123990059	0.000491619	0.111420631	0.534730434	0.123990059	0.0451684	0.29862833	0.009560585	0.357709885	0.053030491	4.673155	7.7651477	3.1955366	5.1983223	4.763777	8.750978	35.56381226	53.55	6371698.5	0.308188915	1005.995605	206.1256714
267	1	637	179	108.9377177	34.30726033	0.333993435	0.008737087	0.350127697	0.007674217	0.005694389	0.002926826	4.24385E-05	0.001772881	0.090798855	0.012822628	0.102281094	0.001385212	0.000187874	0.064349174	0	0.003299713	0.011651516	0	0.001430511	0.342730522	0.363496304	0.004742146	0.103621483	0.001573086	0.081555367	0.459037304	0.103621483	0.102281094	0.333993435	0.008737087	0.357801914	0.010436535	5.9498363	5.163092	5.0179443	4.5496783	2.726694	6.5342517	32.47052002	51.67741935	4049073	0.342730522	818.0194702	150.7328491
268	1	638	1790	108.938181	34.27203116	0.347364426	0.037147999	0.377750874	0.00756979	0.005133152	0.000416279	1.00136E-05	0.002768993	0.151514053	0.000555992	0.030327797	0.010053635	0.00264883	0.022414684	0	0	0.000314236	0	0.003582478	0.384512424	0.390453815	0.003195286	0.152070045	0.012702465	0.026738167	0.545163155	0.152070045	0.030327797	0.347364426	0.037147999	0.385320663	0.008328438	2.1577747	7.931059	6.554871	4.3345947	1.2894104	2.7562096	33.45492554	49.77777778	7518116.5	0.384512425	929.788208	251.1975555
269	1	639	1791	108.9403066	34.27260918	0.30904007	0.012559891	0.367853165	0.008519173	0.002577782	0.003202438	0	0.001799107	0.127663612	0.001667023	0.075906277	0.006700039	4.00543E-05	0.077471256	0	0.002911091	0.000895977	0	0.000939846	0.32159996	0.378950119	0.005001545	0.129330635	0.006740093	0.082471371	0.511615276	0.129330635	0.075906277	0.30904007	0.012559891	0.376372337	0.007579327	6.6319475	4.763968	6.500327	4.496023	2.5044742	6.431112	35.71762085	53.55	5449458	0.321599961	1051.564575	215.3142853
270	1	640	1793	108.9419992	34.27153164	0.314984798	0.003612518	0.18803978	0.014324188	0.021323681	0.00282383	0.000385761	0.002407551	0.101979733	0.000466824	0.257019997	0.000214577	0.000557423	0.064104557	0	0.003106594	0.018041611	0	0.006593227	0.318597317	0.223687649	0.005617142	0.102446556	0.000771999	0.091859341	0.331284523	0.102446556	0.257019997	0.314984798	0.003612518	0.202363968	0.026940823	4.297349	5.9915643	8.99703	3.0522661	2.845341	6.344841	35.35189819	43.84615385	4237745	0.318597316	887.3056641	175.3879547
271	1	641	1794	108.9425111	34.27118295	0.378607273	0.00711441	0.169893265	0.003899574	0.013851643	0.003251553	0.000350475	0.002412319	0.10648489	0.001192093	0.252681255	1.95503E-05	0.000613213	0.056992054	0	0.001317501	0	0	0.001152992	0.385721684	0.187644482	0.006014347	0.107676983	0.000632763	0.059628487	0.300143719	0.107676983	0.252681255	0.378607273	0.00711441	0.173792839	0.01986599	5.030224	4.0259323	5.312253	8.274759	-0.9859786	7.377947	36.43884277	43.84615385	4188458.25	0.385721683	887.3497314	176.9660339
272	1	642	1795	108.944201	34.27145923	0.23663044	0.001933098	0.113722801	0.005180836	0.016120911	0.000719547	4.29153E-06	0.00030899	0.261003017	0.002768993	0.170928955	0.000374794	0.000408649	0.189284801	0	0	1.09673E-05	0	0.00053072	0.238563538	0.135024548	0.001032829	0.263772011	0.000783443	0.189894676	0.397060394	0.263772011	0.170928955	0.23663044	0.001933098	0.118903637	0.01715374	0.70169497	5.9177856	4.2825456	-1.1822355	3.48078	3.2846904	36.60632324	52.08	4377424	0.238563538	1121.820679	195.4907379
273	1	643	1796	108.9425228	34.27156011	0.391740322	0.005448341	0.144359112	0.001126766	0.01420927	0.003724098	0.000154018	0.000682354	0.089995861	0.000472069	0.302871227	0.00065279	0.000649452	0.041168213	0	0.000280857	0.000496387	0	0.001968861	0.397188663	0.159695148	0.004560471	0.09046793	0.001302242	0.043914318	0.25425148	0.09046793	0.302871227	0.391740322	0.005448341	0.145485878	0.018769741	0.47677398	3.7871416	4.154486	2.510262	4.095389	3.9893632	35.87142944	43.84615385	4046331.25	0.397188663	899.5217285	176.4819946
274	1	644	1797	108.9424521	34.27201977	0.240347862	0.021399975	0.179778576	0.007357597	0.058103085	0.002019882	8.01086E-05	0.000840187	0.112054348	0.001545906	0.241953373	0.000557423	0	0.132446289	0	0.000450611	0.000386238	0	0.000507355	0.261747837	0.245239258	0.002940178	0.113600254	0.000557423	0.133961678	0.360233784	0.113600254	0.241953373	0.240347862	0.021399975	0.187136173	0.061043262	7.655382	7.8475323	6.120162	0.2850814	3.5816007	6.1262007	35.68002319	43.84615385	3978722.75	0.261747837	924.3848267	171.5108032
275	1	645	1798	108.9424639	34.27283302	0.300650597	0.02436161	0.26455164	0.012075424	0.034145832	0.008543015	0.000206947	0.002923489	0.178140163	0.014528275	0.125320435	0.009309769	0.007648945	0.007635117	0	0.000298023	0.001667976	0	0.007488728	0.325012207	0.310772896	0.01167345	0.192668438	0.016958714	0.017593861	0.50058651	0.192668438	0.125320435	0.300650597	0.02436161	0.276627064	0.045819283	7.3585196	2.2222855	4.064133	3.4721904	3.6155195	8.8786545	36.21322632	64	4032550.75	0.325012207	996.4002075	174.2037506
276	1	646	1799	108.9467091	34.27317556	0.224718094	0.004515648	0.462414742	0.01003933	0.001141071	0.007679462	0.000584126	0.002372742	0.191154003	8.82149E-05	0.023130894	0.009357452	0.005450726	0.023093224	0	5.38826E-05	0.001798153	0	0.031249046	0.229233742	0.473595142	0.01063633	0.191242218	0.014808178	0.057353497	0.675385475	0.191242218	0.023130894	0.224718094	0.004515648	0.472454071	0.011777401	6.4692745	8.265962	3.2015204	5.0760536	3.5553303	5.0954075	38.40078735	36.52173913	6477216	0.229233742	782.4917603	179.5800781
277	1	647	18	108.9411678	34.31142128	0.304313183	0.003430367	0.107743263	0.006425858	0.013872147	0.00216341	0	0.003198624	0.226930141	0.043408871	0.28276825	0	0	0.004449844	0	1.00136E-05	0.001237392	0	4.86374E-05	0.307743549	0.128041267	0.005362034	0.270339012	0	0.005745888	0.360333443	0.270339012	0.28276825	0.304313183	0.003430367	0.114169121	0.01923418	6.869632	2.5240026	12.62711	1.4899787	6.7040324	2.8612285	32.09793091	16.61538462	1447723.375	0.30774355	767.9115601	159.138855
278	1	648	180	108.9365235	34.30800919	0.245974541	0.019572735	0.25927639	0.019397736	0.002655983	0.00792408	0.000123501	0.001283169	0.171634197	6.19888E-05	0.126176834	0.001587391	0.000216484	0.141557693	0	0	0.000317097	0	0.002239704	0.265547276	0.281330109	0.00933075	0.171696186	0.001803875	0.144114971	0.462295055	0.171696186	0.126176834	0.245974541	0.019572735	0.278674126	0.011986732	4.04337	2.8406425	6.864431	3.7308562	4.5016727	5.294805	30.99050903	51.67741935	3322676.5	0.265547276	1005.546936	177.7117767
279	1	649	1800	108.9431473	34.27319133	0.225024223	0.029961109	0.279580593	0.022006035	0.012117386	0.00124979	0.000280857	0.001564026	0.307653904	0.002423763	0.003828526	0.005552769	0.002078533	0.098305702	0	0	0.004314423	0	0.003723145	0.254985332	0.313704014	0.003094673	0.310077667	0.007631302	0.106678486	0.624452591	0.310077667	0.003828526	0.225024223	0.029961109	0.301586628	0.015212059	6.623538	7.596073	7.2519183	2.3300726	2.731668	6.1512523	35.89877319	52.08	3991607.25	0.254985332	985.9639282	195.5682678
280	1	650	1801	108.946507	34.27109954	0.229125977	0.03068924	0.252852917	0.022408009	0.016124249	0.002990246	7.58171E-05	0.001344204	0.252592564	0.002696037	0.041334629	0.002696514	0.003454208	0.128351688	0	0.000377655	0.002499104	0	0.010383129	0.259815216	0.291385174	0.004410267	0.255288601	0.006150723	0.141615391	0.548388004	0.255288601	0.041334629	0.229125977	0.03068924	0.275260925	0.020534515	5.4394574	6.083481	4.0664096	2.2007282	2.4238534	5.260069	35.26644897	46.65	6666745	0.259815217	1054.069946	155.7412567
281	1	1035	227	108.9873231	34.3074942	0.235182285	0.03135252	0.37789917	0.027614594	0.014460564	0.006649017	0.000330448	0.004024982	0.172479153	1.85966E-05	0.108942032	0.016706467	0.000638485	0.002060413	0	0	0.001132965	0	0.000507832	0.266534805	0.419974327	0.011004448	0.172497749	0.017344952	0.003701687	0.603457928	0.172497749	0.108942032	0.235182285	0.03135252	0.405513763	0.025465012	4.85964	5.675151	3.7156248	3.3629742	0.05298567	3.9378445	35.84066772	11.28	3705522.25	0.266534805	320.3470764	24.37631416
282	1	1036	2270	108.895855	34.26494287	0.341727257	0.038463593	0.311087132	0.000965118	0.000927448	0.005573273	8.82149E-05	0.002704144	0.163964272	0	0.080010414	7.53403E-05	4.29153E-06	0.046471596	0	0.004858494	0.001953125	0	0.001103878	0.380190849	0.312979698	0.008365631	0.163964272	7.96318E-05	0.054409504	0.485309601	0.163964272	0.080010414	0.341727257	0.038463593	0.31205225	0.009293079	5.528413	7.789468	9.194761	4.73518	2.808158	7.7160616	36.19955444	33.17647059	4577424.5	0.38019085	873.8265991	14.87771034
283	1	1037	2271	108.8970024	34.26495832	0.330858231	0.03853178	0.384934902	0.004004478	0.003207207	0.007361889	0.000289917	0.005830288	0.177762508	9.72748E-05	0.012487888	0.002055645	0.000274658	0.02495718	0	1.66893E-05	0.0008564	0	0.006358147	0.369390011	0.392146587	0.013482094	0.177859783	0.002330303	0.032303333	0.58339119	0.177859783	0.012487888	0.330858231	0.03853178	0.388939381	0.016689301	3.8734362	4.7045155	6.588446	2.7076683	1.9337528	4.8306704	36.2611084	59.65714286	4526606	0.369390011	846.9746094	15.99265003
284	1	1038	2272	108.8987236	34.26483937	0.246440887	0.067032337	0.333877563	0.020673752	0.000967979	0.024641037	5.91278E-05	0.001550198	0.260820866	0	0.002864838	0.001046658	0.000197887	0.033439159	0	0	0.001013279	0	0.005374432	0.313473225	0.355519295	0.026250362	0.260820866	0.001244545	0.03982687	0.642590523	0.260820866	0.002864838	0.246440887	0.067032337	0.354551315	0.027218342	2.6337	5.6152496	2.393412	4.0702915	-2.2848887	6.678254	35.03744507	40.94117647	4089834.5	0.313473224	836.3157959	27.28993607
285	1	1039	2274	108.9026126	34.26453416	0.263720036	0.047176838	0.32059288	0.007739544	0.014680386	0.015407562	0.000144482	0.001937866	0.249568462	7.15256E-05	0.003314495	0.001182556	0.000372887	0.070808411	0	0	9.10759E-05	0	0.003190994	0.310896873	0.34301281	0.01748991	0.249639988	0.001555443	0.074090481	0.610071182	0.249639988	0.003314495	0.263720036	0.047176838	0.328332424	0.032170296	4.829324	5.947319	6.8433313	3.5136347	3.793837	4.6926417	36.72253418	48.11320755	4886523	0.310896874	384.3890991	36.93698502
286	1	1040	2276	108.9067202	34.264929	0.268463612	0.054901123	0.346922398	0.002344608	0.041274071	0.008425713	8.29697E-05	0.002924919	0.245592117	0	0.007196426	0.000324726	0.000622749	0.015066624	0	0.000114918	0.003773689	0	0.001124382	0.323364735	0.390541077	0.011433601	0.245592117	0.000947475	0.020924568	0.647566795	0.245592117	0.007196426	0.268463612	0.054901123	0.349267006	0.052707672	4.445218	3.3782732	9.479397	-0.2914126	0.42122555	9.178337	31.79373169	36.57142857	5478495	0.323364735	748.1185913	44.87168503
287	1	1041	2277	108.9053176	34.26371687	0.333376408	0.012196541	0.29807663	0.001783848	0.000319004	0.009393215	3.8147E-06	0.001450062	0.285527706	6.67572E-06	0.004673958	0.000130177	0.000246048	0.05100584	0	4.81606E-05	0.00096941	0	0.000792503	0.345572948	0.300179482	0.010847092	0.285534382	0.000376225	0.052815914	0.596554279	0.285534382	0.004673958	0.333376408	0.012196541	0.299860477	0.011166096	5.1334457	4.2859035	5.439578	2.5677564	2.645256	6.323318	32.40899658	54.17647059	4583727	0.345572949	565.5834961	29.13563728
288	1	1042	2278	108.9081804	34.26453369	0.179814339	0.006955624	0.632533073	0.00078249	0.023426056	0.001301289	0.000218868	0.003125191	0.05048275	0	0.038192272	7.72476E-05	0.000310421	0.052363873	0	0	6.19888E-05	0	0.010332108	0.186769962	0.656741619	0.004645348	0.05048275	0.000387669	0.06278038	0.711869717	0.05048275	0.038192272	0.179814339	0.006955624	0.633315563	0.028071404	3.6806338	5.573922	6.7620764	2.3590086	2.9375453	2.9025664	35.58432007	36.57142857	6403456.5	0.186769963	703.0281372	46.02119446
289	1	1043	2279	108.9093666	34.26512046	0.294614315	0.039252281	0.337665081	0.027958393	0.050336838	0.001207829	4.62532E-05	0.002776623	0.104925632	0	0.083172321	0.005800724	0.000159264	0.046535492	0	0.000201225	0.003411293	0	0.001923561	0.333866596	0.415960312	0.004030704	0.104925632	0.005959988	0.052084446	0.524916649	0.104925632	0.083172321	0.294614315	0.039252281	0.365623474	0.054367542	6.353366	8.134484	6.098048	3.8676777	1.2734361	6.222924	37.22839355	36.57142857	7126630.5	0.333866596	732.5874634	44.6788063
290	1	1044	228	108.9839361	34.30799377	0.281708717	0.02921772	0.211561203	0.000387192	0.000703335	0.000876904	3.62396E-05	0.00184536	0.325150013	4.62532E-05	0.027229786	0.004245758	0.001674175	0.111531734	0	0.000910759	0.000999928	0	0.00138998	0.310926437	0.21265173	0.002758503	0.325196266	0.005919933	0.115317345	0.540560246	0.325196266	0.027229786	0.281708717	0.02921772	0.211948395	0.003461838	1.8040739	6.006465	11.112692	6.853178	2.0992255	6.2203026	33.96420288	12	4122555.5	0.310926437	719.3667603	37.09195328
291	1	1045	2280	108.9112598	34.2643965	0.134561062	0.00464344	0.823475361	0	0.000129223	0	5.62668E-05	0.001143456	0.019393444	0	0.008550644	5.24521E-06	0	0.007653236	0	0	0.000388145	0	4.76837E-07	0.139204502	0.823604584	0.001199722	0.019393444	5.24521E-06	0.008041859	0.84419775	0.019393444	0.008550644	0.134561062	0.00464344	0.823475361	0.001328945	2.3442686	3.9829943	10.6722355	3.7459116	1.3115647	9.126443	34.49057007	48.69230769	7342726.5	0.139204502	902.9190063	455.3080139
292	1	661	1812	108.949611	34.27236608	0.25846529	0.023833752	0.365507126	0.007648468	0.009127617	0.001328945	2.76566E-05	0.001224518	0.199017048	0.001002312	0.02630806	0.008005619	0	0.094876289	0	1.23978E-05	0.000491619	0	0.002925396	0.282299042	0.382283211	0.00258112	0.20001936	0.008005619	0.09850359	0.583881378	0.20001936	0.02630806	0.25846529	0.023833752	0.373155594	0.011708736	4.6344123	3.3306615	5.210115	2.2997537	2.4657502	2.100117	33.87533569	39.46153846	6718975	0.282299042	915.2664185	141.1351624
293	1	662	1813	108.9537049	34.27156011	0.245096684	0.02174139	0.130474567	0.002276421	0.062156677	0.00681591	0.000110149	0.001231194	0.397751808	0.021627426	0.035373688	8.39233E-05	4.76837E-06	0.072903156	0	1.04904E-05	0.001412392	0	0.000929356	0.266838074	0.194907665	0.008157253	0.419379234	8.86917E-05	0.075255394	0.600816727	0.419379234	0.035373688	0.245096684	0.02174139	0.132750988	0.070313931	2.6567442	7.026656	9.750668	11.26438	4.8160586	3.238542	33.42416382	8.117647059	3543199.75	0.266838074	1446.800049	127.8623886
294	1	663	1814	108.9540584	34.27160725	0.312823772	0.015070915	0.114869118	0.006354332	0.050182819	0.013823509	0.000110149	0.000233173	0.314563751	0.023560047	0.121029377	0.000203609	5.48363E-05	0.017625332	0	0	0.001586437	0	0.007887363	0.327894688	0.171406269	0.014166832	0.338123798	0.000258446	0.02712059	0.500136852	0.338123798	0.121029377	0.312823772	0.015070915	0.12122345	0.064349651	5.381795	3.6627078	6.699428	9.408204	17.373117	2.072089	33.10968018	8.117647059	3592323	0.327894687	1448.286621	137.2632599
295	1	664	1815	108.9534598	34.27178988	0.30774641	0.030989647	0.023634911	0.006859303	0.037631512	0.012161255	0.000348091	0.001371861	0.515353203	0.045756817	0.003083229	0.006745338	0.000240803	0.007488251	0	7.15256E-06	3.24249E-05	0	0.000549793	0.338736057	0.068125725	0.013881207	0.56111002	0.006986141	0.008077621	0.597360134	0.56111002	0.003083229	0.30774641	0.030989647	0.030494213	0.051512718	8.781077	10.176348	2.7354593	1.1278073	3.8219876	-4.1425037	32.76104736	8.117647059	3537292.25	0.338736057	1403.546387	115.0749893
296	1	665	1816	108.9537639	34.27179583	0.25788784	0.04649353	0.07385397	0.011138439	0.024158955	0.012401104	0.000125408	0.001405239	0.487836361	0.040534019	0.002873898	0.006960869	0.004656315	0.019524097	0	0.000187397	0.000280857	0	0.00954628	0.304381371	0.109151363	0.013931751	0.52837038	0.011617184	0.029674053	0.610919476	0.52837038	0.002873898	0.25788784	0.04649353	0.084992409	0.038090706	6.183939	14.3294	7.7057395	7.9938164	6.6730194	0.097007275	32.76104736	8.117647059	3525776	0.30438137	1416.780029	124.8265076
297	1	666	1818	108.9539406	34.27191369	0.296595573	0.051577568	0.166904449	0.018669128	0.027302742	0.030175209	0.000379562	0.001995087	0.244258881	0.021729946	0.114774227	0.005495071	0.000118256	0.016280174	0	0.000644207	0.000154018	0	0.0029459	0.348173141	0.21287632	0.032549858	0.265988827	0.005613327	0.0200243	0.489685059	0.265988827	0.114774227	0.296595573	0.051577568	0.185573578	0.0598526	10.6415615	9.48667	8.556301	7.6893377	-1.0998063	5.8021145	32.48077393	8.117647059	3576153.75	0.348173141	1408.164795	127.720459
298	1	667	182	108.9377396	34.30876871	0.313889503	0.015268326	0.468559265	0.003009319	0.007099628	0.004693031	2.09808E-05	0.000800133	0.034329414	0.000277519	0.047685146	0.002897263	0	0.098406315	0	3.91006E-05	0.002510071	0	0.000479221	0.329157829	0.478668213	0.005514145	0.034606934	0.002897263	0.10147047	0.518511772	0.034606934	0.047685146	0.313889503	0.015268326	0.471568584	0.012613773	5.6079993	3.5436006	7.0906115	2.6195564	3.6078591	5.481104	31.08621216	51.67741935	3285886	0.329157829	925.5643921	155.6471863
299	1	668	183	108.9396713	34.30726072	0.269636154	0.017161846	0.332937241	0.005068302	0.02604866	0.000202656	0.000017643	0.000977039	0.217865467	0.004552364	0.026534081	0.007652283	0.000572681	0.087732792	0	0	0.001892567	0	0.001148224	0.286798	0.364054203	0.001197338	0.222417831	0.008224964	0.090773582	0.583117008	0.222417831	0.026534081	0.269636154	0.017161846	0.338005543	0.027245998	4.735891	6.3542914	4.1028166	4.3614926	2.2007034	4.7656183	32.94561768	37.90909091	4526775	0.286798	480.1686707	167.6347351
300	1	669	1830	108.9519383	34.27032827	0.274356842	0.039693356	0.339187622	0.022128582	0.026369572	0.005256653	2.47955E-05	0.001343727	0.200542927	0.004813671	0.043395042	0.002916336	4.48227E-05	0.022359848	0	0.000768661	0.013184547	0	0.003609657	0.314050198	0.387685776	0.006625175	0.205356598	0.002961159	0.039926052	0.594853878	0.205356598	0.043395042	0.274356842	0.039693356	0.361316204	0.032994747	6.4465823	3.7740426	7.859436	7.438858	3.4066954	6.22357	36.37390137	30.7826087	4810177	0.314050198	1145.440796	165.7337341
301	1	670	1831	108.9526951	34.27150846	0.279726505	0.017056942	0.044546604	0.004109383	0.048371315	0.002864838	0.000114441	0.004500866	0.433294296	0.018223286	0.083205223	0.000417709	0.000347614	0.058460712	0	0.002227306	0.00067091	0	0.001862049	0.296783447	0.097027302	0.007480145	0.451517582	0.000765324	0.063220978	0.537801743	0.451517582	0.083205223	0.279726505	0.017056942	0.048655987	0.05585146	7.290076	10.89535	7.465909	9.621105	4.2120247	2.680519	34.91098022	8.117647059	4017494.5	0.296783447	1303.792725	133.7059326
302	1	671	1832	108.9558966	34.27110044	0.343391418	0.049884796	0.140834332	0.005319118	0.007557869	0.004666328	5.53131E-05	0.002190113	0.316504002	0.008646011	0.084713936	0.000020504	0.000702858	0.026219368	0	0.003809929	0.0013237	0	0.003991604	0.393276215	0.153711319	0.006911755	0.325150013	0.000723362	0.035513401	0.477127075	0.325150013	0.084713936	0.343391418	0.049884796	0.14615345	0.014469624	4.7134333	0.4688604	1.4713119	3.5877714	5.557643	1.6193221	33.92660522	23.82352941	4580401.5	0.393276214	1629.899292	137.6549683
303	1	672	1833	108.9555784	34.27152475	0.330142975	0.022907734	0.072469711	0.004276276	0.021987915	0.001802921	0.000144958	0.000637054	0.375878334	0.013346672	0.097725391	0.000242233	1.04904E-05	0.055617809	0	0.000331879	0.001635551	0	0.000842094	0.353050709	0.098733902	0.002584934	0.389225006	0.000252724	0.058427334	0.47719717	0.389225006	0.097725391	0.330142975	0.022907734	0.076745987	0.024572849	4.355142	-0.81777954	1.9578032	8.437686	9.85424	3.093062	33.41732788	23.82352941	4512986.5	0.353050709	1564.698853	135.7507172
304	1	673	1834	108.9570395	34.27153653	0.278971672	0.007545948	0.133509636	0.006658554	0.034063816	0.003283978	0.00023222	0.00107336	0.27103138	0.011102676	0.142022133	2.52724E-05	1.00136E-05	0.106638908	0	0.002632618	0.000365257	0	0.00030756	0.28651762	0.174232006	0.004589558	0.282134056	3.52859E-05	0.110469341	0.449852943	0.282134056	0.142022133	0.278971672	0.007545948	0.14016819	0.038653374	2.6142025	10.581367	1.4491547	4.126025	2.9018652	2.6714895	36.27819824	36.8	4840074.5	0.28651762	1428.537109	147.8622284
305	1	674	1835	108.9552957	34.27179583	0.309551239	0.024893284	0.12236166	0.006419182	0.012137413	0.011445999	0.000151634	0.002244949	0.399023533	0.037579536	0.058917522	0.000144958	0.000177383	0.013115883	0	9.53674E-07	0.00104332	0	0.00079155	0.334444523	0.140918255	0.013842583	0.436603069	0.000322342	0.014951706	0.55378437	0.436603069	0.058917522	0.309551239	0.024893284	0.128780842	0.025979996	4.151565	-0.26127195	2.306278	4.446657	7.972047	3.9537191	33.04815674	23.82352941	4422415	0.334444523	1483.324585	133.4821777
306	1	675	1838	108.9559015	34.27243706	0.318079472	0.044923306	0.328596115	0.002805233	0.002000332	0.005013466	3.57628E-05	0.002301216	0.206752777	4.24385E-05	0.06200552	0.000219822	0.000505447	0.020276546	0	4.76837E-07	0.00403595	0	0.002243042	0.363002777	0.33340168	0.007350445	0.206795216	0.000725269	0.026719093	0.547504902	0.206795216	0.06200552	0.318079472	0.044923306	0.331401348	0.009350777	5.551895	7.7347875	6.280543	4.310792	3.3556528	8.4542675	35.25619507	23.82352941	5281454.5	0.363002778	1587.035767	132.6967163
307	1	676	1839	108.9565925	34.27336107	0.273940563	0.077089787	0.491273403	0.023590088	0.020580769	0.009984493	8.53539E-05	0.001641273	0.031468868	0	0.027327538	0.000877857	0.001063824	0.032345295	0	0	0.004961967	0	0.003024101	0.35103035	0.53544426	0.011711121	0.031468868	0.001941681	0.041076183	0.578624249	0.031468868	0.027327538	0.273940563	0.077089787	0.514863491	0.032291889	4.0175905	2.1825547	11.401869	3.1540756	5.206846	6.6805735	36.58239746	36.8	6302833.5	0.35103035	1530.2677	159.5529022
308	1	677	184	108.9407214	34.30874334	0.284469128	0.009161472	0.429800034	0.016978741	0.016115665	0.002639771	0.000535011	0.003509998	0.127950191	7.15256E-05	0.057737827	0.003594875	0.001872063	0.021883488	0	0.017487526	0.004179478	0	0.002013206	0.2936306	0.46289444	0.00668478	0.128021717	0.005466938	0.045563698	0.597529411	0.128021717	0.057737827	0.284469128	0.009161472	0.446778774	0.022800446	5.2263904	6.3709083	4.9429827	3.0655556	3.4862227	4.330436	31.41433716	70.43478261	3399359.25	0.2936306	748.2251587	215.6534576
309	1	678	1840	108.9549616	34.2715596	0.308555126	0.015610695	0.036886215	0.010219574	0.050737858	0.002915382	0	0.000342846	0.431827068	0.021548271	0.055764198	2.95639E-05	0.002399921	0.05838871	0	0	0.001000404	0	0.003774166	0.324165821	0.097843647	0.003258228	0.45337534	0.002429485	0.06316328	0.532928944	0.45337534	0.055764198	0.308555126	0.015610695	0.047105789	0.053996086	5.2806797	12.2972765	2.222469	13.393039	6.099297	3.2894592	32.75762939	23.82352941	4097729.75	0.324165821	1461.168091	135.3176575
310	1	679	1841	108.9543001	34.27089273	0.295743465	0.00230217	0.106163025	0.000900745	0.020627022	0.005901814	3.8147E-06	0.005294323	0.184844017	0.010512352	0.221678257	0.006654263	0.000171185	0.134466171	0	0	0.000668526	0	0.004017353	0.298045635	0.127690792	0.011199951	0.195356369	0.006825447	0.139203548	0.32373476	0.195356369	0.221678257	0.295743465	0.00230217	0.10706377	0.031826973	5.6257825	2.778279	8.593938	3.611711	5.5979576	1.8783207	34.41879272	23.82352941	3697611.5	0.298045635	1447.618286	138.8622894
311	1	680	1842	108.9542352	34.27164261	0.375687122	0.011529922	0.097632885	0.004816055	0.011173248	0.004291534	6.96182E-05	0.00348568	0.178472042	0.015830517	0.245357513	0.002080441	0.004734516	0.032465458	0	0.001767635	0.000109196	0	0.010067463	0.387217045	0.113622189	0.007846832	0.194302559	0.006814957	0.044838905	0.299941063	0.194302559	0.245357513	0.375687122	0.011529922	0.10244894	0.019020081	6.7922025	8.108417	6.1884117	1.5302371	13.557537	2.6294255	32.93536377	23.82352941	3657415.75	0.387217044	1445.511475	139.9023132
312	1	681	1843	108.9543648	34.2716544	0.400994778	0.008339405	0.077040672	0.004686832	0.006572723	0.001177311	5.91278E-05	0.000949383	0.185130119	0.000194073	0.277439594	0.000360966	0.002039909	0.024958134	0	0.006232262	0.000374794	0	0.00284481	0.409334183	0.088300228	0.002185822	0.185324192	0.002400875	0.035015106	0.275616169	0.185324192	0.277439594	0.400994778	0.008339405	0.081727505	0.008758545	4.4244137	3.281044	7.5858736	-0.47009683	3.0503745	9.368252	32.93536377	23.82352941	3728250.25	0.409334183	1445.609985	138.3935089
313	1	682	1844	108.9545062	34.2716544	0.33833313	0.023699284	0.058624268	0.012641907	0.013234138	0.001612663	4.48227E-05	0.001581669	0.40650177	0.012928009	0.103471756	0.002434254	0.001475334	0.012578011	0	0.00233078	0.007548332	0	0.000958443	0.362032413	0.084500313	0.003239155	0.419429779	0.003909588	0.023416996	0.494241238	0.419429779	0.103471756	0.33833313	0.023699284	0.071266174	0.016473293	6.597895	0.060391188	6.6638217	3.3212202	7.50482	6.441475	32.80548096	23.82352941	3804600.5	0.362032414	1442.722046	136.6865692
314	1	683	1845	108.9547772	34.27185476	0.315479279	0.019114017	0.169312477	0.006888866	0.020319939	0.010266781	0.000161171	0.00467968	0.399034023	0.01079607	0.009863853	0.001180649	0.00729084	0.015028	0	0.000363827	0.000272751	0	0.009943008	0.334593296	0.196521282	0.015107632	0.409830093	0.008471489	0.025612354	0.610662937	0.409830093	0.009863853	0.315479279	0.019114017	0.176201344	0.03542757	2.1086812	8.119371	6.6359625	6.642268	3.8201497	4.6717052	32.43292236	23.82352941	4048822.25	0.334593296	1433.972046	135.022171
315	1	684	185	108.9389361	34.30801995	0.241531372	0.022704601	0.442418098	0.005465508	0.000677109	0.003743649	5.57899E-05	0.000986576	0.085850716	0	0.042529106	0.004353523	7.20024E-05	0.143858433	0	0	0.001737118	0	0.003787994	0.264235973	0.448560715	0.004786015	0.085850716	0.004425526	0.14961195	0.539197445	0.085850716	0.042529106	0.241531372	0.022704601	0.447883606	0.005463123	8.467869	6.708828	6.4681845	5.313963	3.580639	4.073205	31.99197388	70.43478261	4062825.5	0.264235973	702.6535645	131.3175964
316	1	685	1851	108.9582414	34.27111223	0.331170559	0.004934788	0.207531452	0.015267372	0.041650295	0.001763344	8.53539E-05	0.00393486	0.05761528	0.010593891	0.257160664	5.05447E-05	6.19888E-06	0.029375553	0	0.031420231	0.004694939	0	0.001830578	0.336105347	0.26444912	0.005783558	0.068209171	5.67436E-05	0.068235397	0.327847958	0.068209171	0.257160664	0.331170559	0.004934788	0.222798824	0.047433853	7.3183985	6.163125	4.328273	5.814871	9.145529	3.5223157	36.51062012	37.0625	4112064.5	0.336105347	1368.842529	151.5483856
317	1	686	1852	108.9593619	34.27152751	0.349571228	0.011508942	0.257193565	0.010391712	0.032645702	0.001618862	0.000169754	0.001374722	0.106339455	0.012976646	0.169883728	0.000144482	2.86102E-06	0.025776863	0	0.008560181	0.006403446	0	0.00133419	0.36108017	0.30023098	0.003163338	0.119316101	0.000147343	0.046178341	0.409733772	0.119316101	0.169883728	0.349571228	0.011508942	0.267585278	0.03580904	5.125906	5.610049	4.8134284	4.7115617	2.7885866	3.1488218	36.19613647	68.72727273	4598975.5	0.36108017	1242.525635	143.8723297
318	1	687	1853	108.9582061	34.27193727	0.350897312	0.014261723	0.27964592	0.008098125	0.018037796	0.001005173	0.000143528	0.001350403	0.03180933	0.006035328	0.221462727	0	1.04904E-05	0.033438683	0	0.02885294	0.001529217	0	0.003214359	0.365159035	0.305781841	0.002499104	0.037844658	1.04904E-05	0.067242146	0.340090275	0.037844658	0.221462727	0.350897312	0.014261723	0.287744045	0.0205369	6.0572805	6.633753	2.2503352	4.983096	1.5102246	4.9328136	37.00964355	36.8	4814449	0.365159035	1283.994263	149.6099396
319	1	688	1854	108.9581943	34.27283302	0.320304394	0.004814625	0.288199902	0.009246349	0.058704376	0.00257349	0.000263691	0.001194	0.086516857	0.001066208	0.152352333	0.000519276	0.000231743	0.037810802	0	0.006520748	0.021980286	0	0.007641792	0.325119019	0.356150627	0.004031181	0.087583065	0.000751019	0.074012756	0.446698666	0.087583065	0.152352333	0.320304394	0.004814625	0.297446251	0.062735558	4.625316	2.1485512	7.470013	3.7650766	0.951164	8.096025	36.81481934	36.8	5667927.5	0.325119019	1339.186646	146.1950684
320	1	689	1855	108.9572102	34.27237567	0.299936295	0.005048275	0.439921856	0.000480652	0.000392437	3.67165E-05	0.000171185	0.00167799	0.095967293	9.01222E-05	0.034074306	0.000248432	9.91821E-05	0.11567688	0	0.000682831	0.005298138	0	8.72612E-05	0.30498457	0.440794945	0.001885891	0.096057415	0.000347614	0.121855259	0.538648129	0.096057415	0.034074306	0.299936295	0.005048275	0.440402508	0.002278328	4.9583244	6.8638372	5.723516	4.5002794	0.452595	7.2453575	38.23672485	36.8	5374357.5	0.30498457	1439.398438	167.1430206
321	1	690	1856	108.9593999	34.27335924	0.297019958	0.040061951	0.387393951	0.002221107	0.034264088	0.004210949	6.77109E-05	0.005275726	0.188979626	0.000535488	0.007338047	0.000563622	0.000560284	0.027968884	0	0	0.001074314	0	0.002445221	0.337081909	0.423879147	0.009554386	0.189515114	0.001123905	0.031507492	0.622413158	0.189515114	0.007338047	0.297019958	0.040061951	0.389615059	0.043818474	5.5674963	3.7414112	8.957474	2.3495147	5.047846	6.6053925	34.53158569	38.94545455	7025541	0.337081909	1215.805054	162.0484924
322	1	691	1857	108.957723	34.27335162	0.207221985	0.104656219	0.355994225	0.008758545	0.026996136	0.009006977	0.000263691	0.002334118	0.202848434	0.001218319	0.060298443	0.003518581	0.000858307	0.010081768	0	0	0.000935555	0	0.004245758	0.311878204	0.391748905	0.011604786	0.204066753	0.004376888	0.01602602	0.606202126	0.204066753	0.060298443	0.207221985	0.104656219	0.364752769	0.038600922	7.2906275	4.330534	3.552124	8.379309	2.173489	4.2117	36.75671387	36.8	6115734	0.311878204	1271.86438	148.1244202
323	1	692	1858	108.9581943	34.27335162	0.361170292	0.017431259	0.320477486	0.002333164	0.005936146	0.004475594	0.000490665	0.001333237	0.094528675	0.006631851	0.118151665	0.004524708	0.005783081	0.049626827	0	1.90735E-05	0.000724316	0	0.003113747	0.378601551	0.328746796	0.006299496	0.101160526	0.010307789	0.056732178	0.429574966	0.101160526	0.118151665	0.361170292	0.017431259	0.32281065	0.012235641	5.098248	4.46093	7.7685447	3.5541625	6.837993	3.7485654	36.0730896	36.8	6149711	0.378601551	1297.971069	141.2021332
324	1	693	186	108.9425539	34.30768469	0.319942951	0.014572144	0.397289276	0.00279665	0.050271034	0.000405788	1.28746E-05	0.000858307	0.10507822	0.000660419	0.052173615	0.003917217	0	0.050197124	0	0	0.001614571	0	0.000209808	0.334515095	0.45035696	0.00127697	0.10573864	0.003917217	0.052021503	0.556712151	0.10573864	0.052173615	0.319942951	0.014572144	0.400085926	0.051548004	4.2561026	6.5496216	5.5404806	2.2324944	2.8225677	6.5803423	29.64724731	61.04347826	2896470.25	0.334515095	574.9530029	168.0352783
325	1	694	1860	108.9605167	34.2725944	0.279546738	0.017036438	0.398411274	0.015758991	0.000443459	0.004048824	0.000225067	0.002038002	0.149385452	0.006101131	0.028347015	0.00327158	0.01010561	0.053689957	0	4.29153E-06	0.00056982	0	0.012257576	0.296583176	0.414613724	0.006311893	0.155486584	0.01337719	0.085280418	0.570311069	0.155486584	0.028347015	0.279546738	0.017036438	0.414170265	0.006755352	4.633868	4.229871	5.249444	3.6968644	1.7907915	4.4409437	35.41000366	38.94545455	7454019	0.296583176	1260.337891	161.3483276
326	1	695	1861	108.9614182	34.27154706	0.232130527	0.007564068	0.225171566	0.007268906	0.045352459	0.020825863	1.19209E-05	0.00217104	0.282866001	0.022950649	0.040296078	0.000295162	2.24113E-05	0.10903883	0	0	0.000292301	0	0.003742218	0.239694595	0.277792931	0.023008823	0.30581665	0.000317574	0.113073349	0.583667755	0.30581665	0.040296078	0.232130527	0.007564068	0.232440472	0.068361282	12.773879	6.2875767	0.80454695	-0.7662153	4.8543396	4.7072206	35.25961304	51.08823529	6574215.5	0.239694595	1196.434692	147.312561
327	1	696	1862	108.9614346	34.2726798	0.183647156	0.017523289	0.43974781	0.011799812	0.000427246	0.004395008	9.05991E-06	0.001740456	0.124900818	0.000084877	0.016705036	0.000160694	5.43594E-05	0.098648071	0	0	0.095371246	0	0.004785061	0.201170444	0.451974869	0.006144524	0.124985695	0.000215054	0.198804379	0.58302021	0.124985695	0.016705036	0.183647156	0.017523289	0.451547623	0.00657177	4.348156	9.068801	8.119343	6.1542606	3.576816	5.6176167	35.57748413	51.08823529	8522991	0.201170445	1232.749634	158.0829315
328	1	697	1863	108.9631278	34.27296548	0.183432579	0.008426189	0.622354031	1.57356E-05	0.00184679	0.000137329	8.58307E-06	0.001852989	0.057758808	0	0.014535904	0.000812531	0.000240326	0.027081966	0	0	0.074176311	0	0.005049229	0.191858768	0.624216557	0.001998901	0.057758808	0.001052856	0.108578205	0.683974266	0.057758808	0.014535904	0.183432579	0.008426189	0.622369766	0.003845692	1.8499687	5.499874	7.9261065	2.2259107	-2.6972876	6.848217	36.88659668	51.08823529	8370710.5	0.191858768	1361.074829	157.0971985
329	1	698	1864	108.9619861	34.27333134	0.254097462	0.02801466	0.564863205	0.000166893	0.001281738	0.001163483	4.81606E-05	0.002269268	0.106268883	0.000444412	0.001142025	0.00363636	0.002125263	0.022233486	0	0	0.000657082	0	0.010734081	0.282112122	0.566311836	0.003480911	0.106713295	0.005761623	0.034478188	0.67606163	0.106713295	0.001142025	0.254097462	0.02801466	0.565030098	0.00476265	5.8913426	2.8296034	8.038215	3.2062604	6.592476	9.212669	36.61999512	51.08823529	9336694	0.282112122	1369.651733	160.0181274
330	1	699	1865	108.9625422	34.27332805	0.166781902	0.027926445	0.552294731	0.000184059	0.017953396	0.000749588	1.95503E-05	0.002818108	0.139939308	1.66893E-05	0.0002141	0.009897232	0.001737595	0.039621353	0	0	0.000154972	0	0.037494183	0.194708347	0.570432186	0.003587246	0.139955997	0.011634827	0.079467297	0.71395874	0.139955997	0.0002141	0.166781902	0.027926445	0.55247879	0.021540642	4.6677365	8.480022	5.044986	9.65031	10.297152	5.3545704	36.84558105	51.08823529	9080761	0.194708347	1427.009888	145.3113556
331	1	700	1866	108.9631803	34.27333602	0.179794788	0.022030354	0.618605137	0.002053738	0.000267506	0.001208782	0.000151157	0.001357079	0.062437534	0	0.003812313	2.52724E-05	0.000124454	0.098473549	0	1.90735E-06	0.001655579	0	0.008000374	0.201825142	0.62092638	0.002717018	0.062437534	0.000149727	0.108131886	0.686080933	0.062437534	0.003812313	0.179794788	0.022030354	0.620658875	0.002984524	5.093815	6.0199375	10.1739235	12.958012	2.2702348	6.7465763	37.0267334	51.08823529	8575853	0.201825142	1378.447266	172.752182
332	1	701	1867	108.9622882	34.27074347	0.284704685	0.022108078	0.394420147	0.001493931	0.000964642	0.001971245	8.53539E-05	0.001859665	0.193306923	2.43187E-05	0.008746147	0.000648022	6.19888E-06	0.085716724	0	2.67029E-05	0.00050354	0	0.003413677	0.306812763	0.396878719	0.003916264	0.193331242	0.000654221	0.089660645	0.594101906	0.193331242	0.008746147	0.284704685	0.022108078	0.395914078	0.004880905	5.683533	8.591404	4.1164956	3.717947	5.077968	5.582478	37.57363892	58.28571429	5552160	0.306812763	1299.215942	163.6914063
333	1	702	1868	108.9622929	34.27245637	0.297569275	0.040395737	0.261008739	0.003552914	0.001390457	0.013534069	0.000211239	0.002087593	0.308423996	0.007768154	0.018131733	5.05447E-05	0.000301361	0.03603363	0	0.000948429	0.000397682	0	0.008194447	0.337965012	0.26595211	0.015832901	0.31619215	0.000351906	0.045574188	0.590209007	0.31619215	0.018131733	0.297569275	0.040395737	0.264561653	0.017223358	5.061378	9.738249	4.4179955	0.6070559	0.5428972	5.6469793	35.75521851	51.08823529	8309775.5	0.337965012	1350.114868	143.5827789
334	1	703	1869	108.9633601	34.2715519	0.321526051	0.00567627	0.188884735	0.005702972	0.021199703	0.002192974	3.48091E-05	0.005718708	0.299171925	0.013362408	0.038167	4.48227E-05	1.43051E-06	0.094118595	0	0.001104355	0.002637863	0	0.000453472	0.32720232	0.215787411	0.007946491	0.312534332	4.62532E-05	0.098316193	0.522905827	0.312534332	0.038167	0.321526051	0.00567627	0.194587708	0.029146194	3.8804593	9.4807205	7.9961634	5.1822166	3.0700703	7.908763	35.30062866	52.21621622	6370749	0.327202321	1265.768311	161.5098419
335	1	704	187	108.950605	34.30592084	0.392755508	0.007424831	0.109444618	0.010584831	0.00252533	0.001675606	2.38419E-06	0.000484467	0.213706493	0.011096001	0.204827309	0	0	0.03719759	0	0.005494595	0.000863552	0	0.001916885	0.40018034	0.122554779	0.002162457	0.224802494	0	0.045472622	0.338423729	0.224802494	0.204827309	0.392755508	0.007424831	0.120029449	0.004687786	4.983219	4.8613834	8.550998	1.9661511	4.412039	12.456375	34.79135132	12.375	2271534.5	0.400180339	934.0653687	19.52271652
336	1	705	1870	108.9654211	34.27240499	0.215380669	0.011112213	0.443779945	0.006130219	0.019318581	0.007339001	5.53131E-05	0.001469135	0.151210785	0.000322342	0.018349648	0.00013113	4.76837E-07	0.116696835	0	0	0.005711555	0	0.002992153	0.226492882	0.469228745	0.008863449	0.151533127	0.000131607	0.125400543	0.629302979	0.151533127	0.018349648	0.215380669	0.011112213	0.449910164	0.02818203	4.4445953	6.276392	5.8487463	5.49123	3.369496	8.871738	38.05215454	25.09090909	5369032.5	0.226492882	1298.312744	155.2592773
337	1	706	1871	108.9645218	34.27297446	0.158545494	0.018893242	0.440683365	0.023477554	0.010689735	0.01060009	1.43051E-06	0.00148201	0.269003868	1.90735E-06	0.015181065	0.003622055	0.000157833	0.043184757	0	0	0.003065109	0	0.001410484	0.177438736	0.474850655	0.01208353	0.269005775	0.003779888	0.047660351	0.755938053	0.269005775	0.015181065	0.158545494	0.018893242	0.464160919	0.022773266	4.1825886	9.044579	2.6218774	7.6270733	3.6203797	4.8182993	37.07116699	40.36363636	6911875	0.177438736	1354.473389	163.318634
338	1	707	1872	108.9645218	34.27325733	0.237760544	0.011844635	0.238842487	0.003232479	0.016216755	0.004360199	0	0.008705139	0.301737785	0	0.002353191	0.007717133	0.000277996	0.153031349	0	0.001815319	0.006037235	0	0.004564762	0.249605179	0.258291721	0.013065338	0.301737785	0.007995129	0.166951656	0.573094845	0.301737785	0.002353191	0.237760544	0.011844635	0.242074966	0.029282093	2.6447759	3.6129837	3.5656624	7.5542393	3.4032476	4.8312774	37.1907959	40.36363636	7078795.5	0.249605179	1355.287598	175.3112183
339	1	708	1873	108.9643596	34.27219379	0.163639545	0.037262917	0.502065659	0.001448154	0.003374577	0.013939857	0.000183105	0.017386436	0.163477898	3.52859E-05	7.62939E-06	1.81198E-05	1.00136E-05	0.088978291	0	1.71661E-05	0.003921986	0	0.00423336	0.200902462	0.50688839	0.031509399	0.163513184	2.81334E-05	0.097150803	0.701875687	0.163513184	7.62939E-06	0.163639545	0.037262917	0.503513813	0.034883976	3.6224763	15.652228	8.627424	4.1324396	3.1640797	2.962469	37.01306152	52.21621622	6361547	0.200902462	1351.762695	147.9918671
340	1	709	1874	108.9643363	34.27077855	0.21937418	0.029210567	0.345426559	0.014030933	0.001456261	0.003317356	3.91006E-05	0.000869274	0.333977699	0.004449368	0.017372131	9.48906E-05	3.86238E-05	0.025357723	0	0.000200748	0.002065659	0	0.002718925	0.248584747	0.360913754	0.004225731	0.338427067	0.000133514	0.030343056	0.699117184	0.338427067	0.017372131	0.21937418	0.029210567	0.359457493	0.005681992	4.4371037	5.198119	8.529516	3.338883	5.5397396	8.845073	35.9637146	52.21621622	4625069.5	0.248584747	1275.792847	161.7412109
341	1	710	1875	108.9652877	34.27156123	0.364048481	0.014146328	0.181468487	0.003454685	0.005015373	0.006082058	3.95775E-05	0.005237103	0.370737076	0.00799942	0.025445938	9.01222E-05	0.000263214	0.013477325	0	0.000893116	0.000235081	0	0.001366615	0.378194809	0.189938545	0.011358738	0.378736496	0.000353336	0.015972137	0.572034359	0.378736496	0.025445938	0.364048481	0.014146328	0.184923172	0.016374111	-0.09559512	3.3119183	6.6056848	2.8996503	3.4909716	6.4923754	36.37390137	52.21621622	4625719	0.378194809	1231.173828	147.2478027
342	1	711	1876	108.9654605	34.27331312	0.299756527	0.033395767	0.340053558	0.009020329	0.040314198	0.005176544	2.09808E-05	0.003516674	0.240726948	0	0.003558636	0.002592564	0.001039982	0.017921448	0	0	0.000259876	0	0.002645969	0.333152294	0.389388084	0.008714199	0.240726948	0.003632545	0.020827293	0.638829231	0.240726948	0.003558636	0.299756527	0.033395767	0.349073887	0.049028397	1.9033875	9.713304	5.263749	1.6199869	8.21995	3.9520707	38.13760376	40.36363636	5976454	0.333152294	1301.532593	174.2180481
343	1	712	1877	108.9641447	34.27318661	0.197302818	0.030368328	0.458854198	0.006271839	0.007369041	0.002511978	0.000101089	0.00174427	0.182408333	0	0.015318871	0.002990723	0.002175808	0.089347839	0	0.000480652	0.002368927	0	0.00033617	0.227671146	0.472495079	0.004357338	0.182408333	0.005166531	0.092582703	0.65926075	0.182408333	0.015318871	0.197302818	0.030368328	0.465126038	0.011726379	4.157809	5.3136597	7.3149934	4.825963	1.6032183	6.0804167	37.22497559	40.36363636	7489768.5	0.227671146	1407.074463	174.2096252
344	1	713	1878	108.9665131	34.27069971	0.226247311	0.043185711	0.376535416	0.025762558	0.016119003	0.001456261	8.44002E-05	0.001700878	0.222500324	0	0.085053921	4.24385E-05	0	0.001072407	0	0	1.90735E-05	0	0.000220299	0.269433022	0.418416977	0.003241539	0.222500324	4.24385E-05	0.001311779	0.64415884	0.222500324	0.085053921	0.226247311	0.043185711	0.402297974	0.019360542	0.8492274	13.562205	7.317443	7.79809	7.162053	7.711173	34.8699646	14.8	2855980.75	0.269433022	1157.293213	169.3843079
345	1	714	1879	108.9675626	34.27033458	0.344291687	0.014038563	0.305594921	0.017678261	0.038764954	0.00058651	7.67708E-05	0.002092838	0.06022644	0.002083302	0.177666664	0.000349045	3.52859E-05	0.030482292	0	0.002626896	0.002995968	0	0.000409603	0.35833025	0.362038136	0.002756119	0.062309742	0.000384331	0.036514759	0.425020695	0.062309742	0.177666664	0.344291687	0.014038563	0.323273182	0.041521072	4.7589455	4.706192	4.871778	4.5264816	5.1014776	7.962673	33.50961304	14.8	2708717	0.35833025	964.0075073	262.5437317
346	1	715	188	108.9513407	34.30676642	0.30120945	0.043323517	0.259045601	0.040883541	0.003516197	0.003928661	0	0.002125263	0.16648531	0.000448704	0.130691528	0.000121117	0.000058651	0.044399261	0	0	0.003428459	0	0.000202656	0.344532967	0.303445339	0.006053925	0.166934013	0.000179768	0.04816246	0.475984573	0.166934013	0.130691528	0.30120945	0.043323517	0.299929142	0.009570122	5.368594	4.422886	6.6875634	3.566273	1.8961757	4.704803	34.65805054	11.30769231	2305480	0.344532967	825.8538208	25.86944771
347	1	716	1880	108.9690685	34.27149643	0.355149746	0.006425858	0.212624073	0.007926941	0.043020725	0.003283978	0.000305653	0.002147675	0.152500629	0.011266232	0.163369656	0.000101566	2.19345E-05	0.03567934	0	0	0	0	0.006169319	0.361575603	0.263571739	0.005737305	0.163766861	0.000123501	0.041855335	0.421809673	0.163766861	0.163369656	0.355149746	0.006425858	0.220551014	0.04875803	6.0289474	3.709448	5.6492844	6.9533453	5.1147757	1.6427898	35.11947632	37.71428571	3441948.75	0.361575604	887.9597168	250.7155457
348	1	717	1881	108.967085	34.27154022	0.313056946	0.008358002	0.141015053	0.000787258	0.095603943	0.003327847	0.000326633	0.001720905	0.072146416	0.000646591	0.311187744	0.000208378	1.43051E-06	0.044599056	0	0.000990868	0.00452137	0	0.00150156	0.321414948	0.237406254	0.005375385	0.072793007	0.000209808	0.051612854	0.314928055	0.072793007	0.311187744	0.313056946	0.008358002	0.141802311	0.100979328	5.686733	8.2994585	10.385873	2.3524346	6.175342	-4.217229	35.9090271	25.09090909	3183504	0.321414948	1053.682983	179.713913
349	1	718	1882	108.9663953	34.27161904	0.262368679	0.012937069	0.377539635	0.005718708	0.022475243	0.005838871	3.67165E-05	0.001420975	0.102801323	0.000861645	0.086696625	0.006298542	0.001252651	0.101154327	0	0.006383419	0.004582405	0	0.001378059	0.275305748	0.405733585	0.007296562	0.103662968	0.007551193	0.113753319	0.51583147	0.103662968	0.086696625	0.262368679	0.012937069	0.383258343	0.029771805	5.736318	6.0683804	5.044855	4.629833	2.4403722	5.576178	37.18737793	25.09090909	3656260.25	0.275305748	1178.362671	133.481308
350	1	719	1883	108.966195	34.2718194	0.259509563	0.017629623	0.489534378	0.013595581	0.028992176	0.006202221	0.000814438	0.001953125	0.084091663	0.000489712	0.039394379	0.005152225	0.002962589	0.046613216	0	0.000319004	0.002121449	0	0.000611305	0.277139187	0.532122135	0.008969784	0.084581375	0.008114815	0.049678326	0.625183582	0.084581375	0.039394379	0.259509563	0.017629623	0.503129959	0.03796196	6.460479	6.952875	5.999026	4.378984	2.1919198	10.463495	37.53604126	25.09090909	4004460.75	0.277139186	1214.740112	140.5962219
351	1	720	1884	108.9676443	34.2719962	0.267881393	0.00206852	0.492830753	0.015202045	0.028532028	0.001263618	0.000157833	0.001283646	0.005909443	0	0.084342003	9.58443E-05	0.000407219	0.071743488	0	0.018291473	0.006659508	0	3.05176E-05	0.269949913	0.536564827	0.002705097	0.005909443	0.000503063	0.100025654	0.545179367	0.005909443	0.084342003	0.267881393	0.00206852	0.508032799	0.031237125	4.787865	8.5923	6.3481045	3.3952909	6.263863	7.0867863	36.82165527	25.09090909	3326895.75	0.269949913	920.1647949	233.9144745
352	1	721	1885	108.9691015	34.27243837	0.388371468	0.006647587	0.459661007	0.000332832	0.046322823	0.00075388	0	0.001000404	0.020007133	0	0.020198345	0.008053303	0.000173092	0.034570694	0	0	0.011801243	0	8.01086E-05	0.395019054	0.506316662	0.001754284	0.020007133	0.008226395	0.048478127	0.528078079	0.020007133	0.020198345	0.388371468	0.006647587	0.459993839	0.048077106	5.205471	7.074912	7.424166	6.240063	6.2725134	4.8828244	33.84115601	37.71428571	3954649.25	0.395019055	799.3612061	302.7235413
353	1	722	1886	108.966401	34.27254864	0.210392475	0.018200397	0.436418533	0.002030849	0.002781391	0.00318861	3.05176E-05	0.002265453	0.090135574	0.001785278	0.062654495	0	0	0.039315224	0	0.007566929	0.117180347	0	0.004458904	0.228592873	0.441230774	0.005484581	0.091920853	0	0.170116425	0.536850929	0.091920853	0.062654495	0.210392475	0.018200397	0.438449383	0.008265972	5.730384	6.895848	4.8007374	2.462811	3.3531513	6.046377	37.73086548	25.09090909	4485835.5	0.228592872	1215.526245	173.0665436
354	1	723	1887	108.9710266	34.27135877	0.296895027	0.020159245	0.371612072	0.011296749	0.011082649	0.002820969	5.67436E-05	0.00156498	0.185134888	0.012355328	0.052172184	0.000188351	0.000473976	0.024167061	0	0.000745773	0.001494408	0	0.007751942	0.317054272	0.39399147	0.004442692	0.197490215	0.000662327	0.03418684	0.58356905	0.197490215	0.052172184	0.296895027	0.020159245	0.382908821	0.015525341	5.7459717	4.093828	7.4989605	6.317091	2.6156468	5.49544	34.3230896	34.08	4314090.5	0.317054272	818.314209	309.0591736
355	1	724	1888	108.9705434	34.27189728	0.241305351	0.008462906	0.497265339	0.029832363	0.003223896	0.006682396	4.76837E-06	0.001344204	0.081096649	0.007051468	0.055122375	2.09808E-05	0.000211239	0.032904148	0	0	0.003145695	0	0.032305717	0.249768257	0.530321598	0.008031368	0.088148117	0.00023222	0.068376064	0.619449615	0.088148117	0.055122375	0.241305351	0.008462906	0.527097702	0.011255264	7.673469	5.6811	5.0185204	1.9008796	4.3664927	4.4965787	34.61361694	34.08	4300508	0.249768257	805.3152466	285.7658386
356	1	725	1889	108.9717448	34.27127724	0.319678783	0.016814709	0.204251766	0.006656647	0.010642529	0.004083633	7.15256E-05	0.001395226	0.231724262	0.009871483	0.082901001	4.76837E-06	4.05312E-05	0.095452785	0	2.52724E-05	0.00039959	0	0.0159688	0.336493492	0.221550941	0.005550385	0.241595745	4.52995E-05	0.111863136	0.458825588	0.241595745	0.082901001	0.319678783	0.016814709	0.210908413	0.016192913	4.993022	9.980539	2.6758964	4.3883395	13.926065	5.915761	37.38223267	43.22727273	4279326	0.336493492	822.4502563	317.1557007
357	1	726	189	108.9498223	34.30670798	0.375751495	0.034304142	0.152075768	0.028336048	0.028636932	0.004954815	3.33786E-06	0.002671242	0.104219437	0.013168335	0.25301218	0	0	0.002718925	0	0	1.95503E-05	0	0.000127792	0.410055637	0.209048748	0.007629395	0.117387772	0	0.002866268	0.320897579	0.117387772	0.25301218	0.375751495	0.034304142	0.180411816	0.036266327	2.5535355	3.18893	9.526543	27.72249	3.4406977	1.8683488	35.77914429	12.70588235	2768586.75	0.410055637	778.0400391	23.68381691
358	1	727	1890	108.9731544	34.27280522	0.309433937	0.00653553	0.476027966	0.006730556	0.009207249	0.001381874	3.48091E-05	0.002164841	0.154750824	0.006507397	0.010241985	0.005781651	0.00025177	0.006007671	0	0.000483513	0.004160404	0	0.000263214	0.315969467	0.491965771	0.003581524	0.161258221	0.006033421	0.010949612	0.650298119	0.161258221	0.010241985	0.309433937	0.00653553	0.482758522	0.012788773	7.6006656	5.461882	4.486099	5.5405283	4.044323	4.610025	38.1444397	32.4	3808222.25	0.315969467	749.7025146	288.9685669
359	1	728	1892	108.8883425	34.27063045	0.27437973	0.066804886	0.104165554	0.008322716	0.053524494	0.008055687	0.000154495	0.001553059	0.366048336	0.045276642	0.043728352	0.000023365	0.00083065	0.019967556	0	0.000407696	0.0060606	0	0.000676155	0.341184616	0.166012764	0.009763241	0.411324978	0.000854015	0.027132034	0.541824341	0.411324978	0.043728352	0.27437973	0.066804886	0.11248827	0.063287735	7.151061	3.976385	6.8049817	8.968733	-1.4766784	-1.7562819	33.17123413	36	3501330	0.341184616	967.2845459	41.11149216
360	1	729	1893	108.8864999	34.26960966	0.284789562	0.03979826	0.128220081	0.01480484	0.020051479	0.006008148	0.000135899	0.002166271	0.222181797	0.010756016	0.197503567	0.000818253	4.14848E-05	0.056229115	0	0.004026413	0.012126923	0	0.000333786	0.324587822	0.163076401	0.008310318	0.232937813	0.000859737	0.072724342	0.393568516	0.232937813	0.197503567	0.284789562	0.03979826	0.143024921	0.028361797	5.299671	3.4275916	3.185234	7.2241154	2.426183	8.363056	35.98080444	24.5	3899726.25	0.324587822	536.1803589
361	1	730	1894	108.8883096	34.27127573	0.283409119	0.039793968	0.075409889	0.022669792	0.036943436	0.005290031	0.000132561	0.001669884	0.430772305	0.003396511	0.033300877	0.003273487	0.000858784	0.05577898	0	0.004274845	4.62532E-05	0	0.001751423	0.323203087	0.135023117	0.007092476	0.434168816	0.004132271	0.063079357	0.572887897	0.434168816	0.033300877	0.283409119	0.039793968	0.098079681	0.044035912	13.172073	8.404034	9.4450245	8.650589	1.3765019	3.2411757	36.50720215	36	2693433.5	0.323203087	864.0147095	42.65633392
362	1	731	1895	108.890055	34.26954464	0.323859692	0.024336815	0.130959511	0.00652647	0.007764339	0.001981258	0.000126362	0.00187397	0.366527557	0.005567551	0.049469948	0.001391411	0.002250195	0.071701527	0	0	0.00037384	0	0.004257202	0.348196507	0.14525032	0.00398159	0.372095108	0.003641605	0.077364922	0.515759468	0.372095108	0.049469948	0.323859692	0.024336815	0.137485981	0.01174593	5.384028	3.9107757	5.700589	13.215451	4.328981	4.9589787		27	5246962.5	0.348196507	1020.31958	29.20650673
363	1	732	1896	108.8922857	34.27065424	0.266286373	0.038781166	0.064269543	0.005870819	0.016956329	0.001941204	5.72205E-05	0.004497051	0.445509911	0.012772083	0.063394547	0.000160217	2.76566E-05	0.076982021	0	0.000361919	0.000822067	0	0.001309872	0.305067539	0.087096691	0.006495476	0.458281994	0.000187874	0.07947588	0.539102077	0.458281994	0.063394547	0.266286373	0.038781166	0.070140362	0.023451805	9.099758	7.219931	10.133621	4.416559	0.38468766	-2.7520342		18.46153846	4150442	0.305067539	848.527832	34.12458038
364	1	733	1897	108.8900529	34.27095901	0.205764294	0.031461239	0.129234314	0.002752781	0.049934864	0.003717422	0.000236034	0.005475998	0.296857834	0.01740551	0.194859982	0.002672672	8.67844E-05	0.054637432	0	0.000197887	0.004159927	0	0.000545025	0.237225533	0.181921959	0.009429455	0.314263344	0.002759457	0.059540272	0.488209248	0.314263344	0.194859982	0.205764294	0.031461239	0.131987095	0.059364319	7.267663	7.5152726	2.263193	1.7649462	2.7109175	3.9665327	34.98617554	27	3803022	0.237225533	909.9666748	29.49918365
365	1	734	1898	108.8950843	34.26992181	0.226728439	0.023560524	0.200570583	0.005447865	0.003077984	0.004818916	0.000138283	0.002324104	0.1841712	0.002038002	0.16536808	0.000335693	0.006474495	0.15117836	0	1.43051E-06	0.012198925	0	0.011567116	0.250288963	0.209096432	0.007281303	0.186209202	0.006810188	0.174945831	0.400548935	0.186209202	0.16536808	0.226728439	0.023560524	0.206018448	0.010359287	4.830798	6.649867	6.6185007	1.9757123	1.6495669	5.5249443		34.15384615	2680368.25	0.250288963	1004.369568	32.99112701
366	1	735	1899	108.8954691	34.27067615	0.287974834	0.046747684	0.06824255	0.022034168	0.004769325	0.009952068	1.90735E-06	0.001389027	0.408733368	0.001909256	0.069766521	0.005505562	0.003793716	0.054019451	0	2.71797E-05	0.002457142	0	0.012462139	0.334722519	0.095046043	0.011343002	0.410642624	0.009299278	0.069180012	0.515122414	0.410642624	0.069766521	0.287974834	0.046747684	0.090276718	0.016112328	3.2360263	6.75303	4.6888304	3.3565218	2.9919176	2.0888257		34.15384615	2260082	0.334722518	994.5100708	21.37292862
367	1	736	19	108.9416155	34.31143306	0.273581505	0.006151676	0.196512222	0.011222839	0.021129131	0.005433083	2.00272E-05	0.002262115	0.139429569	0.021957397	0.263463497	9.67979E-05	0.000201702	0.049869537	0	0.000777721	0.006214619	0	0.001485348	0.279733181	0.228864193	0.007715225	0.161386967	0.0002985	0.058538437	0.376008987	0.161386967	0.263463497	0.273581505	0.006151676	0.207735062	0.028844357	6.065216	5.4484615	12.111845	1.8589251	3.0487127	9.504111	32.12869263	16.61538462	1352861.75	0.279733181	812.8272095	139.5113678
368	1	737	190	108.9539186	34.30686496	0.30955267	0.006711006	0.256261826	0.009253502	0.004085064	0.001464844	0	0.001671314	0.222486973	0.002958775	0.066939831	0.000108242	0.000400066	0.117384434	0	0	0	0	0.000161171	0.316263676	0.269600391	0.003136158	0.225445747	0.000508308	0.118105888	0.495223522	0.225445747	0.066939831	0.30955267	0.006711006	0.265515327	0.007221222	4.490423	8.798726	4.300676	3.7323575	2.5904384	3.7060235	35.29379272	14	1491689.375	0.316263676	775.1923218	24.95307159
369	1	738	1900	108.8945069	34.27099436	0.288445473	0.048793316	0.006190777	0.011165142	0.0034585	0.011191845	5.24521E-06	0.002248764	0.526316166	0.040801525	0.035010338	0.000017643	0.001186848	0.020909309	0	0.001676559	0	0	0.00258255	0.337238789	0.020814419	0.013445854	0.567117691	0.001204491	0.025168419	0.560576439	0.567117691	0.035010338	0.288445473	0.048793316	0.017355919	0.016904354	8.33173	-0.82304764	3.1350722	4.9441295	13.455803	0.16467524		34.15384615	2489400.75	0.337238789	879.3164673	25.45731163
370	1	739	1901	108.8954678	34.27131186	0.282477856	0.040325642	0.049674988	0.011731625	0.02667284	0.006039143	0.000146389	0.007491112	0.447695732	0.005405903	0.013960361	1.00136E-05	0.001450539	0.084981918	0	0.001914024	0.000468731	0	0.016948223	0.322803497	0.088079453	0.013676643	0.453101635	0.001460552	0.106917858	0.549451828	0.453101635	0.013960361	0.282477856	0.040325642	0.061406612	0.040349483	11.468795	6.9306946	8.696085	5.662403	5.951931	-0.69450474		47.14285714	2219783.25	0.322803498	878.2686157	20.55958176
371	1	740	1902	108.8964507	34.27030999	0.307757854	0.023943424	0.088579178	0.002968311	0.001645088	0.006166458	0.001798153	0.003678322	0.29761219	0.002676487	0.07541275	2.52724E-05	0.000026226	0.035450935	0	0.143594265	0.007647038	0	0.001018047	0.331701279	0.093192577	0.011642933	0.300288677	5.14984E-05	0.187710285	0.402447701	0.300288677	0.07541275	0.307757854	0.023943424	0.091547489	0.013288021	5.6933866	1.9788713	4.89916	11.321726	2.3627405	7.311493	33.77963257	47.14285714	2491266.5	0.331701278	1017.260925	19.9507637
372	1	741	1903	108.8964511	34.27071149	0.395924091	0.013906956	0.07488203	0.000765324	0.007200241	0.005357742	0.001531601	0.002429485	0.306616783	0.006254196	0.146113396	0.000671864	4.29153E-05	0.035286427	0	0.000554562	0.001172066	0	0.001286507	0.409831047	0.082847595	0.009318829	0.312870979	0.000714779	0.038303375	0.398783207	0.312870979	0.146113396	0.395924091	0.013906956	0.075647354	0.01651907	5.3941865	5.556784	4.0651016	4.110229	6.937645	5.2635865	33.00714111	47.14285714	2336437	0.409831047	1004.479126	17.62166595
373	1	742	1904	108.8964841	34.26916715	0.271416664	0.057170391	0.155320644	0.003372192	0.007953167	0.003595829	5.00679E-05	0.002107143	0.332898617	0.000661373	0.024945259	0.000192642	0.00004673	0.126513481	0	0.005764484	0.006236553	0	0.000504017	0.328587055	0.166646004	0.00575304	0.33355999	0.000239372	0.140269279	0.505297661	0.33355999	0.024945259	0.271416664	0.057170391	0.158692837	0.013706207	2.677662	1.5643996	7.2810187	4.287818	7.6210885	1.9236174	38.71865845	65.33333333	3202910.25	0.328587055	1043.059448	23.99303818
374	1	743	1905	108.8980828	34.27069934	0.359658718	0.028225422	0.078425407	0.006610394	0.022949219	0.01668787	4.57764E-05	0.001410484	0.380922318	0.00662756	0.03759861	0.000602722	0.001004219	0.04186821	0	0.014912128	0.00019455	0	0.002236366	0.38788414	0.10798502	0.018144131	0.387549877	0.001606941	0.059231281	0.507051468	0.387549877	0.03759861	0.359658718	0.028225422	0.085035801	0.041093349	6.970572	5.7225046	5.9416285	5.583234	4.68157	2.9499846	29.81472778	43.81818182	3010392.25	0.38788414	1010.760437	25.55919456
375	1	744	1906	108.8964394	34.27102972	0.338943481	0.035470963	0.064364433	0.014213085	0.02154541	0.004472733	0.000347614	0.002416611	0.319484234	0.018671036	0.124372482	2.95639E-05	0.00288105	0.038615227	0	0.008399487	0.001170158	0	0.003332615	0.374414444	0.100122929	0.007236958	0.33815527	0.002910614	0.052787304	0.42684412	0.33815527	0.124372482	0.338943481	0.035470963	0.078577518	0.028782368	8.587229	-1.4286139	-0.78698444	4.7184086	6.4250135	2.027787	32.23468018	47.14285714	2269907.25	0.374414444	989.8492432	17.09243965
376	1	745	1907	108.8980654	34.27133617	0.29213953	0.07006979	0.03748703	0.01863575	0.016599655	0.003825188	0.000148296	0.002009869	0.485212326	0.012645245	0.007004261	0.000827789	7.43866E-05	0.050824642	0	0.000116348	0	0	0.002341747	0.36220932	0.072722435	0.005983353	0.497857571	0.000902176	0.053320885	0.563918114	0.497857571	0.007004261	0.29213953	0.07006979	0.05612278	0.022583008	5.081011	1.6814089	15.417978	5.46243	10.20821	-2.0283995	32.32354736	47.14285714	2805120	0.36220932	971.3293457	20.4709034
377	1	746	1908	108.9002686	34.27070192	0.306053638	0.07218647	0.05768013	0.019628048	0.006446838	0.010682106	5.29289E-05	0.002663136	0.450992107	0.029151917	0.018754482	0.000655174	0.00043726	0.021736622	0	4.95911E-05	0	0	0.002762318	0.378240108	0.083755016	0.01339817	0.480144024	0.001092434	0.024615765	0.548145294	0.480144024	0.018754482	0.306053638	0.07218647	0.077308178	0.019845009	6.716299	1.5422416	8.897161	5.1659636	8.222187	1.1540246	30.24539185	29.55555556	3849024.5	0.378240108	921.7947998	31.93876457
378	1	747	1909	108.8996915	34.27106508	0.268072605	0.087703228	0.052461147	0.016917229	0.000450134	0.00428915	0.000101089	0.003031731	0.442525387	0.037108421	0.038897991	4.95911E-05	0.000252247	0.045659065	0	2.00272E-05	0	0	0.002460957	0.355775833	0.06982851	0.00742197	0.479633808	0.000301838	0.048140049	0.519775867	0.479633808	0.038897991	0.268072605	0.087703228	0.069378376	0.007872105	6.850303	2.1875448	2.121267	1.98336	5.3404226	-5.867362	30.74441528	43.81818182	3515853.75	0.355775833	904.4943848	26.8998909
379	1	748	191	108.9558066	34.30624701	0.320031166	0.053019524	0.12482214	0.034809113	0.002053261	0.013371944	0.00018692	0.004266739	0.219260216	0.002546787	0.199012756	3.43323E-05	0	0.021872997	0	0.00024271	0.001481056	0	0.002988338	0.37305069	0.161684513	0.017825603	0.221807003	3.43323E-05	0.026585102	0.398770332	0.221807003	0.199012756	0.320031166	0.053019524	0.159631252	0.019878864	5.6737556	3.2601357	2.0105197	3.835609	6.5545597	8.465244	35.37240601	6	1614164.5	0.37305069	1103.766113	14.83970261
380	1	749	1910	108.9008661	34.26957861	0.228009224	0.02075243	0.328860283	0.00898838	0.002467632	0.00689888	1.62125E-05	0.007997513	0.216908455	0.005897522	0.017221451	0.002242565	0.000155926	0.137154579	0	0.000273228	0.006015301	0	0.009685516	0.248761654	0.340316296	0.014912605	0.222805977	0.002398491	0.153583527	0.572137356	0.222805977	0.017221451	0.228009224	0.02075243	0.337848663	0.017380238	3.8898072	7.2029724	2.506812	4.51709	2.6879377	5.042452	33.56430054	35.18181818	4348496.5	0.248761654	1010.384766	33.40252686
381	1	750	1911	108.9029261	34.27070051	0.34914875	0.043573856	0.068069935	0.020698547	0.00306797	0.001909733	0.000156403	0.001477242	0.455965519	0.010490894	0.009388447	1.57356E-05	0	0.031889439	0	0.002232552	0.000168324	0	0.001437187	0.392722607	0.091836452	0.003543377	0.466456413	1.57356E-05	0.036036968	0.551345348	0.466456413	0.009388447	0.34914875	0.043573856	0.088768482	0.006611347	5.2053704	1.5462046	7.9574733	1.1320118	5.377868	4.4823275	32.63116455	66.75	3369784	0.392722606	823.2597656	29.76496124
382	1	751	1912	108.9052517	34.26910905	0.385488987	0.017025471	0.139539719	0.000403881	0.000478745	0.031685829	6.53267E-05	0.001945496	0.352696896	5.72205E-06	0.020615101	0.000190258	0.000317574	0.04736805	0	3.09944E-05	0.000598907	0	0.001543045	0.402514458	0.140422344	0.033696651	0.352702618	0.000507832	0.049540997	0.526815891	0.352702618	0.020615101	0.385488987	0.017025471	0.1399436	0.034175396	5.0216217	5.2469645	2.5110192	8.9909725	4.4661293	9.913731	32.87384033	61.45454545	3962347.5	0.402514458	656.6115112	32.75248337
383	1	752	1913	108.9050999	34.27066435	0.416899204	0.007754803	0.085344315	0.003212929	0.006066322	0.015766144	0.000144005	0.001036167	0.163196564	0.004832745	0.259939194	0.002015114	0.00303793	0.02858448	0	0.000041008	0.001522541	0	0.000247478	0.424654007	0.094623566	0.016946316	0.168029308	0.005053043	0.030754566	0.274766445	0.168029308	0.259939194	0.416899204	0.007754803	0.088557243	0.023012638	5.811289	4.2173185	2.4817312	5.2119365	13.94696	4.137459	32.23468018	41.68421053	3293914.25	0.424654007	821.3746338	15.33338642
384	1	753	1914	108.9053591	34.27067614	0.295519829	0.022668362	0.078160763	0.006232262	0.004343987	0.003323555	0.000084877	0.00509882	0.349105835	0.034144878	0.112127304	0.006418705	0.005171776	0.073080063	0	0.000404835	0.003302097	0	0.000724316	0.31818819	0.088737011	0.008507252	0.383250713	0.011590481	0.077599049	0.446350098	0.383250713	0.112127304	0.295519829	0.022668362	0.084393024	0.012851238	8.775637	2.5096788	4.12794	2.4386642	7.6103034	6.847704	31.75613403	41.68421053	3379039.25	0.318188191	849.0010376	16.11079788
385	1	754	1915	108.9067153	34.27072351	0.198573112	0.077408791	0.18045187	0.015303612	0.006716251	0.003209591	9.53674E-06	0.003914356	0.430524826	0.024101257	0.036953926	1.90735E-06	0.000178337	0.021437645	0	9.53674E-07	0.000754356	0	0.000306606	0.275981903	0.202471733	0.007133484	0.454626083	0.000180244	0.022652626	0.640130043	0.454626083	0.036953926	0.198573112	0.077408791	0.195755482	0.013849735	5.64592	2.241323	0.69890773	3.0205116	9.124001	-0.20996761	32.08425903	41.68421053	4106958.75	0.275981903	879.9371948	39.83224487
386	1	755	1916	108.9055123	34.2710533	0.324572086	0.040852547	0.06532526	0.005635738	0.003887177	0.004089355	0.000153542	0.00199461	0.2153368	0.01786375	0.243541718	5.24521E-06	0	0.076201439	0	0.000422478	1.66893E-05	0	4.76837E-07	0.365424633	0.074848175	0.006237507	0.23320055	5.24521E-06	0.076742172	0.296422482	0.23320055	0.243541718	0.324572086	0.040852547	0.070960999	0.010124683	11.197525	6.5881553	5.176716	2.5473373	3.513453	14.448003	31.85183716	41.68421053	3350439.5	0.365424633	913.5384521	15.96449757
387	1	756	1917	108.9049938	34.27104151	0.326161861	0.044509411	0.147250175	0.02586031	0.013451099	0.009179115	1.52588E-05	0.003140926	0.203905106	0.018213749	0.169197083	1.43051E-05	0.000600338	0.024590492	0	0.010038853	0.00167799	0	0.002183914	0.370671272	0.186561584	0.0123353	0.222118855	0.000614643	0.038501263	0.402801991	0.222118855	0.169197083	0.326161861	0.044509411	0.173110485	0.0257864	8.98436	4.9489064	4.5509925	8.477371	7.709243	8.605059	31.95095825	41.68421053	3171274.25	0.370671272	858.9682617	15.17147541
388	1	757	1918	108.9052532	34.27136074	0.29860878	0.023482323	0.195323467	0.013699055	0.049202919	0.003877163	0.000232697	0.001353741	0.148739815	0.00675869	0.19631815	7.96318E-05	0.000620365	0.052978039	0	0.002497196	0.001558304	0	0.004669666	0.322091103	0.258225441	0.0054636	0.155498505	0.000699997	0.061703205	0.412428856	0.155498505	0.19631815	0.29860878	0.023482323	0.209022522	0.054666519	3.2179554	11.958671	6.2186937	10.718897	3.4010663	1.7686291	32.12185669	41.68421053	3191212.25	0.322091103	916.5638428	18.04192352
389	1	758	1919	108.9081751	34.26783535	0.290987015	0.010444164	0.337060928	0.006900787	0.0155406	0.010508537	0.000160217	0.002484322	0.047098637	0.00024128	0.165197849	5.96046E-05	0.000177383	0.08975935	0	4.76837E-07	0.020355701	0	0.002534389	0.301431179	0.359502316	0.013153076	0.047339916	0.000236988	0.113138676	0.419754028	0.047339916	0.165197849	0.290987015	0.010444164	0.343961716	0.028693676	4.978061	5.7795625	5.4770374	8.7594	3.3672342	8.847894	34.89389038	32.44444444	6646956.5	0.301431179	296.1233826	53.2700386
390	1	759	192	108.9565924	34.30695707	0.336423874	0.017256737	0.199778557	0.014496326	0.014976025	0.00428009	4.91142E-05	0.002364635	0.277701855	0.003157139	0.078261375	2.95639E-05	0.000127316	0.045276165	0	0.005473137	6.19888E-06	0	0.000258446	0.353680611	0.229250908	0.00669384	0.280858994	0.000156879	0.051097393	0.513646603	0.280858994	0.078261375	0.336423874	0.017256737	0.214274883	0.021669865	5.4016104	4.2648163	7.7360034	5.868245	3.1572928	4.2722807	34.80844116	10.36363636	2006290	0.353680611	1106.526733	14.77330685
391	1	760	1920	108.910553	34.27077059	0.300403118	0.030376434	0.084223747	0.001785755	0.001239777	0.001623154	5.81741E-05	0.005174637	0.453229427	0.002846241	0.01139164	0.00362587	0.000116825	0.092942238	0	0.004160404	0.001720905	0	0.005081654	0.330779552	0.087249279	0.006855965	0.456075668	0.003742695	0.103905201	0.547334671	0.456075668	0.01139164	0.300403118	0.030376434	0.086009502	0.008095741	4.0025134	3.8175647	5.3703012	12.201587	3.3736024	3.8696458	31.50662231	64.5	4779488	0.330779552	730.1381836	47.60736847
392	1	761	1921	108.9080339	34.27077043	0.260390282	0.045116901	0.172982693	0.002915382	0.005002499	0.008170128	0.001119137	0.00496912	0.340752125	0.000259876	0.037483215	0.022325039	0.008129597	0.048107624	0	0.03119421	0.002949715	0	0.007706642	0.305507183	0.180900574	0.014258385	0.341012001	0.030454636	0.090384007	0.535911083	0.341012001	0.037483215	0.260390282	0.045116901	0.175898075	0.019260883	3.5952501	6.456064	5.8196325	5.0194855	3.8085823	6.319877	32.42950439	54.5106383	4970557	0.305507183	763.4060669	37.98675919
393	1	762	1922	108.9129602	34.26969842	0.258360863	0.008805752	0.33651638	0.001130104	0.016397476	0.001845837	0.000582695	0.003050804	0.152091026	0.0059762	0.077586651	0.008146763	0.009160519	0.111080647	0	5.81741E-05	0.001827717	0	0.006129265	0.267166615	0.354043961	0.005479336	0.158067226	0.017307281	0.12034893	0.511614323	0.158067226	0.077586651	0.258360863	0.008805752	0.337646484	0.021876812	6.2269998	4.2421675	7.8263927	3.0494742	2.4601188	8.016743	31.56130981	46	4334911	0.267166615	818.6310425	915.0944824
394	1	763	1923	108.912971	34.27084114	0.256946564	0.025052071	0.192165852	0.005260468	0.047590733	0.004240513	0.000146389	0.003385544	0.244056702	0.003245354	0.091688156	0.006406307	0.000778198	0.111425877	0	0.001469135	0.001161575	0	0.004134178	0.281998634	0.245017052	0.007772446	0.247302055	0.007184505	0.119037151	0.496846199	0.247302055	0.091688156	0.256946564	0.025052071	0.197426319	0.055363178	7.5568533	3.737216	7.299949	5.0003796	3.8065395	8.347746	30.24539185	46	3716458.75	0.281998635	788.4767456	802.2845459
395	1	764	1924	108.9150926	34.27082484	0.32389307	0.018980503	0.195436001	0.003899574	0.043138981	0.004844666	9.29832E-05	0.001166344	0.296428204	0.000183105	0.016840458	0.002334595	0.002073765	0.079022884	0	0.001372337	0	0	0.008303165	0.342873573	0.242474556	0.006103992	0.296611309	0.00440836	0.090687752	0.545006752	0.296611309	0.016840458	0.32389307	0.018980503	0.199335575	0.049242973	8.478832	3.1202338	0.94913244	4.413642	6.3451924	4.6191263	30.48464966	43.04347826	3756110.75	0.342873573	823.4663696	816.4194946
396	1	765	1925	108.9178374	34.27058185	0.287896156	5.57899E-05	0.515349865	0	0.000232697	0	0.000017643	0.000646591	0	0	0.028009415	9.05991E-06	0	0.159487724	0	1.23978E-05	0.007975578	0	0	0.287951946	0.515582561	0.000664234	0	9.05991E-06	0.167782784	0.516246796	0	0.028009415	0.287896156	5.57899E-05	0.515349865	0.000896931	6.703529	4.246294	10.184519	4.374476	1.4613689	2.8014138	34.73666382	86.66666667	2510690	0.287951946	900.5438232	617.2451782
397	1	766	1926	108.9178733	34.26949556	0.264327049	0.036640644	0.48483181	0.019859791	0.050008774	0.00064373	0.000287533	0.001879692	0.021934509	0.002784252	0.073668957	0	0	0.022223473	0	0.004876137	0.01593399	0	0.000099659	0.300967693	0.554700375	0.002810955	0.024718761	0	0.043133259	0.579445839	0.024718761	0.073668957	0.264327049	0.036640644	0.504691601	0.052819729	5.0602307	7.1848207	7.8421884	3.8471327	4.8181887	3.248812	35.73471069	86.66666667	3068327.25	0.300967693	943.3693237	650.3937988
398	1	767	1927	108.9174839	34.27075996	0.336323738	0.008102417	0.168613434	0.004765511	0.012512684	0.000658512	0.000302315	0.000384808	0.134110928	0.02737093	0.203002453	0.001090527	0.000694275	0.077630997	0	0.02057457	7.10487E-05	0	0.003757954	0.344426155	0.185891628	0.001345634	0.161481857	0.001784801	0.102067471	0.32134819	0.161481857	0.203002453	0.336323738	0.008102417	0.173378944	0.013858318	4.9033093	4.749461	4.2674327	2.4564376	3.0419755	4.656084	34.02914429	86.66666667	2471401.25	0.344426155	847.2125854	643.192749
399	1	768	1928	108.918366	34.27077411	0.372076511	0.017663479	0.176989079	0.007800579	0.014414787	0.000850201	0.000187397	0.000465393	0.128489017	0.027040005	0.238358021	0	1.90735E-05	0.013827324	0	0	8.58307E-06	0	0.001544476	0.38973999	0.199204445	0.001502991	0.155529022	1.90735E-05	0.015646458	0.329196453	0.155529022	0.238358021	0.372076511	0.017663479	0.184789658	0.015917778	6.46606	5.772988	6.010814	7.8673267	10.21743	6.561417	35.55355835	14.35714286	2498817.75	0.38973999	986.4676514	642.7097778
400	1	769	1929	108.9208183	34.26906322	0.226609707	0.048830986	0.261963844	0.0172925	0.050043106	0.002610207	6.00815E-05	0.002858162	0.292035103	0.015980244	0.05563879	0.000491142	0.0029459	0.011940479	0	0.005121231	0.00084877	0	0.004729748	0.275440693	0.32929945	0.00552845	0.308015347	0.003437042	0.022640228	0.626863003	0.308015347	0.05563879	0.226609707	0.048830986	0.279256344	0.055571556	6.7388163	5.6990314	6.3606296	3.1709812	10.801308	7.0910993	35.66976929	29.85714286	4813183	0.275440693	1024.930908	973.4686279
401	1	770	193	108.9558099	34.30776531	0.175893784	0.004464626	0.279861927	0.003260136	0.001193523	0.00135088	1.33514E-05	0.001523972	0.333481789	0	0.033113003	0.000101566	0	0.164102554	0	0	0.001626492	0	1.23978E-05	0.18035841	0.284315586	0.002888203	0.333481789	0.000101566	0.165741444	0.620685577	0.333481789	0.033113003	0.175893784	0.004464626	0.283122063	0.004081726	4.179886	5.546935	9.086454	2.6274676	1.739933	4.389874	34.75375366	12.3	2151895.75	0.18035841	832.1775513	19.45528221
402	1	771	1930	108.9222527	34.26973361	0.209824562	0.033689499	0.390005589	0.056419373	0.032497883	0.01442337	4.05312E-05	0.002609253	0.213315487	0.006188393	0.016534805	0.008133411	0.000150204	0.008027554	0	7.15256E-06	0.001795292	0	0.006239891	0.243514061	0.478922844	0.017073154	0.21950388	0.008283615	0.016167641	0.709311485	0.21950388	0.016534805	0.209824562	0.033689499	0.446424961	0.049571037	10.4671955	4.0986495	2.2305906	13.583171	4.211154	5.9713345	36.58239746	29.85714286	6912829.5	0.243514061	1277.311035	978.3828735
403	1	772	1933	108.9207916	34.27040624	0.261487961	0.035644054	0.331994534	0.053755283	0.025274754	0.008128643	4.62532E-05	0.003008366	0.199901104	0.032127857	0.030443192	0.00091362	0.001442909	0.007192135	0	0.000112534	8.39233E-05	0	0.006214619	0.297132015	0.41102457	0.011183262	0.232028961	0.002356529	0.01583147	0.622108936	0.232028961	0.030443192	0.261487961	0.035644054	0.385749817	0.036458015	7.750284	10.392733	7.5235643	0.97824144	2.7250013	7.9940357	34.68539429	29.85714286	4972220	0.297132015	1034.586548	860.5892944
404	1	773	1935	108.9204885	34.27110044	0.260880947	0.036375999	0.162241936	0.019106865	0.036975384	0.010085106	0.000594139	0.005365849	0.204372883	0.025157928	0.227589607	2.71797E-05	2.43187E-05	0.010821819	0	0.000180721	4.91142E-05	0	0.000148296	0.297256947	0.218324184	0.016045094	0.229530811	5.14984E-05	0.011201859	0.438742161	0.229530811	0.227589607	0.260880947	0.036375999	0.181348801	0.053020477	8.816999	7.243125	7.4504557	12.112856	7.0436125	9.527074	34.45297241	14.35714286	4489825	0.297256946	1017.901245	749.208374
405	1	774	1936	108.9202411	34.2711358	0.338197231	0.013533592	0.084474564	0.003334999	0.052638531	0.004275799	0.000331402	0.003294468	0.099096775	0.003037453	0.351894855	0.000064373	0.000487328	0.040225506	0	0	0.002920151	0	0.002110481	0.351730824	0.140448093	0.007901669	0.102134228	0.000551701	0.045338631	0.247446537	0.102134228	0.351894855	0.338197231	0.013533592	0.087809563	0.060540199	-3.1711416	5.561934	10.437458	-1.608813	12.614912	-3.8842773	34.75033569	14.35714286	4142402	0.351730823	1018.48468	703.90625
406	1	775	1937	108.9194634	34.27117116	0.241182327	0.010613918	0.090939522	0.017127514	0.040613651	0.003071785	0.000312328	0.004671574	0.172935486	0.00231266	0.274085522	0.000174046	1.90735E-06	0.126609325	0	0.01000309	0.004655361	0	0.000689983	0.251796246	0.148680687	0.008055687	0.175248146	0.000175953	0.14195776	0.32967186	0.175248146	0.274085522	0.241182327	0.010613918	0.108067036	0.048669338	7.0365057	7.0850134	3.3369684	-2.8823617	10.125948	2.1600533	33.88900757	14.35714286	3178979.5	0.251796245	994.928833	662.1350708
407	1	776	1938	108.9207713	34.27118295	0.302559853	0.003895283	0.321994305	0.005739212	0.059481621	0.001048088	0.000230312	0.00176239	0.199560642	0.002329826	0.079990864	0.00004673	8.10623E-06	0.018902779	0	4.76837E-05	0.00138092	0	0.001021385	0.306455135	0.387215137	0.003040791	0.201890469	5.48363E-05	0.021352768	0.58981657	0.201890469	0.079990864	0.302559853	0.003895283	0.327733517	0.062522411	7.4611416	7.8829303	7.372965	3.3429518	-1.0757194	1.810709	35.35189819	14.35714286	4873707.5	0.306455136	1004.825195	801.7265015
408	1	777	1939	108.921835	34.27120398	0.291933537	0.032619476	0.1023736	0.013911247	0.036768913	0.002759933	6.19888E-06	0.001335144	0.373956203	0.019177437	0.070055008	2.00272E-05	1.66893E-05	0.053657055	0	8.58307E-06	0.000930786	0	0.000470161	0.324553013	0.153053761	0.004101276	0.39313364	3.67165E-05	0.055066586	0.53111124	0.39313364	0.070055008	0.291933537	0.032619476	0.116284847	0.04087019	9.30191	8.788147	3.8368063	4.5857625	2.366673	3.0587173	36.07992554	29.85714286	6282632	0.324553013	1185.876465	819.6062012
409	1	778	1941	108.9237815	34.27011357	0.087157726	0.00544548	0.559229374	9.53674E-07	0.003241539	0.00161314	0.000277042	0.000378132	0.303049088	0.001007557	0.015147686	0	0.000513554	0.018869877	0	0	4.48227E-05	0	0.004024029	0.092603207	0.562471867	0.002268314	0.304056644	0.000513554	0.022938728	0.867789268	0.304056644	0.015147686	0.087157726	0.00544548	0.559230328	0.005509853	4.0029387	1.1706614	4.6069174	8.679865	4.075256	1.3648772	36.25085449	47.77358491	7630230.5	0.092603206	1211.681396	308.1173401
410	1	779	1942	108.9235614	34.27115112	0.290099144	0.044859409	0.285458565	0.008742332	0.015265465	0.002243996	1.28746E-05	0.003104687	0.237841606	0.017867565	0.056698799	0.011862755	0.001384258	0.019633293	0	0.001583576	3.19481E-05	0	0.002679348	0.334958553	0.309466362	0.005361557	0.255709171	0.013247013	0.024558544	0.552669525	0.255709171	0.056698799	0.290099144	0.044859409	0.294200897	0.020627022	3.7127395	4.6643834	2.4530811	12.276514	3.5302994	5.2479	35.05111694	47.77358491	7319229.5	0.334958553	1205.456543	298.0063477
411	1	780	1944	108.9248619	34.26897271	0.204659939	0.003511429	0.52591753	0.005374908	0.021912098	0.000638485	0.000017643	0.001961708	0.058035374	0.00031662	0.046842098	0.009158134	0.000164509	0.109204292	0	0	0.011846066	0	0.000439167	0.208171368	0.553204536	0.002617836	0.058351994	0.009322643	0.121489525	0.613857746	0.058351994	0.046842098	0.204659939	0.003511429	0.531292439	0.024529934	-0.03910756	-0.000792265	3.0169966	4.1316447	4.1516514	8.903612	35.39291382	29.14285714	7721565.5	0.208171368	1162.10022	377.1361084
412	1	781	1947	108.9258475	34.2700711	0.243338108	0.007659435	0.362505436	0.03253746	0.04681015	0.000130177	2.86102E-06	0.00126791	0.180763245	2.67029E-05	0.031296253	3.71933E-05	0	0.086260796	0	5.72205E-06	0.00722599	0	2.90871E-05	0.250997543	0.441853046	0.001400948	0.180789948	3.71933E-05	0.093625069	0.624017239	0.180789948	0.031296253	0.243338108	0.007659435	0.395042896	0.048211098	4.6780314	4.859452	5.3415904	6.6698146	6.989437	8.184197	37.79580688	23.72093023	6770528.5	0.250997543	1176.119995	291.0386047
413	1	782	1948	108.9250722	34.27084114	0.270821095	0.006060123	0.187000275	0.009838581	0.007066727	0.000638008	0	0.003279686	0.445997238	0.002393723	0.041143417	0.004845142	0.001115322	0.01851511	0	0.000645638	0.000127316	0	0.000357628	0.276881218	0.203905582	0.003917694	0.448390961	0.005960464	0.019800663	0.653820515	0.448390961	0.041143417	0.270821095	0.006060123	0.196838856	0.010984421	-0.35245657	7.4262056	5.640151	4.010192	3.4555333	0.4527588	34.96224976	47.77358491	6917875	0.276881218	1258.438721	294.3583069
414	1	783	1949	108.9247187	34.27125366	0.286783695	0.021483421	0.104777813	0.010349751	0.043913364	0.002483845	6.19888E-06	0.000929832	0.41553545	0.025011539	0.046283245	0.000680447	0.000277996	0.038943768	0	0.000304222	0.001224041	0	0.000961781	0.308267117	0.159040928	0.003419876	0.440546989	0.000958443	0.041483402	0.577996254	0.440546989	0.046283245	0.286783695	0.021483421	0.115127563	0.047333241	8.329885	9.014951	4.5157156	9.933295	7.0103207	7.853491	35.29721069	47.77358491	7001516	0.308267116	1266.567261	299.9277039
415	1	784	195	108.9583054	34.30700538	0.318709373	0.005547523	0.222279549	0.011068821	0.002383709	0.004836559	2.38419E-06	0.001743793	0.174010277	0.00823164	0.151538372	0.00014782	0.000442028	0.097290039	0	0.000269413	0.000116348	0	0.001382351	0.324256897	0.235732079	0.006582737	0.182241917	0.000589848	0.099058151	0.416325092	0.182241917	0.151538372	0.318709373	0.005547523	0.23334837	0.008966446	6.296326	7.883408	10.049107	3.4730287	3.731167	1.5266242	35.16390991	10.36363636	1812620.25	0.324256896	1274.194214	20.34300041
416	1	785	1950	108.9254256	34.27126545	0.240187168	0.018164635	0.095768929	0.009567738	0.05099678	0.005620956	0	0.001191616	0.380803108	0.020272255	0.075315475	1.38283E-05	0.000138283	0.099246502	0	0	0.001487255	0	0.001225471	0.258351803	0.156333447	0.006812572	0.401075363	0.000152111	0.101959229	0.543949127	0.401075363	0.075315475	0.240187168	0.018164635	0.105336666	0.057809353	7.7533464	9.063637	12.994659	5.6104183	3.349405	6.7307673	35.59799194	23.72093023	6711531.5	0.258351803	1199.946411	283.0984497
417	1	786	1951	108.926316	34.27123722	0.286524296	0.039451599	0.173456192	0.01721096	0.046774387	0.005850315	5.10216E-05	0.004012585	0.318157196	0.018021107	0.056607246	0.009610653	0.000308037	0.014922619	0	7.62939E-06	0.007459641	0	0.001440048	0.325975895	0.23744154	0.009913921	0.336178303	0.00991869	0.023964405	0.565512657	0.336178303	0.056607246	0.286524296	0.039451599	0.190667152	0.056688309	7.320333	6.332723	7.424086	5.625349	1.0768123	0.89192677	35.99105835	23.72093023	6545146	0.325975895	1155.342773	272.7867126
418	1	787	1952	108.9280415	34.2687431	0.238108158	0.015007019	0.274168968	0.032925606	0.024082184	0.004786491	6.19888E-05	0.004686356	0.269948959	0.000116348	0.022884369	0.032382011	0.002830029	0.058058262	0	0.002436638	0.013799191	0	0.003596783	0.253115177	0.331176758	0.009534836	0.270065308	0.03521204	0.078011513	0.610660553	0.270065308	0.022884369	0.238108158	0.015007019	0.307094574	0.03361702	2.0194583	7.921256	7.00657	4.032878	2.77653	6.7285037	36.93786621	35.53125	7375830.5	0.253115177	1034.095459	288.4772339
419	1	788	1953	108.929327	34.26952537	0.22394371	0.005661488	0.487334728	0.00629282	0.024551392	0.002133846	0.000380516	0.000836849	0.063114643	0.00280714	0.044623375	0.035552502	0.000795841	0.09578371	0	0	0.000964165	0	0.005220413	0.229605198	0.51817894	0.003351212	0.065921783	0.036348343	0.101971149	0.584644794	0.065921783	0.044623375	0.22394371	0.005661488	0.493627548	0.027902603	4.0688715	7.652043	3.4842207	4.234726	2.5794184	11.158874	36.79431152	35.53125	7608873	0.229605198	1076.084106	312.7078552
420	1	789	1955	108.9280412	34.27022621	0.243778229	0.010191917	0.35328722	0.002662182	0.000768185	0.002853394	0.000146866	0.001316547	0.174112797	0.000900745	0.047529221	0.021755219	0.003808975	0.130990982	0	0.000427246	2.86102E-06	0	0.004096985	0.253970146	0.356717587	0.004316807	0.175013542	0.025564194	0.136888504	0.53514719	0.175013542	0.047529221	0.243778229	0.010191917	0.355949402	0.005084991	4.5013924	3.7503612	4.523752	3.6940749	3.0246508	7.5538383	37.80947876	31.9	7025179.5	0.253970146	942.0724487	239.6729126
421	1	790	1956	108.9273698	34.2711358	0.255983353	0.035866737	0.260647297	0.010214806	0.010168552	0.010748863	0.000185966	0.001571178	0.203172684	0.025250912	0.10300684	0.036788464	0.004471779	0.039964676	0	9.29832E-05	0.000485897	0	0.001333237	0.29185009	0.281030655	0.012506008	0.228423595	0.041260242	0.041922569	0.496709347	0.228423595	0.10300684	0.255983353	0.035866737	0.270862103	0.022674561	3.6816971	5.625718	6.28666	4.323436	1.8219595	3.5655034	35.51254272	31.9	6741299	0.29185009	1045.009277	241.0702362
422	1	791	1957	108.9309413	34.26879437	0.056533337	0.005954742	0.748085022	0.001366615	0.000565052	3.91006E-05	7.29561E-05	0.001247406	0.090403557	1.90735E-06	0.00042057	0.075849533	0.003550529	0.000756264	0	0.000526905	0	0	0.011623383	0.062488079	0.750016689	0.001359463	0.090405464	0.079400063	0.015909672	0.841779709	0.090405464	0.00042057	0.056533337	0.005954742	0.749451637	0.001924515	6.690546	10.412086	-2.0850763	3.9795613	6.276258	5.629875	36.38415527	29.09433962	7793189.5	0.062488079	1199.682739	364.2981873
423	1	792	1959	108.9307204	34.27051879	0.09446907	0.003540516	0.74259758	0.000863552	0.000548363	4.81606E-05	0	0.00054121	0.05244875	3.95775E-05	0.048138618	0.004033089	0	0.051215172	0	0	0.000161171	0	0.001317978	0.098009586	0.744009495	0.000589371	0.052488327	0.004033089	0.052731514	0.797047615	0.052488327	0.048138618	0.09446907	0.003540516	0.743461132	0.001137733	5.5122614	6.1780295	6.760598	5.298764	4.0013194	7.24179	35.08529663	29.09433962	7326787.5	0.098009586	1204.266846	307.1076965
424	1	793	1960	108.9306809	34.27131259	0.294046879	0.007733345	0.232059002	0.009100437	0.043057442	0.002305984	0.000231266	0.000393391	0.190383911	0.022057533	0.131008148	0.000160217	0.00728178	0.051301003	0	0.000319004	0.001652241	0	0.002918243	0.301780224	0.284216881	0.002930641	0.212441444	0.007441998	0.060180664	0.477531433	0.212441444	0.131008148	0.294046879	0.007733345	0.241159439	0.045988083	5.512917	9.565801	7.9785995	7.405057	0.6023426	3.6098619	35.37582397	47.78181818	7310976.5	0.301780224	1161.915894	287.9268494
425	1	794	1965	108.9330578	34.26947247	0.139315605	0.007564545	0.611109257	0.00051403	0.010980606	0.0023036	2.19345E-05	0.001804352	0.040886879	0	0.008622646	0.018552303	0.000427246	0.148908615	0	0	0.003215313	0	0.005692959	0.14688015	0.622603893	0.004129887	0.040886879	0.018979549	0.157896996	0.667620659	0.040886879	0.008622646	0.139315605	0.007564545	0.611623287	0.015110493	5.504979	6.108964	4.9698505	3.3909643	0.4349513	5.9419656	35.05453491	37.40625	7272460	0.14688015	1288.436646	307.5169983
426	1	795	1967	108.9383837	34.26953608	0.122139931	0.02870512	0.557659149	0.01098299	0.00497961	0.00048399	0.000067234	0.005573273	0.164638042	0.023795128	0.050431252	0.009731293	0.007010937	0.009559631	0	0.000137806	0.001575947	0	0.001278877	0.150845051	0.57362175	0.006124496	0.18843317	0.016742229	0.013802052	0.744384289	0.18843317	0.050431252	0.122139931	0.02870512	0.568642139	0.011104107	4.156925	4.539385	7.522512	3.03031	3.211904	6.717278	34.99301147	39.225	8981017	0.150845051	976.3015137	266.4716187
427	1	796	1970	108.9425346	34.26906142	0.199194431	0.011807442	0.29505682	0.01791811	0.033220768	0.001496792	9.82285E-05	0.002790451	0.226272583	0.075892448	0.101942062	0.000371456	2.00272E-05	0.028568745	0	0	0.003432751	0	0.001881123	0.211001873	0.346195698	0.004385471	0.302165031	0.000391483	0.033918381	0.576853752	0.302165031	0.101942062	0.199194431	0.011807442	0.31297493	0.037606239	7.3889475	5.4469724	5.2375355	3.8116145	2.7028034	2.731988	35.93295288	53.66666667	5385387	0.211001873	933.6530762	201.3791962
428	1	797	1971	108.9438752	34.2696813	0.284273624	0.041051865	0.432406425	0.008103848	0.011695862	0.001912117	0.000171185	0.001780033	0.060910702	0.001804352	0.090117455	0.001113415	0	0.062541485	0	0	0.001376152	0	0.000695705	0.325325489	0.452206135	0.003863335	0.062715054	0.001113415	0.064659119	0.516980171	0.062715054	0.090117455	0.284273624	0.041051865	0.440510273	0.015559196	6.0835705	4.9188514	4.569524	3.0535436	5.921049	4.377683	38.35635376	46.22727273	5499501.5	0.325325489	1079.78833	230.4255676
429	1	798	1972	108.9425182	34.27020322	0.273534298	0.014750481	0.324772835	0.00494194	0.037022591	0.002469063	7.62939E-06	0.002732754	0.127726555	0.017143726	0.108554363	0.00130415	0.000871658	0.05190897	0	0	0.031671524	0	0.000554562	0.288284779	0.366737366	0.005209446	0.144870281	0.002175808	0.084167957	0.499673367	0.144870281	0.108554363	0.273534298	0.014750481	0.329714775	0.042232037	4.586069	6.590666	9.221975	3.747152	2.2611718	3.4213803	38.46572876	43.84615385	4765697.5	0.288284779	938.3427734	195.4684448
430	1	799	1973	108.9466351	34.26879033	0.240077496	0.01566267	0.430440903	0.000588417	0.0362854	0.005549431	9.34601E-05	0.002493382	0.042331696	0.000529766	0.059371471	0.001541138	0.010891438	0.09467268	0	0	0.056150436	0	0.00190258	0.255740166	0.46731472	0.008136272	0.042861462	0.012432575	0.154143333	0.517782688	0.042861462	0.059371471	0.240077496	0.01566267	0.43102932	0.044421673	4.6517763	10.753402	4.5197906	4.3688025	2.6753259	6.0126534	36.59265137	48.77419355	7074034.5	0.255740166	1284.67041	197.7649689
431	1	800	1975	108.9464975	34.26946955	0.292163849	0.049221039	0.496446609	0.001656532	0.006045818	0.003350258	1.19209E-05	0.002040386	0.058701992	0.003274918	0.026366234	0.00787735	0.00330925	0.011098385	0	0	0.034817696	0	0.003616333	0.341384888	0.50414896	0.005402565	0.06197691	0.0111866	0.049533844	0.568253517	0.06197691	0.026366234	0.292163849	0.049221039	0.498103142	0.011448383	1.7820673	4.9944153	3.522869	0.10573411	3.9771228	3.7287915	36.32946777	48.77419355	7257353	0.341384888	1287.72644	207.6010437
432	1	801	1976	108.9457985	34.26992181	0.29714632	0.045784473	0.424746513	0.012915611	0.007287979	0.003964901	0.000239849	0.00103426	0.103597164	2.38419E-05	0.017131329	0.002815247	0.002104282	0.070764542	0	0	0.004650593	0	0.001505375	0.342930794	0.444950104	0.00523901	0.103621006	0.004919529	0.081208229	0.553786278	0.103621006	0.017131329	0.29714632	0.045784473	0.437662125	0.012526989	3.3082168	8.073221	5.8305244	2.8213847	2.6719365	4.280964	36.46960449	48.77419355	6891754.5	0.342930793	1107.829224	203.3596649
433	1	802	1978	108.946444	34.270271	0.279646873	0.017516136	0.41840744	0.002586365	0.003725052	0.00317812	3.67165E-05	0.001636982	0.097961903	0.000732422	0.023715496	0.000453949	0.001832962	0.145199299	0	0.000881195	0.002408981	0	8.01086E-05	0.29716301	0.424718857	0.004851818	0.098694324	0.002286911	0.148569584	0.527532578	0.098694324	0.023715496	0.279646873	0.017516136	0.420993805	0.00857687	8.888253	6.7079887	4.2518673	5.1103044	2.7304707	4.865462	36.74645996	46.65	7032434.5	0.297163009	1163.123535	185.6492462
434	1	803	1979	108.9450869	34.26925176	0.372686386	0.019289017	0.378761768	0.003667831	0.00975275	0.006545067	0.000339985	0.002765179	0.109473705	0.005424023	0.046617508	0.000461102	0.000220299	0.026618481	0	0.004057884	0.012730598	0	0.000415325	0.391975403	0.39218235	0.00965023	0.114897728	0.0006814	0.04399538	0.511306286	0.114897728	0.046617508	0.372686386	0.019289017	0.3824296	0.019402981	5.130534	4.976368	5.9554667	4.3748293	2.938546	3.2556534	37.31045532	46.22727273	6693954.5	0.391975403	1112.099487	212.7133484
435	1	804	1980	108.9452329	34.26991003	0.301233292	0.089601517	0.288526058	0.022848606	0.028345108	0.014651775	0.00226593	0.006837368	0.169342518	0.009669781	0.040422916	0.000023365	7.96318E-05	0.015948772	0	0.000247002	0.006258488	0	0.003685951	0.390834808	0.339719772	0.023755074	0.179012299	0.000102997	0.026152134	0.532817364	0.179012299	0.040422916	0.301233292	0.089601517	0.311374664	0.052100182	4.636942	1.5695856	5.4944115	3.1096275	2.08661	1.3652449	37.33096313	46.22727273	6471510.5	0.390834809	1072.658325	201.3321991
436	1	805	1988	108.9525422	34.26916483	0.345069885	0.016125679	0.200242996	0.019132614	0.008127689	0.00699091	4.76837E-07	0.002531052	0.160415173	6.58035E-05	0.124221802	0.00064373	0.000357628	0.11141777	0	0	0.001140118	0	0.003231049	0.361195564	0.2275033	0.009522438	0.160480976	0.001001358	0.116074562	0.39744091	0.160480976	0.124221802	0.345069885	0.016125679	0.21937561	0.017650127	4.382105	4.4578066	6.7709846	4.942687	0.72627354	5.8024483	38.43838501	30.7826087	4096036.5	0.361195564	1162.260986	159.1143188
437	1	806	1989	108.953466	34.26849735	0.313197613	0.013196945	0.314210892	0.003106117	0.003502846	0.000227451	9.82285E-05	0.00181818	0.129583359	0.000138283	0.073076725	0.00195837	0	0.144433975	0	0	0.00115633	0	0.000230789	0.326394558	0.320819855	0.00214386	0.129721642	0.00195837	0.145884991	0.452547073	0.129721642	0.073076725	0.313197613	0.013196945	0.317317009	0.005646706	6.476196	5.7145557	8.271231	4.6792126	4.165984	4.5474195	39.64834595	40	3671070.75	0.326394558	1358.879761	188.6488342
438	1	807	199	108.9612755	34.30709742	0.328712463	0.023737431	0.130392551	0.043246269	0.013209343	0.00316906	8.39233E-05	0.005445957	0.210340023	0.015347958	0.196275234	0.000330448	0.000306606	0.029211998	0	0	0	0	0.000125885	0.352449894	0.186848164	0.00869894	0.225687981	0.000637054	0.029402733	0.405887127	0.225687981	0.196275234	0.328712463	0.023737431	0.173638821	0.021908283	5.37064	5.688118	10.065531	4.1946573	13.4168	3.6577625	36.7635498	9.428571429	1417276.25	0.352449894	1239.87146	25.07768822
439	1	808	1990	108.9535365	34.26982485	0.315770149	0.030617714	0.373303413	0.001275063	0.002417088	0.00454998	8.39233E-05	0.001878738	0.158561707	2.52724E-05	0.05824852	0.012941837	0.004560471	0.018561363	0	0.002353191	0.014379978	0	0.000471592	0.346387863	0.376995564	0.006512642	0.158586979	0.017502308	0.035766125	0.542069912	0.158586979	0.05824852	0.315770149	0.030617714	0.374578476	0.008929729	5.178711	4.9551497	3.4372141	6.557646	2.2900894	1.2337589	37.84707642	30.7826087	3805830	0.346387863	1346.247681	163.8710022
440	1	809	1991	108.9519979	34.26850138	0.266911983	0.023329258	0.457451344	0.003489017	0.032984257	0.004272938	0.000106335	0.00134325	0.091444016	0.003674507	0.079235077	0.00826931	0.002748013	0.010368824	0	0.001519203	0.008417606	0	0.004416943	0.290241241	0.493924618	0.005722523	0.095118523	0.011017323	0.024740696	0.591091156	0.095118523	0.079235077	0.266911983	0.023329258	0.460940361	0.038706779	4.0745373	3.985372	8.916103	2.2062857	2.8309863	6.86373	37.22497559	41.41935484	3867074.25	0.290241241	1158.884155	190.8115387
441	1	970	2197	108.9554253	34.26739955	0.175708294	0.031755447	0.199742317	0.002523899	0.007978916	0.000791073	1.14441E-05	0.004267216	0.3762784	0.009778023	0.020287037	1.23978E-05	0	0.170864105	0	0	0	0	1.43051E-06	0.207463741	0.210245132	0.005069733	0.386056423	1.23978E-05	0.170865536	0.591593266	0.386056423	0.020287037	0.175708294	0.031755447	0.202266216	0.013048649	4.9202437	8.645361	4.1168876	4.099165	1.5696468	2.9981623	34.14535522	40	3903938.5	0.207463741	1347.049927	398.8953247
442	1	971	2198	108.9554253	34.26768242	0.289441586	0.036363602	0.083977222	0.010866165	0.00607872	0.001066208	0.000112534	0.003425598	0.464455128	0.003499508	0.016190052	0.000158787	0.000038147	0.084000587	0	0	0	0	0.000284195	0.325805187	0.100922108	0.00460434	0.467954636	0.000196934	0.084326744	0.569981575	0.467954636	0.016190052	0.289441586	0.036363602	0.094843388	0.01068306	3.4576936	3.6105638	7.7042966	10.411711	3.7442002	-0.17577076	34.39144897	40	3868569.25	0.325805188	1390.499634	351.9960022
443	1	972	2199	108.9556609	34.26783564	0.325852394	0.008182526	0.137946129	0.008882046	0.026587009	0.000427723	4.76837E-07	0.002153873	0.287353992	1.19209E-05	0.109695435	0.000191689	0	0.091849327	0	0	0.000865459	0	0	0.33403492	0.173415184	0.002582073	0.287365913	0.000191689	0.092714787	0.46335125	0.287365913	0.109695435	0.325852394	0.008182526	0.146828175	0.029169083	0.8433058	6.7868824	3.8452933	8.519394	2.5487642	7.287601	33.96420288	40	3897799.5	0.33403492	1448.137939	379.162323
444	1	973	22	108.9412413	34.31195668	0.20729351	0.002675056	0.160409451	0.041482925	0.004675865	0.000624657	3.33786E-05	0.00608778	0.337319851	0.010732651	0.145301819	0.000386238	3.76701E-05	0.00607729	0	0.022759438	0.053974628	0	5.10216E-05	0.209968567	0.206568241	0.006745815	0.348052502	0.000423908	0.082939148	0.550633907	0.348052502	0.145301819	0.20729351	0.002675056	0.201892376	0.01142168	8.032866	5.071568	8.788242	3.9729023	7.440044	4.655154	31.80740356	13	1189283	0.209968566	698.2402954
445	1	974	2200	108.9559084	34.26759992	0.315454006	0.030448437	0.176264763	0.014542103	0.006381989	0.000721931	2.86102E-05	0.0015769	0.34721899	0.005469322	0.028010368	0.000874043	0.009227753	0.052223206	0	2.81334E-05	0.007256031	0	0.001202106	0.345902443	0.197188854	0.002327442	0.352688313	0.010101795	0.063780785	0.546735287	0.352688313	0.028010368	0.315454006	0.030448437	0.190806866	0.008709431	5.797969	4.511039	5.2055683	2.2067616	4.6746664	4.4207616	33.51644897	40	3913220	0.345902443	1437.89856	564.0705566
446	1	975	2201	108.9559202	34.26822459	0.31146574	0.034100056	0.265257835	0.003339767	0.00592041	0.004191399	7.58171E-05	0.001518726	0.274663448	0.007100582	0.0294981	0.001701355	0.001054764	0.052093029	0	0.000378609	0.006186485	0	0.00144434	0.345565796	0.274518013	0.005785942	0.28176403	0.002756119	0.060112	0.554967403	0.28176403	0.0294981	0.31146574	0.034100056	0.268597603	0.011706352	6.7797127	4.673376	6.8353915	4.305814	1.5521522	4.0237374	33.7762146	40	3972674.5	0.345565796	1471.375977	220.5581512
447	1	976	2202	108.9559134	34.26656586	0.31871748	0.032907009	0.20966053	0.011253357	0.007616043	0.002607346	0.000017643	0.001645565	0.30070734	0.010193825	0.031229019	1.23978E-05	0.000966549	0.067684174	0	0.000187874	0.001194954	0	0.001112938	0.351624489	0.22852993	0.004270554	0.310901165	0.000978947	0.072465897	0.533507824	0.310901165	0.031229019	0.31871748	0.032907009	0.220913887	0.011886597	6.3716917	3.4605393	5.9854794	3.0796444	4.2719617	4.8789806	32.71661377	58.2	4262543	0.351624489	1295.491333	526.4393921
448	1	977	2203	108.9564982	34.26861069	0.327646255	0.022031784	0.322063446	0.006799698	0.019467354	0.000249863	0.000247955	0.001980782	0.181135178	0.014672279	0.032892704	0.002752304	0	0.058781147	0	0.000320911	0.006447792	0	0.002449989	0.34967804	0.348330498	0.0024786	0.195807457	0.002752304	0.068060398	0.531944275	0.195807457	0.032892704	0.327646255	0.022031784	0.328863144	0.021945953	4.551304	5.0474815	5.10518	5.9732704	1.9664696	4.675726	33.86166382	40	4057527.25	0.349678039	1377.388672	162.8070221
449	1	978	2204	108.9544122	34.26646671	0.197144508	0.100993633	0.093626976	0.006598473	0.024717331	0.002196789	0.000567436	0.002511978	0.45256567	0.066923141	0.028289795	0.000648975	0.001155376	0.021674156	0	0.000119209	0	0	0.000266552	0.298138142	0.12494278	0.005276203	0.519488811	0.001804352	0.022059917	0.582784653	0.519488811	0.028289795	0.197144508	0.100993633	0.100225449	0.029993534	10.839599	0.148592	7.08143	4.0116835	3.066608	-10.628371	33.05499268	58.2	4158596.5	0.298138141	1256.987793	178.4616852
450	1	979	2205	108.954789	34.26677488	0.223717213	0.079150677	0.100132465	0.00178051	0.000328064	0.00233984	0.000082016	0.002813339	0.460904121	0.038502216	0.035886288	2.00272E-05	0	0.054100037	0	0	0	0	0.000225544	0.302867889	0.102241039	0.005235195	0.499406338	2.00272E-05	0.054343224	0.568380356	0.499406338	0.035886288	0.223717213	0.079150677	0.101912975	0.005563259	6.4859467	0.60142756	3.6644897	1.0997851	7.5998836	-5.1154194	33.58480835	58.2	4033783.75	0.30286789	1301.078247	189.6391754
451	1	980	2206	108.9546712	34.26765885	0.25054121	0.005387783	0.238841534	0.005221367	0.001420021	0.000781536	5.72205E-06	0.002018452	0.310436726	0.009435177	0.04511404	0.000479698	1.90735E-06	0.129292011	0	0.000017643	0.000880718	0	0.00011158	0.255928993	0.245482922	0.00280571	0.319871902	0.000481606	0.130314827	0.558725357	0.319871902	0.04511404	0.25054121	0.005387783	0.244062901	0.004225731	4.8042154	4.7858253	3.3676395	3.707046	4.9849963	8.7945385	35.21859741	40	3733336.75	0.255928993	1449.779419	189.0481567
452	1	981	2207	108.9545769	34.26792993	0.180585861	0.004511833	0.497039795	0.003097057	0.002943516	0.000526905	4.76837E-07	0.001945019	0.190131664	0.00049305	0.030252457	4.76837E-06	0	0.087935925	0	1.95503E-05	0.000509739	0	2.38419E-06	0.185097694	0.503080368	0.002472401	0.190624714	4.76837E-06	0.088467598	0.695684433	0.190624714	0.030252457	0.180585861	0.004511833	0.500136852	0.005415916	8.123201	9.11607	13.191158	2.9740214	7.2794504	4.779048	35.82699585	40	3704235	0.185097694	1461.670776	183.317337
453	1	982	2208	108.9550655	34.26793875	0.205793858	0.001792908	0.323340893	0.005249977	0.005600452	0.00046587	5.48363E-05	0.001314163	0.314390182	0.015385628	0.034248829	0.001476765	0	0.084512711	0	3.86238E-05	0.005677223	0	0.000657082	0.207586765	0.334191322	0.001834869	0.32977581	0.001476765	0.090885639	0.650416374	0.32977581	0.034248829	0.205793858	0.001792908	0.32859087	0.007435322	5.4115443	4.05756	8.33794	6.5689573	4.0483336	7.8885736	35.26644897	40	3802338.75	0.207586766	1441.126099	191.6593018
454	1	983	2209	108.9583357	34.26662166	0.2791605	0.011826515	0.343216419	0.033101559	0.061975002	0.003189087	2.71797E-05	0.001494408	0.179256916	0.008735657	0.040955544	0.001614571	0.001151085	0.026791096	0	0.000217438	0.006717682	0	0.000566959	0.290987015	0.43829298	0.004710674	0.187992573	0.002765656	0.034295559	0.622260571	0.187992573	0.040955544	0.2791605	0.011826515	0.376317978	0.066685677	5.886189	4.0625224	6.751573	5.1741	2.3553019	6.1616225	34.23080444	73.09090909	3023417.5	0.290987015	1233.09021	608.3571167
455	1	984	2210	108.9583357	34.26739955	0.308903217	0.009226799	0.357785702	0.004537106	0.011036396	0.001560688	5.14984E-05	0.002925396	0.064275742	0.000425339	0.113981724	0.010517597	0.003571033	0.100916386	0	0.000262737	0.002961159	0	0.006229877	0.318130016	0.373359203	0.004537582	0.06470108	0.014088631	0.111201763	0.442172527	0.06470108	0.113981724	0.308903217	0.009226799	0.362322807	0.015573978	7.7909946	8.013254	3.8223972	3.4120457	3.11018	6.040189	34.12826538	73.09090909	2754069.25	0.318130016	1234.396973	627.0856323
456	1	985	2211	108.9593898	34.26742945	0.159630299	0.006239414	0.472204685	0.012738228	0.002884388	0.000441551	0.000738144	0.000622749	0.077010632	0.018055439	0.03706646	0.002160072	0.002439976	0.203879356	0	0	7.62939E-06	0	0.003746986	0.165869713	0.487827301	0.001802444	0.095066071	0.004600048	0.207767963	0.566640377	0.095066071	0.03706646	0.159630299	0.006239414	0.484942913	0.004686832	6.898084	5.060679	6.689772	3.9577065	7.8576207	4.676896	36.07992554	69.23076923	2510861.75	0.165869713	1083.609497	690.5108032
457	1	986	2212	108.9583121	34.26803601	0.299376011	0.020785332	0.186395645	0.023638725	0.083194256	0.003942966	4.95911E-05	0.000439167	0.309214592	0.015960217	0.051639557	0	0	0.002093315	0	0	0.003270626	0	0	0.320161343	0.293228626	0.004431725	0.325174809	0	0.005363941	0.606874943	0.325174809	0.051639557	0.299376011	0.020785332	0.21003437	0.08762598	5.4807596	-0.88781	0.6158476	1.6035775	7.7231803	7.2928996	35.87826538	73.09090909	2852854	0.320161343	1287.105103	330.9871521
458	1	987	2213	108.958371	34.26880212	0.356286526	0.012156487	0.335252762	0.01841259	0.039622307	0.003035069	4.76837E-07	0.001865864	0.090227604	0.007544994	0.0908494	3.57628E-05	3.48091E-05	0.012125015	0	0.024593353	0.004276276	0	0.003680706	0.368443012	0.393287659	0.004901409	0.097772598	7.05719E-05	0.04467535	0.488416672	0.097772598	0.0908494	0.356286526	0.012156487	0.353665352	0.044523716	5.190675	4.1777453	12.484718	4.7937655	5.1943274	9.297552	36.66442871	37.0625	3009033.25	0.368443013	1284.670776	165.8533478
459	1	988	2215	108.9576537	34.26860798	0.288103104	0.047317505	0.42165184	0.012115002	0.003531456	0.005841732	6.05583E-05	0.001449585	0.073113441	4.76837E-07	0.028008461	0.001619816	0.000407696	0.10607338	0	0.000296116	0.002377033	0	0.00663662	0.335420609	0.437298298	0.007351875	0.073113918	0.002027512	0.116779327	0.517763615	0.073113918	0.028008461	0.288103104	0.047317505	0.433766842	0.010883331	5.335787	6.823618	11.523043	3.74525	2.5183241	4.9437113	35.96713257	73.09090909	3445260.25	0.335420609	1305.996338	163.9285736
460	1	989	2218	108.9613775	34.26744491	0.198484421	0.019467354	0.408922195	0.000588417	0.002008915	0.004600048	1.33514E-05	0.00161171	0.065080643	0	0.077882767	0.000237942	0.001236916	0.218794823	0	1.04904E-05	0.0004282	0	0.00061655	0.217951775	0.411519527	0.006225109	0.065080643	0.001474857	0.219865322	0.482825279	0.065080643	0.077882767	0.198484421	0.019467354	0.409510612	0.008234024	6.010044	3.7054987	3.2095342	3.1045768	3.4315343	6.3362904	36.46276855	79.2	3721185.5	0.217951775	1165.395264	677.762207
461	1	990	222	108.9825116	34.30747861	0.302895069	0.029736519	0.315610409	0.044588566	0.008934975	0.001050472	7.15256E-06	0.002120495	0.099374294	0.015735626	0.108606339	0.001625538	8.58307E-06	0.068341732	0	9.67979E-05	0.000806332	0	0	0.332631588	0.369133949	0.00317812	0.115109921	0.001634121	0.069705963	0.471686363	0.115109921	0.108606339	0.302895069	0.029736519	0.360198975	0.012113094	6.5069566	4.6080155	7.297104	3.2582731	5.442913	7.2714553	35.06478882	10.25	3431806	0.332631588	740.8519897	46.24705505
462	1	991	2220	108.9634414	34.26749133	0.273975372	0.01064539	0.494451523	0.002151966	0.004907608	0.003989697	2.90871E-05	0.000477791	0.080636501	0.00186491	0.022245407	0.008181572	0.002522945	0.083480835	0	0	0.001699924	0	0.008734703	0.284620762	0.501511097	0.004496574	0.082501411	0.010704517	0.093920231	0.586644173	0.082501411	0.022245407	0.273975372	0.01064539	0.496603489	0.009404182	5.99518	8.105694	8.679789	3.6310487	1.9936571	4.953204	36.3157959	79.2	5330788.5	0.284620762	1130.115112	767.9836426
463	1	992	2221	108.9623069	34.26663888	0.283276558	0.046576977	0.374114037	0.001348019	0.000818253	0.001017094	2.86102E-06	0.001466751	0.16336441	0.009745121	0.014790535	3.29018E-05	0.000628948	0.096208096	0	0	0.000872612	0	0.005736828	0.329853535	0.376280308	0.002486706	0.173109531	0.00066185	0.102817535	0.542131424	0.173109531	0.014790535	0.283276558	0.046576977	0.375462055	0.003304958	6.577037	5.3812003	0.6659672	3.8295782	2.6489193	6.2051363	35.41342163	79.2	4958837.5	0.329853535	1106.245972	688.8737183
464	1	993	2222	108.9623142	34.26811286	0.345830917	0.013080597	0.411719322	0.006275654	0.000220299	0.002539635	2.95639E-05	0.001084805	0.119505882	4.19617E-05	0.009061337	0.002025604	5.29289E-05	0.063385487	0	0.01813221	0.005549431	0	0.001464367	0.358911514	0.418215275	0.003654003	0.119547844	0.002078533	0.088531494	0.54137516	0.119547844	0.009061337	0.345830917	0.013080597	0.417994976	0.003874302	6.921301	9.7094145	8.292433	3.4318166	2.8679676	4.8159037	34.33334351	79.2	4434947.5	0.358911514	1217.983887	317.505249
465	1	994	2223	108.9634271	34.26877687	0.229586124	0.014091015	0.435825825	0.002690315	0.014078617	0.001579762	2.52724E-05	0.000734806	0.150425434	9.53674E-07	0.00947094	0.002074242	0.000995159	0.115027905	0	0	0.005255222	0	0.017568588	0.243677139	0.452594757	0.00233984	0.150426388	0.003069401	0.138421535	0.605360031	0.150426388	0.00947094	0.229586124	0.014091015	0.43851614	0.016418457	4.55302	6.924611	7.0972333	3.2852886	2.3113718	4.948967	35.61508179	60.88888889	4661081	0.243677139	1037.259155	458.3636475
466	1	995	2224	108.9647989	34.26683793	0.178323269	0.016056061	0.488352299	0.002946854	0.025359154	0.001955986	2.43187E-05	0.00228405	0.069581509	0	0.036534309	3.86238E-05	0.000101089	0.114756107	0	0	0.06064415	0	0.003042221	0.19437933	0.516658306	0.004264355	0.069581509	0.000139713	0.178442478	0.590504169	0.069581509	0.036534309	0.178323269	0.016056061	0.491299152	0.029623508	3.7924628	1.4131488	2.0207891	2.0578785	4.5875483	7.666754	37.18737793	54.50847458	5733399	0.19437933	1206.449951	689.7052002
467	1	996	2225	108.9656031	34.26756138	0.222628117	0.044835091	0.329323292	0.00487566	0.000087738	0.003615856	0.000023365	0.001070023	0.246496677	0	0.064805031	0.004938602	0.000101566	0.076593399	0	0	0.000438213	0	0.000144005	0.267463207	0.33428669	0.004709244	0.246496677	0.005040169	0.077198982	0.585492611	0.246496677	0.064805031	0.222628117	0.044835091	0.334198952	0.004796982	6.621417	5.283024	5.709277	4.016769	6.68933	5.945876	34.90414429	21.48387097	4704374.5	0.267463208	1255.23938	740.421875
468	1	997	2226	108.9646278	34.26755277	0.259322643	0.012801647	0.236307144	0.0052104	0.003137112	0.003595352	2.52724E-05	0.001212597	0.20293951	0	0.118701458	0.001665592	0.001460552	0.145450115	0	0.000038147	0.004134178	0	0.002937317	0.27212429	0.244654655	0.004833221	0.20293951	0.003126144	0.15362072	0.452427387	0.20293951	0.118701458	0.259322643	0.012801647	0.241517544	0.007970333	4.0633783	5.715208	5.830737	2.4007542	4.5865917	5.741289	36.63366699	60.88888889	5237490.5	0.27212429	1234.414673	764.335083
469	1	998	2227	108.9655242	34.26883085	0.164000034	0.056936264	0.297684193	0.022233486	0.003584385	0.000128746	9.53674E-07	0.002952099	0.317028999	0.000386715	0.042165279	0.000139713	2.76566E-05	0.088549614	0	0.001828671	0.002353191	0	0	0.220936298	0.323502064	0.003081799	0.317415714	0.00016737	0.092731476	0.643612862	0.317415714	0.042165279	0.164000034	0.056936264	0.319917679	0.006666183	4.055843	5.8603334	6.5804634	6.0777235	2.7929518	6.340471	34.16928101	60.88888889	3685515.5	0.220936298	1119.668579	407.9021912
470	1	999	2228	108.964506	34.26821788	0.184518337	0.019703865	0.356338501	0.036669254	0.051455498	0.002468586	0	0.00246048	0.220441818	0.004295826	0.011484623	0.006008148	0.00022316	0.072041035	0	0.000478745	0.003790379	0	0.022745609	0.204222202	0.444463253	0.004929066	0.224737644	0.006231308	0.103931904	0.669834137	0.224737644	0.011484623	0.184518337	0.019703865	0.393007755	0.056384563	4.4090986	7.4253683	4.6880317	3.4501803	2.671557	6.9256897	35.34506226	60.88888889	4741081	0.204222202	1219.650879	771.3459473
471	1	1000	2229	108.9664625	34.266983	0.177025318	0.050705433	0.291363239	0.012049198	0.00608778	0.001727581	1.33514E-05	0.00317812	0.248932362	0.003993988	0.072629929	0.004659653	0.004886627	0.105883121	0	0	0.000758171	0	0.015853405	0.227730751	0.309500217	0.004919052	0.25292635	0.00954628	0.122747421	0.563351631	0.25292635	0.072629929	0.177025318	0.050705433	0.303412437	0.011006832	4.749275	5.593932	5.180771	2.601771	2.1559825	6.62374	34.46322632	21.48387097	4667731	0.227730751	1229.453979	677.7548218
472	1	1001	2230	108.9665013	34.26820102	0.220262051	0.061411381	0.433532715	0.000872612	0.000175953	0.001387596	4.33922E-05	0.000599384	0.204699039	0	0.026200771	0.00705862	0	0.038242817	0	0	0.000623703	0	0.004889965	0.281673431	0.43458128	0.002030373	0.204699039	0.00705862	0.043756485	0.641310692	0.204699039	0.026200771	0.220262051	0.061411381	0.434405327	0.002206326	2.819797	12.518581	9.580275	3.5584977	0.8822293	5.147259	34.19662476	21.48387097	3777136	0.281673432	1150.025757	712.1851807
473	1	1002	2231	108.9703246	34.26808655	0.245248795	0.003419399	0.587983131	0.000026226	0	0.006959438	0.000195026	0.002029419	0.056726456	0	0.015422821	0.003155708	0.012513161	0.051906109	0	0.000123501	0.004582882	0	0.008626461	0.248668194	0.588009357	0.009183884	0.056726456	0.015668869	0.066320419	0.653919697	0.056726456	0.015422821	0.245248795	0.003419399	0.588009357	0.009183884	5.750845	8.7416	7.9474077	1.663236	1.7808881	2.4528005	36.51062012	44.75409836	7245437.5	0.248668194	835.6525879	309.4122925
474	1	1003	2232	108.9703073	34.26844853	0.292756557	0.023066521	0.448139191	0.00309515	9.05991E-06	0.003847122	0.000106335	0.001648426	0.101755619	9.53674E-06	0.040541172	0.004264832	0.007243156	0.055534363	0	5.24521E-06	0.000684738	0	0.009322166	0.315823078	0.451243401	0.005601883	0.101765156	0.011507988	0.073517323	0.558600903	0.101765156	0.040541172	0.292756557	0.023066521	0.451234341	0.005610943	8.0023365	5.144522	8.652651	3.0264943	0.85590696	4.5199594	36.85925293	44.75409836	7067291	0.315823078	792.321106	316.8350525
475	1	1004	2233	108.9724876	34.26842246	0.277269363	0.015752316	0.571261883	0.000203133	0.000127316	0.001651764	0.000135899	0.003419399	0.037525177	0	0.023183823	0.001464367	2.86102E-06	0.06652689	0	0	0.000577927	0	0.000897884	0.293021679	0.571592331	0.005207062	0.037525177	0.001467228	0.068002701	0.61432457	0.037525177	0.023183823	0.277269363	0.015752316	0.571465015	0.005334377	6.928848	5.734194	7.104425	3.8587275	1.7604363	-0.29291582	34.66488647	58.35	6319036.5	0.293021679	992.1604614	216.736618
476	1	1005	2234	108.9702689	34.2668847	0.313596249	0.010515213	0.488776684	0.021665573	0.012243271	0.001639366	0.000124931	0.003759861	0.085347652	0.000117302	0.007199287	0.001058578	0.000121593	0.049601555	0	0.000254154	0.00155592	0	0.00242281	0.324111462	0.522685528	0.005524158	0.085464954	0.001180172	0.053834438	0.613557339	0.085464954	0.007199287	0.313596249	0.010515213	0.510442257	0.017767429	4.5159836	7.0716186	6.7210603	4.471754	5.218458	7.386468	36.04574585	44.75409836	7023722.5	0.324111462	885.8145752	248.2523499
477	1	1006	2235	108.9709603	34.2677109	0.218445778	0.043016434	0.374927521	0.035339355	0.009072304	0.001314163	0.000173569	0.002504349	0.26771307	0.000259876	2.52724E-05	0.000775814	0.000315189	0.037672997	0	0	0.000488281	0	0.007703781	0.261462212	0.41933918	0.003992081	0.267972946	0.001091003	0.046117306	0.691044331	0.267972946	2.52724E-05	0.218445778	0.043016434	0.410266876	0.013064384	6.5834417	7.141742	6.903196	2.500173	1.8473729	5.575589	36.34313965	44.75409836	7357550.5	0.261462212	900.5877075	285.1137695
478	1	1007	2236	108.9725995	34.26764291	0.180073261	0.028418064	0.390878677	0.060595989	0.063900948	0.012596607	3.8147E-06	0.003330708	0.170198917	1.57356E-05	0.015372753	0.000630379	0.000629425	0.047513962	0	0.000188828	0.004659653	0	0.02029562	0.208491325	0.515375614	0.015931129	0.170214653	0.001259804	0.073354721	0.701505661	0.170214653	0.015372753	0.180073261	0.028418064	0.451474667	0.079832077	3.7105155	7.0230837	6.3179693	3.847609	4.0293036	4.8221784	35.79281616	58.35	6657428.5	0.208491325	984.8483887	203.6542664
479	1	1008	2237	108.97154	34.26687927	0.24091053	0.029844284	0.216170311	0.008361816	0.041498184	0.026476383	5.00679E-05	0.003025055	0.249145985	0.001632214	0.097958088	0.000353336	0.000014782	0.074659824	0	0.001570225	0.00280714	0	0.005521774	0.270754814	0.266030312	0.029551506	0.250778198	0.000368118	0.084558964	0.544727802	0.250778198	0.097958088	0.24091053	0.029844284	0.224532127	0.07104969	5.3849936	4.2071095	0.5561619	16.051275	6.12869	8.299515	36.65759277	44.75409836	7013909	0.270754814	897.2021484	208.875351
480	1	1009	2238	108.9746094	34.26708443	0.314128876	0.019274235	0.30183363	0.015329838	0.024842739	0.002594471	0.000159264	0.002552032	0.116339684	0.000343323	0.141376495	0.000583649	0.000520706	0.052659988	0	0.002029419	0.000555992	0	0.00292778	0.333403111	0.342006207	0.005305767	0.116683006	0.001104355	0.060121059	0.463651657	0.116683006	0.141376495	0.314128876	0.019274235	0.317163467	0.030148506	4.897281	4.566505	8.869426	4.2149944	6.2641315	7.414439	36.09359741	30.21052632	7406133.5	0.333403111	1045.585815	171.9082336
481	1	1010	2239	108.9751607	34.26835682	0.23731184	0.013719082	0.463568687	0.005155087	0.005907059	0.014214039	0.000155449	0.002758503	0.029951096	0	0.059122562	0.001981258	0.000107765	0.154860497	0	0.001824379	0.001586437	0	0.00773859	0.251030922	0.474630833	0.017127991	0.029951096	0.002089024	0.166047573	0.521709919	0.029951096	0.059122562	0.23731184	0.013719082	0.468723774	0.023035049	3.0399306	4.813534	9.686064	3.6927176	1.4558674	5.2943	35.40316772	30.21052632	5862618	0.251030922	999.9511108	192.563446
482	1	1011	2240	108.9783804	34.26895967	0.195895672	0.004378796	0.388634682	0.006521702	0.002194405	0.000250816	4.86374E-05	0.001838684	0.063908577	0.001424313	0.109392166	0.002427101	2.38419E-05	0.196828365	0	0.000299454	0.017412663	0	0.008485794	0.200274467	0.397350788	0.002138138	0.06533289	0.002450943	0.223060608	0.463397503	0.06533289	0.109392166	0.195895672	0.004378796	0.395156384	0.004332542	7.472128	4.671925	7.522204	2.3574443	4.6411133	6.739291	36.96520996	34.5	4219196	0.200274468	1131.536011	500.0554504
483	1	1012	2241	108.9784164	34.26850075	0.326561451	0.005324841	0.420201778	0.007580757	0.001776695	0.002933025	0.000135899	0.001438618	0.109191895	0.000370502	0.04259634	0.002115726	0	0.061188221	0	0.005419731	0.004475117	0	0.008681297	0.331886292	0.429559231	0.004507542	0.109562397	0.002115726	0.079772472	0.543258667	0.109562397	0.04259634	0.326561451	0.005324841	0.427782536	0.006284237	4.642624	8.016985	3.270606	4.0218616	3.9067655	3.6040473	35.73129272	34.5	4745852	0.331886292	1099.92627	277.2846069
484	1	1013	2242	108.975678	34.26607838	0.180259228	0.035307407	0.616367817	0.010456562	0.001405716	0.003164768	0.000105858	0.001992702	0.027005672	0.000356674	0.082416058	0.010675907	0.00583601	0.016041279	0	0.000391006	0.000601292	0	0.006064892	0.215566635	0.628230095	0.005263329	0.027362347	0.016511917	0.02464962	0.660499096	0.027362347	0.082416058	0.180259228	0.035307407	0.626824379	0.006669044	-1.1885147	2.888709	10.006046	4.1977777	5.948248	6.3243246	36.35339355	41.66197183	8411570	0.215566635	1162.967529	162.7402191
485	1	1014	2243	108.9765134	34.26847892	0.211258888	0.017230511	0.525968552	0.009727478	0.001672268	0.011568069	0.000258923	0.003047466	0.041320801	0	0.084567547	0.032966137	0.012713432	0.031371593	0	0.001603127	0.003872395	0	0.010642052	0.228489399	0.537368298	0.014874458	0.041320801	0.045679569	0.047699928	0.593563557	0.041320801	0.084567547	0.211258888	0.017230511	0.53569603	0.016546726	3.563632	5.045364	10.774675	3.294149	2.8895166	1.3315334	34.14193726	34.5	5524175.5	0.228489399	1110.412109	166.7003937
486	1	1015	2244	108.9756033	34.26748722	0.186144829	0.016324997	0.546239853	0.007937431	0.000769138	0.001497746	3.62396E-05	0.000230312	0.059762955	0	0.05612421	0.012294292	0.001036644	0.110202789	0	2.47955E-05	4.76837E-06	0	0.001310825	0.202469826	0.554946423	0.001764297	0.059762955	0.013330936	0.111601353	0.616473675	0.059762955	0.05612421	0.186144829	0.016324997	0.554177284	0.002533436	4.370718	5.467961	3.1829996	3.965321	5.032215	4.673861	35.43392944	30.21052632	7203204.5	0.202469826	1061.029541	189.3416748
487	1	1016	2245	108.9762152	34.26667125	0.116450787	0.011697769	0.433122635	0.004210949	0.036450386	0.007790565	9.53674E-07	0.001209259	0.159369469	0	0.006067276	0.001880169	0.000417709	0.220514774	0	0	2.28882E-05	0	0.000776291	0.128148556	0.47378397	0.009000778	0.159369469	0.002297878	0.221332073	0.642154217	0.159369469	0.006067276	0.116450787	0.011697769	0.437333584	0.045451164	5.0721397	5.8506074	6.8944736	4.744528	-0.64321184	5.635085	37.50186157	30.21052632	7967121.5	0.128148556	1182.897583	190.0397644
488	1	1017	2246	108.9768329	34.2678235	0.168678284	0.029766083	0.514510155	0	0.000020504	6.96182E-05	0	0.002251148	0.23896122	9.15527E-05	0.008718491	0.011343479	0.004038334	0.007430077	0	0	0.005617142	0	0.004270077	0.198444366	0.514530659	0.002320766	0.239052773	0.015381813	0.021551132	0.755812645	0.239052773	0.008718491	0.168678284	0.029766083	0.514510155	0.00234127	4.5379887	8.312878	2.4858375	3.3332784	5.1229997	2.296827	35.86801147	30.21052632	6383508	0.198444367	1024.398438	180.8295593
489	1	1018	2247	108.9774508	34.2666514	0.166264057	0.00291729	0.565322399	0.004256725	0.001811981	1.14441E-05	2.28882E-05	0.002296448	0.124797821	0	0.000350952	0.01128149	0.000717163	0.108559608	0	0.000813484	0.00461483	0	0.005920887	0.169181347	0.571391106	0.00233078	0.124797821	0.011998653	0.119949341	0.698519707	0.124797821	0.000350952	0.166264057	0.00291729	0.569579124	0.004142761	5.670039	4.57214	9.115784	3.2305188	6.8208704	5.1745534	36.35339355	60.12765957	7162999	0.169181347	1122.624634	178.961441
490	1	1019	2248	108.9804822	34.26850166	0.227704048	0.007440567	0.390526772	0.035226822	0.009251595	0.002833843	0.000113487	0.004103661	0.157372952	0.000433445	0.024762154	0	0.000485897	0.138594627	0	9.53674E-06	0.000753403	0	0.000383854	0.235144615	0.435005188	0.007050991	0.157806396	0.000485897	0.139744759	0.599429131	0.157806396	0.024762154	0.227704048	0.007440567	0.425753593	0.016302586	4.7310734	5.1415057	6.5250463	3.1804924	3.5222194	5.1820183	38.10684204	56.25	4607074.5	0.235144615	980.2390747	313.1273193
491	1	1020	2249	108.9797779	34.26667746	0.253232002	0.006921768	0.332704544	0.149108887	0.115074635	0.001799107	1.52588E-05	0.001773357	0.063591003	0	0.039916515	0.003777027	2.14577E-05	0.027880669	0	5.29289E-05	0.003195763	0	0.000908852	0.26015377	0.596888065	0.003587723	0.063591003	0.003798485	0.032064438	0.664066792	0.063591003	0.039916515	0.253232002	0.006921768	0.481813431	0.118662357	4.31573	4.924243	6.88418	7.7992086	3.5091813	5.0124006	36.14486694	56.25	5384338	0.26015377	959.4696045	185.482666
492	1	1021	2250	108.9775924	34.26574672	0.257554054	0.040046692	0.5022645	0.001968384	0.028544903	0.000020504	6.67572E-06	0.001592636	0.088664055	0	0.000204086	0.004694462	0	0.06805563	0	0	0.002260685	0	0.004015446	0.297600746	0.532777786	0.001619816	0.088664055	0.004694462	0.074439049	0.623061657	0.088664055	0.000204086	0.257554054	0.040046692	0.504232883	0.030164719	5.338175	4.8247805	7.7772517	4.195547	5.434724	6.809108	34.61019897	60.12765957	7446340	0.297600746	954.5350952	148.9739227
493	1	1022	2252	108.9824922	34.26851075	0.228969574	0.006126404	0.291330338	0.010980129	0.006379128	0.002757072	0.000154018	0.001636028	0.276538849	0.010545254	0.021389484	1.85966E-05	0.000761509	0.138194561	0	0.000287056	0.000627518	0	0.003303051	0.235095978	0.308689594	0.004547119	0.287084103	0.000780106	0.142413616	0.589775562	0.287084103	0.021389484	0.228969574	0.006126404	0.302310467	0.010926247	4.638202	7.6560316	8.498276	3.69915	4.949183	6.841659	35.46810913	29.45454545	5152796	0.235095978	790.2058105	339.9776306
494	1	1023	2253	108.9834117	34.26709406	0.251674175	0.021550179	0.180621624	0.001164436	0.040066719	0.006017208	1.19209E-05	0.005683422	0.355312347	0.037686348	0.007718086	0.002446175	3.33786E-06	0.088696957	0	0	0.001186848	0	0.000148296	0.273224354	0.221852779	0.011712551	0.392998695	0.002449512	0.090044022	0.588877678	0.392998695	0.007718086	0.251674175	0.021550179	0.18178606	0.05177927	4.2046175	5.919235	5.44028	2.7972467	2.9011974	4.319296	34.16928101	38	5460499.5	0.273224354	670.87146	232.5996857
495	1	1024	2255	108.9911948	34.26803628	0.13877058	0.017758846	0.410792351	0.008482933	0.000639915	0.003539562	5.96046E-05	0.000569344	0.157679081	0.003651142	0.016777992	0.005585194	0.000734329	0.215793133	0	0	0.018438816	0	0.000687122	0.156529427	0.419915199	0.00416851	0.161330223	0.006319523	0.234959126	0.581762791	0.161330223	0.016777992	0.13877058	0.017758846	0.419275284	0.004808426	3.784767	5.9226975	8.24435	3.7500975	5.556635	4.7834797	32.77813721	56.21052632	3684920.25	0.156529426	528.5826416
496	1	1025	2256	108.9884117	34.26785174	0.20204258	0.016640663	0.417143345	0.010645866	0.024905205	0.000700474	0.00014019	0.001023769	0.174418449	0.001759529	0.038905621	6.05583E-05	7.10487E-05	0.108203888	0	0	0.001396656	0	0.001942158	0.218683243	0.452694416	0.001864433	0.176177979	0.000131607	0.111542702	0.628977299	0.176177979	0.038905621	0.20204258	0.016640663	0.427789211	0.026769638	3.0735328	3.1875212	6.1094685	2.788676	3.1370587	4.4199734	32.75762939	50.76923077	4609058	0.218683243	856.8019409	215.8644409
497	1	1026	2257	108.9907731	34.26676055	0.312037945	0.027336121	0.225960255	0.009411812	0.041369915	0.002830029	0	0.002390862	0.267890453	0.019027233	0.06636095	0	0.000718594	0.015012264	0	4.76837E-07	0.003071785	0	0.006577492	0.339374065	0.276741982	0.00522089	0.286917686	0.000718594	0.024665833	0.549853325	0.286917686	0.06636095	0.312037945	0.027336121	0.235372066	0.046590805	6.7775116	13.078153	2.597908	4.1472645	6.930636	5.208333	33.18490601	41.07692308	3860087	0.339374066	655.5143433	81.8501358
498	1	1027	2258	108.8873825	34.26567987	0.319233894	0.055719852	0.119925022	0.010439873	0.035025597	0.00229311	0.000359535	0.004127026	0.334635735	0.005735397	0.089405537	0.000306129	0.000805855	0.017394543	0	4.57764E-05	0	0	0.004240036	0.374953747	0.165390491	0.006779671	0.340371132	0.001111984	0.021987438	0.506805897	0.340371132	0.089405537	0.319233894	0.055719852	0.130364895	0.041805267	4.704524	0.42022753	5.347005	1.6650504	8.751429	-0.16415977	35.9090271	45.85714286	3749204.75	0.374953746	621.6055298	36.40470123
499	1	1028	2259	108.8849838	34.26466082	0.235673904	0.078354359	0.145246506	0.006653309	0.012744427	0.002305031	7.77245E-05	0.002170563	0.332773209	0.016171932	0.081636429	0.000184536	0	0.085240841	0	0.00014782	0.000252247	0	0.000367165	0.314028263	0.164644241	0.004553318	0.348945141	0.000184536	0.086008072	0.501970768	0.348945141	0.081636429	0.235673904	0.078354359	0.151899815	0.017297745	5.3077145	4.6116667	9.361759	3.3544745	4.8974934	0.5433636	33.80697632	39.6	4141438.25	0.314028263	461.863739
500	1	1029	226	108.9839551	34.3052069	0.231285095	0.009647369	0.290385246	0.001081467	0.001636982	0.002366543	0.000469685	0.003270149	0.243957043	7.96318E-05	0.048883915	0.000516891	1.19209E-05	0.163549423	0	1.09673E-05	0.001244545	0	0.001603127	0.240932465	0.293103695	0.006106377	0.244036674	0.000528812	0.166408062	0.543167114	0.244036674	0.048883915	0.231285095	0.009647369	0.291466713	0.007743359	3.8788693	5.91483	7.3334103	3.3838744	3.854536	4.149841	34.24447632	11.53846154	3699033.75	0.240932464	486.1038208	38.11816406
501	1	1030	2260	108.8918018	34.26494845	0.296929359	0.048829079	0.316125393	0.001547813	0.004689693	0.00720787	0.000399113	0.002345562	0.23277092	0.000972748	0.015068054	0.002811432	1.43051E-05	0.060291767	0	8.58307E-06	0.005856991	0	0.004129887	0.345758438	0.3223629	0.009952545	0.233743668	0.002825737	0.070288658	0.565086365	0.233743668	0.015068054	0.296929359	0.048829079	0.317673206	0.014642239	5.820918	5.704338	5.028327	4.3034625	3.7856092	4.960362	33.64974976	54.70588235	4269566.5	0.345758438	1038.313843	35.10783768
502	1	1031	2261	108.8900559	34.26531184	0.249909401	0.031010151	0.298807144	0.004889965	0.029174805	0.01662159	0.000116348	0.001842022	0.203067303	0.001547337	0.033133507	0.024503231	0.001321793	0.072375774	0	4.76837E-07	0.001279354	0	0.029660225	0.280919552	0.332871914	0.01857996	0.204614639	0.025825024	0.104055405	0.554519176	0.204614639	0.033133507	0.249909401	0.031010151	0.303697109	0.047754765	2.119642	6.921221	2.8213124	4.3238273	3.5692623	2.5829096	36.83532715	76.75	3748814.25	0.280919552	888.8970947	28.5524025
503	1	1032	2263	108.8900585	34.26425572	0.351936817	0.022840977	0.248006821	0.000830173	0.002353191	0.001741886	3.33786E-05	0.002346516	0.270434856	0.002240181	0.04703331	0.001208782	0	0.04472065	0	0.000627041	0.00053072	0	0.003088951	0.374777794	0.251190186	0.00412178	0.272675037	0.001208782	0.048993111	0.525746822	0.272675037	0.04703331	0.351936817	0.022840977	0.248836994	0.006474972	5.999158	7.4211864	5.7238493	2.3589199	4.447752	6.087231	36.81481934	76.75	4142628.75	0.374777794	791.116394	29.77972984
504	1	1033	2268	108.8943602	34.26494181	0.316000938	0.038692951	0.16875267	0.005800247	0.010626793	0.00070858	0.000115395	0.002549171	0.337569714	0.008044243	0.05973196	0.00117588	0	0.042941093	0	0.000103951	0.006494522	0	0.000691891	0.35469389	0.18517971	0.003373146	0.345613956	0.00117588	0.050231457	0.52612257	0.345613956	0.05973196	0.316000938	0.038692951	0.174552917	0.013999939	5.229495	2.206359	2.4413357	4.762659	6.5861835	3.3730965	35.61166382	33.17647059	4371334.5	0.354693889	846.4451294	25.66069794
505	1	1034	2269	108.896458	34.26297772	0.257944107	0.007658005	0.282604218	0.003987789	0.000020504	0.000827312	4.76837E-07	0.001888752	0.230009556	0.038818359	0.119953156	8.96454E-05	0	0.050498486	0	4.29153E-06	0.004406452	0	0.001288891	0.265602112	0.286612511	0.002716541	0.268827915	8.96454E-05	0.05619812	0.519338608	0.268827915	0.119953156	0.257944107	0.007658005	0.286592007	0.002737045	4.4175973	6.559626	3.1064146	2.5799017	3.6039867	3.1277149	36.41149902	28.36363636	4459303	0.265602112	811.786499	36.2952652
506	1	1057	2296	108.9226319	34.26427937	0.282328606	0.026987553	0.403652191	0.005829334	0.005940437	0.002302647	1.00136E-05	0.004916191	0.201183319	0.009268284	0.012750149	0.006698132	0.001595974	0.034752846	0	0	0	0	0.001767635	0.309316158	0.415421963	0.007228851	0.210451603	0.008294106	0.03653717	0.623834133	0.210451603	0.012750149	0.282328606	0.026987553	0.409481525	0.013169289	5.345149	4.713597	4.2473207	3.4315557	4.4844356	6.009475	38.04190063	39.75	5597441.5	0.309316159	778.1462402	1110.70874
507	1	1058	2297	108.9264979	34.26461799	0.137176991	0.001943588	0.653534412	0.001323223	5.91278E-05	0.002700329	0.000152588	0.008745193	0.134143829	0.00244236	0.015133858	7.39098E-05	0.000274181	0.025900364	0	0.000167847	0.010676384	0	0.005117893	0.139120579	0.654916763	0.01159811	0.136586189	0.000348091	0.04229641	0.800658703	0.136586189	0.015133858	0.137176991	0.001943588	0.654857635	0.011657238	4.6279297	3.4737847	11.523613	4.71181	2.1620736	4.961978	36.30212402	46.47887324	9602831	0.139120579	1000.864014	377.766449
508	1	1059	2298	108.9267807	34.26465335	0.137104988	0.023162842	0.68512249	0.001271248	0.00062418	0.001882076	9.05991E-06	0.001446247	0.068217278	0	0.003038883	0.001993656	0.004192829	0.067648411	0	0	0.000907898	0	0.001124859	0.16026783	0.687017918	0.003337383	0.068217278	0.006186485	0.071934223	0.758572578	0.068217278	0.003038883	0.137104988	0.023162842	0.686393738	0.003961563	-2.1408815	4.643774	10.529319	7.2274094	5.0396967	4.713635	36.76696777	46.47887324	9882650	0.16026783	1006.210938	363.5937805
509	1	1060	23	108.9417569	34.31206952	0.276596069	0.022853851	0.088698387	0.000785351	0.007987022	0.002885342	1.28746E-05	0.001975536	0.308512211	0.082396507	0.143205643	0.007188797	5.67436E-05	0.055107594	0	0.000212193	0.000249386	0	0.000840664	0.299449921	0.09747076	0.004873753	0.390908718	0.007245541	0.056845665	0.410856724	0.390908718	0.143205643	0.276596069	0.022853851	0.089483738	0.012860775	9.106389	4.251362	8.616417	1.3900232	7.091385	9.05646	31.6946106	13	1050448.875	0.29944992	744.7659912	75.24974823
510	1	1061	230	108.9907626	34.30693071	0.272673607	0.008788586	0.407197952	0.02002573	0.015216351	0.002820492	1.90735E-06	0.00316	0.142947197	0.002420425	0.085613728	0.002528191	0.000591278	0.025176525	0	0.003759861	0.003966808	0	0.002961636	0.281462193	0.442440033	0.005982399	0.145367622	0.003119469	0.036014557	0.591369629	0.145367622	0.085613728	0.272673607	0.008788586	0.427223682	0.02119875	5.490807	7.773376	5.029928	3.1747313	2.433535	6.139105	33.56771851	10.71428571	2127531.75	0.281462193	674.0286865	27.63540268
511	1	1062	2300	108.9264861	34.26532517	0.129601479	0.001739502	0.711828232	0.002299786	0.011564732	0.000638008	2.38419E-05	0.002368927	0.003752708	0	0.026669502	0.014847755	0.000239372	0.084144115	0	0	0.008164406	0	0.002081871	0.131340981	0.725692749	0.003030777	0.003752708	0.015087128	0.094426155	0.732476234	0.003752708	0.026669502	0.129601479	0.001739502	0.714128017	0.014595509	3.0511203	9.476052	5.8497705	3.548668	1.8527827	6.976865	36.89343262	46.47887324	9394054	0.131340981	1015.456909	366.2420349
512	1	1063	2301	108.9274868	34.26466602	0.111579895	0.014632225	0.737352848	0.000259876	9.39369E-05	0.000323296	0.000970364	0.001101494	0.013538361	0	0.02057457	0.020171642	0.004279613	0.067554951	0	0	0.003600597	0	0.002861023	0.12621212	0.737706661	0.002395153	0.013538361	0.024451256	0.07512188	0.753640175	0.013538361	0.02057457	0.111579895	0.014632225	0.737612724	0.00248909	5.5562553	10.76815	4.3997564	5.036006	15.628071	3.5927117	37.13269043	46.47887324	10493429	0.12621212	1108.031616	274.0181885
513	1	1064	2302	108.9279037	34.26388334	0.171420574	0.027021885	0.673216343	0.000257492	3.33786E-06	0.009683609	5.43594E-05	0.004229546	0.062461853	0	0.005973339	0.024508953	0.003915787	0.0143466	0	0	0.001436234	0	0.001331806	0.198442459	0.673477173	0.013967514	0.062461853	0.02842474	0.017252922	0.74990654	0.062461853	0.005973339	0.171420574	0.027021885	0.673473835	0.013970852	7.106612	2.2447877	18.980745	5.301359	11.764946	10.130647	37.73428345	26.63265306	10404351	0.198442459	1234.098145	272.4862671
514	1	1065	2303	108.9279058	34.26527605	0.189596653	0.030067444	0.626447201	0.003286362	0.000114441	0.009138584	0.000101089	0.001084805	0.060626507	9.05991E-06	0	0.008052349	0.010727406	0.045843124	0	0	0.003851891	0	0.011036873	0.219664097	0.629848003	0.010324478	0.060635567	0.018779755	0.0607481	0.700798988	0.060635567	0	0.189596653	0.030067444	0.629733562	0.010438919	7.67918	8.215552	12.033157	5.378541	3.9439206	2.759929	36.03549194	35.22580645	10468247	0.219664097	1251.457031	238.3694
515	1	1066	2304	108.9292451	34.26468426	0.144189835	0.001601219	0.539874554	0.002370358	0.00138855	0.001439571	6.29425E-05	0.001747131	0.146073818	0.000321388	0.004350662	0.020633698	0.000418186	0.121751785	0	0.001424313	0.002613068	0	0.009297371	0.145791054	0.543633461	0.003249645	0.146395206	0.021051884	0.135528088	0.692956924	0.146395206	0.004350662	0.144189835	0.001601219	0.542244911	0.004638195	5.441896	5.23542	4.471033	2.023818	0.026173592	5.0134344	37.0267334	25.57894737	10573957	0.145791054	1179.831909	273.0438843
516	1	1067	2305	108.9265261	34.26324512	0.195550919	0.019983292	0.588509083	0.00069952	0.003036022	0.002277374	0	0.004293919	0.096084118	0.005028725	0.015873909	0.013944149	9.01222E-05	0.053339958	0	0	0.001132011	0	5.81741E-05	0.21553421	0.592244625	0.006571293	0.101112843	0.014034271	0.054628849	0.694900036	0.101112843	0.015873909	0.195550919	0.019983292	0.589208603	0.009607315	4.924343	7.311081	7.306782	4.996251	7.362601	7.2214413	37.00622559	61.07692308	8567907	0.215534211	1205.886353	378.3828125
517	1	1068	2306	108.9257851	34.26359475	0.216467381	0.045586586	0.278973579	0.014746666	0.021085262	0.005506992	8.10623E-06	0.005123138	0.264508247	0.053380013	0.02434063	0.003597736	2.71797E-05	0.061348438	0	0.000401974	0.004278183	0	0.000487804	0.262053967	0.314805508	0.010638237	0.31788826	0.003624916	0.066648483	0.589951992	0.31788826	0.02434063	0.216467381	0.045586586	0.293720245	0.031723499	4.14113	6.592038	7.5096393	5.3075285	2.8981411	4.572154	34.28890991	46.47887324	8286814	0.262053967	1041.744995	387.5875244
518	1	1069	2307	108.9261798	34.26464156	0.131915569	0.001774311	0.507863522	0.00052309	0	0.001332283	4.76837E-07	0.000464916	0.101721764	3.33786E-06	0.009245396	0.000222683	0	0.240595818	0	0	0.004314423	0	2.24113E-05	0.13368988	0.508386612	0.001797676	0.101725101	0.000222683	0.244932652	0.611906052	0.101725101	0.009245396	0.131915569	0.001774311	0.508386612	0.001797676	7.3590193	8.337303	10.946976	7.5662127	3.410618	2.7427707	36.18588257	46.47887324	9276103	0.13368988	990.4263916	374.7810669
519	1	1070	2308	108.9267667	34.26606436	0.166337967	0.025040627	0.655864716	0.008458138	0.002044201	0.000484467	0	0.003501892	0.061851501	0.000602245	0.05183363	0.003647327	4.05312E-05	0.014856339	0	0	7.15256E-06	0	0.005429268	0.191378593	0.666367054	0.003986359	0.062453747	0.003687859	0.020292759	0.732204914	0.062453747	0.05183363	0.166337967	0.025040627	0.664322853	0.00603056	-2.9457693	3.8506856	9.314704	3.0353403	5.6026235	3.901412	37.2796936	46.47887324	9022290	0.191378594	1080.888428	356.3355713
520	1	1071	231	108.9907508	34.30780289	0.316060543	0.013632298	0.32541132	0.009850502	0.007487297	0.004335403	8.86917E-05	0.005209923	0.073803425	0.007945538	0.197310925	0.001670361	0.007392406	0.02362299	0	0.000538826	0.000124454	0	0.005150795	0.329692841	0.342749119	0.009634018	0.081748962	0.009062767	0.029801369	0.426186562	0.081748962	0.197310925	0.316060543	0.013632298	0.335261822	0.017121315	4.925484	5.2029104	4.8239307	3.881344	4.7354193	5.2924	35.26644897	10.71428571	2082565.625	0.329692841	646.0529785	35.91546249
521	1	1102	2353	108.9425111	34.26597341	0.366099834	0.002532005	0.193306923	0.011796951	0.00346899	0.002314568	6.86646E-05	0.001730442	0.154123306	0.018974781	0.166064262	0.00017786	0.000222206	0.027369499	0	0.040228844	0.009480953	0	0.001686096	0.36863184	0.208572865	0.004113674	0.173098087	0.000400066	0.079119205	0.366809845	0.173098087	0.166064262	0.366099834	0.002532005	0.205103874	0.007582664	4.0026836	6.4859877	6.0308523	3.4697824	5.2166076	0.086368084	34.31625366	58.92592593	4160282.75	0.368631839	895.9896851	172.8022308
522	1	1103	2354	108.9438024	34.26597631	0.280628681	0.02553463	0.211709023	0.009272575	0.05563736	0.000802994	0.000181675	0.002446651	0.276196003	0.022767067	0.055951118	0.000207901	0.001468182	0.032034397	0	0	0.018448353	0	0.000400543	0.306163311	0.276618958	0.00343132	0.29896307	0.001676083	0.05719614	0.556246281	0.29896307	0.055951118	0.280628681	0.02553463	0.220981598	0.05906868	5.352305	17.332691	-0.17032933	9.545033	5.3304777	5.58403	34.49740601	54.6	4622467.5	0.306163311	1033.825195	174.8883972
523	1	1104	2355	108.9465644	34.26421726	0.21862936	0.038799286	0.616178513	0.004527092	0.029230118	0.003890514	0.000043869	0.005888939	0.021751404	1.33514E-05	0.009850502	0.000376225	0.003227711	0.034437656	0	0	0.00560236	0	0.00534296	0.257428646	0.649935722	0.009823322	0.021764755	0.003603935	0.047593117	0.681510448	0.021764755	0.009850502	0.21862936	0.038799286	0.620705605	0.03905344	6.6352615	10.616169	12.747519	5.244273	13.928965	14.958463	37.17712402	56	6734858	0.257428646	1338.800781	226.1038971
524	1	1105	2356	108.9470475	34.26442941	0.178110123	0.006672859	0.400428772	0.027818203	0.008591175	0.000296116	2.38419E-06	0.001824379	0.1846385	0.014099121	0.025459766	0.000375748	2.38419E-06	0.151613712	0	0	6.19888E-05	0	4.76837E-06	0.184782982	0.43683815	0.002122879	0.198737621	0.000378132	0.15168047	0.623599529	0.198737621	0.025459766	0.178110123	0.006672859	0.428246975	0.010714054	4.1586065	8.536705	6.553245	6.2472477	2.7294836	4.9439025	37.1907959	56	6329373	0.184782982	1437.887207	204.5294037
525	1	1106	2358	108.9468236	34.26592627	0.245616436	0.009638786	0.179304123	0.006487846	0.033448696	0.003719807	3.8147E-06	0.000584602	0.362528801	0.022893906	0.035433292	0.000700951	0.001007557	0.097527504	0	1.00136E-05	0.000966549	0	0.000127316	0.255255222	0.219240665	0.004308224	0.385422707	0.001708508	0.098631382	0.58607769	0.385422707	0.035433292	0.245616436	0.009638786	0.185791969	0.03775692	4.1950345	6.658457	6.518548	2.6189697	3.025509	5.2805047	34.16244507	40.36363636	5596362	0.255255222	1381.615601	153.1502075
526	1	1107	2359	108.9450174	34.26420693	0.135315418	0.023567677	0.330459595	0.001126766	0	0.002892017	3.24249E-05	0.000585079	0.224569798	0	0.011980057	0.001106739	0.002842903	0.25480938	0	0	0.000505924	0	0.010206223	0.158883095	0.331586361	0.003509521	0.224569798	0.003949642	0.265521526	0.55966568	0.224569798	0.011980057	0.135315418	0.023567677	0.331586361	0.003509521	4.9356666	4.6119256	6.06012	4.3582277	4.066663	4.6570516	35.97738647	54.6	6198572	0.158883095	1282.78186	226.5736389
527	1	1108	236	108.9266447	34.30500687	0.345083714	0.01727581	0.127699375	0.012779236	0.036052704	0.002929211	7.77245E-05	0.001904488	0.216353893	0.00911665	0.194049835	0.000382423	7.00951E-05	0.025859356	0	0	0.009188175	0	0.001012802	0.362359524	0.176531315	0.004911423	0.225470543	0.000452518	0.036224842	0.397796631	0.225470543	0.194049835	0.345083714	0.01727581	0.140478611	0.040964127	5.82673	3.3213713	12.202473	3.157412	22.605324	6.2141194	36.70202637	9.6	1924518.125	0.362359524	702.8451538	117.9194794
528	1	1109	2360	108.9458106	34.26445199	0.178817272	0.009385109	0.443567753	0.006447792	0.023769379	0.000575542	3.71933E-05	0.003851891	0.157202244	0.007136345	0.018436909	0.002747536	9.53674E-06	0.110162735	0	0	0.032475948	0	0.005376816	0.188202381	0.473784924	0.004464626	0.164338589	0.002757072	0.148015499	0.635451794	0.164338589	0.018436909	0.178817272	0.009385109	0.450015545	0.028234005	4.1055636	5.8940606	4.1375346	2.6971655	3.16605	5.5215855	36.3157959	56	6675810	0.188202381	1317.217773	214.6894989
529	1	1110	2361	108.945818	34.26596345	0.23751545	0.019118309	0.18940258	0.012012482	0.0397048	0.001225471	3.43323E-05	0.000578403	0.330926895	0.023706436	0.027215004	0.000294209	0.002040863	0.111030102	0	0	0.002319336	0	0.002869129	0.256633759	0.241119862	0.001838207	0.354633331	0.002335072	0.116224766	0.573884964	0.354633331	0.027215004	0.23751545	0.019118309	0.201415062	0.041543007	5.9148912	6.369927	5.0268865	3.188188	3.6096234	7.02193	35.05111694	40.36363636	5939620	0.256633759	1238.422485	177.0739746
530	1	1111	2362	108.9450156	34.26519814	0.189243793	0.009453297	0.290322304	0.003283978	0.005958557	0.000216961	0.000026226	0.002839088	0.198849201	0.008234978	0.043922901	0.000544548	0.006149292	0.238634109	0	0.000172138	2.57492E-05	0	0.001382828	0.19869709	0.299564838	0.003082275	0.207084179	0.00669384	0.240954876	0.501496315	0.207084179	0.043922901	0.189243793	0.009453297	0.293606281	0.009040833	7.2044706	5.1409125	5.3973246	4.33817	3.7475295	2.0574193	35.93637085	54.6	5795381	0.19869709	1162.42749	181.5674133
531	1	1112	2363	108.9486024	34.26514008	0.269382	0.005160809	0.13343668	0.018016815	0.018942356	0.004622459	3.09944E-05	0.002309799	0.344741344	0.037165642	0.061890602	6.19888E-06	1.00136E-05	0.100960255	0	0.00086689	0.001459122	0	0.000978947	0.274542809	0.170395851	0.006963253	0.381906986	1.62125E-05	0.104284286	0.522100449	0.381906986	0.061890602	0.269382	0.005160809	0.151453495	0.025905609	5.406387	5.7939253	5.990819	4.80109	3.3990161	5.238989	33.48910522	83.47619048	4100894	0.274542809	1373.986694	154.7132568
532	1	1113	2364	108.9475071	34.26584376	0.252684116	0.009128571	0.148988247	0.010068417	0.031507969	0.005431652	0.000116348	0.005473614	0.305589199	0.076294422	0.114273548	0.000233173	0.004968643	0.018623352	0	0.001280785	0.000767708	0	0.011702061	0.261812687	0.190564632	0.011021614	0.381883621	0.005201817	0.035242081	0.507175446	0.381883621	0.114273548	0.252684116	0.009128571	0.159056664	0.042529583	9.688485	9.094371	11.599255	6.3056464	5.1648664	7.705619	34.64779663	40.36363636	4921912	0.261812687	1446.85437	148.9158325
533	1	1114	2365	108.9495043	34.26596082	0.318508625	0.020954132	0.095546722	0.007297993	0.063020706	0.001643181	2.71797E-05	0.002734661	0.174741268	0.004068375	0.281371593	0.00031805	0.000190258	0.025747776	0	0.000464439	0.00323391	0	0.00013113	0.339462757	0.165865421	0.004405022	0.178809643	0.000508308	0.029577255	0.345011711	0.178809643	0.281371593	0.318508625	0.020954132	0.102844715	0.067425728	-1.0092292	2.951602	4.915077	17.738737	21.730518	-2.8991404	34.04281616	39.78947368	2895928.75	0.339462757	1213.041016	160.0205688
534	1	1115	2367	108.9516076	34.26585555	0.206086636	0.014981747	0.099092007	0.009716988	0.078021049	0.001559258	0.000100613	0.003419876	0.340302467	0.002137184	0.09559536	0.002616882	0.002202988	0.129927635	0	0.000749588	0.013164043	0	0.00020647	0.221068382	0.186830044	0.005079746	0.342439651	0.00481987	0.144166946	0.532212257	0.342439651	0.09559536	0.206086636	0.014981747	0.108808994	0.083100796	5.316099	8.470716	8.101487	7.785635	5.4094944	5.922864	33.56771851	39.78947368	3838857.75	0.221068383	1143.281982	175.6510773
535	1	1116	2368	108.9511127	34.26591448	0.397171021	0.020620346	0.159589767	0.007593632	0.005155563	0.002933979	0.000554085	0.002782822	0.208719254	0.006135941	0.156830788	0.001164913	0.000498295	0.026776791	0	0.000638485	0.001206875	0	0.000625134	0.417791367	0.172338963	0.006270885	0.214855194	0.001663208	0.030249596	0.387329102	0.214855194	0.156830788	0.397171021	0.020620346	0.167183399	0.011426449	3.459557	4.1065254	7.9563785	5.2796884	4.989608	7.4208245	33.6668396	39.78947368	3451385.5	0.417791367	1129.999756	153.6421661
536	1	1117	2369	108.9495102	34.26432333	0.346297741	0.030771255	0.112445354	0.023931026	0.010046005	0.002207279	3.52859E-05	0.002916336	0.343969345	0.004787445	0.091675758	0.000468731	0.000352383	0.016486645	0	0.007623196	0.002177715	0	0.003807068	0.377068996	0.146422386	0.005158901	0.34875679	0.000821114	0.030096054	0.495550632	0.34875679	0.091675758	0.346297741	0.030771255	0.136376381	0.015204906	5.7114425	0.84446716	0.47648573	3.5128477	9.230856	1.2052965	34.27865601	83.47619048	4077797.75	0.377068996	1274.53125	151.0166931
537	1	1118	237	108.925567	34.30615281	0.330644608	0.009085655	0.217660904	0.013055325	0.008935928	0.002119541	0.000061512	0.005991936	0.176025391	0.006401062	0.119845867	0.001449108	0.001487255	0.064095497	0	0.004571438	0.033059597	0	0.005377769	0.339730263	0.239652157	0.008172989	0.182426453	0.002936363	0.107235909	0.423850536	0.182426453	0.119845867	0.330644608	0.009085655	0.230716228	0.017108917	4.0870504	5.0937223	7.8587637	4.374864	3.7479517	8.35749	34.24447632	16	1913485.375	0.339730263	627.5001221	191.7211456
538	1	1119	2370	108.9504949	34.26513447	0.194036484	0.055530071	0.081727982	0.015023708	0.022919655	0.007452011	5.24521E-06	0.004713058	0.41626358	0.053853512	0.035655499	0.000131607	0.002980232	0.107397079	0	0.00015974	5.34058E-05	0	0.002057076	0.249566555	0.119671345	0.012170315	0.470117092	0.003111839	0.109707355	0.54810524	0.470117092	0.035655499	0.194036484	0.055530071	0.09675169	0.03508997	5.7572117	4.4972887	3.8479452	1.0976269	6.485843	1.6152995	33.72494507	39.78947368	3626791.25	0.249566555	1237.762817	153.0703125
539	1	1120	2371	108.9511029	34.26628306	0.361957073	0.017181396	0.14576149	0.010046959	0.036019325	0.011841774	3.43323E-05	0.002249241	0.293549538	0.000398159	0.086305141	1.85966E-05	0.002325058	0.030570984	0	0	0.000683784	0	0.00093317	0.37913847	0.191827774	0.014125347	0.293947697	0.002343655	0.032311916	0.499502659	0.293947697	0.086305141	0.361957073	0.017181396	0.155808449	0.050144672	6.6599298	10.898885	1.9114299	4.681845	12.725895	3.778527	34.74008179	39.78947368	3220565.25	0.379138469	1154.853882	170.0186005
540	1	1121	2372	108.9522438	34.26586734	0.276442528	0.011220932	0.171164989	0.018845081	0.046385765	0.001487732	0	0.001009464	0.299237728	0.012503624	0.080892563	6.53267E-05	0.000917912	0.078447819	0	0	0.000963688	0	0.000177383	0.28766346	0.236395836	0.002497196	0.311741352	0.000983238	0.079826355	0.53813076	0.311741352	0.080892563	0.276442528	0.011220932	0.190010071	0.048882961	3.5375376	9.471159	4.0413322	2.7526536	4.1468263	7.378168	33.66342163	39.78947368	4199794	0.28766346	1117.574463	172.0788116
541	1	1122	2373	108.9532697	34.26587083	0.259975433	0.031820297	0.206771851	0.004472256	0.059938431	0.002670765	1.33514E-05	0.000533581	0.340476036	0.005261898	0.046350956	6.91414E-05	0	0.03805542	0	0.00011301	0.001556396	0	0.001921177	0.291795731	0.271182537	0.003217697	0.345737934	6.91414E-05	0.041646004	0.61487627	0.345737934	0.046350956	0.259975433	0.031820297	0.211244106	0.063156128	6.1978254	8.984405	7.899224	7.7612877	7.8299785	1.803277	33.79672241	46.93333333	4502279.5	0.29179573	1237.800659	153.0875549
542	1	1123	2374	108.9520595	34.26451786	0.202675819	0.012282372	0.508870602	0.002176762	0.003046036	0.00590086	0.000117302	0.001407146	0.118506908	0.005959511	0.053193092	0.002813339	0.001326561	0.063901901	0	1.04904E-05	0.007493019	0	0.010318279	0.214958191	0.514093399	0.007425308	0.124466419	0.0041399	0.08172369	0.640025616	0.124466419	0.053193092	0.202675819	0.012282372	0.511047363	0.010471344	8.841401	8.0431795	4.893359	2.1692016	5.6304293	4.6550245	36.04574585	46.93333333	5283840.5	0.214958191	1011.007446	200.2077026
543	1	1124	2375	108.9571185	34.26582252	0.295996666	0.028933048	0.159580231	0.021225929	0.015927792	0.002242565	1.57356E-05	0.001119614	0.377316952	0.001325607	0.043277264	6.91414E-05	0.000225544	0.051780701	0	2.86102E-06	0	0	0.00096035	0.324929714	0.196733952	0.003377914	0.378642559	0.000294685	0.052743912	0.577428818	0.378642559	0.043277264	0.295996666	0.028933048	0.18080616	0.019305706	6.607204	4.114019	1.056713	4.299356	5.5194664	3.8775795	32.78155518	39.09090909	4351418	0.324929714	1199.412842	578.8912354
544	1	1125	2377	108.9558942	34.26461488	0.322319031	0.025097847	0.305834293	0.012426376	0.001662731	0.011065483	0.000149727	0.004858494	0.201613903	0.021395206	0.03157568	0.003359318	0.000899315	0.028103352	0	0.001524925	0.021211624	0	0.006863594	0.347416878	0.319923401	0.016073704	0.223009109	0.004258633	0.057742596	0.537611008	0.223009109	0.03157568	0.322319031	0.025097847	0.31826067	0.017736435	4.6061563	7.975513	5.700116	2.582264	2.8275244	5.6660385	35.98764038	35.82608696	6399971	0.347416878	1068.821411	604.9229736
545	1	1126	2378	108.9550079	34.26587294	0.273437977	0.010194302	0.230846882	0.010241508	0.004294395	0.003469467	0	0.006427765	0.227993965	0.009355545	0.037911415	0.00085783	8.29697E-05	0.080318451	0	0.027500153	0.076150417	0	0.000907421	0.283632278	0.245382786	0.009897232	0.23734951	0.0009408	0.184885979	0.483273983	0.23734951	0.037911415	0.273437977	0.010194302	0.24108839	0.014191628	3.4399142	6.0111237	5.5721045	7.315748	6.7903347	5.8296776	33.31820679	58.2	4814575.5	0.283632279	1208.330933	156.3096924
546	1	1127	2379	108.9541291	34.26609128	0.34774971	0.007460594	0.125365734	0.01169014	0.010253906	0.001524925	4.76837E-07	0.005879879	0.223268986	0.011315346	0.163418293	0.001558304	0.000449657	0.057976246	0	0.008412361	0.023425579	0	0.00023365	0.355210304	0.14730978	0.007405281	0.234584332	0.002007961	0.090064049	0.377984047	0.234584332	0.163418293	0.34774971	0.007460594	0.137055874	0.017659187	5.0830755	5.080247	4.6453586	3.3593245	1.5349333	4.5270257	32.90802002	58.2	4421995	0.355210304	1260.459961	174.7534332
547	1	1128	238	108.9277839	34.30645963	0.333361626	0.048732758	0.17609024	0.030376434	0.008014202	0.004329205	9.15527E-05	0.002121449	0.342075348	5.34058E-05	0.018051624	0.001552582	0.001293182	0.028538704	0	0.000206947	0.001850128	0	0.002845287	0.382094383	0.214480877	0.006542206	0.342128754	0.002845764	0.033856392	0.563098431	0.342128754	0.018051624	0.333361626	0.048732758	0.206466675	0.014556408	4.5476685	3.1637173	5.404707	3.4902606	2.8099613	3.8933883	36.85583496	9.290322581	2450212.25	0.382094384	578.4464111	118.3034592
548	1	1129	2380	108.9583946	34.26435869	0.285331726	0.009215832	0.376441479	0.006455421	0.052360535	0.004781246	7.39098E-05	0.002291679	0.186824322	0.011638165	0.019553185	0.000384808	4.48227E-05	0.031720161	0	0.006668568	0.005856991	0	0.000239372	0.294547558	0.435257435	0.007146835	0.198462486	0.00042963	0.044602871	0.629228592	0.198462486	0.019553185	0.285331726	0.009215832	0.3828969	0.05950737	8.801395	4.1072626	7.896912	4.6816015	3.8163745	6.7025967	36.71911621	39.09090909	5526378	0.294547558	1121.824829	660.194397
549	1	1130	2381	108.9590648	34.26461703	0.105760098	0.003988743	0.600804806	0.001129627	0.002701283	0.000291824	5.91278E-05	0.001014233	0.121210098	0.000948906	0.03378582	0.000705242	0	0.127095222	0	0.000180721	0.000240326	0	4.86374E-05	0.10974884	0.604635715	0.001365185	0.122159004	0.000705242	0.127600193	0.727210999	0.122159004	0.03378582	0.105760098	0.003988743	0.601934433	0.004066467	2.9738398	9.088552	6.797318	3.7844698	2.5417278	5.1186824	38.82803345	45.66666667	5192397	0.109748841	1126.307007	648.8535156
550	1	1131	2382	108.958371	34.26524266	0.190968037	0.013123989	0.186705112	0.021833897	0.044641495	0.005374432	6.81877E-05	0.00229454	0.360955715	0.016893864	0.042690754	3.8147E-06	0.000501156	0.094809055	0	0.001202583	0.007365704	0	0.010567665	0.204092026	0.253180504	0.00773716	0.377849579	0.000504971	0.113945007	0.621873379	0.377849579	0.042690754	0.190968037	0.013123989	0.208539009	0.052378654	2.8234966	6.6644263	4.4643	3.3917842	4.3993483	4.190595	37.75137329	39.09090909	4487291.5	0.204092026	1226.86853	621.5505981
551	1	1162	2413	108.9722489	34.26481389	0.247270584	0.039742947	0.320697308	0.013622761	0.040156364	0.001433849	0.000145435	0.005518913	0.22531271	0.000267982	0.041774273	0.003817081	0.000943661	0.045619965	0	0.000667095	0.011420727	0	0.001588345	0.287013531	0.374476433	0.007098198	0.225580692	0.004760742	0.059296131	0.606887341	0.225580692	0.041774273	0.247270584	0.039742947	0.334320068	0.047254562	5.0022464	4.6188507	2.9208999	4.63296	0.45340085	4.062423	33.15753174	70.57142857	6595594.5	0.287013531	1021.871338	174.2153015
552	1	1163	2414	108.9718603	34.26596442	0.2783041	0.03617239	0.216860294	0.00709343	0.021975994	0.005656242	0.000142574	0.005067825	0.282969475	0.000235081	0.093626499	0.009345055	0.003149986	0.023153305	0	0.000384808	0.008702278	0	0.006752491	0.31447649	0.245929718	0.010866642	0.283204556	0.012495041	0.039401054	0.539765835	0.283204556	0.093626499	0.2783041	0.03617239	0.223953724	0.032842636	5.9664626	7.520169	1.3170793	4.322186	1.4221725	5.500409	35.48861694	70.57142857	6662434	0.31447649	956.0199585	183.3205719
553	1	1164	2415	108.9746592	34.26506714	0.339529037	0.036210537	0.180027485	0.023776054	0.025044918	0.00838089	6.48499E-05	0.005209446	0.129923344	0.000253677	0.193680763	0.000544071	0.000339508	0.0461936	0	0.00011158	0.00969553	0	0.000972748	0.375739574	0.228848457	0.013655186	0.130177021	0.000883579	0.057015419	0.372426987	0.130177021	0.193680763	0.339529037	0.036210537	0.203803539	0.038700104	4.52777	4.4620643	7.1582437	10.303843	1.3821158	3.4175303	35.94662476	41.66197183	8221824	0.375739574	1031.471313	156.3421783
554	1	1165	2416	108.9752759	34.26443181	0.311010361	0.026496887	0.276394844	0.036897659	0.027506351	0.001791954	0.000014782	0.000691891	0.166153908	1.04904E-05	0.080559254	0.001698494	0.001307964	0.068063259	0	0.000403881	0.000352383	0	0.000645638	0.337507248	0.340798855	0.002498627	0.166164398	0.003006458	0.06946516	0.509451389	0.166164398	0.080559254	0.311010361	0.026496887	0.313292503	0.030004978	6.307357	8.04562	5.6856203	6.8608503	3.948688	4.9220285	35.94662476	41.66197183	8286837.5	0.337507248	1092.119995	129.8309174
555	1	1166	2417	108.9746558	34.26306001	0.330099106	0.025761604	0.254229546	0.071694851	0.041189671	0.002996445	4.95911E-05	0.001876831	0.121414661	0.000869274	0.140547752	0.000164986	6.24657E-05	0.004630089	0	0	0.002449989	0	0.001946926	0.35586071	0.367114067	0.004922867	0.122283936	0.000227451	0.009043217	0.493451595	0.122283936	0.140547752	0.330099106	0.025761604	0.325924397	0.046112537	5.4333525	2.7808459	9.74758	11.113007	8.895679	2.0792696	33.81039429	55.65957447	7318001.5	0.35586071	1205.866211	128.7777405
556	1	1167	2418	108.9752068	34.26552349	0.232734203	0.016836166	0.209581852	0.07501936	0.04126215	0.001854897	0.000270844	0.002223015	0.214309692	0.000646591	0.154864788	0.001543045	0.007525921	0.036813736	0	0	0.001007557	0	0.00266695	0.24957037	0.325863361	0.004348755	0.214956284	0.009068966	0.041327477	0.544521809	0.214956284	0.154864788	0.232734203	0.016836166	0.284601212	0.045610905	5.3677034	4.234397	1.6874094	5.027316	2.2776988	4.402507	35.52279663	41.66197183	8463300	0.249570369	1078.294922	147.5517731
557	1	1168	2419	108.9740256	34.26417092	0.195735931	0.026717186	0.324265957	0.000502586	0.001815319	0.00042963	2.86102E-06	0.000770092	0.224490643	0.005828857	0.046246052	1.43051E-05	0.00211668	0.169194221	0	0.000100613	0.000061512	0	0.001707554	0.222453117	0.326583862	0.001202583	0.2303195	0.002130985	0.1710639	0.552277088	0.2303195	0.046246052	0.195735931	0.026717186	0.324768543	0.003017902	2.7668197	3.7625668	4.5966434	4.716023	1.504842	4.551512	34.7605896	76.88135593	7747224	0.222453117	1118.783447	135.9201965
558	1	1169	242	108.9341044	34.30526992	0.335936069	0.012040138	0.217818737	0.00114584	0.006206036	0.001683235	0	0.000596523	0.209308147	0.000238895	0.094824791	0.000142574	0.00037241	0.116564274	0	0.000349522	0.0004282	0	0.002344608	0.347976208	0.225170612	0.002279758	0.209547043	0.000514984	0.119686604	0.436758518	0.209547043	0.094824791	0.335936069	0.012040138	0.218964577	0.008485794	3.9130347	5.44582	9.977795	3.1765637	7.2418966	3.9761865	32.73370361	6	2879939	0.347976207	750.8961182	224.5673065
559	1	1170	2420	108.976187	34.26458263	0.22427702	0.014235973	0.425843716	0.02453804	0.000260353	0.001532555	6.34193E-05	0.006237984	0.097198486	0	0.040745258	0.001745701	0.000964642	0.155711651	0	0.000853062	0.001592636	0	0.003891468	0.238512993	0.450642109	0.007833958	0.097198486	0.002710342	0.162356853	0.555674553	0.097198486	0.040745258	0.22427702	0.014235973	0.450381756	0.008094311	3.4778776	8.47494	5.7708592	6.5989056	4.1098485	4.7165093	36.01498413	41.66197183	8315129.5	0.238512993	1106.699707	123.4235611
560	1	1171	2421	108.9758043	34.26502784	0.201350689	0.030487537	0.427694798	0.097726822	0.005846024	0.000915527	9.53674E-07	0.001768112	0.09531498	0.000192165	0.054400444	0.01962471	0.00477314	0.046052933	0	0.001793385	0.001402378	0	0.008243561	0.231838226	0.531267643	0.002684593	0.095507145	0.02439785	0.059904099	0.629267216	0.095507145	0.054400444	0.201350689	0.030487537	0.525421619	0.008530617	3.1351166	3.7811532	6.3060308	3.7527509	10.534103	9.521347	34.93148804	41.66197183	8471161	0.231838226	1065.123291	134.1029053
561	1	1172	2422	108.9768989	34.26469095	0.24505043	0.006079674	0.319652557	0.002885342	0.000264168	0.001103401	5.81741E-05	0.001749516	0.210204601	3.52859E-05	0.01878643	0.00692749	0.003878593	0.165344715	0	0	0.000711918	0	0.017219543	0.251130104	0.322802067	0.002911091	0.210239887	0.010806084	0.183324337	0.535917759	0.210239887	0.01878643	0.24505043	0.006079674	0.322537899	0.003175259	0.92734456	7.1338367	6.5909276	4.8138914	3.026717	6.5623994	36.20639038	41.66197183	8076853.5	0.251130104	1075.294067	124.6483917
562	1	1173	2423	108.9779407	34.26483722	0.305724144	0.009077072	0.349339962	0.002716064	0.001650333	0.001497269	0.00030756	0.000279427	0.22811079	0	0.010503292	0.008649349	0.001174927	0.074390411	0	0.000519276	0.000295162	0	0.005729198	0.314801216	0.35370636	0.002084255	0.22811079	0.009824276	0.08096981	0.583901405	0.22811079	0.010503292	0.305724144	0.009077072	0.352056026	0.003734589	5.4125338	8.515369	4.819583	3.6116676	4.0664606	3.526707	34.12142944	60.12765957	7413400	0.314801216	1023.856567	135.5184326
563	1	1174	2424	108.9764798	34.26360885	0.160112381	0.01114893	0.419418335	0.019583702	0.009904385	0.001277924	3.86238E-05	0.001114845	0.264670372	0	0.010896206	0.00430727	0.000940323	0.07694912	0	0.005904198	0.000149727	0	0.01354599	0.171261311	0.448906422	0.002431393	0.264670372	0.005247593	0.096586704	0.716008186	0.264670372	0.010896206	0.160112381	0.01114893	0.439002037	0.012335777	3.0240338	5.547216	8.8344345	4.7058153	10.248524	3.5170524	37.11901855	58.62295082	7877673	0.171261311	1057.908081	108.6955338
564	1	1175	2425	108.9794191	34.26511914	0.2698946	0.040774822	0.37413311	0.030023575	0.000132561	0.001476288	1.19209E-05	0.000692368	0.193636417	0	0.001035213	0.001761436	0.005177498	0.072550297	0	2.00272E-05	0.000226021	0	0.008453846	0.310669422	0.404289246	0.002180576	0.193636417	0.006938934	0.081250191	0.600106239	0.193636417	0.001035213	0.2698946	0.040774822	0.404156685	0.002313137	4.6385145	5.9899063	6.257764	2.6030786	2.760828	5.4329157	34.2137146	59.86046512	6403008.5	0.310669422	911.6074219	151.8071136
565	1	1176	2426	108.9787872	34.26350057	0.151064396	0.012649536	0.362932205	0.157063484	0.002120495	0.002218246	0.000335217	0.001712799	0.209218979	1.23978E-05	0.007451534	0.02989769	0.008235931	0.040399075	0	4.76837E-07	0.000739574	0	0.012295246	0.163713932	0.522116184	0.004266262	0.209231377	0.038133621	0.05508709	0.735601425	0.209231377	0.007451534	0.151064396	0.012649536	0.519995689	0.006386757	6.0843463	3.4036503	3.9256325	3.6796541	-0.3941145	4.7733994	35.83383179	58.62295082	7517665.5	0.163713932	1019.090027	120.4132462
566	1	1177	2427	108.9807994	34.26536822	0.264217377	0.036217213	0.304434776	0.005854607	0.015128613	0.001371384	3.05176E-05	0.001338482	0.228597164	0.005940437	0.003838539	0.00035429	0	0.131171227	0	2.86102E-06	0.000232697	0	0.001269817	0.300434589	0.325417995	0.002740383	0.234537601	0.00035429	0.132676601	0.556755543	0.234537601	0.003838539	0.264217377	0.036217213	0.310289383	0.017868996	1.9309046	3.4767413	5.2730308	3.9726968	6.1200347	9.235937	35.65609741	59.86046512	5513937	0.30043459	832.6720581	231.4423065
567	1	1178	2428	108.9823677	34.26565428	0.307961464	0.054317474	0.331109047	0.015197277	0.032128811	0.00138092	3.09944E-05	0.002601147	0.222294331	0.001148224	0.014953613	0.002287865	8.34465E-05	0.011955261	0	0	0.000741959	0	0.001808167	0.362278938	0.378435135	0.004013062	0.223442554	0.002371311	0.014505386	0.604742527	0.223442554	0.014953613	0.307961464	0.054317474	0.346306324	0.036141872	5.287133	4.230166	6.0970554	4.1117067	1.9159727	4.87851	33.60531616	50.18181818	5225876.5	0.362278938	786.8106689	215.7416992
568	1	1179	2429	108.9815809	34.26388714	0.2708354	0.054500103	0.261047363	0.016526222	0.024278641	0.001036167	0	0.0028162	0.301507473	0.000361919	0.042043686	0.000142097	0	0.01657629	0	0	0.007738113	0	0.000590324	0.325335503	0.301852226	0.003852367	0.301869392	0.000142097	0.024904728	0.607212067	0.301869392	0.042043686	0.2708354	0.054500103	0.277573586	0.028131008	4.136203	7.2758017	5.3454294	1.8109778	5.2250776	9.140033	35.56381226	52.61538462	6199191	0.325335503	830.8538818	212.2247162
569	1	1180	243	108.9425888	34.30515741	0.265569687	0.007451534	0.29790926	0.011890888	0.017354488	0.000641346	0.000038147	0.000748158	0.191161156	0.037368774	0.051510334	0.001769066	0.001353264	0.104543686	0	0.000317574	0.01015234	0	0.000216484	0.273021221	0.327154636	0.00142765	0.22852993	0.00312233	0.115233898	0.519743443	0.22852993	0.051510334	0.265569687	0.007451534	0.309800148	0.018782139	4.2800684	5.593733	5.2822423	2.3285174	8.515987	9.716211	30.07791138	61.41176471	2583431	0.273021221	534.71698	172.2644653
570	1	1181	2430	108.9802734	34.26433015	0.201430798	0.016262054	0.337881088	0.007081509	0.0015769	0.007591724	3.8147E-06	0.002066612	0.318236351	0	0	0.002874374	0.001010895	0.094898701	0	9.44138E-05	0.001234055	0	0.004135609	0.217692852	0.346539497	0.009662151	0.318236351	0.003885269	0.103983879	0.674438	0.318236351	0	0.201430798	0.016262054	0.344962597	0.011239052	3.5993674	6.620407	4.8557177	3.8317838	4.7499933	3.364512	36.46618652	59.86046512	6570238	0.217692852	854.4734497	165.9531097
571	1	1182	2431	108.9848951	34.26556444	0.268366337	0.042356968	0.368418694	0.00633812	0.001830101	0.001810074	8.96454E-05	0.001672745	0.263692856	0.013474464	0.01404047	0.001756668	0.001151562	0.011443615	0	0	0.000267982	0	0.0032897	0.310723305	0.376586914	0.003572464	0.27716732	0.00290823	0.015001297	0.643852234	0.27716732	0.01404047	0.268366337	0.042356968	0.374756813	0.005402565	2.8659332	8.772338	4.5509915	4.474015	3.492245	9.046474	33.94369507	47.52	6081140.5	0.310723305	562.6730957	236.9400482
572	1	1183	2432	108.9834162	34.26426543	0.362667561	0.019088745	0.120608807	0.001963139	0.004957676	0.000857353	9.29832E-05	0.00138092	0.402873993	0.018774509	0.019432068	0.001106739	0.000681877	0.040637493	0	0.000264168	0.000023365	0	0.004588604	0.381756306	0.127529621	0.002331257	0.421648502	0.001788616	0.04551363	0.532734871	0.421648502	0.019432068	0.362667561	0.019088745	0.122571945	0.007288933	3.4371748	6.5174427	8.14872	9.775755	6.2803097	7.222863	34.20687866	52.61538462	6189359	0.381756306	667.8457031	201.6265411
573	1	1184	2433	108.9873811	34.26556771	0.179513931	0.005945206	0.562964916	0.003436089	0.001142979	0.003656864	7.10487E-05	0.000635147	0.083567619	0.000402451	0.00540638	0.00915432	0.001536846	0.126986027	0	0	0.000392437	0	0.014947891	0.185459137	0.567543983	0.00436306	0.08397007	0.010691166	0.142566204	0.655474663	0.08397007	0.00540638	0.179513931	0.005945206	0.566401005	0.005506039	5.4763474	5.595076	7.529816	2.7986386	4.1802425	4.085099	35.04086304	47.69230769	5552141.5	0.185459137	455.0476685	199.2117767
574	1	1185	2434	108.9895827	34.26556217	0.16346693	0.013076305	0.294294357	0.017216206	0.013297558	0.000697613	8.05855E-05	0.001559258	0.297041893	0.00582552	0.055996418	0.000439167	0.001782417	0.116349697	0	1.43051E-05	0.004601479	0	0.014258862	0.176543236	0.324808121	0.002337456	0.302867413	0.002221584	0.135225773	0.624187469	0.302867413	0.055996418	0.16346693	0.013076305	0.311510563	0.015635014	2.1297107	4.42699	5.9282827	2.9434273	2.7219286	3.3780575	34.85971069	55.77272727	4685371	0.176543235	570.3013916	105.7676544
575	1	1186	2435	108.9908307	34.26361304	0.307317734	0.039804459	0.219558716	0.012972832	0.039398193	0.006731033	0.000284195	0.003626823	0.097023964	0.018769264	0.215129375	0	2.52724E-05	0.033041477	0	2.24113E-05	0.001862049	0	0.00437355	0.347122192	0.271929741	0.010642052	0.115793228	2.52724E-05	0.039358139	0.379595757	0.115793228	0.215129375	0.307317734	0.039804459	0.232531548	0.050040245	3.9930058	4.63214	6.610126	8.857367	3.303894	0.2608757	33.27719116	21.75	3560584	0.347122193	459.2168274	84.28110504
576	1	1187	2437	108.8851229	34.26226934	0.326560497	0.00592041	0.208249092	0.001386642	0.00402832	0.006772518	0.000170231	0.00287962	0.207193851	0.006450176	0.196020126	2.86102E-05	1.00136E-05	0.031200886	0	0.000127316	0.000224113	0	0.002777576	0.332480907	0.213664055	0.009822369	0.213644028	3.86238E-05	0.034329891	0.430680275	0.213644028	0.196020126	0.326560497	0.00592041	0.209635735	0.013850689	7.7192783	5.11206	5.179056	5.2999873	5.9232526	10.104719	35.28353882	45.92307692	4285402	0.332480907	536.1558228	29.24462128
577	1	1188	2438	108.8900551	34.26250826	0.311741829	0.038968086	0.380092621	0.007784367	0.002993107	0.010247707	1.90735E-05	0.002506256	0.130862236	0.003839016	0.038160324	0.001306057	0.000017643	0.065676212	0	0	0.003458023	0	0.002318859	0.350709915	0.390870094	0.012773037	0.134701252	0.0013237	0.071461678	0.534505367	0.134701252	0.038160324	0.311741829	0.038968086	0.387876987	0.015766144	6.0086703	5.485254	5.058606	2.8803203	5.9764376	4.194166	34.77767944	46.18604651	5164458.5	0.350709915	851.2955933	30.03092384
578	1	1189	244	108.944084	34.30654912	0.328796864	0.017621517	0.479655743	0.001286983	0.005618572	0.005399227	0.000765324	0.00780344	0.014701843	0.001167297	0.066552639	0.006396294	0.005251884	0.042825699	0	5.24521E-05	0.014966011	0	0.000907898	0.346418381	0.486561298	0.013967991	0.015869141	0.011648178	0.058982372	0.515231133	0.015869141	0.066552639	0.328796864	0.017621517	0.480942726	0.019586563	6.6395125	5.53992	8.548008	2.979315	3.859734	6.5245495	31.56472778	16.71428571	2098195.5	0.346418381	600.4119263	82.41400909
579	1	1190	2442	108.9061916	34.2628037	0.215416431	0.003967285	0.427061081	0.009426117	0.013062954	0.009483814	0.000188828	0.003195763	0.058598042	0.096048832	0.038486958	0.010177612	0.000490665	0.111199856	0	5.34058E-05	0.001711369	0	0.001111507	0.219383717	0.449550152	0.012868404	0.154646873	0.010668278	0.114395618	0.521016598	0.154646873	0.038486958	0.215416431	0.003967285	0.436487198	0.025931358	0.10573912	6.7979374	5.6815805	2.6387663	1.8372004	11.541917	32.49786377	54.17647059	4548383.5	0.219383716	850.5970459	44.41111755
580	1	1191	2443	108.9053078	34.26189615	0.344475746	0.014379025	0.337903976	0.011748791	0.005358219	0.009689808	0.000137806	0.001401424	0.165427685	0.001927853	0.027037621	0.000331402	1.28746E-05	0.014302254	0	0.064993858	0.000106812	0	0.000374317	0.358854771	0.355010986	0.011229038	0.167355537	0.000344276	0.08016777	0.531667709	0.167355537	0.027037621	0.344475746	0.014379025	0.349652767	0.016587257	6.379863	6.7090464	5.3233156	2.3798676	2.735618	7.224707	34.39486694	72	3902146	0.358854771	724.5010986	40.20337296
581	1	1192	2446	108.9086284	34.26353512	0.206450939	0	0.774223328	4.29153E-05	0.000167847	0	0	0.000781536	0.002460957	0	0	0.000129223	5.24521E-06	0.014564037	0	0	0	0	0.001173973	0.206450939	0.77443409	0.000781536	0.002460957	0.000134468	0.01573801	0.777676582	0.002460957	0	0.206450939	0	0.774266243	0.000949383	4.702791	3.620238	12.2050495	3.4217522	-0.2535298	5.251014	35.37240601	36.57142857	6404845.5	0.206450939	820.3202515	50.25746155
582	1	1193	2447	108.9088761	34.26403458	0.215868473	0.002976894	0.705846786	0.000557899	0.001554012	0.002249241	0.000499725	0.001520157	0.015012264	5.72205E-05	0.035890579	0.00016737	0.001425743	0.012764931	0	0	0.001036644	0	0.001631737	0.218845367	0.707958698	0.004269123	0.015069485	0.001593113	0.016373634	0.727240086	0.015069485	0.035890579	0.215868473	0.002976894	0.706404686	0.005823135	5.107027	5.5583034	12.661308	3.5952218	4.182328	3.3925908	36.25769043	36.57142857	6699471.5	0.218845367	742.2944336	52.47443771
583	1	1194	245	108.9455747	34.3052083	0.307324886	0.03144598	0.291845798	0.010489464	0.009940147	0.006589413	0.000135422	0.004395008	0.147603035	0.021193027	0.090605259	0.003761292	0.004108906	0.069281578	0	0	1.85966E-05	0	0.000756741	0.338770866	0.31227541	0.011119843	0.168796062	0.007870197	0.070562363	0.470998287	0.168796062	0.090605259	0.307324886	0.03144598	0.302335262	0.02105999	3.636563	6.4220715	8.437302	6.4392	10.677233	6.537069	34.08041382	8.117647059	2206774	0.338770866	573.2636108	19.76695442
584	1	1195	2453	108.9094125	34.26369866	0.19790411	0.029833794	0.699130535	0.002838135	0.001820564	0.002472878	0.000132084	0.002293587	0.00455761	0	0.01712656	1.95503E-05	0	5.14984E-05	0	0	0.041469097	0	0.000349998	0.227737904	0.703789234	0.004898548	0.00455761	1.95503E-05	0.041870594	0.713245392	0.00455761	0.01712656	0.19790411	0.029833794	0.70196867	0.006719112	4.453894	11.498989	16.66285	3.3222623	3.4750285	13.474957	35.27328491	48.69230769	6777828.5	0.227737904	840.0009766	53.192379
585	1	1196	2455	108.9152055	34.26211384	0.062182903	0.005128384	0.899127007	0.000276566	0.004130363	0.000187874	0	0.000574112	0.003520966	0	0.005232811	0	0	0.019586086	0	0	2.76566E-05	0	2.52724E-05	0.067311287	0.903533936	0.000761986	0.003520966	0	0.019639015	0.907816887	0.003520966	0.005232811	0.062182903	0.005128384	0.899403572	0.004892349	6.619177	5.297821	1.4689021	4.654591	2.891838	5.6603365	36.03207397	67.53846154	6153800.5	0.067311287	894.5439453	784.7140503
586	1	1197	2456	108.9164155	34.26329116	0.100390911	0.011588573	0.753301144	2.57492E-05	0.013179302	0.001802921	1.62125E-05	0.002108097	0.016528606	0	0.050749779	0.000869274	0	0.047019005	0	0	0.002420425	0	0	0.111979485	0.766506195	0.003927231	0.016528606	0.000869274	0.04943943	0.786962032	0.016528606	0.050749779	0.100390911	0.011588573	0.753326893	0.017106533	4.8263264	7.693822	5.197233	1.4425333	2.5383992	6.4184446	34.29916382	48.26086957	5398973	0.111979484	940.2768555	978.939209
587	1	1198	2457	108.9183099	34.26220004	0.213226318	0.039729595	0.449046612	0.002028465	0.005332947	0.002420425	0.000165462	0.003510475	0.144772053	0.001842022	0.092711449	0.001839638	0	0.043262959	0	0	0	0	0.000104427	0.252955914	0.456408024	0.006096363	0.146614075	0.001839638	0.043374538	0.60727644	0.146614075	0.092711449	0.213226318	0.039729595	0.451075077	0.01142931	5.524655	2.971129	4.0127325	2.9419532	3.4100323	2.8630638	35.12289429	48.26086957	2572557.25	0.252955913	1080.508423	1027.614868
588	1	1199	2459	108.9207006	34.26188358	0.259027958	0.068249226	0.224140167	0.017762184	0.005065918	0.010904312	0.000306129	0.004753113	0.171797752	0.01823473	0.1269207	0.00765419	0.000273705	0.08389473	0	5.96046E-05	0.000636578	0	0.000287056	0.327277184	0.246968269	0.015963554	0.190032482	0.007927895	0.084909916	0.434729576	0.190032482	0.1269207	0.259027958	0.068249226	0.241902351	0.021029472	5.20234	6.412147	10.481291	3.9966059	5.832064	8.3679695	34.19320679	22.17391304	2556854.5	0.327277184	1412.780762	902.1760864
589	1	1211	2471	108.9253744	34.26165839	0.262747288	0.013922215	0.475065708	0.011306763	0.008168697	0.004448891	0.000381947	0.00145483	0.144185066	0.00024271	0.007971764	0.003089428	0.000442028	0.054331779	0	0	0.000668049	0	0.011569977	0.276669502	0.494541168	0.006285667	0.144427776	0.003531456	0.066572666	0.645011902	0.144427776	0.007971764	0.262747288	0.013922215	0.486372471	0.014454365	7.0173182	10.780049	3.6545835	3.295221	2.7067368	2.6736012	35.54672241	61.07692308	5800856	0.276669503	1107.763184	305.7496033
590	1	1212	2472	108.9247517	34.2624524	0.222254753	0.015398502	0.378377914	0.02376461	0.002588272	0.00244236	4.95911E-05	0.00079298	0.197900772	2.71797E-05	0.031624794	0.031625271	0.007889748	0.070908546	0	0	0.003031731	0	0.008685589	0.237653255	0.404730797	0.003284931	0.197927952	0.039515018	0.085263252	0.6059165	0.197927952	0.031624794	0.222254753	0.015398502	0.402142525	0.005873203	8.798283	6.257637	3.9488208	1.5523069	0.14302015	3.886797	33.80355835	40.875	6298034	0.237653255	963.1171875	385.1360474
591	1	1213	2473	108.9279138	34.26193722	0.327961922	0.00813961	0.523189545	0.000219822	6.05583E-05	0.000674725	0.000188351	0.002994061	0.01244688	1.09673E-05	0.052302837	0.01444006	0.002914906	0.044068336	0	0.000285149	0.004654884	0	0.004639149	0.336101532	0.523469925	0.003857136	0.012457848	0.017354965	0.054455757	0.539773941	0.012457848	0.052302837	0.327961922	0.00813961	0.523409367	0.003917694	6.8989425	4.3864145	6.616547	1.1205304	3.4582305	6.615297	36.68835449	53.03225806	7072307	0.336101532	1192.58252	237.7807465
592	1	1214	2474	108.9279311	34.26276751	0.136646271	0.005550385	0.681725025	0.038808346	8.10623E-06	0.000147343	0.000110626	0.00122118	0.086907387	0	0.004392624	0.012217045	0.000778198	0.020292759	0	5.53131E-05	0.005718708	0	0.005376339	0.142196655	0.720541477	0.001479149	0.086907387	0.012995243	0.031487465	0.808928013	0.086907387	0.004392624	0.136646271	0.005550385	0.720533371	0.001487255	-0.8044014	3.8907146	5.9915075	10.026208	5.0870705	3.4263184	37.22497559	26.63265306	8779270	0.142196656	1291.102905	286.2605896
593	1	1215	2479	108.9316455	34.26169524	0.11909771	0.007802486	0.622172832	0.007907867	0.003083706	0.002575874	0.000106812	0.007383347	0.054583073	0.01047802	0.060417175	0.039246559	0.008537292	0.055265903	0	3.62396E-05	2.52724E-05	0	0.000937462	0.126900196	0.633164406	0.010066032	0.065061092	0.047783852	0.056607246	0.697813511	0.065061092	0.060417175	0.11909771	0.007802486	0.6300807	0.013149738	3.3477159	10.428849	3.6382556	2.2781913	4.5008044	0.28296375	36.37731934	28.46153846	6526036	0.126900196	1133.039673	318.5072632
594	1	1216	248	108.9512965	34.30531209	0.350625515	0.011975765	0.188783646	0.002745152	0.001272202	0.005741596	0.000266075	0.001856804	0.161673546	0.044721127	0.185551167	0	0	0.035374165	0	0.009147167	4.05312E-05	0	0.000225544	0.36260128	0.192800999	0.007864475	0.206394672	0	0.044787407	0.36233902	0.206394672	0.185551167	0.350625515	0.011975765	0.191528797	0.009136677	3.9118516	4.635911	7.7346296	3.7730582	4.63421	5.0948734	34.44271851	12.375	1851109.375	0.36260128	1099.751709	17.83172226
595	1	1217	2481	108.9352132	34.26191891	0.220736504	0.015309811	0.645644188	0.000384331	0	3.29018E-05	8.15392E-05	0.003143787	0.006769657	0.000999451	0.017075062	8.10623E-06	5.24521E-05	0.089500427	0	0	4.72069E-05	0	0.00019455	0.236046314	0.646028519	0.003258228	0.007769108	6.05583E-05	0.089762211	0.656056404	0.007769108	0.017075062	0.220736504	0.015309811	0.646028519	0.003258228	6.3064847	5.4685817	8.076521	2.397509	1.4898505	3.2983093	35.73471069	36.72	5052184	0.236046315	950.8640747	241.7188416
596	1	1218	2482	108.9344173	34.26167367	0.269361973	0.013191223	0.622048378	0.001758575	0.002776146	0.001886845	0.000898838	0.001667023	0.019376755	1.43051E-06	0.010190487	0.00014782	9.63211E-05	0.054058075	0	0.000814915	0.000605583	0	0.001119614	0.282553196	0.626583099	0.004452705	0.019378185	0.000244141	0.056598186	0.65041256	0.019378185	0.010190487	0.269361973	0.013191223	0.623806953	0.007228851	8.616284	6.7960553	8.458483	4.515391	4.7594805	1.9961529	36.2166748	36.72	5233262	0.282553196	994.8457642	205.1400146
597	1	1219	2484	108.9344144	34.26301324	0.118606567	0.013558865	0.709664822	0.004511356	0.016710758	0.000282288	0.000247478	0.003927231	0.058544159	8.10623E-06	0.007311821	0.031516552	0.002976418	0.019069672	0	0.00440979	0.003473282	0	0.00363636	0.132165432	0.730886936	0.004456997	0.058552265	0.03449297	0.032133579	0.793888092	0.058552265	0.007311821	0.118606567	0.013558865	0.714176178	0.021167755	6.0848045	2.3447273	11.066505	7.3043423	9.17364	5.3297195	36.7088623	36.72	6895877	0.132165432	1162.778687	256.6241455
598	1	1220	2485	108.9362896	34.26149463	0.181812763	0.015768051	0.404450893	0.051748753	0.031164169	0.000319004	5.62668E-05	0.003399372	0.167068958	0	0.059753895	0.010029316	0.004331589	0.039711475	0	0.002446175	0.027882576	0	3.00407E-05	0.197580814	0.487363815	0.003774643	0.167068958	0.014360905	0.07009697	0.658207417	0.167068958	0.059753895	0.181812763	0.015768051	0.456199646	0.034938812	4.794883	5.9823647	1.974882	7.411498	3.1700552	12.7602625	35.25961304	33.48387097	4541669	0.197580814	1088.578491	212.6380005
599	1	1221	2487	108.9384962	34.2616311	0.198055744	0.043005466	0.246755123	0.01482296	0.00846529	0.003383636	0.000153542	0.007684708	0.097505569	0.00084734	0.264703274	0.02050066	0.001587868	0.077798843	0	0.011602879	0.001693249	0	0.000656605	0.241061211	0.270043373	0.011221886	0.098352909	0.022088528	0.09252882	0.378770828	0.098352909	0.264703274	0.198055744	0.043005466	0.261578083	0.019687176	1.6585802	2.5285172	2.9382808	6.259013	4.3663282	3.755928	35.40658569	24.8	4786989.5	0.24106121	1234.622925	210.2827454
600	1	1222	2488	108.9386227	34.2621193	0.138771534	0.014432907	0.440404415	0.007899761	0.009046078	0.001431942	0.000061512	0.001424789	0.118288994	0.004935265	0.096979141	0.073795795	0.009442329	0.079277515	0	0.000218391	0.001593113	0	0.001996517	0.153204441	0.457350254	0.002918243	0.123224258	0.083238125	0.083085537	0.578557491	0.123224258	0.096979141	0.138771534	0.014432907	0.448304176	0.011964321	2.6512828	3.9205542	2.5845814	2.6357408	4.1187086	3.58956	36.97546387	24.8	5025401	0.153204441	1307.983154	245.5215302
601	1	1223	2489	108.9391539	34.26197944	0.247626781	0.008326054	0.343836784	0.01099205	0.000416279	0.003780365	0.001492023	0.004571438	0.081328392	0.014529705	0.157272339	0.053056717	0.003035545	0.06222868	0	0.005624771	0.000802517	0	0.00088501	0.255952835	0.355245113	0.009843826	0.095858097	0.056092262	0.069735527	0.446417332	0.095858097	0.157272339	0.247626781	0.008326054	0.354828835	0.010260105	2.8210952	7.0632687	5.3847027	4.6559734	3.088498	2.4465847	36.19955444	24.8	4803685.5	0.255952835	1249.519653	231.5781708
602	1	1224	249	108.9511935	34.30414465	0.242640495	0.015837669	0.022471905	0.00673914	0.029859066	0.002095222	0.000087738	0.000621796	0.504612446	0.014501095	0.036990166	0.000822067	0.0001297	0.121701241	0	0.000303268	0.000487328	0	0.000099659	0.258478165	0.05907011	0.002804756	0.519113541	0.000951767	0.122591496	0.566487312	0.519113541	0.036990166	0.242640495	0.015837669	0.029211044	0.032663822	12.306903	4.9971294	11.207205	15.521675	4.32899	2.1610026	33.96762085	12.375	1605252	0.258478164	1252.291626	29.17943382
603	1	1225	2495	108.9406901	34.26253242	0.270594597	0.004739761	0.495346546	0.006326675	0.002604961	0.00075531	0.000322342	0.001805305	0.010566235	0.002049446	0.106618404	0	2.76566E-05	0.096875191	0	0	0.000317097	0	0.000946045	0.275334358	0.504278183	0.002882957	0.012615681	2.76566E-05	0.09824276	0.517727375	0.012615681	0.106618404	0.270594597	0.004739761	0.501673222	0.005487919	3.5023274	6.8240256	7.4987216	5.831896	3.3583913	5.2764072	37.44717407	24.8	4292846.5	0.275334358	1288.190552	233.7667847
604	1	1226	2496	108.9423932	34.2620368	0.283551216	0.008210182	0.308815479	0.004769802	0.068265915	0.001623154	1.90735E-06	0.003787994	0.022165775	0.006615639	0.238682747	0.000757217	0.000390053	0.013070107	0	5.67436E-05	0.033940315	0	0.005175114	0.291761398	0.381851196	0.005413055	0.028781414	0.00114727	0.052362919	0.409430027	0.028781414	0.238682747	0.283551216	0.008210182	0.313585281	0.07367897	5.32415	4.214914	6.975006	3.6964517	4.922193	1.6825776	36.8182373	25.71428571	3665122.25	0.291761398	1162.355713	166.8034973
605	1	1227	2497	108.9431895	34.26229472	0.278477669	0.002380848	0.476531506	0.00733757	0.016381264	0.001204014	0.000160217	0.005852699	0.029584885	0.000774384	0.117126942	0.001104355	0.001352787	0.052464485	0	0.00415659	0.000788212	0	0.004312038	0.280858517	0.50025034	0.00721693	0.030359268	0.002457142	0.061730862	0.537052155	0.030359268	0.117126942	0.278477669	0.002380848	0.483869076	0.023598194	5.0892096	3.9730453	8.148201	3.1229525	1.3514357	6.345113	36.52087402	37.77777778	3920496.5	0.280858517	1207.145752	189.5418701
606	1	1228	2499	108.9438361	34.26284198	0.190609932	0.018122196	0.530246258	0.010026932	0.006195545	0.001031399	0.000299454	0.004179478	0.125747204	1.90735E-06	0.004930496	0.001842976	0.002863407	0.101208687	0	0.000412941	0.002156258	0	0.000124931	0.208732128	0.546468735	0.00551033	0.125749111	0.004706383	0.103902817	0.677726269	0.125749111	0.004930496	0.190609932	0.018122196	0.54027319	0.011705875	4.637188	8.628429	10.969185	4.9924173	2.674458	0.95129967	35.72787476	37.77777778	4671292	0.208732128	1130.610962	222.9172211
607	1	1229	25	108.9430295	34.31139771	0.238396645	0.008863926	0.066209316	0.01593256	0.008655071	0.000407696	0.000375271	0.00389576	0.497568607	0.020173073	0.045348167	2.86102E-05	5.14984E-05	0.091594219	0	0.000370502	0.001939297	0	4.81606E-05	0.247260571	0.090796947	0.004678726	0.51774168	8.01086E-05	0.0940938	0.593044281	0.51774168	0.045348167	0.238396645	0.008863926	0.082141876	0.013333797	4.7063117	8.064785	14.610731	14.853361	1.2370138	4.900635	31.06228638	16.8	1027663.688	0.247260571	921.3082275	156.7860107
608	1	1230	250	108.9506519	34.30406917	0.385765553	0.004532337	0.181355	0.007358074	0.006406307	0.001270294	0.000143528	0.002889156	0.105965137	0.000765324	0.17034483	0.005004883	0.001198769	0.02276516	0	0.028414726	0.075744152	0	7.67708E-05	0.39029789	0.195119381	0.004302979	0.106730461	0.006203651	0.127000809	0.305387497	0.106730461	0.17034483	0.385765553	0.004532337	0.188713074	0.010709286	4.829378	6.846328	7.6909447	3.0005836	1.3046112	5.1261144	34.24447632	12.375	1716444.5	0.39029789	1165.868042	75.89279938
609	1	1231	2500	108.9443825	34.26336542	0.310210228	0.008713722	0.404157162	0.005830288	0.013718128	0.003780842	0.000023365	0.003845692	0.110346794	0.010048866	0.051389694	0.00656271	0.000467777	0.052159786	0	0	0.000812054	0	0.017920017	0.31892395	0.423705578	0.007649899	0.12039566	0.007030487	0.070904732	0.541702271	0.12039566	0.051389694	0.310210228	0.008713722	0.40998745	0.021368027	5.729436	5.6991463	7.6098614	2.70856	1.7147093	2.3395424	37.64199829	37.77777778	5475192	0.31892395	1297.72876	238.3215637
610	1	1232	2501	108.9424404	34.26287362	0.317672253	0.009479523	0.313074112	0.002369881	0.035984039	0.003371239	0.000204086	0.002331257	0.104931355	0.036161423	0.125050068	0.007460117	0.000630856	0.035742283	0	9.82285E-05	0.003985882	0	0.001373768	0.327151775	0.351428032	0.005906582	0.141092777	0.008090973	0.041279793	0.462265968	0.141092777	0.125050068	0.317672253	0.009479523	0.315443993	0.041890621	7.1187506	3.707757	4.5938168	5.913286	2.560729	4.512161	35.76547241	63	4099664.75	0.327151776	1052.517578	182.8934631
611	1	1233	2502	108.9431382	34.26338386	0.287046909	0.009342194	0.4893713	0.000541687	0	0.003684998	7.58171E-05	0.001026154	0.059669018	9.53674E-07	0.019822598	0.020038605	0.012059212	0.070287704	0	1.14441E-05	0.009010792	0	0.014070511	0.296389103	0.489912987	0.004786968	0.059669971	0.032097816	0.097320557	0.554368973	0.059669971	0.019822598	0.287046909	0.009342194	0.489912987	0.004786968	4.298519	6.193106	5.9412656	1.0957997	2.078637	5.533795	36.91052246	63	4478657	0.296389103	1153.072144	207.1148987
612	1	1234	2503	108.9455275	34.26224895	0.167059422	0.017315388	0.523612976	0.012440681	0.025511742	0.001951218	7.15256E-05	0.003133774	0.010138512	1.43051E-06	0.018401146	0.010290146	0.000146866	0.195571899	0	0	0.002408504	0	0.011660576	0.184374809	0.561565399	0.005156517	0.010139942	0.010437012	0.209925175	0.576860428	0.010139942	0.018401146	0.167059422	0.017315388	0.536053658	0.030668259	4.7038336	4.7678566	7.1604285	1.8658025	1.610553	6.869293	36.13119507	37.77777778	5375246	0.18437481	1380.187622	218.0529938
613	1	1235	2504	108.9475805	34.26264495	0.198747158	0.062245846	0.554781914	0.013456345	0.054204464	0.001937866	0.000020504	0.001953125	0.008693695	3.76701E-05	0.022977829	0.004225254	0.000480652	0.072984695	0	0	0.002204418	0	0.001048565	0.260993004	0.622442722	0.003911495	0.008731365	0.004705906	0.076237679	0.635047913	0.008731365	0.022977829	0.198747158	0.062245846	0.568238258	0.058115959	4.029478	5.712865	12.826441	1.2780333	3.5935097	6.820333	37.97354126	53.03225806	5722604	0.260993004	1370.028931	212.5746613
614	1	1236	2505	108.9455393	34.26294434	0.224065304	0.006653309	0.387078285	0.00194788	0.002567291	0.005434036	3.19481E-05	0.001197338	0.023740768	0.000474453	0.094913006	0.005253792	0.002678871	0.235188007	0	0.000320435	0.001788616	0	0.005282879	0.230718613	0.391593456	0.006663322	0.024215221	0.007932663	0.243963718	0.421997547	0.024215221	0.094913006	0.224065304	0.006653309	0.389026165	0.009230614	5.6639843	13.958582	9.121132	3.9515307	1.0295472	3.033944	36.0730896	56	6243860	0.230718613	1288.353394	228.0405884
615	1	1237	2506	108.9475294	34.26325079	0.249908447	0.036409855	0.507484913	0.000290871	0.000257015	0.015396595	0.000145435	0.001902103	0.056816101	1.90735E-06	0.002799034	0.010083199	0.003367424	0.103675365	0	7.15256E-06	0.001955032	0	0.009130478	0.286318302	0.508032799	0.017444134	0.056818008	0.013450623	0.1151371	0.582293034	0.056818008	0.002799034	0.249908447	0.036409855	0.507775784	0.017701149	4.702613	8.80015	7.3686767	10.251974	7.7729855	8.196729	37.18395996	56	6097327.5	0.286318302	1425.586792	212.8471375
616	1	1238	2507	108.9471397	34.263895	0.262304306	0.018932343	0.598820686	0.001571655	0.006247044	0.003479004	7.29561E-05	0.002160549	0.029326916	0.002830505	0.020874977	0.003786087	0.004002571	0.032635212	0	0	0.002575397	0	0.010328293	0.281236649	0.606639385	0.005712509	0.032157421	0.007788658	0.045590401	0.64167881	0.032157421	0.020874977	0.262304306	0.018932343	0.600392342	0.011959553	4.579337	6.260006	9.973041	3.61063	6.5882015	8.335787	36.83190918	56	6457856	0.281236649	1438.195068	211.723526
617	1	1239	2508	108.9452447	34.2633215	0.255683899	0.015617371	0.347930431	0.008946419	0.003786564	0.004312515	4.76837E-05	0.002630711	0.126070023	0.004450321	0.061859608	0.010179043	0.000175476	0.147597313	0	0	0.002560616	0	0.008148193	0.27130127	0.360663414	0.00699091	0.130520344	0.010354519	0.158309937	0.493724346	0.130520344	0.061859608	0.255683899	0.015617371	0.35687685	0.010777473	4.427937	5.2898884	6.5902815	2.1130295	2.7106352	3.200181	36.13119507	56	6296501.5	0.27130127	1299.893555	225.7349396
618	1	1240	2509	108.9449855	34.26369866	0.224965572	0.008461475	0.330998898	0.011545181	0.005074501	0.005550861	5.67436E-05	0.001423836	0.155385017	0.0035429	0.061235905	0.001009941	0.001842499	0.178000927	0	0.003826618	0.002979755	0	0.004099369	0.233427048	0.34761858	0.007031441	0.158927917	0.00285244	0.18890667	0.510035038	0.158927917	0.061235905	0.224965572	0.008461475	0.342544079	0.012105942	4.2878428	4.349948	3.3816447	3.0033593	3.91266	6.2015514	36.36364746	54.6	6184228.5	0.233427047	1297.976929	225.7837677
619	1	1241	2510	108.9457895	34.26393463	0.235022545	0.055435658	0.619664669	5.81741E-05	0.005711555	0.002962112	0.000250816	0.002733707	0.00715971	0	0.008839607	0.005373478	0.0004673	0.001238346	0	0	0.053432941	0	0.00164938	0.290458202	0.625434399	0.005946636	0.00715971	0.005840778	0.056320667	0.638540745	0.00715971	0.008839607	0.235022545	0.055435658	0.619722843	0.011658192	7.109064	7.2253833	4.6498985	2.866925	4.2600527	6.4623895	36.83532715	56	6819358.5	0.290458203	1315.690918	224.7297058
620	1	1242	2511	108.9486081	34.26384181	0.279859543	0.049246788	0.560374737	0.000277519	0.040676594	0.000516415	2.47955E-05	0.003089905	0.037342548	9.20296E-05	0.017453194	0.000270844	0	0.004970074	0	0	0.002174854	0	0.003630161	0.329106331	0.60132885	0.003631115	0.037434578	0.000270844	0.010775089	0.642302513	0.037434578	0.017453194	0.279859543	0.049246788	0.560652256	0.044307709	6.133216	5.110819	3.8426898	1.937427	6.1080923	1.3420916	34.96566772	83.47619048	4965863	0.329106331	1263.000122	188.0438538
621	1	1243	2512	108.9513327	34.2616125	0.234354019	0.105639458	0.312754154	0.025725842	0.008469582	0.001111507	2.86102E-06	0.004136562	0.220757484	0.005934238	0.056402683	0.000337124	0.000342846	0.01844883	0	0.000516891	0.001734734	0	0.003303051	0.339993477	0.346949577	0.005250931	0.226691723	0.00067997	0.024031639	0.572957993	0.226691723	0.056402683	0.234354019	0.105639458	0.338479996	0.013720512	6.6197357	2.4615698	2.123022	7.3551702	-3.3551326	1.9741857	35.41000366	54.4	4606281.5	0.339993477	1082.265015	195.2151031
622	1	1244	2513	108.9535559	34.26207373	0.140715122	0.022233486	0.545586109	0.00232029	0.014960289	0.001037121	9.63211E-05	0.000988483	0.15951395	0.000287533	0.019527912	0.002698898	0.008950233	0.031251907	0	5.24521E-06	0.000288963	0	0.030666351	0.162948608	0.562866688	0.002121925	0.159801483	0.011649132	0.081084251	0.724502563	0.159801483	0.019527912	0.140715122	0.022233486	0.547906399	0.017082214	5.1960974	3.804666	6.6088204	3.3233833	4.6410475	4.0435743	37.21813965	49.81818182	6388355.5	0.162948608	1099.609863	205.7181244
623	1	1245	2514	108.9513321	34.26269853	0.252146244	0.003709793	0.527391434	0.00277853	0.000175476	0.01058054	0.000705242	0.005773067	0.045693398	0	0.010962963	0.000116825	0.016150475	0.098201275	0	0	0.000286579	0	0.016046047	0.255856037	0.53034544	0.017058849	0.045693398	0.0162673	0.123816013	0.593097687	0.045693398	0.010962963	0.252146244	0.003709793	0.530169964	0.017234325	6.1630287	5.821874	6.0950055	2.4981842	1.555192	4.5380106	35.25961304	59.47826087	4901910.5	0.255856037	1031.528931	203.3035889
624	1	1246	2515	108.9518935	34.2633014	0.296015263	0.013741016	0.342637062	0.004296303	0.00740242	0.008773327	8.10623E-06	0.002360821	0.161264896	0.00254631	0.021350861	0.009961605	0.000826836	0.117964268	0	0.000218391	0.000784874	0	0.00955677	0.309756279	0.354335785	0.011142254	0.163811207	0.010788441	0.128815174	0.526742935	0.163811207	0.021350861	0.296015263	0.013741016	0.346933365	0.018544674	5.4408712	5.1668134	6.5867615	2.7536268	3.4690027	7.0301933	36.56530762	59.47826087	5467347.5	0.309756279	996.6829834	218.4193878
625	1	1247	2516	108.9494866	34.26168321	0.336281776	0.018064022	0.200639725	0.002846241	0.01553154	0.003671646	5.67436E-05	0.001987934	0.263131142	0.021318436	0.095211029	0.00024128	0	0.039159298	0	0	0.000881195	0	0.000953674	0.354345798	0.219017506	0.005716324	0.284449577	0.00024128	0.041018486	0.487864971	0.284449577	0.095211029	0.336281776	0.018064022	0.203485966	0.021247864	4.612448	4.6369247	13.553295	8.133251	4.8228316	1.0636377	36.18930054	53.03225806	4124881	0.354345798	1117.72937	165.2754211
626	1	1248	2517	108.9495102	34.26276755	0.352964401	0.03744173	0.256153107	0.000123978	0.001214027	0.002893448	8.53539E-05	0.001872063	0.286646366	0.021173477	0.024357796	0.00014925	0	0.014103889	0	4.33922E-05	0.000394821	0	0.0003829	0.390406132	0.257491112	0.004850864	0.307819843	0.00014925	0.014925003	0.548988342	0.307819843	0.024357796	0.352964401	0.03744173	0.256277084	0.006064892	4.16122	6.8848968	5.556498	0.78379226	1.8151517	-0.67008495	35.85092163	53.03225806	4415610	0.390406131	1121.703125	187.1422119
627	1	1249	2518	108.9504505	34.26329928	0.375156403	0.039868832	0.308276176	0.003930569	0.00146389	0.002434731	3.09944E-05	0.000909805	0.201509953	0.009542942	0.028725624	0.000671387	4.05312E-05	0.019841671	0	0.000284672	0.00624609	0	0.001065731	0.415025234	0.313670635	0.00337553	0.211052895	0.000711918	0.027438164	0.518556118	0.211052895	0.028725624	0.375156403	0.039868832	0.312206745	0.00483942	7.2457094	5.2282443	7.2105985	1.0599906	4.423601	3.1772442	35.30404663	59.47826087	4426948.5	0.415025235	1144.006592	200.7635803
628	1	1250	2519	108.9495102	34.26355723	0.26411438	0.014669418	0.217122555	0.001784325	0.000555992	0.009037495	0.00027895	0.001926422	0.264499664	0.027256966	0.05661726	0.000230312	0.000649929	0.140110493	0	0.000863552	0.000247955	0	2.38419E-05	0.278783798	0.219462872	0.011242867	0.29175663	0.000880241	0.141256332	0.495205402	0.29175663	0.05661726	0.26411438	0.014669418	0.218906879	0.011798859	4.854861	8.122583	6.2923403	1.8459232	0.97727656	3.7558117	34.22396851	59.47826087	4408088.5	0.278783798	1196.277222	179.0956573
629	1	1251	2520	108.9536588	34.26332329	0.263672352	0.005653381	0.421331882	0.000110149	0	0.002629757	4.19617E-05	0.000773907	0.089880466	7.96318E-05	0.0082798	0.003583908	0.004053593	0.164960384	0	0	0.002856731	0	0.032053471	0.269325733	0.421442032	0.003445625	0.089960098	0.007637501	0.19990921	0.514768124	0.089960098	0.0082798	0.263672352	0.005653381	0.421442032	0.003445625	2.630836	5.124549	1.5199655	2.3387365	3.0117426	4.657382	36.51745605	49.81818182	6813130.5	0.269325733	1048.014771	198.128418
630	1	1252	2522	108.9553856	34.26332732	0.322926998	0.023534775	0.43334341	0.006376743	0.000109196	0.003416061	1.23978E-05	0.001605511	0.133392334	0.000305176	0.002109528	0.00537014	0.002889156	0.054927826	0	0.000743866	0.006616592	0	0.00232029	0.346461773	0.43982935	0.00503397	0.13369751	0.008259296	0.064608574	0.578255653	0.13369751	0.002109528	0.322926998	0.023534775	0.439720154	0.005143166	6.0762405	9.5207815	4.3341208	3.2516634	3.3473644	4.354848	36.23034668	35.82608696	7581037.5	0.346461773	894.3623047	408.6174622
631	1	1253	2523	108.9571324	34.26335088	0.305333614	0.037994385	0.346728802	0.019957066	0.001111507	0.004981041	2.86102E-06	0.002540112	0.161747932	0	0.064106941	0.002092361	0	0.015733719	0	9.05991E-06	0.037456989	0	0.000203609	0.343327999	0.367797375	0.007524014	0.161747932	0.002092361	0.053403378	0.537069321	0.161747932	0.064106941	0.305333614	0.037994385	0.366685867	0.008635521	2.917832	9.24314	5.3236055	4.0462875	3.8369136	4.081893	37.26260376	43.84615385	6858440.5	0.343327999	1149.0896	704.1593628
632	1	1254	2524	108.9558798	34.26271061	0.288813591	0.031475544	0.258960247	0.030791759	0.006275654	0.010606289	2.28882E-05	0.003908157	0.257367611	0.000298977	0.049753666	0.000502586	0.006891727	0.031581879	0	0.00200367	0.008860588	0	0.007847786	0.320289135	0.29602766	0.014537334	0.257666588	0.007394314	0.054331303	0.567932606	0.257666588	0.049753666	0.288813591	0.031475544	0.289752007	0.020812988	4.2918367	10.141545	9.853047	1.0199115	3.3430567	5.558189	36.97888184	35.82608696	7632211	0.320289135	974.4286499	599.5487061
633	1	1255	2525	108.9558716	34.2615821	0.280555248	0.016680241	0.183296204	0.016975403	0.009371758	0.00301075	0.000173092	0.00552845	0.206686974	0.016157627	0.176775932	0.00648737	0.004304886	0.034710407	0	0.004650593	0.003823757	0	0.011198521	0.297235489	0.209643364	0.008712292	0.222844601	0.010792255	0.073996067	0.425042629	0.222844601	0.176775932	0.280555248	0.016680241	0.200271606	0.018084049	3.330915	5.368439	4.7577457	4.9879465	2.7675471	5.421891	37.35830688	54.10909091	7136605.5	0.297235489	1213.721436	453.1345215
634	1	1256	2526	108.9584278	34.2621774	0.252398491	0.017677307	0.228582859	0.023109436	0.056473255	0.002209187	0.00035429	0.003385067	0.09947443	0.044372559	0.205586433	0.000352383	0.000368118	0.062708378	0	0	0.000336647	0	0.002598286	0.270075798	0.30816555	0.005948544	0.143846989	0.000720501	0.065656185	0.413588524	0.143846989	0.205586433	0.252398491	0.017677307	0.251692295	0.062421799	5.0310183	7.219182	4.672183	2.212627	6.1138206	2.039067	37.84707642	43.84615385	5941763.5	0.270075798	1336.213379	656.3863525
635	1	1257	2527	108.9589999	34.26334203	0.176112175	0.006886959	0.387831211	0.032049656	0.005476952	0.003036022	0.000239849	0.003907681	0.267846584	0.001626492	0.022504807	0.001796246	0.001506805	0.062722683	0	0.004966259	0.000855446	0	0.016019344	0.182999134	0.425357819	0.007183552	0.269473076	0.003303051	0.089178562	0.700387955	0.269473076	0.022504807	0.176112175	0.006886959	0.419880867	0.012660503	3.698393	4.670161	9.977447	8.965366	9.453455	3.7835114	35.50228882	45.66666667	5981324	0.182999134	1132.902588	720.4584351
636	1	1258	2528	108.9584064	34.2633215	0.345458031	0.013480186	0.170353889	0.023380756	0.002654076	0.00579977	0.000471115	0.001516819	0.269761086	0.013682365	0.100554466	0.004627228	0.003479481	0.036893845	0	0.003436089	0.000813961	0	0.002347946	0.358938217	0.196388721	0.007787704	0.283443451	0.008106709	0.044780731	0.473937511	0.283443451	0.100554466	0.345458031	0.013480186	0.193734646	0.01044178	5.849884	8.928218	5.5260983	3.9353678	6.618778	1.6848869	34.31283569	43.84615385	6145035	0.358938217	1173.600708	595.640564
637	1	1259	2529	108.9583946	34.26372224	0.191249847	0.012254715	0.239486694	0.014353275	0.055202961	0.002169132	0	0.00058794	0.346490383	0.007710457	0.010568619	0.019082069	0.001004696	0.080198288	0	0.00225544	0.015296459	0	0.000815868	0.203504562	0.309042931	0.002757072	0.35420084	0.020086765	0.099839211	0.658290386	0.35420084	0.010568619	0.191249847	0.012254715	0.25383997	0.057960033	5.7765465	4.8062863	8.932173	3.5811372	13.360737	4.7348814	34.89047241	39.09090909	6010567.5	0.203504562	1136.419556	628.5404663
638	1	1260	253	108.9524795	34.30516277	0.360983849	0.006772518	0.107442856	0.002919674	0.000079155	0.003303051	0.001044273	0.001211166	0.188308239	0.00205183	0.151646137	0	0	0.027867794	0	0.104262352	0.040721893	0	0.001385212	0.367756367	0.110441685	0.005558491	0.190360069	0	0.174237251	0.304308414	0.190360069	0.151646137	0.360983849	0.006772518	0.11036253	0.005637646	5.8186545	9.260005	11.196585	8.300996	2.3592072	4.0953717	34.57260132	14	1291105.75	0.367756367	1150.238892	27.86246109
639	1	1261	2531	108.9595729	34.26355723	0.152587414	0.0225811	0.572813034	0.002643108	0.000452042	0.000447273	0.000210762	0.004428864	0.134393692	0.000257015	0.013178825	0.075201988	0.005357265	0.007678986	0	0.000917912	0.000160217	0	0.006343365	0.175168514	0.575908184	0.005086899	0.134650707	0.080559254	0.015447617	0.715388775	0.134650707	0.013178825	0.152587414	0.0225811	0.575456142	0.00553894	2.3265734	7.684752	2.5096548	2.469241	1.55444	3.0285048	36.40808105	45.66666667	5912683.5	0.175168514	1188.785278	746.2520752
640	1	1262	2535	108.9600832	34.26332301	0.226194382	0.070724487	0.485634804	0.014968395	0.014867306	0.000793457	8.29697E-05	0.004128933	0.128472805	2.86102E-06	0.032653809	0.005842686	0.0008955	0.009460926	0	0	0.003726006	0	0.001550674	0.296918869	0.515470505	0.00500536	0.128475666	0.006738186	0.014737606	0.648948669	0.128475666	0.032653809	0.226194382	0.070724487	0.500603199	0.019872665	4.3283443	2.438197	4.224003	7.3267183	3.7744288	7.343199	35.02035522	45.66666667	6046570.5	0.296918869	1285.841675	762.598938
641	1	1263	2536	108.9603214	34.26216709	0.269795895	0.02552557	0.619407654	4.29153E-06	5.72205E-06	0.000458241	1.81198E-05	0.003302574	0.026857853	1.90735E-06	0.015527725	0.015599251	0.001683235	0.020038605	0	3.43323E-05	0.001455307	0	0.000117779	0.295321465	0.619417667	0.003778934	0.02685976	0.017282486	0.021811962	0.650054455	0.02685976	0.015527725	0.269795895	0.02552557	0.619411945	0.003784657	3.8091311	8.492138	3.3868651	4.9794536	16.138702	6.66346	36.48327637	38.59459459	6004631.5	0.295321465	1388.891235	737.5774536
642	1	1264	2537	108.9608671	34.26264897	0.176402569	0.022097588	0.617579937	0.043170452	0.013225555	0.001308441	0.000110149	0.004149914	0.008799076	2.71797E-05	0.005004883	0.000128269	1.33514E-05	0.096532822	0	3.19481E-05	0.00255537	0	0.001644611	0.198500156	0.673975945	0.005568504	0.008826256	0.000141621	0.107982635	0.688343525	0.008826256	0.005004883	0.176402569	0.022097588	0.660750389	0.01879406	3.1347916	6.8599896	21.333563	7.817849	2.4862351	3.4658444	36.16879272	45.66666667	6258973	0.198500157	1289.474365	633.0385132
643	1	1265	2538	108.9613946	34.26318236	0.201076984	0.009097099	0.662778854	1.95503E-05	0.000653744	0.000206947	4.76837E-07	0.003678322	0.005256653	0	0.01149416	0.007839203	0.000641823	0.094554901	0	0	0.001693249	0	0.001008034	0.210174084	0.663452148	0.003885746	0.005256653	0.008481026	0.097256184	0.672594547	0.005256653	0.01149416	0.201076984	0.009097099	0.662798405	0.00453949	3.7698848	8.396967	4.4488974	3.4608722	5.8159876	2.7326455	36.40808105	52.22727273	6431408.5	0.210174083	1204.154053	610.3466797
644	1	1266	2539	108.9623097	34.26158997	0.283483028	0.016819477	0.325784206	0.006168842	0.000655174	0.001677036	0.000324249	0.000759125	0.115621567	0.000576019	0.082645893	0.000129223	0.00013876	0.103877544	0	0.016781807	0.04186821	0	0.002452374	0.300302505	0.332608223	0.00276041	0.116197586	0.000267982	0.1652174	0.4509902	0.116197586	0.082645893	0.283483028	0.016819477	0.331953049	0.003415585	4.421588	4.1805973	5.8692503	8.0620365	3.1590896	10.698339	35.3074646	52.22727273	6065817	0.300302505	1409.557983	629.0847778
645	1	1267	254	108.9541161	34.30525911	0.362053394	0.023267746	0.071584225	0.027484417	0.002028465	0.00353241	0.001520634	0.001247883	0.291636944	0.038464546	0.16139555	0.000649929	0.000906944	0.012064457	0	1.71661E-05	0.001310825	0	0.00018692	0.38532114	0.101097107	0.006300926	0.33010149	0.001556873	0.014226913	0.399034977	0.33010149	0.16139555	0.362053394	0.023267746	0.099068642	0.008329391	6.6669183	5.0472574	9.435257	5.7895627	4.7630215	15.4861555	35.89877319	6	802650.75	0.38532114	1248.955566	27.03408241
646	1	1268	2540	108.9623098	34.26269232	0.302713871	0.010349751	0.381729603	0.00329113	0.000413418	0.002283573	0	0.00061512	0.135112762	0.000376225	0.00430727	0.001161098	0.00551939	0.149674892	0	0	0.000981331	0	0.001470566	0.313063622	0.385434151	0.002898693	0.135488987	0.006680489	0.152126789	0.523445606	0.135488987	0.00430727	0.302713871	0.010349751	0.385020733	0.003312111	4.5126467	1.9971662	-0.6394186	3.0359304	4.177831	5.7540827	36.89001465	52.22727273	6468815	0.313063622	1157.834595	634.6182861
647	1	1269	2541	108.9622594	34.263239	0.297904015	0.031795502	0.232357025	0.011834621	0.000910759	0.006127357	0.000213623	0.001287937	0.338643074	0	0.012190819	0.001094818	0.006956577	0.048856735	0	0	0.003904819	0	0.005509853	0.329699516	0.245102406	0.007628918	0.338643074	0.008051395	0.058683872	0.591374397	0.338643074	0.012190819	0.297904015	0.031795502	0.244191647	0.008539677	4.2348843	5.678677	4.9990964	2.07002	3.2353768	4.4921517	37.55996704	52.22727273	6603264.5	0.329699517	1192.907227	608.2645874
648	1	1270	2542	108.9629519	34.26331957	0.174817085	0.016435146	0.433253288	0.005452633	0.000769138	0.00288105	0.000100613	0.00197649	0.202017784	0	0.027486801	0.002838612	0.004607677	0.102034092	0	8.72612E-05	0.000293732	0	0.024739742	0.191252232	0.43947506	0.004958153	0.202017784	0.007446289	0.127363682	0.646450996	0.202017784	0.027486801	0.174817085	0.016435146	0.438705921	0.005727291	5.055588	5.2936106	6.472948	5.3248687	2.018746	3.6983905	37.3788147	52.22727273	6673648.5	0.191252231	1132.841675	655.7610474
649	1	1271	2543	108.9633535	34.26216467	0.153986454	0.002756119	0.589621067	0.00828743	0.024345875	0.000608921	0	0.000413895	0.10919714	0	0.02250433	3.00407E-05	0	0.087462902	0	0	0.000743866	0	4.19617E-05	0.156742573	0.622254372	0.001022816	0.10919714	3.00407E-05	0.08824873	0.732474327	0.10919714	0.02250433	0.153986454	0.002756119	0.597908497	0.02536869	0.12699795	4.821902	3.5340044	2.1755133	3.610312	0.791183	36.34997559	52.22727273	6178982	0.156742573	1224.381836	580.7949219
650	1	1272	2545	108.9658877	34.26212855	0.169640064	0.002474785	0.407782555	0.004565716	0.120425701	0.000733852	0.000161171	0.001545906	0.079575062	0.000079155	0.106319427	0.001001358	8.34465E-05	0.092440605	0	0.00024128	0.00726223	0	0.005667686	0.172114849	0.532773972	0.002440929	0.079654217	0.001084805	0.105611801	0.614789963	0.079654217	0.106319427	0.169640064	0.002474785	0.41234827	0.122866631	3.3458273	3.7860975	3.7957716	5.34778	3.4059777	6.4774666	36.61999512	22.54545455	4953180.5	0.172114849	1416.888794	628.791748
651	1	1273	2546	108.9642082	34.26158397	0.199389458	0.023491859	0.58980751	0.000165462	0.040064812	0.001686573	1.90735E-06	0.002222061	0.001348019	0	0.019635677	0.010036469	0	0.110006809	0	0	0.000320911	0	0.000238419	0.222881317	0.630037785	0.003910542	0.001348019	0.010036469	0.112150192	0.635296345	0.001348019	0.019635677	0.199389458	0.023491859	0.589972973	0.043975353	3.157133	4.996068	3.6871872	4.791748	-0.034323215	2.5805078	35.32113647	47.61290323	5795200	0.222881317	1552.515625	532.1868896
652	1	1274	2547	108.9648263	34.26219155	0.142136574	0.050071716	0.51295805	0.000437737	0.120891094	0.00048399	1.23978E-05	0.001037121	0.038656712	0	0.015388966	0.000208378	2.19345E-05	0.110892296	0	0	0.000216961	0	0.006379128	0.19220829	0.63428688	0.001533508	0.038656712	0.000230312	0.117695332	0.6744771	0.038656712	0.015388966	0.142136574	0.050071716	0.513395786	0.122424603	2.960896	4.7501783	5.223676	4.4707127	8.097117	4.967045	36.60632324	52.52459016	5727231.5	0.19220829	1395.812866	537.6671753
653	1	1275	2548	108.965036	34.26332617	0.228857517	0.040110588	0.391458988	0.006666183	0.007043362	0.00089407	0.000547886	0.003671169	0.126031876	0.015844345	0.076635361	0.004134655	0.000730991	0.09478426	0	0	2.86102E-05	0	0.002467155	0.268968105	0.405168533	0.005113125	0.141876221	0.004865646	0.097373009	0.536313534	0.141876221	0.076635361	0.228857517	0.040110588	0.398125172	0.012156487	3.513135	5.9073453	4.6739964	2.284396	1.97387	6.151183	37.37197876	52.52459016	6008314.5	0.268968105	1221.444336	509.8729248
654	1	1276	255	108.9555648	34.30432545	0.363427162	0.014906406	0.143706799	0.000739574	0.010297775	0.003444195	7.15256E-06	0.00434351	0.106735229	0.001937389	0.259045601	4.76837E-06	1.19209E-05	0.036077499	0	0.045791626	0.004136086	0	0.0053792	0.378333569	0.154744148	0.007794857	0.108672619	1.66893E-05	0.091392517	0.269274235	0.108672619	0.259045601	0.363427162	0.014906406	0.144446373	0.018092632	3.3423257	4.829053	6.0037475	4.5416746	5.33652	8.130482	35.18099976	6	865425.8125	0.378333568	1385.136719	14.64533806
655	1	1277	2550	108.9665249	34.26194251	0.200583458	0.147213459	0.143325329	0.021893978	0.005482197	0.010933876	5.67436E-05	0.002496719	0.406816006	0.001560688	0.020969391	0.007740498	0.00816679	0.018721581	0	1.57356E-05	6.96182E-05	0	0.00385046	0.347796917	0.170701504	0.013487339	0.408376694	0.015907288	0.022760868	0.591004848	0.408376694	0.020969391	0.200583458	0.147213459	0.165219307	0.018969536	16.374432	8.159628	6.7435727	10.407345	-16.666426	-13.258843	34.91439819	22.54545455	4462998	0.347796917	1363.875732	548.4220581
656	1	1278	2551	108.9665013	34.26274397	0.187264919	0.108555317	0.329832077	0.030029297	0.0011096	0.002484798	0.0001688	0.003709793	0.289884567	0.003607273	0.006243706	0.006011486	0.002467155	0.027674198	0	0	0	0	6.96182E-05	0.295820236	0.360970974	0.006363392	0.29349184	0.008478642	0.02863121	0.657218933	0.29349184	0.006243706	0.187264919	0.108555317	0.359861374	0.007472992	8.014829	4.611153	5.1235523	6.149386	-3.4352179	5.234211	33.68734741	22.54545455	4561131	0.295820236	1347.555298	641.7713013
657	1	1279	2553	108.9702152	34.26331071	0.231976509	0.008742809	0.467217922	0.003736973	0.003966808	0.007726669	0.000125408	0.000769138	0.047628403	9.05991E-06	0.046800137	0.015241146	0.004517078	0.146725178	0	0.006635666	0.003153801	0	0.004013062	0.240719318	0.474921703	0.008621216	0.047637463	0.019758224	0.161541939	0.531171322	0.047637463	0.046800137	0.231976509	0.008742809	0.470954895	0.012588024	2.0705366	4.90975	1.7392012	3.2864337	1.6826046	7.544629	32.88751221	83.8	5333440	0.240719318	858.2290649	219.3975372
658	1	1280	2554	108.9706072	34.26267927	0.27364397	0.018249035	0.460173607	0.005110264	0.004871368	0.001393318	0.000209332	0.001111507	0.066888332	0	0.032408237	0.002682686	4.86374E-05	0.123744488	0	0.002007484	0.007441998	0	1.57356E-05	0.291893005	0.470155239	0.002714157	0.066888332	0.002731323	0.133209705	0.539757729	0.066888332	0.032408237	0.27364397	0.018249035	0.465283871	0.007585526	5.729804	8.236972	3.4227264	3.967969	2.5757074	5.646777	31.79031372	58.9787234	5518492	0.291893005	816.5669556	256.995636
659	1	1281	2555	108.9689999	34.26209173	0.217027664	0.018666267	0.437212944	0.105228901	0.003046036	0.012022018	9.77516E-05	0.001149178	0.097932339	0	0.024656296	0.003278732	0.001545429	0.069388866	0	0	0.006378174	0	0.002285004	0.235693932	0.545487881	0.013268948	0.097932339	0.004824162	0.078136444	0.656689167	0.097932339	0.024656296	0.217027664	0.018666267	0.542441845	0.016314983	3.241646	11.769622	9.197155	2.6135476	2.2657127	2.8158703	31.8039856	86.52631579	4514832.5	0.235693931	1005.022156	260.1544189
660	1	1282	2556	108.9710242	34.26162533	0.212074757	0.007443428	0.347290039	0.174534798	0.033504963	0.007568836	2.57492E-05	0.002463341	0.165772438	0	0.006909847	0.001783848	0.002071857	0.036736488	0	3.29018E-05	0.001260281	0	0.000368595	0.219518185	0.5553298	0.010057926	0.165772438	0.003855705	0.038556099	0.731160164	0.165772438	0.006909847	0.212074757	0.007443428	0.521824837	0.043562889	2.4059293	5.1973534	5.1520443	3.603704	7.311119	4.484565	33.6668396	58.9787234	5620740.5	0.219518185	894.8905029	194.4728088
661	1	1283	2557	108.971852	34.26310748	0.215386391	0.012114048	0.439269543	0.001215458	0.006104946	0.001376152	9.53674E-06	0.001571178	0.150222778	0.001322269	0.043938637	0.007056713	0.001033306	0.114302635	0	1.57356E-05	0.000585556	0	0.004315376	0.227500439	0.446589947	0.002956867	0.151545048	0.008090019	0.119379044	0.599769592	0.151545048	0.043938637	0.215386391	0.012114048	0.440485001	0.009061813	3.5739439	5.4899306	5.3451138	3.4130802	2.3263407	5.90221	35.78939819	58.9787234	6165717	0.227500439	951.8901367	187.7624207
662	1	1284	2558	108.9725093	34.26221755	0.174073696	0.062008381	0.662359715	0.00976038	0.022052288	0.001644135	2.09808E-05	0.002800465	0.012162209	0	0.032162189	0.002224445	0.000188351	0.012665749	0	0	0.003359318	0	0.0025177	0.236082077	0.694172382	0.00446558	0.012162209	0.002412796	0.018542767	0.710800171	0.012162209	0.032162189	0.174073696	0.062008381	0.672120094	0.026517868	8.363481	3.904353	20.550419	2.100999	2.5833092	4.8948054	34.14877319	58.9787234	6207804	0.236082077	1036.80188	196.7816772
663	1	1285	2559	108.9729472	34.26391234	0.319641113	0.021762371	0.367990494	0.020663738	0.006945133	0.001600266	6.67572E-05	0.001811504	0.052584171	0.00241518	0.108946323	0.001210213	0.006353378	0.08126688	0	0.00030756	0.000414371	0	0.005540848	0.341403484	0.395599365	0.003478527	0.054999352	0.007563591	0.088009357	0.451662064	0.054999352	0.108946323	0.319641113	0.021762371	0.388654232	0.01042366	4.7603436	8.322656	5.977767	3.5062027	1.2755985	4.9000087	33.03448486	76.88135593	7034367.5	0.341403484	1016.497009	155.2206879
664	1	1286	256	108.9557434	34.30482097	0.316280842	0.038787365	0.103134155	0.000704288	0.00072813	0.000452995	2.19345E-05	0.002758026	0.294008255	0.019820213	0.131705761	0.000254154	9.05991E-06	0.083906651	0	0.004415035	0.002924442	0	8.86917E-05	0.355068207	0.104566574	0.003232956	0.313828468	0.000263214	0.09133482	0.401807785	0.313828468	0.131705761	0.316280842	0.038787365	0.103838444	0.003961086	6.8632526	-0.75128174	2.900885	7.461275	4.8156276	12.680198	34.50424194	6	1084538	0.355068207	1287.342041	22.17794228
665	1	1287	2560	108.9739851	34.261781	0.205256462	0.002332211	0.641693115	0.001911163	0.006344795	0.000802994	6.38962E-05	0.001955032	0.042138577	0	0.009837151	0.001877308	0.000391483	0.078390121	0	0	0.001241684	0	0.005754948	0.207588673	0.649949074	0.002821922	0.042138577	0.002268791	0.085395813	0.694909573	0.042138577	0.009837151	0.205256462	0.002332211	0.643604279	0.009166718	7.875817	7.450869	6.11362	1.6986644	5.3305845	1.5635719	32.79180908	80.51162791	6226478.5	0.207588673	1063.668823	149.7428741
666	1	1288	2561	108.9733344	34.26134444	0.321460724	0.010070324	0.366241932	0.011754513	0.019393444	0.001000881	6.19888E-05	0.001335621	0.198984623	0	0.000594616	0.010135174	0.003709316	0.03499794	0	0.002448559	0.000240326	0	0.01645565	0.331531048	0.397389889	0.002398491	0.198984623	0.01384449	0.055256844	0.598773003	0.198984623	0.000594616	0.321460724	0.010070324	0.377996445	0.021791935	3.7989473	5.8778067	7.854801	3.1026604	1.2178655	8.240473	33.27035522	80.51162791	5989201.5	0.331531048	1010.561584	171.4070587
667	1	1289	2562	108.9733814	34.26301124	0.167918205	0.01908493	0.418173313	0.016703606	0.002871037	9.53674E-07	7.86781E-05	0.000391006	0.176015377	0	0.015476227	0.003591537	0.001681805	0.152389526	0	0.00017786	0.023801804	0	0.001480579	0.187003136	0.437747955	0.000470638	0.176015377	0.005273342	0.178013325	0.614233971	0.176015377	0.015476227	0.167918205	0.01908493	0.434876919	0.003341675	4.8679814	4.784996	5.8068666	3.1111782	4.2281857	3.37125	34.50424194	76.88135593	6942055.5	0.187003135	992.3249512	134.2741241
668	1	1290	2563	108.9776041	34.2618247	0.180663109	0.030848503	0.564621449	0.002651691	0.006093025	0.003997326	0.000014782	0.002349377	0.109785557	0	0.008821487	0.018980503	0.004346848	0.048183918	0	6.29425E-05	0.000412941	0	0.013037205	0.211511612	0.573366165	0.006361485	0.109785557	0.023327351	0.066826344	0.689513206	0.109785557	0.008821487	0.180663109	0.030848503	0.56727314	0.01245451	4.134931	7.79165	10.2236595	5.303707	4.75432	8.189644	35.69711304	70.90909091	6697621	0.211511612	879.526062	150.7205963
669	1	1291	2564	108.9755014	34.26182973	0.115828991	0.025317669	0.632136822	0.03350687	0.028908253	0.00211525	0	0.003401756	0.070240974	2.86102E-06	0.015512943	0.010964394	0	0.060791969	0	0	0.000896454	0	0.000374794	0.14114666	0.694551945	0.005517006	0.070243835	0.010964394	0.062063217	0.770309925	0.070243835	0.015512943	0.115828991	0.025317669	0.665643692	0.034425259	2.1431563	5.435697	7.8838377	3.9216642	1.0696559	3.8341508	33.09259033	55.65957447	6179380.5	0.14114666	1106.726196	141.6469879
670	1	1292	2565	108.9772874	34.26282083	0.154017448	0.034900188	0.513827801	0.000633717	0.00668335	0.000814438	0.000230312	0.002220631	0.198350906	4.29153E-06	0.015848637	2.86102E-06	0.00058651	0.066082954	0	0	0.00364542	0	0.001279831	0.188917637	0.521144867	0.003265381	0.198355198	0.000589371	0.07187891	0.722761154	0.198355198	0.015848637	0.154017448	0.034900188	0.514461517	0.00994873	3.997993	3.1155286	5.07753	2.167399	1.750506	3.4921265	35.59115601	58.62295082	7360167	0.188917636	1003.020447	105.7882843
671	1	1293	2566	108.9763865	34.26227807	0.267318249	0.041306496	0.578299999	0.005109787	0.001290798	0.00183773	1.23978E-05	0.005800724	0.027404308	0.000207901	0.022212982	0.003284454	0.000567913	0.033441544	0	0.003489971	0.001298904	0	0.006912231	0.308624744	0.584700584	0.007650852	0.027612209	0.003852367	0.04534626	0.619755745	0.027612209	0.022212982	0.267318249	0.041306496	0.583409786	0.00894165	7.107055	6.426564	8.015371	3.368876	5.816371	8.340893	34.43588257	55.65957447	6712381	0.308624745	1068.383423	115.4905167
672	1	1294	2567	108.9796409	34.2620973	0.193838596	0.008490086	0.583774567	0.0002141	0.000276566	0.000464439	1.71661E-05	0.001348495	0.064526081	0	0.008040905	0.001094341	0.000603676	0.128750324	0	1.28746E-05	0.004031181	0	0.004321575	0.202328682	0.584265232	0.001830101	0.064526081	0.001698017	0.137310982	0.650621414	0.064526081	0.008040905	0.193838596	0.008490086	0.583988667	0.002106667	5.3398113	9.739187	5.187363	3.058244	8.772144	-0.6993885	34.89389038	51.72413793	6941304	0.202328682	851.541748	151.2141418
673	1	1295	2568	108.9803306	34.26283791	0.204001427	0.008051872	0.554561615	0.000307083	0	0.001652718	4.29153E-05	0.00054121	0.103481293	0	0.000971794	0.002045155	0.006907463	0.109215736	0	0	0.00190258	0	0.003399849	0.212053299	0.554868698	0.002236843	0.103481293	0.008952618	0.117435455	0.660586834	0.103481293	0.000971794	0.204001427	0.008051872	0.554868698	0.002236843	6.551543	9.796139	7.2394795	2.7088604	5.0000367	1.2851949	36.47644043	51.72413793	6958418	0.212053299	860.9464111	144.7084656
674	1	1296	2569	108.9804537	34.26155171	0.204903126	0.015903473	0.480781555	0.008515835	0.000820637	0.000172138	0.000265121	0.001574993	0.093214512	0.002737522	0.108810902	0.026226997	0.002785206	0.052369595	0	0	0	0	0.000321865	0.220806599	0.490118027	0.002012253	0.095952034	0.029012203	0.053287983	0.585344791	0.095952034	0.108810902	0.204903126	0.015903473	0.48929739	0.00283289	5.189451	7.557618	8.591185	2.0247817	6.089611	3.0370083	31.15457153	51.72413793	6070144	0.220806599	864.4678345	204.7044373
675	1	1297	257	108.9562383	34.30479739	0.292479992	0.022203445	0.033937454	0.006462097	0.015712261	0.002076626	2.86102E-05	0.001407623	0.346705437	0.048322678	0.140274525	4.24385E-05	2.28882E-05	0.076710224	0	0.003941536	0.004258633	0	0.005413532	0.314683437	0.056111813	0.003512859	0.395028114	6.53267E-05	0.090323925	0.406330109	0.395028114	0.140274525	0.292479992	0.022203445	0.040399551	0.019225121	9.347339	-1.6600647	14.916452	4.451483	8.904993	15.568937	34.75375366	6	1248652.125	0.314683437	1327.640747	21.14404869
676	1	1298	2570	108.984802	34.26285006	0.267830372	0.029733181	0.455732346	0.005175114	0.000155449	0.004369736	5.48363E-05	0.002130508	0.123647213	0.003456116	0.03040266	0.002898693	0.000641346	0.067164898	0	0	0.002224445	0	0.00437355	0.297563553	0.461062908	0.00655508	0.127103329	0.003540039	0.07377243	0.591265202	0.127103329	0.03040266	0.267830372	0.029733181	0.460907459	0.006710529	4.5568905	6.3949084	7.6920896	3.2811062	3.0991292	5.913371	35.18441772	36.7755102	6227701	0.297563553	526.3566895	216.5508423
677	1	1299	2571	108.983435	34.26196791	0.288807869	0.028162956	0.138287544	0.007311344	0.002922058	0.003736019	3.33786E-06	0.001234531	0.449930191	0.019089222	0.030533314	0.000353336	0.002380371	0.025801182	0	0.000340462	6.34193E-05	0	0.00098896	0.316970825	0.148520947	0.004973888	0.469019413	0.002733707	0.027247906	0.603425026	0.469019413	0.030533314	0.288807869	0.028162956	0.145598888	0.007895947	6.174277	4.5053797	4.397362	5.2329397	4.7725825	5.9326158	32.30987549	36.7755102	5953206	0.316970825	702.1311646	246.825592
678	1	1300	2572	108.8876097	34.26053624	0.354249477	0.033865929	0.096324444	0.01351881	0.021212578	0.005888939	0.000180244	0.001777649	0.315403461	0.005928993	0.123689651	0.000211239	0.00173378	0.023605824	0	1.66893E-05	0.00067997	0	0.00125742	0.388115406	0.131055832	0.007846832	0.321332455	0.001945019	0.026014805	0.454306126	0.321332455	0.123689651	0.354249477	0.033865929	0.109843254	0.02905941	9.119914	0.22995889	-2.6158676	10.279328	7.2343884	2.6573017	30.77175903	42.64285714	4635029.5	0.388115406	705.2201538	37.40843201
679	1	1301	2573	108.8850958	34.25956496	0.293143749	0.02142334	0.264685154	0.011806011	0.007534027	0.003289223	0.000571728	0.002524853	0.138032913	0.002052784	0.170087814	0.00057745	3.05176E-05	0.082764626	0	0	0.000596046	0	0.000879765	0.314567089	0.284025192	0.006385803	0.140085697	0.000607967	0.084240437	0.428443909	0.140085697	0.170087814	0.293143749	0.02142334	0.276491165	0.01391983	5.2342577	5.5815234	8.265146	5.310455	4.185026	3.3903396	35.15707397	46	4510401.5	0.314567089	513.3204956	37.42117691
680	1	1302	2574	108.8876098	34.26143974	0.33114481	0.073729515	0.209224701	0.003897667	0.011113167	0.004359245	0	0.002227306	0.255686283	0.002775669	0.09239912	1.62125E-05	0	0.007331371	0	0.000290871	0.00110817	0	0.004695892	0.404874325	0.224235535	0.006586552	0.258461952	1.62125E-05	0.013426304	0.486508369	0.258461952	0.09239912	0.33114481	0.073729515	0.213122368	0.017699718	10.18988	4.9399514	2.072413	2.215798	5.915043	3.896202	34.45980835	42.64285714	4439845.5	0.404874325	745.5866699	36.42950439
681	1	1303	2575	108.8903593	34.26071674	0.361030102	0.047758579	0.205395222	0.009651184	0.004034042	0.002386093	0	0.001689434	0.191926956	0.005770206	0.140563488	1.43051E-05	0.000593185	0.026132107	0	0	0.00278616	0	0.000242233	0.408788681	0.219080448	0.004075527	0.197697163	0.000607491	0.029187202	0.415082932	0.197697163	0.140563488	0.361030102	0.047758579	0.215046406	0.00810957	7.473739	5.043138	4.2622027	9.890619	5.739749	9.751621	31.212677	44.52631579	5737216	0.408788681	695.9937744	30.31878853
682	1	1304	2576	108.8900494	34.25929075	0.313305855	0.019486904	0.142431259	0.000506878	0.004556179	0.004266739	6.91414E-05	0.001141071	0.388756752	0.003843307	0.028902531	0.000195026	0.003624916	0.08232832	0	0.002034664	0.001323223	0	0.001366138	0.332792759	0.147494316	0.005476952	0.39260006	0.003819942	0.088913441	0.54172802	0.39260006	0.028902531	0.313305855	0.019486904	0.142938137	0.010033131	7.2722554	8.336471	3.953739	9.586329	3.5481648	8.047104	32.20733643	44.52631579	5974826	0.332792759	655.8965454	35.2840538
683	1	1305	2577	108.8903534	34.26120427	0.340965271	0.049500465	0.163353443	0.014868259	0.003381252	0.003356934	0.000164509	0.002563477	0.247285843	0.008532047	0.10684824	0.000113964	0.000243664	0.047149658	0	0.007288456	0.001282215	0	0.003102303	0.390465736	0.181602955	0.006084919	0.25581789	0.000357628	0.058822632	0.434973717	0.25581789	0.10684824	0.340965271	0.049500465	0.178221703	0.009466171	1.3286313	5.3608475	6.1270313	6.2854414	4.120665	6.2536035	32.78839111	46.18604651	5650361	0.390465736	729.3688354	30.46047592
684	1	1306	2578	108.8928022	34.25953367	0.303663254	0.035720825	0.20945549	0.014518261	0.001371384	0.001769066	3.00407E-05	0.002952099	0.305199146	0.013984203	0.061756134	0.000157356	4.76837E-07	0.043164253	0	0.003180504	0.003073692	0	3.8147E-06	0.339384079	0.225345135	0.004751205	0.31918335	0.000157833	0.049422264	0.535295486	0.31918335	0.061756134	0.303663254	0.035720825	0.223973751	0.006122589	5.3506274	4.2462616	5.071149	5.3367968	3.471407	7.267355	34.91781616	24	6533315	0.339384079	468.9117737	46.9082222
685	1	1307	2579	108.8928927	34.26084638	0.299542904	0.046103954	0.204273701	0.036262035	0.027775764	0.003479004	0.000156879	0.002346992	0.290254116	0.009905338	0.066585064	0.000397205	0.00014925	0.003082275	0	5.72205E-06	0.00547266	0	0.00114727	0.345646858	0.268311501	0.005982876	0.300159454	0.000546455	0.012767792	0.564548492	0.300159454	0.066585064	0.299542904	0.046103954	0.240535736	0.03375864	6.751802	4.525154	5.4178576	5.225318	9.194684	5.094409	35.33822632	44.42553191	5501308.5	0.345646858	525.6471558	30.31294823
686	1	1308	258	108.9553664	34.30505669	0.380933762	0.015116692	0.109362602	0.004022598	0.022398949	0.000795841	0	0.001747131	0.17875576	0.006846428	0.225306511	0.000443935	5.91278E-05	0.041996479	0	0.010041237	0	0	0.001966	0.396050453	0.135784149	0.002542973	0.185602188	0.000503063	0.054210663	0.317082882	0.185602188	0.225306511	0.380933762	0.015116692	0.113385201	0.024941921	5.231362	4.4616385	9.131263	6.075717	12.547892	4.2810946	35.40316772	6	1019712.563	0.396050454	1265.41748	23.00079536
687	1	1309	2580	108.8916213	34.26098019	0.364251614	0.036228657	0.095356464	0.006207466	0.009752274	0.002470493	0	0.001583576	0.415037155	0.001461029	0.031211853	0.004975319	0.000440121	0.015713692	0	0	0.000626087	0	0.0146842	0.40048027	0.111316204	0.00405407	0.416498184	0.00541544	0.031023979	0.530407429	0.416498184	0.031211853	0.364251614	0.036228657	0.101563931	0.013806343	8.125473	3.050074	7.19311	3.2079546	8.165938	4.223939	35.09896851	44.42553191	5946239.5	0.400480271	703.791626	34.19801712
688	1	1310	2581	108.8947787	34.26095994	0.313454628	0.044574738	0.117906094	0.005109787	0.011343479	0.009352684	0.000376701	0.001421928	0.393354893	0.000617027	0.071942806	0	4.33922E-05	0.027583122	0	0.000852585	0.001673222	0	0.000392914	0.358029366	0.13435936	0.011151314	0.39397192	4.33922E-05	0.030501842	0.538865566	0.39397192	0.071942806	0.313454628	0.044574738	0.123015881	0.022494793	3.2417405	1.753827	-0.61338997	4.936	10.430351	1.4108839	37.69668579	18.72	4740833	0.358029366	644.0736694	30.21507454
689	1	1311	2582	108.89643	34.25832615	0.31419754	0.039466858	0.241571903	0.004031181	0.044355869	0.005867004	5.57899E-05	0.001998901	0.135676384	0.004051208	0.152310848	0	3.33786E-06	0.045004368	0	0	0.007870197	0	0.003538609	0.353664398	0.289958954	0.007921696	0.139727592	3.33786E-06	0.056413174	0.433557034	0.139727592	0.152310848	0.31419754	0.039466858	0.245603085	0.052277565	6.1629477	4.8982553	9.498814	6.287111	4.3493285	6.088436	34.29916382	41.3877551	6383101	0.353664398	309.723877	35.57264328
690	1	1312	2583	108.9008458	34.26094188	0.373128891	0.025334358	0.092866898	0.001565933	0.002747059	0.00055933	0	0.001605988	0.388339043	0.005562782	0.08112812	0.000304222	0.000246048	0.022206783	0	0.003172398	0.000551701	0	0.000501633	0.398463249	0.09717989	0.002165318	0.393901825	0.00055027	0.026611328	0.48768425	0.393901825	0.08112812	0.373128891	0.025334358	0.094432831	0.004912376	8.61978	2.4938667	5.8385944	4.903322	6.86319	10.503962	34.34017944	28	4205898.5	0.398463249	231.0072632	40.01810837
691	1	1313	2584	108.8963687	34.26098782	0.307581425	0.018678188	0.150377274	0.006896019	0.002218246	0.00143528	0.000222206	0.002896309	0.240027428	0.000403404	0.151853561	0.000704288	0.000346661	0.112055302	0	0	0.002052784	0	0.002199173	0.326259613	0.159491539	0.004553795	0.240430832	0.001050949	0.116359711	0.404072762	0.240430832	0.151853561	0.307581425	0.018678188	0.157273293	0.006772041	2.1759396	5.1795306	11.677046	4.217794	3.6760335	8.912395	36.1277771	35.86046512	5098714	0.326259613	567.5637817	27.28871536
692	1	1314	2585	108.8968283	34.26098097	0.311972141	0.018030167	0.233581066	0.001430511	0.001075745	0.004184723	0.000189304	0.003549099	0.156624794	0.003291607	0.139180183	0.000682354	0.000410557	0.107923031	0	0.001426697	0.003920555	0	0.005761623	0.330002308	0.236087322	0.007923126	0.159916401	0.001092911	0.125797749	0.400635242	0.159916401	0.139180183	0.311972141	0.018030167	0.235011578	0.008998871	4.765828	6.7255163	9.33201	3.766407	5.6212964	4.107397	36.16537476	35.86046512	5161149.5	0.330002308	570.7131348	27.33439445
693	1	1315	2586	108.9044434	34.25965034	0.145551682	0.005301476	0.537454605	0.005992889	0.000244617	0.002394199	8.15392E-05	0.001746655	0.012653828	0.004760742	0.107000828	0.000891685	0.000374794	0.166704178	0	9.01222E-05	0.006939888	0	0.001810551	0.150853157	0.543692112	0.004222393	0.01741457	0.001266479	0.175550461	0.560568333	0.01741457	0.107000828	0.145551682	0.005301476	0.543447495	0.00446701	5.1632533	4.1412306	7.6643615	6.044431	6.1601524	6.243951	37.09509277	33.31578947	4742421.5	0.150853158	906.2791748	44.26859665
694	1	1316	2587	108.904876	34.26094067	0.351390839	0.019688129	0.223078728	0.006917953	0.005684376	0.010640144	1.85966E-05	0.001703739	0.172156811	0.027647495	0.122884274	0.001357079	0.000204086	0.0521245	0	0.000189304	0.003782272	0	0.000440598	0.371078968	0.235681057	0.01236248	0.199804306	0.001561165	0.05662775	0.420200348	0.199804306	0.122884274	0.351390839	0.019688129	0.229996681	0.018046856	4.094783	4.32028	4.911574	4.175737	4.4795732	3.4785461	35.64926147	72	3986130.25	0.371078968	752.0199585	42.97724533
695	1	1317	2588	108.9053709	34.25958525	0.242078781	0.014136791	0.146333218	0.006192684	0.045368195	0.001356125	2.86102E-05	0.005354404	0.309101582	0.08787775	0.087399006	0.000082016	0.000153542	0.039936543	0	0.005842209	0.007908344	0	0.000850201	0.256215572	0.197894096	0.00673914	0.396979332	0.000235558	0.054537296	0.513734818	0.396979332	0.087399006	0.242078781	0.014136791	0.152525902	0.052107334	8.258083	8.575455	9.012514	10.02222	3.5218873	5.1607647	36.09701538	56.85714286	4866676	0.256215572	919.4052734	43.91811371
696	1	1318	2589	108.9064787	34.26091756	0.372889519	0.018157482	0.269162655	0.002351284	0.017148495	0.0020504	2.81334E-05	0.001336575	0.178869724	0.034714222	0.069413185	0	0.001498699	0.013908386	0	0.010336876	0.00541687	0	0.002361774	0.391047001	0.288662434	0.003415108	0.213583946	0.001498699	0.032379627	0.470947266	0.213583946	0.069413185	0.372889519	0.018157482	0.271513939	0.020563602	8.146295	5.0301824	7.695805	3.3556187	12.573662	7.4958687	34.25814819	72	4432182	0.391047001	791.5072021	45.3348732
697	1	1319	259	108.9559202	34.3051392	0.290090084	0.089739799	0.041654587	0.003812313	0.015296936	0.00438261	0.000644684	0.006093502	0.426961422	0.020636082	0.077712059	0.000320911	0.000366688	0.017930508	0	0.000771999	0.000513554	0	0.002693176	0.379829884	0.060763836	0.011120796	0.447597504	0.000687599	0.022288322	0.498846054	0.447597504	0.077712059	0.290090084	0.089739799	0.0454669	0.026417732	12.76937	1.9953547	3.145011	1.2843719	4.36357	4.7382116	34.8152771	6	1262797.875	0.379829883	1244.327393	22.550354
698	1	1320	2590	108.9053473	34.26095246	0.359500885	0.010587215	0.292529106	0.000631332	0.004512787	0.001921177	3.19481E-05	0.001840591	0.103374004	0.023787498	0.153057575	0.000171185	0.000468731	0.04250145	0	0	0.003158569	0	0.001590252	0.3700881	0.297673225	0.003793716	0.127161503	0.000639915	0.047585964	0.404840946	0.127161503	0.153057575	0.359500885	0.010587215	0.293160439	0.008306503	6.6430225	5.4939566	5.2649674	4.7054605	2.9657538	7.4537086	35.79623413	72	4146619.75	0.3700881	788.7506714	43.39990234
699	1	1321	2591	108.909507	34.26086882	0.299345493	0.016736507	0.335777283	0.006403923	0.004716396	0.003923893	1.57356E-05	0.001421928	0.241729736	0.061227322	0.0128479	0.00269556	0.000582695	0.007670879	0	0	0.003333569	0	0.001571178	0.316082001	0.346897602	0.005361557	0.302957058	0.003278255	0.012575626	0.593988895	0.302957058	0.0128479	0.299345493	0.016736507	0.342181206	0.010077953	4.8555837	5.4843254	8.654418	5.8671494	5.6087008	3.6020522	34.14535522	44.30769231	4856474	0.316082	689.3102417	33.30661774
700	1	1322	2592	108.9076215	34.26127069	0.316087723	0.004422665	0.277711868	0.002609253	0.017035007	0.007539749	0.000128269	0.002905846	0.172814846	0.011270523	0.110914707	0.004046917	5.10216E-05	0.039922714	0	0.00288868	0.029297352	0	0.000352859	0.320510387	0.297356129	0.010573864	0.184085369	0.004097939	0.072461605	0.480744839	0.184085369	0.110914707	0.316087723	0.004422665	0.280321121	0.027608871	5.7215195	6.8116937	2.776719	3.8713539	5.0757694	4.003057	34.01547241	41.33333333	4790770.5	0.320510388	647.9475098	42.5153389
701	1	1323	2593	108.9116277	34.26088174	0.310620308	0.015172005	0.320029736	0.001756191	0.054723263	0.008707047	7.43866E-05	0.001799107	0.148983955	0.012093067	0.105340958	0.002530098	1.19209E-05	0.016273499	0	3.95775E-05	0.001280308	0	0.000564575	0.325792313	0.37650919	0.01058054	0.161077023	0.002542019	0.018157959	0.536073685	0.161077023	0.105340958	0.310620308	0.015172005	0.321785927	0.065303802	2.3630235	3.915901	6.9036965	6.7150354	2.3205454	5.7815394	33.92318726	44.30769231	5822191.5	0.325792313	886.3740234	687.1085815
702	1	1324	2594	108.911451	34.26124712	0.17664957	0.009200573	0.65860033	0.000362873	0.000825405	1.43051E-05	3.57628E-05	0.001644135	0.100840092	0.016090393	0.002569199	0.002420902	0	0.028997898	0	0.000259876	0.001141071	0	0.000347614	0.185850143	0.659788609	0.001694202	0.116930485	0.002420902	0.03074646	0.762322903	0.116930485	0.002569199	0.17664957	0.009200573	0.658963203	0.002519608	-0.42636776	6.746038	7.376354	11.285306	0.6238055	4.034998	34.92123413	44.30769231	5826133.5	0.185850143	805.7116699	600.5318604
703	1	1325	2596	108.913677	34.26086506	0.300848484	0.006423473	0.221358299	0.002711773	0.003423214	0.005164146	0.000041008	0.003140926	0.248523712	0.060040951	0.089548588	0.001852989	0.002110958	0.047074795	0	0.00057745	0.004959583	0	0.001971245	0.307271957	0.227493286	0.008346081	0.308564663	0.003963947	0.054811478	0.484363079	0.308564663	0.089548588	0.300848484	0.006423473	0.224070072	0.011769295	5.0202885	3.254609	4.898982	3.1704755	2.3335614	2.092579	32.87042236	67.53846154	6431509.5	0.307271957	1163.35437	788.0770874
704	1	1326	2597	108.9119799	34.2598472	0.23035717	0.008248806	0.230026722	0.004219055	0.003211975	0.007038116	5.24521E-05	0.002187252	0.120951176	0.023911476	0.206044674	0.019550323	0.002213478	0.124228954	0	9.53674E-07	0.010340214	0	0.002501488	0.238605976	0.237457752	0.009277821	0.144862652	0.021763802	0.141987324	0.367686749	0.144862652	0.206044674	0.23035717	0.008248806	0.234245777	0.012489796	3.3851304	4.4521923	11.394369	1.2131822	2.0351925	7.9592085	31.81765747	31.74545455	6073130.5	0.238605976	950.7474976	948.5545654
705	1	1327	2598	108.9122758	34.26086996	0.267575264	0.007786274	0.186742783	0.002591133	0.002037048	0.001836777	0.000260353	0.000923157	0.325535774	0.063784122	0.019964218	0.000393867	0.000101566	0.060342312	0	0.04877615	0.01123476	0	0.000113487	0.275361538	0.191370964	0.003020287	0.389319897	0.000495434	0.120467663	0.519927025	0.389319897	0.019964218	0.267575264	0.007786274	0.189333916	0.005057335	6.8312674	5.3635406	4.4151735	0.3017943	1.6503056	5.6264424	34.33334351	31.74545455	6150447	0.275361538	998.0892334	806.796936
706	1	1328	2599	108.9127	34.26127069	0.303748608	0.03399992	0.217368603	0.002865314	0.00037384	0.000637531	0.00037384	0.003072739	0.31474781	0.030811787	0.060307503	0.012937069	0.000948906	0.016815186	0	8.01086E-05	0.00013113	0	0.000667095	0.337748528	0.220607758	0.00408411	0.345559597	0.013885975	0.01780653	0.539439678	0.345559597	0.060307503	0.303748608	0.03399992	0.220233917	0.004457951	7.992284	6.943612	5.349887	5.959333	5.00008	5.1129546	34.19320679	40.14545455	6388934	0.337748528	1048.10437	797.5186768
707	1	1329	26	108.9438425	34.31152735	0.300168514	0.032969952	0.466307163	0.010047913	0.008342266	0.002950668	0.000193119	0.001045704	0.057805538	0.008105755	0.037498474	0.001232624	0.002764225	0.067822933	0	0.000135899	1.33514E-05	0	0.001183987	0.333138466	0.484697342	0.004189491	0.065911293	0.003996849	0.070568085	0.546692371	0.065911293	0.037498474	0.300168514	0.032969952	0.476355076	0.012531757	3.5869951	6.6848783	8.315462	4.030591	3.4025426	5.258248	31.02127075	16.8	859347.5	0.333138466	786.342041	72.70890045
708	1	1330	260	108.956274	34.30548057	0.311738968	0.025071621	0.134074688	0.0076437	0.003436565	0.002202511	0.000532627	0.002158165	0.288306713	0.042198181	0.177764893	0.001595974	0	0.003205299	0	0	6.19888E-06	0	6.38962E-05	0.336810589	0.145154953	0.004893303	0.330504894	0.001595974	0.003275394	0.438354969	0.330504894	0.177764893	0.311738968	0.025071621	0.141718388	0.008329868	5.1833005	6.768868	6.2102203	6.2156878	3.8331745	6.3613043	35.02035522	6	1489797.25	0.336810589	1262.76355	16.88828278
709	1	1331	2601	108.9150212	34.26090532	0.314736843	0.014419079	0.226456165	0.002811432	0.006987095	0.002141476	0.000154495	0.001848221	0.276409149	0.062995911	0.056654453	0.000725269	3.95775E-05	0.021499634	0	0	0.011971474	0	0.000131607	0.329155922	0.236254692	0.004144192	0.33940506	0.000764847	0.033620834	0.516808033	0.33940506	0.056654453	0.314736843	0.014419079	0.229267597	0.011131287	2.848577	5.8055987	9.646513	5.1709723	3.3077288	6.597802	34.93832397	67.53846154	5872709	0.329155922	1038.033325	740.7538452
710	1	1332	2602	108.9162719	34.26092268	0.277672768	0.00481987	0.492506981	0.008164406	0.040265083	0.002195835	0.000226498	0.004933834	0.024376392	0.000176907	0.089705944	0.001965523	0.000408649	0.026813507	0	0	0.017308235	0	0.007830143	0.282492638	0.54093647	0.007356167	0.024553299	0.002374172	0.05258131	0.572669029	0.024553299	0.089705944	0.277672768	0.00481987	0.500671387	0.04762125	4.939533	5.8432126	6.133225	2.9839437	6.153979	6.0391245	35.28012085	67.53846154	4786323.5	0.282492638	1138.242432	965.3602905
711	1	1333	2603	108.9146549	34.26000193	0.11833477	0.004397392	0.677447319	0.005620003	0.002936363	0.003185272	2.24113E-05	0.002473354	0.017516136	3.19481E-05	0.042206287	0.000725746	0.000154495	0.110500336	0	0	0.001842976	0	0.008893967	0.122732162	0.686003685	0.005681038	0.017548084	0.000880241	0.124948502	0.709200859	0.017548084	0.042206287	0.11833477	0.004397392	0.683067322	0.008617401	2.5795913	8.327854	4.550615	1.9291745	11.0373955	7.389861	34.41537476	67.53846154	6141432.5	0.122732162	975.1219482	910.7913818
712	1	1334	2604	108.9187011	34.26020672	0.239704132	0.007028103	0.357853413	0.028616905	0.038005352	0.000691414	0.000560284	0.003821373	0.046556473	0.000916481	0.216708183	0	0	0.05657196	0	0	6.67572E-05	0	0.002895832	0.246732235	0.42447567	0.005073071	0.047472954	0	0.059537888	0.476105213	0.047472954	0.216708183	0.239704132	0.007028103	0.386470318	0.043078423	4.812387	7.5915737	6.4491386	2.5198486	1.4193692	4.2797174	34.99301147	24.85714286	2856897.25	0.246732235	1384.378662	967.8725586
713	1	1335	2605	108.9190319	34.26079462	0.361358166	0.043660164	0.134971142	0.006520271	0.012883663	0.003093243	0.000293732	0.002653122	0.050267696	0.011334896	0.35793066	3.52859E-05	0.00060606	0.010623455	0	0	0	0	0.003320694	0.40501833	0.154375076	0.006040096	0.061602592	0.000641346	0.014391899	0.210682869	0.061602592	0.35793066	0.361358166	0.043660164	0.141491413	0.018923759	1.1965866	5.9263763	8.940063	18.5741	5.9112453	11.642284	34.74691772	24.85714286	2524941	0.40501833	1510.611938	917.6246948
714	1	1336	2606	108.9185915	34.26096425	0.407297134	0.007608891	0.163141251	0.00369072	0.014598846	0.001813412	0.000436783	0.002340317	0.023413181	0.004290581	0.346948147	5.34058E-05	0.001520157	0.016469002	0	0	6.24657E-05	0	0.003703594	0.414906025	0.181430817	0.004590511	0.027703762	0.001573563	0.022847176	0.209434509	0.027703762	0.346948147	0.407297134	0.007608891	0.16683197	0.019189358	-1.4733877	2.9745154	0.056271315	2.3884897	12.2253	5.931429	35.3621521	24.85714286	2624985	0.414906025	1383.912964	976.6550293
715	1	1337	2607	108.9185443	34.26104675	0.351033211	0.009346008	0.193935871	0.006538868	0.006043911	0.003014088	0.000332355	0.002938271	0.02064991	0.00120306	0.316275597	1.43051E-06	0.000878811	0.061161995	0	0.000383854	0.000949383	0	0.00296402	0.360379219	0.20651865	0.006284714	0.02185297	0.000880241	0.087808609	0.233453274	0.02185297	0.316275597	0.351033211	0.009346008	0.200474739	0.012328625	3.5619888	7.537812	4.4054394	5.2499876	9.5985565	0.9610138	35.3621521	24.85714286	2622308.5	0.360379219	1356.843994	984.227356
716	1	1338	2608	108.9190082	34.26113543	0.286908627	0.013353825	0.091506481	0.005459785	0.016710758	0.006961346	0.00095892	0.00146389	0.056223869	0.003167152	0.360425472	0.00060606	0.002296925	0.132169247	0	0.000121117	0.016991615	0	0.001681805	0.300262451	0.113677025	0.009384155	0.059391022	0.002902985	0.15395689	0.179285049	0.059391022	0.360425472	0.286908627	0.013353825	0.096966267	0.026094913	14.150353	10.905063	7.2099347	-0.050415277	4.471593	5.433956	35.51937866	24.85714286	2406768.5	0.300262452	1434.280151	923.0305176
717	1	1339	2609	108.9178375	34.26092919	0.228259563	0.007009983	0.265428066	0.001629353	0.020754337	0.002019882	0.000100136	0.002425671	0.081429482	0.026301384	0.22352314	0.000945568	0.000371933	0.134094238	0	0	0.002639771	0	0.001672745	0.235269547	0.287811756	0.004545689	0.107730865	0.001317501	0.139801502	0.373786926	0.107730865	0.22352314	0.228259563	0.007009983	0.267057419	0.025300026	3.6341882	7.062855	3.0772233	1.7812086	5.219109	5.583033	35.09555054	48.26086957	3162287	0.235269546	1212.095093	1047.499512
718	1	1340	261	108.9554998	34.3054554	0.370457172	0.010217667	0.102320194	0.014276981	0.002146721	0.006406307	0.002210617	0.002941132	0.141314507	0.046641827	0.275383472	0	0.000606537	0.007853508	0	0.010120392	0.005470276	0	0.001626015	0.380674839	0.118743896	0.011558056	0.187956333	0.000606537	0.025076866	0.271616459	0.187956333	0.275383472	0.370457172	0.010217667	0.116597176	0.013704777	6.7022977	7.4742846	9.625738	1.767085	8.219873	10.041564	35.75863647	6	1219684.125	0.380674839	1190.963379	18.21251106
719	1	1341	2610	108.9206535	34.25985634	0.332981586	0.036196232	0.31972599	0.016159058	0.040037155	0.006082058	0	0.001645565	0.1634202	0.000879765	0.036464214	0.002315521	5.91278E-05	0.041239262	0	0.000219822	0.000429153	0	0.0021348	0.369177818	0.375922203	0.007727623	0.164299965	0.002374649	0.044033527	0.547070026	0.164299965	0.036464214	0.332981586	0.036196232	0.335885048	0.047764778	5.501552	7.329758	2.065483	3.7306004	3.5778337	2.7052336	34.49740601	43.10526316	3523950.75	0.369177818	1650.27417	961.0848389
720	1	1342	2611	108.9204178	34.26022171	0.349987984	0.015449047	0.242678165	0.016436577	0.006242275	0.009248257	0.000201702	0.002963543	0.126105309	0.001244068	0.15564394	0.000655174	0.000483036	0.056800365	0	0.012189865	0.002634048	0	0.001036644	0.365437031	0.265357018	0.012413502	0.127349377	0.00113821	0.072660923	0.403875828	0.127349377	0.15564394	0.349987984	0.015449047	0.259114742	0.018655777	5.8545437	4.7063456	6.198596	3.6575656	2.3005013	5.5909085	34.75717163	24.85714286	3140516.75	0.365437031	1603.192139	898.3366089
721	1	1343	2612	108.9207124	34.26028064	0.276539326	0.008485794	0.479914188	0.011671543	0.000347614	0.002013206	3.52859E-05	0.002149582	0.081791401	0.001514435	0.046683788	0.00044632	0	0.07748127	0	0.009575844	9.39369E-05	0	0.001256466	0.28502512	0.491933346	0.004198074	0.083305836	0.00044632	0.088407516	0.577922821	0.083305836	0.046683788	0.276539326	0.008485794	0.491585732	0.004545689	6.90018	5.493142	5.449894	3.5763783	8.227374	3.7829328	35.12289429	43.10526316	3324584	0.28502512	1586.496704	856.2741089
722	1	1344	2613	108.9212816	34.26049081	0.318706036	0.045212269	0.200688362	0.026283741	0.00690794	0.012390614	0.000174999	0.003090382	0.179344177	0.030318737	0.150491238	0.000442028	0.001323223	0.015718937	0	0.000503063	0.001812458	0	0.006131172	0.363918304	0.233880043	0.015655994	0.209662914	0.001765251	0.024626255	0.428880215	0.209662914	0.150491238	0.318706036	0.045212269	0.226972103	0.022563934	9.603939	8.391522	3.1723866	7.7255135	8.050303	5.894804	35.19125366	43.10526316	3726917	0.363918305	1510.890869	783.9384766
723	1	1345	2614	108.9198054	34.26043984	0.331341267	0.011666775	0.083848476	0.068212032	0.00327301	0.007573605	0.000165462	0.002654552	0.343701839	0.010059834	0.109644413	0.00696516	0.001806259	0.012867451	0	0.002605915	0.002294064	0	0.001319885	0.343008041	0.155333519	0.01039362	0.353761673	0.00877142	0.019087315	0.509428978	0.353761673	0.109644413	0.331341267	0.011666775	0.152060509	0.01366663	5.599434	6.3351502	8.961264	5.603442	3.0612519	8.777588	33.68392944	24.85714286	2705337	0.343008042	1547.310181	927.2402344
724	1	1346	2615	108.9201514	34.26061849	0.265201569	0.03255558	0.085215569	0.052075386	0.030796528	0.007002831	0.000102043	0.001389027	0.275054932	0.013367176	0.174574852	0.010211468	0.000263214	0.049167156	0	0.000807285	0.000914097	0	0.001297951	0.297757149	0.168087482	0.0084939	0.288422108	0.010474682	0.052189827	0.451636314	0.288422108	0.174574852	0.265201569	0.03255558	0.137290955	0.039290428	8.494847	10.397922	3.9293804	1.3411428	6.0709333	5.0940146	34.66830444	24.85714286	2753224	0.297757149	1544.848145	891.7785034
725	1	1347	2616	108.9194988	34.26085817	0.345105648	0.042990208	0.14004612	0.017810345	0.013745785	0.002809048	0.000038147	0.002937794	0.209051609	0.00558567	0.187924862	0.009674072	0.000535488	0.016374588	0	1.33514E-05	0.004567623	0	0.000789642	0.388095856	0.171602249	0.005784988	0.21463728	0.01020956	0.021745205	0.386438847	0.21463728	0.187924862	0.345105648	0.042990208	0.157856464	0.019530773	9.5608225	1.6241924	8.0187645	3.4698086	0.1982727	4.7375164	34.5965271	24.85714286	2448335	0.388095856	1513.009521	911.1387329
726	1	1348	2619	108.9213361	34.26097585	0.324987411	0.031222343	0.097741127	0.010373116	0.007044315	0.00997591	0.003284931	0.004594803	0.238400936	0.03126955	0.182824612	0.01130867	0.003677845	0.023514271	0	0.001087189	0.017970562	0	0.000714779	0.356209755	0.115158558	0.017855644	0.269670486	0.014986515	0.04329443	0.371415138	0.269670486	0.182824612	0.324987411	0.031222343	0.108114243	0.02489996	4.3485603	5.0756245	7.5582643	4.5632486	0.35927296	0.6285281	34.84262085	22.17391304	3546352	0.356209754	1398.743652	731.7637329
727	1	1349	262	108.9558377	34.305481	0.348067284	0.024116516	0.037992001	0.014266491	0.007724762	0.010923386	0.002756119	0.003245831	0.196119785	0.027518272	0.307747841	3.33786E-06	0	0.015456676	0	0.001289845	0.000257492	0	0.002385139	0.3721838	0.059983253	0.016925335	0.223638058	3.33786E-06	0.019518375	0.273028374	0.223638058	0.307747841	0.348067284	0.024116516	0.052258492	0.024650097	2.3326697	2.266368	6.464403	-0.22090197	12.183136	17.852806	35.42025757	6	1355745	0.3721838	1195.380127	16.85866356
728	1	1350	2623	108.9194988	34.26107032	0.325263023	0.034128666	0.180023193	0.043447971	0.024621487	0.004914284	0.000470161	0.000911713	0.179656982	0.014292717	0.176748753	0.000270844	4.57764E-05	0.009475231	0	9.53674E-07	0.00311327	0	0.002599716	0.359391689	0.248092651	0.006296158	0.193949699	0.00031662	0.01520443	0.434045792	0.193949699	0.176748753	0.325263023	0.034128666	0.223471165	0.030917645	9.822104	2.4759712	8.012056	9.392954	2.7705302	4.5591326	34.5965271	24.85714286	2359792.5	0.359391689	1485.401245	913.0480347
729	1	1351	2625	108.919904	34.26143223	0.265359402	0.038506985	0.112160683	0.057514191	0.007415295	0.00299263	0.000416756	0.00296402	0.313724041	0.031893253	0.129412174	0.000141144	0.000705719	0.032732487	0	0.000287533	0.002394676	0	0.001046181	0.303866386	0.177090168	0.006373405	0.345617294	0.000846863	0.036793709	0.497187614	0.345617294	0.129412174	0.265359402	0.038506985	0.169674873	0.0137887	6.136853	8.404125	-0.3906455	4.3764668	6.9324975	2.2941136	34.24789429	24.85714286	2263209.25	0.303866387	1429.160889	930.2352905
730	1	1352	2628	108.9211915	34.26120434	0.367426872	0.028999805	0.061420441	0.014587402	0.017673492	0.0060215	0.000954628	0.002877712	0.25195694	0.034230232	0.196496487	6.10352E-05	0.002945423	0.013334751	0	0	0	0	0.000910759	0.396426678	0.093681335	0.00985384	0.286187172	0.003006458	0.01434803	0.355492115	0.286187172	0.196496487	0.367426872	0.028999805	0.076007843	0.027527332	5.7080464	3.256339	1.5494289	6.749797	16.567167	8.165272	34.40512085	22.17391304	3291842.75	0.396426677	1416.216309	745.4960938
731	1	1353	263	108.956309	34.30431416	0.381082058	0.026680946	0.022222042	0.002525806	0.040075302	0.001642704	1.57356E-05	0.001610756	0.229275227	0.012524605	0.247738838	0.000120163	0.000141144	0.016852379	0	0.016746044	0.000333309	0	0.000349522	0.407763004	0.064823151	0.003269196	0.241799831	0.000261307	0.034344673	0.297367573	0.241799831	0.247738838	0.381082058	0.026680946	0.024747849	0.043344498	7.010761	-4.028713	14.169086	3.6287386	66.5115	20.604683	34.99301147	6	1118274.375	0.407763004	1374.665039	14.21763992
732	1	1354	2631	108.9206064	34.26149463	0.260669231	0.008358955	0.475609303	0.003847122	0.005412579	0.00369072	5.72205E-06	0.00404501	0.092372894	0.01012516	0.105519772	0	0.000576019	0.027894497	0	0.000170231	0.000484943	0	0.001080513	0.269028187	0.484869003	0.007741451	0.102498055	0.000576019	0.029767513	0.584983349	0.102498055	0.105519772	0.260669231	0.008358955	0.479456425	0.01315403	4.826393	7.150311	3.0868087	1.4196044	3.0875683	6.4310513	34.54867554	22.17391304	2608902	0.269028186	1421.399536	818.6069946
733	1	1355	2632	108.9209873	34.26157978	0.315773964	0.012216091	0.229813099	0.013735771	0.016873837	0.004946232	6.67572E-06	0.004239559	0.211833	0.016540051	0.122279644	6.38962E-05	0.000748634	0.048426151	0	0.000631809	3.52859E-05	0	0.001669407	0.327990055	0.260422707	0.009192467	0.228373051	0.000812531	0.050929546	0.481448174	0.228373051	0.122279644	0.315773964	0.012216091	0.24354887	0.026066303	3.1068864	3.9491835	7.326255	1.3100767	3.2795641	4.7057014	34.83236694	22.17391304	2932207.25	0.327990055	1432.241577	795.1036377
734	1	1356	2633	108.9217656	34.26010579	0.187119007	0.008537292	0.519011021	0.003964424	0.000567913	0.000520229	7.20024E-05	0.004154205	0.059860706	0.00199461	0.089559078	0.000118256	0.003626823	0.109093666	0	0	0.00656414	0	0.004821777	0.1956563	0.523543358	0.004746437	0.061855316	0.003745079	0.120894432	0.588150501	0.061855316	0.089559078	0.187119007	0.008537292	0.522975445	0.00531435	4.027882	3.8517106	5.4223557	1.9903488	1.3208787	4.7025013	35.52963257	43.10526316	4452197	0.195656299	1452.594116	856.4871216
735	1	1357	2634	108.9217493	34.26078745	0.36117506	0.011679173	0.105009079	0.004065514	0.005896091	0.001455307	5.53131E-05	0.003149986	0.177229881	0.008108139	0.261087418	0.002387047	0.001015663	0.044930935	0	0.000277042	0.003517151	0	0.008891106	0.372854233	0.114970684	0.004660606	0.18533802	0.00340271	0.057686329	0.296861172	0.18533802	0.261087418	0.36117506	0.011679173	0.109074593	0.010556698	5.0813766	5.7519693	9.014816	0.31826544	4.6793194	5.74279	34.42562866	43.10526316	4074545.25	0.372854233	1417.043335	775.2578125
736	1	1358	2635	108.9218554	34.26092889	0.350964546	0.034098148	0.154261112	0.008144855	0.005983829	0.004325867	0.000224113	0.001106262	0.225203037	0.004538536	0.167867184	0.000675678	0.004911423	0.021603107	0	0.000274181	0.010939598	0	0.003905296	0.385062695	0.168389797	0.005656242	0.229741573	0.005587101	0.037695408	0.399249077	0.229741573	0.167867184	0.350964546	0.034098148	0.162405968	0.011640072	5.974816	4.019698	5.267259	8.107656	5.750302	16.945858	33.60531616	22.17391304	4120622.25	0.385062694	1425.62793	781.2407227
737	1	1359	2636	108.9227756	34.2609763	0.30871582	0.055720806	0.171705246	0.012975693	0.012087822	0.007786751	6.10352E-05	0.002418518	0.270726681	0.005726337	0.104851723	0.001227379	7.48634E-05	0.022571087	0	0.001285076	0.01798439	0	0.003808022	0.364436626	0.196768761	0.010266304	0.276453018	0.001302242	0.045921326	0.477761745	0.276453018	0.104851723	0.30871582	0.055720806	0.184680939	0.022354126	3.2389143	4.8266363	1.8018545	4.3079734	3.955643	4.107727	35.1434021	43.27659574	4866608.5	0.364436626	1482.248047	645.3455811
738	1	1360	2637	108.9217376	34.26092889	0.335339069	0.020658493	0.107216835	0.018003464	0.004602909	0.003332138	0.000508785	0.002209663	0.207156658	0.014451504	0.232141495	0.003096581	0.006503105	0.035573006	0	0.000189304	0.000496864	0	0.007929802	0.355997562	0.129823208	0.006050587	0.221608162	0.009599686	0.044779301	0.343030453	0.221608162	0.232141495	0.335339069	0.020658493	0.125220299	0.010653496	5.106352	6.7607927	10.062006	1.2987751	6.3428936	5.7475452	34.22396851	22.17391304	3996420	0.355997562	1410.947876	774.6481323
739	1	1361	2638	108.9215372	34.2611764	0.312671185	0.0464077	0.067886353	0.016923904	0.008925438	0.004201412	0.00020504	0.002287388	0.262545109	0.031932831	0.187822342	0.000322819	0.002490997	0.035354614	0	0.003691673	0.015635014	0	0.000625134	0.359078884	0.093735695	0.00669384	0.29447794	0.002813816	0.055377483	0.362974644	0.29447794	0.187822342	0.312671185	0.0464077	0.084810257	0.015619278	6.298634	4.882026	-0.08667922	1.903264	6.434358	16.583897	33.76937866	22.17391304	3674507.75	0.359078885	1409.458984	771.9932861
740	1	1362	2639	108.9213605	34.26141213	0.375682831	0.023546219	0.036828518	0.002377987	0.038984776	0.003488064	0.000592709	0.002292633	0.275493622	0.012069702	0.167925835	3.8147E-06	0.000304699	0.023060322	0	0.023831367	0.012990475	0	2.00272E-05	0.39922905	0.07819128	0.006373405	0.287563324	0.000308514	0.060408592	0.360058308	0.287563324	0.167925835	0.375682831	0.023546219	0.039206505	0.045358181	6.8300447	-1.004489	14.093384	2.7114522	25.35654	-2.707611	34.53158569	22.17391304	3392464	0.39922905	1440.997925	781.9025269
741	1	1678	2987	108.975633	34.25865687	0.219194412	0.023266792	0.60128355	0.004266739	0.035541058	0.000566006	0.000106812	0.004770279	0.002659798	1.95503E-05	0.01758194	0.00609684	7.15256E-05	0.075654984	0	0	0.007637501	0	0.001282215	0.242461205	0.641091347	0.005443096	0.002679348	0.006168365	0.084574699	0.649194241	0.002679348	0.01758194	0.219194412	0.023266792	0.605550289	0.040984154	1.310418	4.4778895	5.1438274	2.678163	6.691205	4.0961647	35.62875366	90.72727273	4547359.5	0.242461204	1137.694702	202.830307
742	1	1679	2988	108.9770831	34.25907505	0.259977818	0.007008076	0.380227566	0.0057621	0.012579918	0.009656906	0.003168106	0.005303383	0.122063637	0.035640717	0.113046169	0.006520271	0.004206181	0.028965473	0	0	0.000914097	0	0.004819393	0.266985893	0.398569584	0.018128395	0.157704353	0.010726452	0.034839153	0.538761616	0.157704353	0.113046169	0.259977818	0.007008076	0.385989666	0.030708313	6.1237745	4.6477513	3.1009297	4.0215235	4.5261903	3.737927	34.38461304	52	4042264.5	0.266985894	1104.404053	265.7202759
743	1	1680	299	108.9667984	34.30510381	0.299983978	0.022134781	0.155973434	0.007854939	0.029939651	0.001562595	0.000067234	0.002503395	0.22436142	0.032277584	0.205907822	7.15256E-06	2.86102E-06	0.013647079	0	1.57356E-05	0.003737926	0	1.85966E-05	0.322118759	0.193768024	0.004133224	0.256639004	1.00136E-05	0.017423153	0.422262669	0.256639004	0.205907822	0.299983978	0.022134781	0.163828373	0.034072876	6.731123	4.875803	3.3263276	7.3003044	7.714561	9.18313	33.42074585	6	656893.8125	0.322118759	863.3728638	95.92105103
744	1	1681	3	108.9217046	34.31150366	0.321025372	0.01385498	0.277258396	0.003943443	0.005420685	0.002460957	0.000221252	0.001990318	0.2065382	0.030576706	0.050061226	0	0	0.081274509	0	0	0.004882813	0	0.000491142	0.334880352	0.286622524	0.004672527	0.237114906	0	0.086648464	0.497833252	0.237114906	0.050061226	0.321025372	0.01385498	0.281201839	0.010093212	9.2661915	7.931825	6.1042867	3.3494952	2.9356642	7.6389804	30.60769653	17.07692308	1915750.875	0.334880352	238.107666	43.30017471
745	1	1682	30	108.9435605	34.31236914	0.226299286	0.028049946	0.288746834	7.96318E-05	0.004375935	0.004509449	8.91685E-05	0.001989841	0.208600521	0.018390656	0.095593929	0.002686024	0.000455379	0.111723423	0	0.000355244	0.001407146	0	0.006603718	0.254349232	0.2932024	0.006588459	0.226991177	0.003141403	0.1201334	0.50839138	0.226991177	0.095593929	0.226299286	0.028049946	0.288826466	0.010964394	4.512205	4.3230014	4.6148796	7.128049	8.515463	6.3154545	31.68777466	16.8	616536.3125	0.254349232	679.4578857	29.60852051
746	1	1683	3007	108.9806528	34.25867771	0.257160664	0.008963108	0.295341015	0.008324146	0.007827282	0.000134468	5.34058E-05	0.000443935	0.219901085	0.000041008	0.065431595	0.022618771	0.007359505	0.099592209	0	3.52859E-05	8.10623E-06	0	0.006764412	0.266123772	0.311492443	0.000631809	0.219942093	0.029978275	0.106400013	0.532025337	0.219942093	0.065431595	0.257160664	0.008963108	0.303665161	0.008459091	3.885524	5.920359	4.7766476	4.4717274	3.7662582	8.256731	32.41583252	75.42857143	2589194.5	0.266123772	1114.78833	409.6061707
747	1	1684	3011	108.9804289	34.25893701	0.260889053	0.032202721	0.198583126	0.005016327	0.014831543	0.002300739	3.09944E-05	0.001283169	0.383536339	0.005464554	0.016700745	0.028395653	0.0003438	0.045342922	0	0.000140667	0	0	0.004934311	0.293091774	0.218430996	0.003614902	0.389000893	0.028739452	0.050421238	0.605582237	0.389000893	0.016700745	0.260889053	0.032202721	0.203599453	0.018446445	4.824295	4.162957	7.821452	3.5416598	5.0657606	2.7141933	33.51644897	75.42857143	2948203.25	0.293091774	1115.008789	406.0984802
748	1	1685	3012	108.9831508	34.25764052	0.320177555	0.026967525	0.06229353	0.013154984	0.008846283	0.010980129	4.76837E-07	0.002953053	0.427640438	0.012169361	0.064310551	0.000189304	0.000169277	0.047825813	0	0.000263691	0	0	0.001932144	0.347145081	0.084294796	0.013933659	0.439809799	0.000358582	0.050147533	0.525868893	0.439809799	0.064310551	0.320177555	0.026967525	0.075448513	0.022779942	4.6609316	3.7604458	0.9460459	6.7315216	10.086645	6.6873007	31.62966919	49.6	4355932.5	0.34714508	856.3189697
749	1	1686	3013	108.9831626	34.25771124	0.357020378	0.011918545	0.262267113	0.017415047	0.007324696	0.010144234	0.000145435	0.001793861	0.220911503	0.000819683	0.076725483	0.000609398	0	0.026938915	0	0	0.00131321	0	0.004509926	0.368938923	0.287006855	0.01208353	0.221731186	0.000609398	0.032904625	0.520001888	0.221731186	0.076725483	0.357020378	0.011918545	0.279682159	0.019408226	4.1479397	5.6736054	5.2174845	3.0336413	6.122406	4.95495	31.62966919	49.6	4384544	0.368938923	844.1871948
750	1	1687	3014	108.9848204	34.2576638	0.308965206	0.028178215	0.163079739	0.005170345	0.040987968	0.003822803	8.53539E-05	0.001705647	0.366146088	4.29153E-06	0.029315472	0.000023365	0.000101566	0.044414043	0	0.000806808	0.00359726	0	0.003595829	0.337143421	0.209238052	0.005613804	0.366150379	0.000124931	0.05241394	0.580997944	0.366150379	0.029315472	0.308965206	0.028178215	0.168250084	0.046601772	3.3065236	11.311634	2.2262497	7.4016504	5.755508	8.221535	34.88705444	28.98305085	5824384	0.337143421	745.2299805	332.334198
751	1	1688	3015	108.9830329	34.25784089	0.293243408	0.014273643	0.103363991	0.012681007	0.002891064	0.015659332	2.90871E-05	0.002768993	0.420788765	0.041079044	0.058354855	0.001544952	0.001261711	0.02464056	0	0	5.72205E-06	0	0.007264137	0.307517052	0.118936062	0.018457413	0.461867809	0.002806664	0.032060146	0.55818224	0.461867809	0.058354855	0.293243408	0.014273643	0.116044998	0.021348476	7.2993536	4.8585825	2.8120852	2.0548515	5.1725807	2.7902937	31.71170044	49.6	4217426.5	0.307517051	861.0869751
752	1	1689	3017	108.9875632	34.25954172	0.430295467	0.01404953	0.199640751	0.001023769	0.005988598	0.000831604	3.33786E-05	0.002304077	0.242339611	0.002558231	0.067367554	0.001598358	0.000160694	0.02834034	0	0.001315117	3.43323E-05	0	0.002118587	0.444344997	0.206653118	0.00316906	0.244897842	0.001759052	0.031808376	0.452161789	0.244897842	0.067367554	0.430295467	0.01404953	0.20066452	0.009157658	5.8262515	6.940974	6.8208466	4.085918	4.692022	5.521112	32.61749268	42.83333333	5522508	0.444344997	845.3154907	268.6329651
753	1	1690	3019	108.987491	34.25750964	0.285981655	0.013404846	0.469584465	0.00029707	0.000837326	0.000107765	0.000151634	0.000862598	0.082043171	0.000017643	0.036108017	0.002148628	0.000426769	0.104127884	0	0.000792027	0.001952171	0	0.00115633	0.299386501	0.470718861	0.001121998	0.082060814	0.002575397	0.108028412	0.553884029	0.082060814	0.036108017	0.285981655	0.013404846	0.469881535	0.001959324	5.483349	8.3051	5.4982715	3.509745	2.9821641	6.1627455	35.84408569	42.83333333	4740411.5	0.299386501	1115.706421	298.0580444
754	1	1691	302	108.9796067	34.30416265	0.235581398	0.004030228	0.448922634	0.001773357	0.000745296	0.000327587	9.05991E-06	0.000730991	0.131998062	0.000296593	0.034356594	0.007361412	0.007303238	0.115777016	0	0.001396656	0.000504971	0	0.006594181	0.239611626	0.451441288	0.001067638	0.132294655	0.01466465	0.126563549	0.584506989	0.132294655	0.034356594	0.235581398	0.004030228	0.450695992	0.001812935	4.688793	6.1757774	6.849086	2.5235026	2.4075246	7.2705517	30.78543091	24.96	3323803.75	0.239611626	560.8529663	37.09534073
755	1	1692	3022	108.9887713	34.25764052	0.287716389	0.019495487	0.317403316	0.017744541	0.001353264	0.001015186	7.15256E-06	0.000681877	0.264521599	0.006848335	0.009899139	0.000309944	0.000138283	0.050637722	0	5.67436E-05	0.00214529	0	0.019775391	0.307211876	0.336501122	0.001704216	0.271369934	0.000448227	0.072865486	0.602726936	0.271369934	0.009899139	0.287716389	0.019495487	0.335147858	0.00305748	4.5164576	7.456591	7.070214	6.2743816	5.011846	6.2631297	33.57455444	55.58823529	4324922.5	0.307211876	1176.767212	591.8835449
756	1	1693	3023	108.9904741	34.259531	0.31329298	0.019342422	0.375287056	0.013951302	0.000824928	0.00049305	5.81741E-05	0.001578808	0.226751328	0.013494015	0.012144089	2.81334E-05	0.001059055	0.012705803	0	5.43594E-05	0.000604153	0	0.008310318	0.332635403	0.390063286	0.002130032	0.240245342	0.001087189	0.02169466	0.618944645	0.240245342	0.012144089	0.31329298	0.019342422	0.389238358	0.00295496	3.4286096	9.023181	9.876919	2.5562563	5.000133	9.397234	31.10671997	83.02702703	3529763.5	0.332635402	928.2437134	569.993103
757	1	1694	3024	108.9890366	34.25865882	0.352010727	0.000778675	0.530189514	0.005815983	9.67979E-05	0.000299454	0.000277996	0.001722813	0.032574654	0.002225876	0.051670551	0.001875401	0.000502586	0.018301487	0	0	0	0	0.001653194	0.352789402	0.536102295	0.002300262	0.034800529	0.002377987	0.019958973	0.570977211	0.034800529	0.051670551	0.352010727	0.000778675	0.536005497	0.00239706	4.4126554	4.144706	4.759104	3.860133	9.5023155	8.333432	30.31375122	83.02702703	4655315.5	0.352789402	949.8001709	827.5227661
758	1	1695	3025	108.9904611	34.2576654	0.377979755	0.009450912	0.328596592	0.006574631	0.0072999	0.001336575	4.76837E-06	0.014680386	0.099146366	0.018404484	0.094437122	2.86102E-05	4.29153E-05	0.038866043	0	0	0	0	0.00315094	0.387430668	0.342471123	0.016021729	0.11755085	7.15256E-05	0.042016983	0.457639217	0.11755085	0.094437122	0.377979755	0.009450912	0.335171223	0.023321629	2.4476156	2.2640977	5.8253627	7.9810762	3.5310166	5.969816	30.3923645	108.6315789	3756769.5	0.387430667	1150.88623	826.1723633
759	1	1696	3026	108.9919334	34.25861491	0.346083164	0.025657177	0.189108372	0.001165867	0.011897564	0.000686169	0.000188828	0.003227711	0.228934765	0.041604996	0.134950638	0	0	0.01539278	0	0	4.76837E-07	0	0.00106144	0.371740341	0.202171803	0.004102707	0.270539761	0	0.016494751	0.435209274	0.270539761	0.134950638	0.346083164	0.025657177	0.190274239	0.016000271	8.53002	4.5556717	4.9917917	4.9484277	4.7314253	2.0965736	33.15753174	108.6315789	3329952.75	0.371740341	617.1365967	645.7633667
760	1	1697	3027	108.9919031	34.25646976	0.246627331	0.03305006	0.228012085	0.018108368	0.036826611	0.001878262	6.48499E-05	0.002151489	0.268922329	0.037610054	0.064893246	0.017959118	0.01479578	0.022324562	0	0	1.90735E-06	0	0.006120682	0.279677391	0.282947063	0.004094601	0.306532383	0.032754898	0.029100418	0.555963993	0.306532383	0.064893246	0.246627331	0.03305006	0.246120453	0.040921211	1.8268583	7.3973036	2.7338698	6.1265125	2.57409	6.8228455	31.99880981	56.64	4499489.5	0.279677391	807.6959229	955.2498169
761	1	1698	3028	108.8916741	34.25568382	0.260406017	0.014487743	0.338090897	0.025877953	0.010065079	0.003931999	0.000014782	0.001159668	0.242563725	0.000384808	0.019842625	0.029513836	0.005056858	0.042798042	0	0.000589371	0.000644684	0	0.00293541	0.274893761	0.374033928	0.005106449	0.242948532	0.034570694	0.048604012	0.621704102	0.242948532	0.019842625	0.260406017	0.014487743	0.363968849	0.015171528	4.2230763	6.0399036	3.3661199	2.6395524	3.0682442	4.305788	34.36410522	24.19672131	7722452.5	0.27489376	586.1899414	48.33011627
762	1	1699	3029	108.8900112	34.25475567	0.270256996	0.008417606	0.322620869	0.016931057	0.003828526	0.000152111	6.67572E-06	0.00075531	0.195309639	0	0.042299747	0	0	0.1364851	0	0	1.62125E-05	0	0.002920151	0.278674603	0.343380451	0.000914097	0.195309639	0	0.139421463	0.539604187	0.195309639	0.042299747	0.270256996	0.008417606	0.339551926	0.004742622	7.1976933	4.9942245	4.7640343	6.580351	4.7320776	4.818921	35.78598022	35.04545455	6310229	0.278674602	547.3842773	26.85230637
763	1	1700	303	108.9907842	34.30374584	0.218635559	0.014996529	0.268401623	0.06359005	0.016238213	0.001536846	1.95503E-05	0.003031731	0.115219593	0.000401497	0.151103973	0.007196426	0.001394749	0.130227089	0	0.003447056	0.002057552	0	0.000934124	0.233632088	0.348229885	0.004588127	0.11562109	0.008591175	0.138233662	0.468037605	0.11562109	0.151103973	0.218635559	0.014996529	0.331991673	0.02082634	4.3687744	3.735536	7.511379	2.571267	0.929832	4.926011	32.63458252	15.66666667	2761811	0.233632088	549.1247559	31.52513504
764	1	1701	3030	108.8948935	34.25568401	0.222196102	0.022396564	0.199755669	0.013431072	0.007012844	0.008705616	0.000466824	0.003757	0.335793495	0.035443783	0.032398224	0.023721218	0.005086422	0.048670769	0	0.036804199	0.000347137	0	0.003718853	0.244592667	0.220199585	0.01292944	0.371237278	0.02880764	0.089835167	0.56892252	0.371237278	0.032398224	0.222196102	0.022396564	0.213186741	0.019942284	5.324015	6.4779716	7.3934927	2.914062	1.8410282	8.883632	36.05258179	49.06666667	6854047.5	0.244592666	462.0386963	47.92020416
765	1	1702	3031	108.8964584	34.25402142	0.25069046	0.036420345	0.12139225	0.015824795	0.041514874	0.00797224	0.000187397	0.001610279	0.297078609	0.003956795	0.088525772	0.000230789	1.52588E-05	0.129092216	0	0.000686646	0.004581451	0	0	0.287110806	0.178731918	0.009769917	0.301035404	0.000246048	0.134580135	0.485580444	0.301035404	0.088525772	0.25069046	0.036420345	0.137217045	0.05128479	2.773213	-1.7922182	5.721941	3.7769408	3.0295048	6.4916143	34.25131226	72.96	4197601.5	0.287110805	567.8464966	39.55470276
766	1	1703	3032	108.9003612	34.2553856	0.235991001	0.016601086	0.17592907	0.020547867	0.010431767	0.0005126	3.24249E-05	0.00164175	0.265066624	0.004271507	0.080234051	0	5.24521E-05	0.183935165	0	0.002129555	0.002321243	0	0.000244617	0.252592087	0.206908703	0.002186775	0.269338131	5.24521E-05	0.188687801	0.474162102	0.269338131	0.080234051	0.235991001	0.016601086	0.196476936	0.012618542	4.593123	6.9446993	3.7219582	3.6438808	5.186673	3.0073278	33.20883179	36	5846309	0.252592087	507.3092346	55.26755905
767	1	1704	3033	108.9036322	34.25433011	0.221953869	0.029547215	0.282605171	0.003315926	0.033205032	0.004228115	0.000153065	0.001522064	0.141705036	0.002657413	0.12634182	0.003295898	3.29018E-05	0.144665241	0	0.000103474	0.002543926	0	0.002123833	0.251501083	0.319126129	0.005903244	0.14436245	0.0033288	0.149436474	0.466734409	0.14436245	0.12634182	0.221953869	0.029547215	0.285921097	0.039108276	3.908953	7.445741	4.303685	3.7288826	1.8346951	3.8044884	36.18588257	29	6606931	0.251501084	1018.221619	55.26710892
768	1	1705	3034	108.9078627	34.25540246	0.278300762	0.014801025	0.27662468	0.012637615	0.046406746	0.004396439	0.000288963	0.003330231	0.220084667	0.002449989	0.046116352	4.00543E-05	0.000079155	0.058402061	0	0.00077343	0.014813423	0	0.004052162	0.293101788	0.335669041	0.008015633	0.222534657	0.000119209	0.094443321	0.563769341	0.222534657	0.046116352	0.278300762	0.014801025	0.289262295	0.054422379	8.118386	5.2320094	4.204262	2.6357906	3.0452433	7.256982	35.44418335	68	5080818	0.293101787	744.6451416	58.32268524
769	1	1706	3035	108.9060395	34.25543351	0.304800987	0.004612446	0.243256092	0.013225555	0.016973495	0.000193596	0.000043869	0.001431465	0.281918049	0.024500847	0.018940926	0	0	0.086193562	0	7.15256E-06	0.00274992	0	0.001152039	0.309413433	0.273455143	0.00166893	0.306418896	0	0.090102673	0.557042122	0.306418896	0.018940926	0.304800987	0.004612446	0.256481647	0.018642426	4.8348823	5.274235	6.838122	4.8074217	6.889853	3.5276504	35.31088257	67.8	5457359	0.309413433	886.2001343	44.85483551
[truncated: 2,382 more rows]
[truncated: 1 more columns]
