# Supplementary material for: Analysis of spatial heterogeneity in Xi'an's urban heat island effect using multi-source data fusion
Source: PLoS One. 2025 Oct 17;20(10):e0332885. doi: 10.1371/journal.pone.0332885 (PMC12533849; doi:10.1371/journal.pone.0332885)
Supplement: S1 File — S1 Data. fin_data.csv. Original dataset of independent and dependent variables used in the analysis. S2 Data. fin_data.xlsx. Same dataset as S1, provided in Excel format for reproducibility. S3 Data. fin_data_2.csv and fin_data_2.xls. Extended dataset 2, including supplementary indicators for model validation. S4 Data. fin_data_3.csv. Extended dataset 3, providing additional data points for robustness checks. S5 Data. segmentation_result.csv. Semantic segmentation outputs of street view images, including derived indices such as Green View Index (GVI) and Sky View Index (SVI). S6 Text. OLS.pdf. Supplementary results of the Ordinary Least Squares (OLS) regression analysis, including diagnostic plots and summary tables. S7 Data. GWR folder. Geographically Weighted Regression (GWR) model outputs and related spatial results. S8 Data. MGWR folder. Multiscale Geographically Weighted Regression (MGWR) model outputs and coefficient estimation results. (ZIP) [file pone.0332885.s001.zip › S2_Data.xlsx]

## Sheet: fin_data_5
OBJECTID	Join_Count	TARGET_FID	id	lng	lat	road	sidewalk	building	wall	fence	pole	traffic_light	traffic_sign	vegetation	terrain	sky	person	rider	car	truck	bus	train	motorcycle	bicycle	flat	construction	object_	nature	human	vehicle	IEI	GVI	SVI	VSR	PSR	BCR	SFR	beautiful	boring	depressing	livelier	safer	wealthier	LST	Building_height	Building_density	RPVI	Road_Density	Population_density
1	1	111	117	108.916	34.3047	0.333106	0.0444269	0.025991	0.0028491	0.0164227	0.00202751	0.000414371	0.00209188	0.413465	0.0603752	0.0941863	1.14441e-05	0	0.00451756	0	0	0	0	0.000115395	0.377533	0.0452628	0.00453377	0.47384	1.14441e-05	0.00463295	0.463261	0.47384	0.0941863	0.333106	0.0444269	0.0288401	0.0209565	7.80852	-1.37012	-4.80193	1.818	7.65643	1.95041	31.1648	12	930243	0.377533	361.528	38.9146
2	1	112	1170	108.972	34.2891	0.327418	0.0429211	0.182362	0.0120468	0.00425434	0.0059371	9.10759e-05	0.00282383	0.35696	0.000399113	0.00180578	0.000382423	0.00286245	0.0515099	0	0.00321627	0.000304699	0	0.00403976	0.370339	0.198663	0.008852	0.357359	0.00324488	0.0597353	0.564476	0.357359	0.00180578	0.327418	0.0429211	0.194409	0.0131063	3.94982	5.4908	8.83042	2.36847	1.66493	5.05123	33.3524	12.7273	3.40599e+06	0.370339	875.709	906.454
3	1	113	1171	108.974	34.2891	0.37844	0.0400705	0.135178	0.00834322	0.00314951	0.00726318	0.000173569	0.0013299	0.348772	0.000257015	0.0326819	0.000579357	1.28746e-05	0.0420327	0	0	0.00126982	0	0.000342369	0.41851	0.14667	0.00876665	0.349029	0.000592232	0.0437493	0.504209	0.349029	0.0326819	0.37844	0.0400705	0.143521	0.0119162	6.06599	4.19507	9.50083	3.79744	4.1807	7.52021	33.5814	10.8889	3.02231e+06	0.41851	846.649	896.588
4	1	114	1173	108.973	34.2881	0.316685	0.0159659	0.473795	0.0607696	0.00753975	0.00157738	0	0.00239229	0.0438223	0.000730038	0.0199022	0	0.00386858	0.0436592	0	0	0.00309086	0	0.00476503	0.332651	0.542104	0.00396967	0.0445523	0.00386858	0.0529523	0.589896	0.0445523	0.0199022	0.316685	0.0159659	0.534564	0.0115094	7.6881	5.79038	6.7915	7.49578	9.03098	11.3114	32.3953	12.7273	2.78001e+06	0.332651	710.136	860.277
5	1	115	1175	108.978	34.2891	0.290706	0.0905247	0.174042	0.00719118	0.00480223	0.00808001	2.0504e-05	0.00294924	0.325155	0.00108814	0.0267868	0.00501251	0.000267506	0.0514855	0	0.0065465	0.00246859	0	0.0028739	0.38123	0.186036	0.0110497	0.326243	0.00528002	0.0633745	0.52224	0.326243	0.0267868	0.290706	0.0905247	0.181233	0.015852	7.53668	-0.391632	5.91883	3.82767	-0.264479	-0.996201	34.2821	10.3636	3.17209e+06	0.38123	791.075	33.568
6	1	116	1176	108.976	34.2891	0.343849	0.0778542	0.243331	0.0137997	0.000298023	0.00327158	9.53674e-07	0.00270414	0.283157	0.000150204	0.00261879	0.000519276	0.000131607	0.0278287	0	8.44002e-05	0.000192642	0	0.000208378	0.421703	0.257429	0.00597668	0.283308	0.000650883	0.0283141	0.546563	0.283308	0.00261879	0.343849	0.0778542	0.257131	0.0062747	9.72397	6.61636	5.33483	3.34996	2.32812	7.33132	32.5696	9	3151970	0.421703	830.885	971.227
7	1	117	1177	108.977	34.2885	0.155029	0.00704431	0.0788794	0.000522137	0.00960731	0.000504971	3.33786e-06	0.000883579	0.513877	0.0199223	8.58307e-06	0	4.81606e-05	0.213142	0	0.000161171	0	0	0.000366211	0.162074	0.0890088	0.00139189	0.5338	4.81606e-05	0.213669	0.604278	0.5338	8.58307e-06	0.155029	0.00704431	0.0794015	0.0109992	4.74964	7.95497	6.039	4.11817	4.17077	-1.23071	33.014	10.3636	3.07181e+06	0.162074	841.106	810.515
8	1	118	1178	108.976	34.2878	0.106548	0.00513077	0.180838	0.000518322	2.09808e-05	0.000115395	9.53674e-07	0.00146007	0.439849	0.00507879	5.91278e-05	0	2.90871e-05	0.260125	0	0	0	0	0.00022316	0.111679	0.181377	0.00157642	0.444928	2.90871e-05	0.260351	0.622803	0.444928	5.91278e-05	0.106548	0.00513077	0.181356	0.0015974	6.40079	5.57337	8.11963	3.80813	3.9635	2.82589	34.0086	9	2743577	0.111679	656.055	605.492
9	1	119	1179	108.978	34.287	0.0915031	0.0225019	0.207721	0.111977	0.000600815	0.0017643	0	0.00216484	0.507555	0.00343323	0.0452142	0.000146866	3.33786e-06	0.00507402	0	0	0.000339985	0	0	0.114005	0.320299	0.00392914	0.510989	0.000150204	0.00541401	0.831783	0.510989	0.0452142	0.0915031	0.0225019	0.319698	0.00452995	3.03369	6.39079	2.90919	5.91364	2.65065	2.62806	35.7689	7.04348	2.18105e+06	0.114005	640.021	21.9303
10	1	120	118	108.925	34.3083	0.375104	0.00902653	0.271045	0.00367737	0.0161467	0.00303411	2.24113e-05	0.000935555	0.187845	0.00663662	0.0627952	0	0.00472259	0.0515037	0	0.0033412	0.00111961	0	0.00214529	0.38413	0.290869	0.00399208	0.194482	0.00472259	0.0590091	0.482706	0.194482	0.0627952	0.375104	0.00902653	0.274722	0.0201387	7.99888	6.92425	2.60768	4.5626	0.267733	3.41277	30.6726	19.7143	2.38429e+06	0.38413	537.861	160.057
11	1	121	1180	108.98	34.2858	0.262229	0.0150518	0.312114	0.0337691	0.0250039	0.00717783	3.71933e-05	0.00792694	0.025054	0.000155449	0.180755	0	0	0.0208488	0	9.53674e-07	0.109875	0	4.76837e-07	0.277281	0.370887	0.015142	0.0252094	0	0.130725	0.411083	0.0252094	0.180755	0.262229	0.0150518	0.345883	0.0401459	5.90375	4.5867	4.24181	7.66711	4.00623	7.88332	34.6683	3.42857	1.30663e+06	0.277281	351.446	68.7729
12	1	100	1155	108.966	34.2886	0.313727	0.0123405	0.00154162	0.00221729	0.00405502	0.000520229	9.53674e-07	0.0024476	0.316391	0.0068326	0.154413	0.00031805	0	0.113131	0	0.0554714	0.016593	0	0	0.326067	0.00781393	0.00296879	0.323224	0.00031805	0.185195	0.327174	0.323224	0.154413	0.313727	0.0123405	0.00375891	0.00702381	3.2128	3.41342	8.69409	6.43168	6.19546	12.3787	33.1575	8.4	802990	0.326067	1441.86	1391.48
13	1	101	1156	108.964	34.2876	0.300548	0.0560899	0.00891781	0.00162077	0.00273037	0.0149508	5.19753e-05	0.00531053	0.474053	0.0740309	0.0550394	0.00454712	0.00073719	0.000890255	0	3.33786e-05	0	0	0.000448704	0.356637	0.0132689	0.0203133	0.548084	0.00528431	0.00137234	0.507636	0.548084	0.0550394	0.300548	0.0560899	0.0105386	0.0230436	10.0741	1.88278	1.94412	5.42185	6.74313	0.0472965	32.5696	7.5	795807	0.356637	1340.02	1007.83
14	1	102	116	108.919	34.3093	0.355548	0.0144477	0.145365	0.0253797	0.0243869	0.00680065	4.76837e-07	0.00232506	0.0639138	0.0138087	0.332277	8.58307e-06	0	0.0149956	0	0	0.00041008	0	0.000333309	0.369996	0.195131	0.00912619	0.0777225	8.58307e-06	0.015739	0.268171	0.0777225	0.332277	0.355548	0.0144477	0.170744	0.0335131	2.59424	5.92765	7.20487	1.37792	12.6797	4.13617	32.0501	11.3571	2399986	0.369996	623.536	39.7658
15	1	103	1160	108.967	34.2876	0.33332	0.0061574	0.0702472	0.00250721	0.0566392	0.00421286	0.000276089	0.00250101	0.146373	0.00933123	0.305638	0.00022459	0.000308514	0.0446067	0	6.67572e-05	0.0133467	0	0.00424385	0.339478	0.129394	0.00698996	0.155704	0.000533104	0.062264	0.282756	0.155704	0.305638	0.33332	0.0061574	0.0727544	0.0636291	1.11176	1.0595	11.6686	3.29222	10.2511	-2.26077	33.7044	8.4	1.26704e+06	0.339478	1009.12	974.107
16	1	104	1161	108.967	34.288	0.423247	0.00956631	0.0351615	0.00207853	0.0117559	0.00458813	0.000837326	0.000893116	0.0877657	0.000962257	0.378618	2.28882e-05	0.000303745	0.0405889	0	4.29153e-06	0.00149441	0	0.00182438	0.432814	0.048996	0.00631857	0.088728	0.000326633	0.0441995	0.14308	0.088728	0.378618	0.423247	0.00956631	0.03724	0.0180745	-6.20983	3.16551	2.21293	-1.83187	9.04104	8.10726	33.8138	8.4	1249363	0.432814	1080.24	984.469
17	1	105	1162	108.968	34.2881	0.40308	0.0434408	0.173301	0.0121059	0.00103331	0.00632763	0.000319004	0.00139475	0.258481	6.7234e-05	0.0926967	0.000905991	0	0.00411177	0	0.000762463	0.000156879	0	0.0018158	0.446521	0.18644	0.00804138	0.258548	0.000905991	0.00684691	0.452962	0.258548	0.0926967	0.40308	0.0434408	0.185407	0.00907469	11.0361	8.22279	7.84788	2.32625	3.62023	4.10332	35.2801	8.4	1.85594e+06	0.446521	1099.71	1311.58
18	1	106	1163	108.967	34.2883	0.31907	0.0090704	0.0269279	0.00552177	0.0334115	0.00462055	0.000732899	0.00207424	0.124085	0.00320625	0.335563	4.76837e-07	0.000379086	0.133068	0	0	0.00178766	0	0.000139236	0.32814	0.0658612	0.00742769	0.127291	0.000379562	0.135337	0.197374	0.127291	0.335563	0.31907	0.0090704	0.0324497	0.0408392	2.90099	12.235	15.2495	-4.18812	1.03915	5.16598	34.9417	8.4	1.18688e+06	0.32814	1168.68	1009.76
19	1	107	1164	108.967	34.2892	0.371279	0.00856161	0.0254583	0.00556183	0.0830121	0.00283861	0.000709057	0.00200892	0.171103	0.0227618	0.292562	0	0.000358105	0.00553274	0	0	0.00106192	0	0.00628138	0.379841	0.114032	0.00555658	0.193865	0.000358105	0.0137844	0.290692	0.193865	0.292562	0.371279	0.00856161	0.0310202	0.0885687	-1.32167	5.96093	19.2594	11.2336	41.6995	-0.152987	35.95	8.4	1.0575e+06	0.379841	1490.65	1433.84
20	1	108	1165	108.969	34.2888	0.334028	0.0601492	0.205287	0.0109673	0.00152445	0.00194597	0.000167847	0.00356245	0.232124	0.00197697	0.0954614	0.000135422	0.000203133	0.0486951	0	0.00178337	0.00180054	0	0.000140667	0.394177	0.217779	0.00567627	0.234101	0.000338554	0.0524669	0.455579	0.234101	0.0954614	0.334028	0.0601492	0.216254	0.00720072	2.88216	4.50062	9.22529	2.38036	6.01406	5.95467	36.5551	9.47368	3.32812e+06	0.394177	1037.54	1238.88
21	1	109	1167	108.97	34.289	0.330235	0.0579872	0.182735	0.00172996	0.0119419	0.0012145	3.8147e-06	0.00194502	0.330183	7.05719e-05	0.0265899	0	0.000244617	0.0530648	0	9.53674e-07	0.000954628	0	0.00106096	0.388222	0.196407	0.00316334	0.330254	0.000244617	0.055119	0.529754	0.330254	0.0265899	0.330235	0.0579872	0.184465	0.0151052	6.39733	1.94791	4.77503	3.35834	4.17686	8.70015	35.3177	12.7273	3703644	0.388222	1100.13	898.699
22	1	110	1168	108.969	34.2886	0.314876	0.0868635	0.0453568	0.111627	0.0161943	0.00159025	0.000116348	0.00196266	0.379864	4.76837e-06	0.028419	0.000516415	5.24521e-05	0.00632381	0	9.53674e-07	0	0	0.00589943	0.40174	0.173178	0.00366926	0.379869	0.000568867	0.012557	0.556711	0.379869	0.028419	0.314876	0.0868635	0.156983	0.0198636	7.49399	2.98655	4.9378	-0.630285	5.53832	5.44602	35.2049	9.47368	2841339	0.40174	1125.92	1510.72
23	1	122	1181	108.981	34.2895	0.319761	0.0685902	0.101289	0.0162644	0.00706911	0.0080018	1.33514e-05	0.00289679	0.417634	0.00292492	0.0124955	0.00155544	0.00156975	0.0252023	0	0.000199318	0.00187302	0	0.0126605	0.388351	0.124623	0.0109119	0.420558	0.00312519	0.0399351	0.553168	0.420558	0.0124955	0.319761	0.0685902	0.117554	0.0179811	5.6902	0.288532	6.86775	1.7425	6.43221	4.69018	31.1238	14.8	2.69487e+06	0.388351	578.079	44.7543
24	1	123	1182	108.991	34.2877	0.615739	0.000906944	0.268872	0.000904083	0	2.38419e-06	0	0.00171757	0.000850201	0	0.000741959	0	0	0.108197	0	0.000705719	2.38419e-06	0	2.71797e-05	0.616646	0.269776	0.00171995	0.000850201	0	0.110266	0.272346	0.000850201	0.000741959	0.615739	0.000906944	0.269776	0.00171995	5.14953	4.15619	8.61252	7.87328	1.90937	3.75741	41.7094		275771	0.616646	726.787	47.3366
25	1	124	1183	108.991	34.2881	0.66776	4.33922e-05	0.215322	0.00110769	0	0	9.05991e-06	0.00112247	0.00362205	0	0.000315189	2.86102e-06	0	0.102804	0	0.00307226	0.00135899	0	0	0.667804	0.21643	0.00113153	0.00362205	2.86102e-06	0.110695	0.221183	0.00362205	0.000315189	0.66776	4.33922e-05	0.21643	0.00113153	4.5029	5.88048	11.3745	8.78438	0.414435	3.57062	42.3657		271962	0.667804	689.174	49.2113
26	1	125	1186	108.887	34.2866	0.285804	0.0180979	0.235825	0.00583124	0.00365925	0.00502396	0.000102043	0.00239086	0.250007	0.0662565	0.105835	0.00320721	0.00203705	0.0145168	0	0	0.000123978	0	0.000957966	0.303902	0.245316	0.00751686	0.316263	0.00524425	0.015923	0.502839	0.316263	0.105835	0.285804	0.0180979	0.241656	0.0111761	3.85753	7.97749	5.59381	7.41244	3.2691	4.45026	34.7572	17.6	2.69739e+06	0.303902	644.011	31.3134
27	1	126	1187	108.887	34.2868	0.309878	0.0146093	0.132064	0.00578833	0.0436468	0.00403214	0.000344753	0.00272322	0.0319324	0.00161648	0.346789	4.76837e-07	0	0.104174	0	5.48363e-05	0.00172281	0	0	0.324488	0.181499	0.0071001	0.0335488	4.76837e-07	0.106575	0.220531	0.0335488	0.346789	0.309878	0.0146093	0.137852	0.0507469	-0.347206	9.91358	7.40253	-2.98286	3.44201	12.079	35.3485	17.6	2.68937e+06	0.324488	611.928	31.994
28	1	127	1188	108.887	34.2871	0.2436	0.0161424	0.0436158	0.0380869	0.0128708	0.00172377	4.52995e-05	0.00131607	0.260331	0.0257177	0.344753	0.00501871	0.000163555	0.00653124	0	1.33514e-05	0	0	7.05719e-05	0.259742	0.0945735	0.00308514	0.286049	0.00518227	0.00661516	0.35799	0.286049	0.344753	0.2436	0.0161424	0.0817027	0.0159559	-1.20328	5.16771	17.8785	1.74691	-0.115253	4.37116	34.1966	17.6	2.56234e+06	0.259742	607.646	32.565
29	1	128	1189	108.888	34.2872	0.318068	0.0217667	0.210048	0.000502586	0.00156498	0.00244713	9.10759e-05	0.00626135	0.26645	0.0343299	0.0871449	0.00551367	0.00369835	0.0410619	0	6.19888e-06	0.000707626	0	0.000229836	0.339834	0.212115	0.00879955	0.30078	0.00921202	0.0421138	0.487365	0.30078	0.0871449	0.318068	0.0217667	0.21055	0.0103645	4.78577	5.06241	3.04122	5.06159	6.21325	2.37968	33.6258	17.6	2.40103e+06	0.339834	625.394	29.4267
30	1	129	119	108.928	34.3099	0.292276	0.0180717	0.469161	0.0025382	0.00944424	0.00120783	4.76837e-06	0.00242042	0.0198398	0	0.069561	0.0112343	0.0115409	0.0782437	0	0	0.000360489	0	0.0102997	0.310348	0.481143	0.00363302	0.0198398	0.0227752	0.0927005	0.504616	0.0198398	0.069561	0.292276	0.0180717	0.471699	0.0130773	3.38785	2.4821	2.84181	4.07997	3.24972	6.72449	34.764	14.1	2041397	0.310348	549.231	170.319
31	1	130	1190	108.887	34.2854	0.249114	0.00982666	0.110211	0.0098877	0.0187454	0.00107431	4.29153e-06	0.00454664	0.358743	0.0134501	0.0716987	0	0	0.150094	0	1.43051e-06	0.00259447	0	8.58307e-06	0.25894	0.138844	0.00562525	0.372193	0	0.152698	0.503213	0.372193	0.0716987	0.249114	0.00982666	0.120099	0.0243707	3.74351	10.2307	11.2293	7.75137	3.40898	4.98885	35.1742	20.64	3.29313e+06	0.25894	487.747	29.5295
32	1	131	1192	108.918	34.2852	0.307444	0.0288453	0.219364	0.00803423	0.0679402	0.00301933	7.20024e-05	0.00273132	0.142371	0.0126314	0.182363	1.43051e-06	1.4782e-05	0.00885916	0	1.90735e-05	0.00182009	0	0.0144706	0.336289	0.295338	0.00582266	0.155003	1.62125e-05	0.0251689	0.443532	0.155003	0.182363	0.307444	0.0288453	0.227398	0.0737629	8.18028	3.79447	9.98966	4.41664	15.2068	10.3391	35.1981	59.4	3923294	0.336289	460.988	411.555
33	1	132	1193	108.92	34.2861	0.0909352	0.00624466	0.747173	0.000586033	3.00407e-05	0.000357151	8.58307e-05	0.00251436	0.000543118	0.000498295	0.0334125	0.0289531	0.00875568	0.0740628	0	0	0.00197077	0	0.00387716	0.0971799	0.747789	0.00295734	0.00104141	0.0377088	0.0799108	0.75129	0.00104141	0.0334125	0.0909352	0.00624466	0.747759	0.00298738	1.85762	9.10009	3.13626	4.1125	13.8772	3.74152	36.1859	28.2	5561508	0.0971799	755.285	52.292
34	1	133	1194	108.922	34.2851	0.209968	0.00738239	0.3255	0.00813913	0.000319958	0.006176	8.7738e-05	0.000832558	0.179325	0.000229836	0.0596929	0.00317335	0.00185013	0.125548	0	0.0295281	0.0420179	0	0.000128746	0.21735	0.33396	0.00709629	0.179555	0.00502348	0.197323	0.520381	0.179555	0.0596929	0.209968	0.00738239	0.33364	0.00741625	5.95577	6.44876	9.51958	4.88046	2.82612	5.29172	36.4764	42.8571	5.78553e+06	0.21735	603.717	392.518
35	1	134	1195	108.923	34.286	0.166158	1.90735e-06	0.622399	0.000510693	7.24792e-05	0.000164986	4.29153e-06	0.000653744	0.00291395	0	0.0265188	0.00858068	0.000233173	0.169639	0	0	0.000907421	0	0.000752926	0.16616	0.622982	0.000823021	0.00291395	0.00881386	0.171788	0.626719	0.00291395	0.0265188	0.166158	1.90735e-06	0.62291	0.0008955	5.21887	5.46704	5.53154	-2.14114	1.44383	3.73925	37.8129	49.75	5546820	0.16616	741.218	826.101
36	1	135	1196	108.926	34.286	0.101823	0.000971794	0.840865	0.00287056	0.00474739	0.000597	4.81606e-05	0.00274563	0.01051	0	0.0195618	0	9.20296e-05	0.0107865	0	0	0.00221729	0	0.00212097	0.102795	0.848483	0.00339079	0.01051	9.20296e-05	0.0151682	0.862383	0.01051	0.0195618	0.101823	0.000971794	0.843735	0.00813818	7.71809	5.27434	4.90029	5.40911	2.15194	4.00098	39.703	37.2353	5.01386e+06	0.102795	760.302	793.988
37	1	136	1197	108.924	34.2839	0.224318	0.00102997	0.611207	0.0766387	4.24385e-05	0.00079298	0.000464916	0.0015893	0.0146742	0	0.0604296	0.00332022	0.000452995	0.00216627	0	0	0.00241184	0	0.000335693	0.225348	0.687888	0.00284719	0.0146742	0.00377321	0.00504065	0.705409	0.0146742	0.0604296	0.224318	0.00102997	0.687845	0.00288963	3.29966	5.33258	10.6041	9.06874	4.37109	3.21859	37.225	30.8936	5.83486e+06	0.225348	805.628	289.239
38	1	137	1198	108.929	34.284	0.351423	0.0188961	0.221261	0.0229092	0.0565338	0.00111818	9.53674e-07	0.00248146	0.18733	0.00669861	0.106266	1.90735e-06	1.14441e-05	0.0221114	0	0.000235081	0.00257969	0	0.000104427	0.370319	0.300704	0.0036006	0.194028	1.33514e-05	0.0250688	0.491634	0.194028	0.106266	0.351423	0.0188961	0.24417	0.0601344	2.98183	2.93547	7.89749	4.5899	7.22141	2.603	35.7245	61.1053	5.68001e+06	0.370319	698.372	257.039
39	1	138	1199	108.929	34.2862	0.332006	0.0421395	0.339824	0.00105286	0.000431061	0.0121112	2.90871e-05	0.00152397	0.222156	1.19209e-05	0.00426483	0.00251198	0.000118256	0.0314231	0	0.000480175	0.00377226	0	0.0060854	0.374146	0.341308	0.0136642	0.222168	0.00263023	0.0418191	0.577128	0.222168	0.00426483	0.332006	0.0421395	0.340877	0.0140953	5.50004	3.69453	5.7923	3.19263	2.63085	5.93013	33.5575	38.7805	4.66525e+06	0.374146	783.321	701.326
40	1	139	12	108.934	34.3121	0.282531	0.0468454	0.232256	0.0253057	0.0174561	0.00760126	0.000124454	0.00296402	0.158782	0.0251703	0.140167	3.48091e-05	0.000449657	0.0547132	0	1.43051e-06	0.00347853	0	0.000259399	0.329377	0.275018	0.0106897	0.183952	0.000484467	0.0603118	0.44449	0.183952	0.140167	0.282531	0.0468454	0.257562	0.0281458	5.41028	4.60931	3.63908	5.38324	1.86452	8.27889	33.1234	50.7692	1.20181e+06	0.329377	734.758
41	1	140	120	108.932	34.3099	0.320281	0.0236816	0.51844	0.00424051	0.000562668	0.00216484	2.38419e-06	0.00195408	0.0293088	4.91142e-05	0.0373821	0.00227785	2.90871e-05	0.05828	0	0	0.000128746	0	0.00106239	0.343963	0.523243	0.0041213	0.0293579	0.00230694	0.0596261	0.556673	0.0293579	0.0373821	0.320281	0.0236816	0.52268	0.00468397	5.23804	5.531	10.4407	4.22324	2.2183	4.83235	30.8128	27.6923	1.93142e+06	0.343963	890.343	268.507
42	1	141	1200	108.931	34.2862	0.297969	0.0306911	0.380458	0.00338268	0.000381947	0.00691176	9.53674e-07	0.00269651	0.250118	0.01121	0.00738573	0.00330639	0.000709057	0.00106049	0	0	0.000388145	0	0.00332594	0.32866	0.384223	0.00960922	0.261328	0.00401545	0.00477886	0.64395	0.261328	0.00738573	0.297969	0.0306911	0.383841	0.00999117	3.96204	9.6564	7.83576	4.23897	1.56157	6.91306	31.9168	48.6207	4024699	0.32866	815.996	432.183
43	1	142	1201	108.93	34.2847	0.188193	0.00822306	0.687718	0.0348411	0.000149727	8.86917e-05	0	0.00306892	0.0365858	0	0.0244803	0.0016036	0	0.00633955	0	0	0.00515938	0	0.00354814	0.196416	0.722709	0.00315762	0.0365858	0.0016036	0.0150471	0.762453	0.0365858	0.0244803	0.188193	0.00822306	0.722559	0.00330734	2.35937	5.71144	12.8912	6.80818	3.24551	3.41501	35.4442	48.6207	5081538	0.196416	653.042	231.092
44	1	143	1202	108.932	34.2848	0.171264	0.0193853	0.279803	0.0823007	0.0651555	0.000324726	1.90735e-06	0.00218821	0.303137	4.91142e-05	0.0318108	0	0	0.0431581	0	9.29832e-05	0.0011487	0	0.000179768	0.190649	0.427259	0.00251484	0.303186	0	0.0445795	0.732912	0.303186	0.0318108	0.171264	0.0193853	0.362104	0.0676703	4.51715	4.91124	3.5521	2.51612	5.12006	5.45998	33.578	48.6207	4.80914e+06	0.190649	522.069	205.381
45	1	144	1203	108.932	34.2862	0.293558	0.0662537	0.207683	0.00135183	0.000106335	0.0057621	2.81334e-05	0.0017004	0.404121	6.19888e-05	2.19345e-05	1.43051e-06	0	0.018127	0	0	0.000617504	0	0.000606537	0.359811	0.209141	0.00749063	0.404183	1.43051e-06	0.019351	0.620752	0.404183	2.19345e-05	0.293558	0.0662537	0.209034	0.00759697	4.26528	0.723042	3.48984	-1.02661	7.86999	4.6341	33.9232	105.176	3.6099e+06	0.359811	768.27	615.227
46	1	145	1204	108.934	34.2862	0.276253	0.0138874	0.3534	0.00623035	3.09944e-05	0.00342417	3.8147e-06	0.00183487	0.235564	0.0617819	0.00030756	0.00312567	0.00542116	0.0277238	0	0	0.00209284	0	0.00468302	0.290141	0.359661	0.00526285	0.297346	0.00854683	0.0387354	0.600488	0.297346	0.00030756	0.276253	0.0138874	0.35963	0.00529385	3.85811	4.39491	5.39506	2.45156	0.598576	4.37184	34.6888	105.176	3679544	0.290141	737.182	716.244
47	1	146	1206	108.934	34.2858	0.22481	0.0377684	0.319544	0.0206418	0.017756	0.00359154	2.86102e-05	0.00114632	0.144805	0.0355511	0.128217	0.000211716	0.0011878	0.0616088	0	0	0.000831604	0	0.00180721	0.262578	0.357942	0.00476646	0.180356	0.00139952	0.0647416	0.507513	0.180356	0.128217	0.22481	0.0377684	0.340186	0.0225224	7.8729	6.72335	5.60424	2.10161	1.66954	6.71922	35.6253	39.6923	3.91887e+06	0.262578	664.709	298.766
48	1	147	1207	108.938	34.2855	0.214464	0.0573092	0.473833	0.0184312	0.00438595	0.0019331	0.000501156	0.00303745	0.197728	1.19209e-05	0.00880814	0.00235891	2.71797e-05	0.00201702	0	0	0.0129004	0	0.00225353	0.271773	0.49665	0.00547171	0.19774	0.00238609	0.0171714	0.69985	0.19774	0.00880814	0.214464	0.0573092	0.492264	0.00985765	-0.360228	5.18964	3.76616	10.3387	4.35224	5.15777	31.5955	28.4211	5514222	0.271773	655.372	306.321
49	1	148	1208	108.939	34.2855	0.294962	0.0208702	0.307637	0.0303559	0.000338554	0.00370359	6.19888e-06	0.00167799	0.258358	0	0.0161633	0.00156355	3.09944e-05	0.0593591	0	0	0.00321388	0	0.00175905	0.315833	0.338331	0.00538778	0.258358	0.00159454	0.064332	0.602077	0.258358	0.0161633	0.294962	0.0208702	0.337993	0.00572634	3.69656	5.49761	7.02947	3.81313	4.47443	6.93813	30.8504	28.4211	5509292	0.315833	671.014	306.52
50	1	149	1209	108.942	34.2859	0.223176	0.00383711	0.580236	0.00120115	0.00484562	0.00498247	0.00028801	0.00304985	0.0159001	0.000780106	0.0264769	0.0031209	0.000420094	0.115889	0	0	0.0121899	0	0.00358582	0.227013	0.586283	0.00832033	0.0166802	0.00354099	0.131685	0.610504	0.0166802	0.0264769	0.223176	0.00383711	0.581438	0.013166	6.44923	6.06082	5.29268	3.87213	1.69349	2.99562	32.9388	42.75	4.56123e+06	0.227013	769.909	315.294
51	1	150	121	108.93	34.3082	0.260926	0.022202	0.238029	0.0134277	0.0395465	0.0052762	5.72205e-05	0.00257063	0.199313	0.0233402	0.0981851	3.91006e-05	1.62125e-05	0.0905533	0	0	0.00467873	0	0.00184012	0.283128	0.291003	0.00790405	0.222653	5.53131e-05	0.0970721	0.498219	0.222653	0.0981851	0.260926	0.022202	0.251456	0.0474505	2.84332	9.22827	4.89677	9.88291	3.01018	3.77017	33.4105	16.5882	3.12126e+06	0.283128	547.382	144.601
52	1	151	1210	108.94	34.2856	0.306754	0.0421987	0.437873	0.0345678	0.00436306	0.0022397	4.33922e-05	0.00242186	0.0776939	0	0.0633683	0.00943041	0.0033431	0.00229025	0	0	0.0130329	0	0.000266552	0.348953	0.476804	0.00470495	0.0776939	0.0127735	0.0157027	0.559203	0.0776939	0.0633683	0.306754	0.0421987	0.472441	0.00906801	0.598502	-0.406446	3.35954	2.46433	0.66635	2.25738	31.9099	28.4211	5.23663e+06	0.348953	696.742	309.995
53	1	152	1211	108.943	34.2838	0.390743	0.0110974	0.294779	0.00747013	0.0260954	0.00508547	1.81198e-05	0.00412846	0.111918	0.00820398	0.12109	0.00145149	0.00104094	0.00901651	0	0.000214577	0.00287533	0	0.00477123	0.40184	0.328345	0.00923204	0.120122	0.00249243	0.0168777	0.449495	0.120122	0.12109	0.390743	0.0110974	0.302249	0.0353274	1.43312	5.41178	4.39549	5.89162	1.7589	4.3879	35.1229	62.4	4632974	0.40184	621.192	311.319
54	1	153	1212	108.944	34.2853	0.197436	0.104126	0.374454	0.00544977	0.00115681	0.0060463	1.71661e-05	0.00142527	0.181761	1.90735e-06	0.0153213	0.0107598	0.00128889	0.0901566	0	0	0.000609398	0	0.00925684	0.301562	0.38106	0.00748873	0.181763	0.0120487	0.100757	0.57031	0.181763	0.0153213	0.197436	0.104126	0.379903	0.00864553	0.626409	4.59637	3.42875	2.54011	3.56553	1.7405	37.724	47.6923	5.97312e+06	0.301562	851.526	228.081
55	1	154	1213	108.943	34.2859	0.436687	0.00881815	0.289476	0.00195456	0.000404835	0.00243664	0.000471115	0.00229931	0.0165253	0.000527859	0.198153	0.0027113	0.00426006	0.0248857	0	0.00103331	0.00149822	0	0.00699377	0.445505	0.291835	0.00520706	0.0170531	0.00697136	0.035275	0.313568	0.0170531	0.198153	0.436687	0.00881815	0.29143	0.0056119	3.22896	7.17328	3.58263	2.84813	4.36334	5.53574	34.4906	42.75	4644952	0.445505	844.254	267.052
56	1	155	1214	108.943	34.2863	0.240177	0.0220785	0.152022	0.0130954	0.0056901	0.00229025	0.000222683	0.000849724	0.355876	0.0254288	0.0579548	2.57492e-05	3.43323e-05	0.124122	0	1.90735e-06	0	0	0.00013113	0.262255	0.170808	0.00336266	0.381305	6.00815e-05	0.124255	0.530046	0.381305	0.0579548	0.240177	0.0220785	0.165118	0.00905275	4.38053	7.04716	8.21735	6.15791	3.51851	6.9689	35.0853	42.75	4.67792e+06	0.262255	900.334	254.624
57	1	156	1215	108.944	34.2866	0.243556	0.0320082	0.48621	0.00835419	0.00103235	0.001091	2.47955e-05	0.000676155	0.024744	0.000110149	0.0308633	0.00347948	0.00157928	0.144015	0	0.000945091	0.0105228	0	0.0106826	0.275564	0.495596	0.00179195	0.0248542	0.00505876	0.166271	0.522132	0.0248542	0.0308633	0.243556	0.0320082	0.494564	0.00282431	6.26799	6.01193	12.3035	0.712075	4.35334	6.03601	39.1288	47.6923	5404711	0.275564	1062.84	184.424
58	1	157	1216	108.949	34.2875	0.278043	0.014101	0.135075	0.00845241	0.0178452	0.00372505	0	0.00214434	0.112897	0.0151768	0.242979	0	0	0.168827	0	1.62125e-05	4.1008e-05	0	0.000676632	0.292144	0.161373	0.00586939	0.128074	0	0.169561	0.280139	0.128074	0.242979	0.278043	0.014101	0.143528	0.0237145	7.29922	6.57804	11.878	-4.02052	4.78913	4.36256	33.9198	31.875	5.52851e+06	0.292144	480.148	104.081
59	1	158	1217	108.946	34.287	0.277424	0.0446868	0.420126	0.104311	0.0108685	0.000707626	8.4877e-05	0.00257826	0.0966687	2.0504e-05	0.041502	9.29832e-05	0	0.000865936	0	0	6.29425e-05	0	0	0.322111	0.535305	0.00337076	0.0966892	9.29832e-05	0.000928879	0.635345	0.0966892	0.041502	0.277424	0.0446868	0.524437	0.0142393	5.25173	5.32217	9.33744	5.51011	12.0782	8.20089	35.181	40.8889	6.14605e+06	0.322111	951.204	174.556
60	1	159	1218	108.946	34.2863	0.357679	0.0204206	0.516598	0.00287294	0.0295463	0.00811338	6.00815e-05	0.00225496	0.00710726	0	0.0294242	0.00591469	0.00042963	0.0051837	0	1.4782e-05	0.0136862	0	0.000693798	0.3781	0.549017	0.0104284	0.00710726	0.00634432	0.0195785	0.566553	0.00710726	0.0294242	0.357679	0.0204206	0.519471	0.0399747	6.22852	3.20285	4.22497	5.09962	2.89986	2.24483	38.6093	40.8889	6546422	0.3781	907.294	199.866
61	1	160	1219	108.946	34.2853	0.212442	0.0268826	0.615758	0.0015974	0	0.00250626	0.000209332	0.00131321	0.00356722	1.71661e-05	0.0423245	0.0134997	0.00996256	0.0306458	0	0	0.0148501	0	0.00712585	0.239325	0.617355	0.0040288	0.00358438	0.0234623	0.0699196	0.624951	0.00358438	0.0423245	0.212442	0.0268826	0.617355	0.0040288	1.80424	5.19037	13.483	3.78421	13.1692	6.58404	39.7167	52.2609	7.11736e+06	0.239325	902.644	205.954
62	1	161	122	108.935	34.3097	0.272687	0.017498	0.130279	0.00567865	0.0212235	0.00300217	1.09673e-05	0.00158071	0.359252	0.00535822	0.0690675	0.00492668	0.00104332	0.107992	0	2.81334e-05	0.000371456	0	0	0.290185	0.157181	0.00459385	0.364611	0.00597	0.108391	0.521028	0.364611	0.0690675	0.272687	0.017498	0.135958	0.0258174	6.10252	5.49709	12.7302	2.90728	2.91832	6.54726	35.4749	52.1538	2.23702e+06	0.290185	1193.93	252.29
63	1	162	1220	108.947	34.2861	0.264883	0.00536013	0.566175	0.0270019	0.00100899	0.000887394	0.000197887	0.00288963	0.0376143	0	0.0361242	7.15256e-06	0.000264168	0.0394959	0	0	0.0117364	0	0.00635433	0.270243	0.594186	0.00397491	0.0376143	0.00027132	0.0575867	0.635775	0.0376143	0.0361242	0.264883	0.00536013	0.593177	0.0049839	5.14693	7.95296	5.52154	5.51069	6.8402	0.222669	36.3842	40.8889	6859957	0.270243	848.482	185.261
64	1	163	1221	108.95	34.2853	0.231971	0.021122	0.605928	0.0174212	0.000820637	0.000358582	0.000335693	0.00170898	0.0445433	0	0.0544763	0.00189495	3.33786e-06	0.0153341	0	0	0.0039115	0	0.000170231	0.253093	0.62417	0.00240326	0.0445433	0.00189829	0.0194159	0.671116	0.0445433	0.0544763	0.231971	0.021122	0.623349	0.0032239	0.0898972	7.16831	14.4261	2.79048	4.85016	5.53737	36.5311	36.6818	6773434	0.253093	885.639	109.139
65	1	164	1222	108.948	34.2849	0.216271	0.0110087	0.593791	0.00405741	5.00679e-05	0.00515032	2.38419e-05	0.00207663	0.0345211	0	0.0701914	0.00286341	0.000792503	0.0571241	0	2.52724e-05	0.000567913	0	0.00124836	0.22728	0.597898	0.00725079	0.0345211	0.00365591	0.0592031	0.63967	0.0345211	0.0701914	0.216271	0.0110087	0.597848	0.00730085	5.98406	7.41011	8.81508	3.14376	12.1514	5.17172	37.0404	36.6818	7512405	0.22728	760.606	137.756
66	1	165	1223	108.952	34.2857	0.351312	0.0359917	0.130192	0.089005	0.00345468	0.00534916	1.43051e-05	0.00366116	0.161767	0	0.186157	0.00205851	0	0.0296979	0	0	0.00114393	0	0.000196457	0.387303	0.222651	0.00902462	0.161767	0.00205851	0.0310383	0.393443	0.161767	0.186157	0.351312	0.0359917	0.219197	0.0124793	7.15218	4.8465	8.29111	4.2756	1.02585	10.969	35.1126	18.7895	6616043	0.387303	845.201	87.9054
67	1	419	1539	108.954	34.2777	0.351825	0.0145984	0.332699	0.0354815	0.00685501	0.00418043	4.19617e-05	0.00364113	0.0742416	0.00135326	0.161123	0.00265074	0.000693798	0.00635719	0	5.19753e-05	0.00223398	0	0.0007658	0.366423	0.375036	0.00786352	0.0755949	0.00334454	0.0106149	0.457141	0.0755949	0.161123	0.351825	0.0145984	0.368181	0.0147185	4.11059	8.27928	11.2285	10.0861	0.138235	2.54706	38.0556	22.4118	5603424	0.366423	1180.5	360.237
68	1	420	154	108.966	34.3106	0.345647	0.0073638	0.1939	0.0137773	0.0705004	0.00466919	0	0.00337076	0.0255351	0.00195551	0.322758	0.00154734	0.000241756	0.00587797	0	0	0.00119352	0	0.00165081	0.353011	0.278177	0.00803995	0.0274906	0.00178909	0.00873375	0.311752	0.0274906	0.322758	0.345647	0.0073638	0.207677	0.0785403	6.00476	8.19196	5.15902	-0.250333	5.90634	0.478496	32.8568		506884	0.353011	1025.37	103.229
69	1	421	1540	108.956	34.2762	0.29342	0.035028	0.391242	0.00504065	0.0130506	0.00837421	7.20024e-05	0.00337505	0.160266	0.0224538	0.0510778	0.00210285	4.76837e-06	0.00468588	0	0.000818253	0.00093317	0	0.00805426	0.328448	0.409333	0.0118213	0.18272	0.00210762	0.0144916	0.581421	0.18272	0.0510778	0.29342	0.035028	0.396283	0.0248718	5.69233	5.40193	7.41084	2.63002	5.28245	7.14094	38.2128	33.3214	6.9085e+06	0.328448	1579.24	151.68
70	1	422	1541	108.957	34.2764	0.182371	0.0151854	0.405829	0.00724363	0.0180788	0.000747204	0.000998974	0.00577593	0.0892572	0.00664854	0.100916	0.0139217	0.00353098	0.123396	0	0.00322676	0.014883	0	0.00796461	0.197556	0.431152	0.00752211	0.0959058	0.0174527	0.149496	0.527931	0.0959058	0.100916	0.182371	0.0151854	0.413073	0.0256009	4.59661	3.96755	8.62785	5.43025	2.03716	8.71205	36.2372	48.2553	6.17567e+06	0.197556	1508.78	133.285
71	1	423	1542	108.956	34.2769	0.327053	0.0140567	0.246071	0.0269065	0.0273328	0.000759125	1.43051e-05	0.00302887	0.0977683	0.0225058	0.218771	7.15256e-06	0.000804901	0.00878239	0	0	1.00136e-05	0	0.00612879	0.341109	0.30031	0.0038023	0.120274	0.000812054	0.0149217	0.401881	0.120274	0.218771	0.327053	0.0140567	0.272977	0.0311351	4.74024	5.72027	8.07416	3.81526	6.13471	3.86274	38.7289	33.3214	5982204	0.341109	1512.41	118.864
72	1	424	1543	108.956	34.2777	0.302192	0.00703955	0.331668	0.00695133	0.0119185	0.00240374	0.000102997	0.00251484	0.122129	0.000368595	0.11962	0.0008111	0.00663042	0.064929	0	0.00121498	0.00144434	0	0.0164146	0.309232	0.350538	0.00502157	0.122498	0.00744152	0.0856495	0.477689	0.122498	0.11962	0.302192	0.00703955	0.33862	0.0169401	4.768	5.07173	2.95812	10.5145	2.62819	6.05083	39.4023	33.3214	4669814	0.309232	1239.99	95.8659
73	1	425	1544	108.957	34.2777	0.334499	0.0120606	0.382136	0.00528812	0.0135431	0.000350475	0	0.00114679	0.0933089	0.000692844	0.0928903	0.00509167	0.000529766	0.0461106	0	0.00020504	0	0	0.0120554	0.34656	0.400968	0.00149727	0.0940018	0.00562143	0.0584617	0.495774	0.0940018	0.0928903	0.334499	0.0120606	0.387424	0.0150404	4.68793	5.98966	9.3553	4.76718	4.02038	7.20003	39.5082	12.6316	4426555	0.34656	1231.49	109
74	1	426	1545	108.957	34.2782	0.491829	0.00315237	0.412012	0.00683069	0.000804901	0.001616	6.10352e-05	0.00100183	0.00294447	0	0.0349779	0	1.28746e-05	0.0190701	0	0.0117064	7.20024e-05	0	0.00669622	0.494982	0.419648	0.00267887	0.00294447	1.28746e-05	0.0447564	0.425271	0.00294447	0.0349779	0.491829	0.00315237	0.418843	0.00348377	4.07069	5.02431	6.7984	3.30146	3.80619	3.06381	39.2074	12.6316	3.54794e+06	0.494982	1074.95	148.67
75	1	427	1546	108.955	34.2776	0.357695	0.0109687	0.275651	0.0153885	0.0122232	0.00149965	2.24113e-05	0.00158024	0.121742	0.00956011	0.127616	0.00539255	0.00286293	0.037477	0	0.00542545	0.0121698	0	0.00219679	0.368663	0.303263	0.0031023	0.131302	0.00825548	0.0577974	0.428108	0.131302	0.127616	0.357695	0.0109687	0.29104	0.0153255	6.69661	5.66099	8.16366	4.07872	3.32051	7.43285	38.828	33.3214	5438942	0.368663	1233.24	222.556
76	1	428	1547	108.954	34.2779	0.256733	0.0627208	0.16398	0.040884	0.00823545	0.00491667	0.000243187	0.00383139	0.125801	0.00988388	0.22824	0.0183296	0.000513077	0.00846434	0	0.0380292	0.0268884	0	0.000687122	0.319454	0.2131	0.00899124	0.135685	0.0188427	0.0756879	0.347892	0.135685	0.22824	0.256733	0.0627208	0.204865	0.0172267	4.23295	10.1224	11.9259	3.15312	-2.5992	1.01651	37.9189	22.4118	5268516	0.319454	1062.55	325.486
77	1	429	1548	108.955	34.2782	0.313043	0.0062809	0.296798	0.0862179	0.011343	0.00332451	0.00101328	0.00235415	0.0377178	0	0.16267	7.58171e-05	1.66893e-05	0.0426693	0	0.0154724	0.0207219	0	0.000101089	0.319324	0.394359	0.00669193	0.0377178	9.25064e-05	0.0791454	0.438769	0.0377178	0.16267	0.313043	0.0062809	0.383016	0.0180349	3.69834	5.9863	5.78257	5.05856	2.54049	5.92967	39.2416	40	4516694	0.319324	995.68	151.143
78	1	430	1549	108.958	34.2757	0.282247	0.00298357	0.125292	0.0148077	0.0673766	0.00387192	0.00030756	0.002213	0.163273	0.00126457	0.196623	0.000980854	0.000183582	0.0157504	0	0.0496244	0.0731578	0	4.33922e-05	0.28523	0.207476	0.00639248	0.164537	0.00116444	0.138576	0.377141	0.164537	0.196623	0.282247	0.00298357	0.1401	0.0737691	6.67923	1.57471	5.58537	5.16858	4.40941	8.22263	34.7982	48.2553	6508988	0.28523	1582.33	135.799
79	1	431	155	108.968	34.3108	0.216119	0.00631857	0.267183	0.0283513	0.0133762	0.00319099	0	0.00196075	0.202698	0.0605602	0.105754	9.01222e-05	0	0.0665412	0	0	0.0238409	0	0.00401497	0.222438	0.308911	0.00515175	0.263258	9.01222e-05	0.0943971	0.516761	0.263258	0.105754	0.216119	0.00631857	0.295535	0.018528	1.73743	3.57945	7.8407	4.71932	7.63548	5.29988	30.177	10	372336	0.222438	1142.82	139.338
80	1	432	1550	108.958	34.2763	0.330464	0.0230536	0.302376	0.0077467	0.00441217	0.00246859	6.91414e-05	0.00176144	0.125604	0.000594616	0.135473	0.00148487	0.0038743	0.0190072	0	0.00607061	0.0282102	0	0.00732756	0.353518	0.314535	0.00429916	0.126198	0.00535917	0.0606179	0.444438	0.126198	0.135473	0.330464	0.0230536	0.310122	0.00871134	4.00125	6.09889	5.61562	3.46718	2.29762	4.25369	34.6888	48.2553	5912051	0.353518	1574.97	111.906
81	1	433	1551	108.959	34.2764	0.252393	0.0528946	0.390506	0.00812054	0.00545073	0.00527096	0.000236988	0.00200892	0.134799	0.000195503	0.0931416	0.00553751	0.00170708	0.00508404	0	0.000638962	0.00157356	0	0.0404172	0.305288	0.404078	0.00751686	0.134995	0.00724459	0.0477366	0.546394	0.134995	0.0931416	0.252393	0.0528946	0.398627	0.0129676	4.67747	6.42997	3.16028	3.81575	4.08733	5.22274	37.5907	37.6271	6.23328e+06	0.305288	1451.19	149.804
82	1	434	1552	108.958	34.2767	0.37267	0.0306087	0.320239	0.00836372	0.00731802	0.0044837	0.000105381	0.0040369	0.0674086	0.00127983	0.13701	0.0121965	0.00128841	0.011024	0	0.00352049	0.00492859	0	0.0135021	0.403279	0.33592	0.00862598	0.0686884	0.013485	0.0329919	0.411955	0.0686884	0.13701	0.37267	0.0306087	0.328602	0.015944	3.93453	6.76795	4.69343	4.63393	2.78129	4.58108	36.3158	12.6316	5341059	0.403279	1549.55	93.3627
83	1	435	1553	108.958	34.2771	0.370288	0.0233917	0.207877	0.00118113	0.0113602	0.00238275	0.000129223	0.00520754	0.110024	0.000250816	0.224493	0.00563335	0.00457668	0.00178146	0	0.00789642	6.7234e-05	0	0.0230126	0.39368	0.220418	0.00771952	0.110275	0.01021	0.033205	0.338162	0.110275	0.224493	0.370288	0.0233917	0.209058	0.0190797	1.4779	4.87125	10.6806	8.82892	4.77347	2.31082	37.0917	12.6316	4717272	0.39368	1451.14	94.8915
84	1	436	1554	108.959	34.2772	0.360141	0.0450382	0.281188	0.001688	0.0127416	0.00306749	0.000312805	0.00256491	0.0618625	0.000830173	0.18198	0.00771713	0.0021162	0.00638771	0	1.52588e-05	0.00025034	0	0.0319753	0.40518	0.295617	0.00594521	0.0626926	0.00983334	0.0387521	0.363425	0.0626926	0.18198	0.360141	0.0450382	0.282876	0.0186868	7.22057	7.32849	7.66218	2.58294	-1.35241	6.78421	37.3822	12.6316	4697313	0.40518	1369.45	109.601
85	1	437	1555	108.958	34.2772	0.428152	0.00831461	0.183706	0.00139332	0.017827	0.00113344	0.000254154	0.00277328	0.0249801	0.00105715	0.292291	0.00274706	6.19888e-06	0.0282164	0	0.000515938	0.00036478	0	0.00626755	0.436467	0.202926	0.00416088	0.0260372	0.00275326	0.0353646	0.232067	0.0260372	0.292291	0.428152	0.00831461	0.185099	0.0219879	0.836908	4.37518	4.16194	4.89425	-1.03246	7.60552	37.7753	12.6316	4.62828e+06	0.436467	1455.29	105.722
86	1	438	1556	108.958	34.2774	0.357095	0.0441589	0.236118	0.00276375	0.0100284	0.00779486	0.000500202	0.00508165	0.0882931	0.000167847	0.221942	0.00701904	0.00149965	0.00411272	0	0.00163794	0.000179291	0	0.0114565	0.401254	0.24891	0.0133767	0.0884609	0.0085187	0.0175376	0.35058	0.0884609	0.221942	0.357095	0.0441589	0.238882	0.0234051	6.2109	6.06645	5.04029	-0.557501	-2.26207	5.46209	37.7753	12.6316	4.32042e+06	0.401254	1378.57	115.744
87	1	439	1557	108.957	34.2772	0.309652	0.0401316	0.272504	0.00962639	0.00610876	0.00502443	3.38554e-05	0.00394964	0.0961347	0.000244141	0.197406	0.0240531	0.0021534	0.0142241	0	0.000460148	0.000450611	0	0.0178204	0.349784	0.288239	0.00900793	0.0963788	0.0262065	0.0329771	0.393382	0.0963788	0.197406	0.309652	0.0401316	0.282131	0.0151167	4.25541	9.22289	1.98529	2.88714	3.18795	4.24778	37.9291	12.6316	4.83102e+06	0.349784	1431.25	129.83
88	1	440	1559	108.959	34.2774	0.292024	0.0396228	0.257607	0.0171399	0.00557375	0.00362205	0.001894	0.00354004	0.131473	0.0182509	0.164629	0.0225873	0.004704	0.0109515	0	0.000685215	0.0016365	0	0.0216856	0.331646	0.280321	0.00905609	0.149724	0.0272913	0.037333	0.42085	0.149724	0.164629	0.292024	0.0396228	0.274747	0.0146298	6.04996	10.8439	2.81051	2.17868	1.02876	4.38447	37.3822	12.6316	4419271	0.331646	1331.06	110.544
89	1	441	156	108.969	34.3092	0.235371	0.0153122	0.37424	0.0142632	0.0158634	0.00383949	7.86781e-05	0.00263071	0.112672	0.0167503	0.104677	0.00217342	0.000581741	0.0656033	0	0	0.000201702	0	0.0305572	0.250683	0.404367	0.00654888	0.129423	0.00275516	0.101546	0.523588	0.129423	0.104677	0.235371	0.0153122	0.388504	0.0224123	5.29501	5.52739	5.54022	2.55466	4.60768	4.67111	31.4041	10	624810	0.250683	1009.94	123.403
90	1	442	1563	108.957	34.2756	0.117801	0.0185442	0.587135	0.00220203	0.00123548	0.000228405	1.66893e-05	0.000966549	0.0223484	0	0.0643497	9.53674e-07	0.00137806	0.182793	0	0	0.000983238	0	1.7643e-05	0.136345	0.590573	0.00121164	0.0223484	0.00137901	0.183794	0.614133	0.0223484	0.0643497	0.117801	0.0185442	0.589337	0.00244713	1.74854	4.07192	8.75512	5.80809	0.0849683	7.50737	36.0321	48.2553	6.92544e+06	0.136345	1572.06	161.849
91	1	443	1564	108.961	34.2776	0.33349	0.0464635	0.430041	0.00817871	0.00211763	0.00351334	0.000256538	0.00234175	0.126508	0.000378609	0.0383139	0.00242424	5.57899e-05	0.00560427	0	0	2.6226e-05	0	2.81334e-05	0.379954	0.440337	0.00611162	0.126886	0.00248003	0.00591707	0.572957	0.126886	0.0383139	0.33349	0.0464635	0.43822	0.00822926	2.99587	3.51789	2.66677	5.24606	3.37044	4.78529	37.9565	22.8333	5.09079e+06	0.379954	1215.64	144.048
92	1	444	1565	108.96	34.2778	0.255084	0.0287795	0.499289	0.00524998	0.0178604	0.00275278	5.72205e-05	0.00532436	0.0716133	0	0.100411	0.00480127	0	0.00332308	0	6.67572e-06	0.00359154	0	0.00138617	0.283863	0.522399	0.00813436	0.0716133	0.00480127	0.00877762	0.602147	0.0716133	0.100411	0.255084	0.0287795	0.504539	0.0259948	2.94829	4.2107	11.1175	3.55979	3.60382	4.68415	38.2641	18	4.84996e+06	0.283863	1305.15	157.526
93	1	445	1566	108.96	34.2777	0.19552	0.0507245	0.235988	0.0731716	0.0304084	0.00356674	0.000108242	0.00248814	0.217159	0.000575542	0.121189	0.0262651	0.00223017	0.00724363	0	0.000981808	0.0104799	0	0.0218921	0.246244	0.339568	0.00616312	0.217735	0.0284953	0.0406055	0.562891	0.217735	0.121189	0.19552	0.0507245	0.30916	0.0365715	3.14342	6.77598	4.98253	4.89348	5.86181	8.81843	38.0111	37.6271	4.64131e+06	0.246244	1344.1	157.679
94	1	446	1568	108.961	34.2783	0.266599	0.0106177	0.269212	0.153636	0.0123253	0.00455904	0.0012188	0.00187016	0.023314	1.52588e-05	0.225164	0.00107574	1.23978e-05	0.0220318	0	0.000101089	0.00778198	0	0.000315189	0.277216	0.435174	0.00764799	0.0233293	0.00108814	0.0303802	0.466136	0.0233293	0.225164	0.266599	0.0106177	0.422848	0.0199733	5.3874	6.44472	9.92773	0.423068	2.29982	4.43537	38.1034	22.8333	4.60027e+06	0.277216	1086.43	135.588
95	1	447	1569	108.961	34.2757	0.21671	0.0389714	0.507409	0.0297489	0.0629311	0.00200653	0.000347137	0.00207281	0.0749292	0.00310898	0.0219326	9.53674e-06	0.00144196	0.025671	0	0	0.00203657	0	0.010262	0.255681	0.600089	0.00442648	0.0780382	0.00145149	0.0383811	0.679445	0.0780382	0.0219326	0.21671	0.0389714	0.537158	0.0673575	5.25545	6.23704	6.69653	4.84773	3.38381	7.34218	37.0096	37.6271	7901865	0.255681	1456.07	179.718
96	1	448	157	108.971	34.3085	0.250343	0.0990691	0.3509	0.0339847	0.0260062	0.00554514	0	0.00327444	0.114538	0.000169277	0.0660467	0.000647545	0.000824451	0.00332975	0	0	0.0447192	0	0.000601292	0.349412	0.410891	0.00881958	0.114707	0.001472	0.0486512	0.534248	0.114707	0.0660467	0.250343	0.0990691	0.384884	0.0348258	5.35477	6.64406	4.70363	1.19925	4.2715	7.09313	33.2225	0	640524	0.349412	700.285	127.079
97	1	449	1570	108.961	34.277	0.342051	0.0380464	0.268847	0.00517845	0.0494771	0.00679445	0.000296593	0.00478554	0.0303926	0.0121708	0.230163	0.000291348	0.000264645	0.00358915	0	4.29153e-06	0.000244141	0	0.00728941	0.380097	0.323503	0.0118766	0.0425634	0.000555992	0.0112414	0.365772	0.0425634	0.230163	0.342051	0.0380464	0.274025	0.0613537	5.54819	5.6612	6.45408	3.97749	0.780932	5.00813	38.0898	37.6271	5.92124e+06	0.380097	1415.1	162.285
98	1	450	1571	108.961	34.2763	0.319026	0.0302792	0.309052	0.00187302	0.00942326	0.00493813	6.77109e-05	0.00235796	0.177507	0.0013094	0.102564	0.000282764	0.000624657	0.0247951	0	0.000806332	0.00370026	0	0.00856638	0.349306	0.320349	0.0073638	0.178816	0.000907421	0.0406938	0.505219	0.178816	0.102564	0.319026	0.0302792	0.310925	0.0167871	4.18634	6.91619	8.469	5.77818	4.67853	5.3356	36.3602	37.6271	7.0325e+06	0.349306	1335.86	164.978
99	1	451	1572	108.959	34.2773	0.317324	0.0653558	0.263603	0.00310707	0.00958061	0.00197887	0.000433445	0.00159788	0.189511	9.77516e-05	0.122162	0.00998497	0.00312996	0.0032239	0	0.000147343	0.00082922	0	0.00748873	0.382679	0.276291	0.0040102	0.189609	0.0131149	0.0121341	0.469812	0.189609	0.122162	0.317324	0.0653558	0.26671	0.0135908	14.3566	5.38403	6.77422	8.9761	1.05051	6.3833	37.519	37.6271	4847616	0.382679	1345.73	131.556
100	1	1	1	108.925	34.3107	0.351264	0.00666952	0.235198	0.0265908	0.0153656	0.00109148	7.29561e-05	0.00236893	0.157517	0.0155187	0.182878	0.000581264	1.38283e-05	0.00357199	0	9.25064e-05	0.000669956	0	0.000535011	0.357934	0.277154	0.00353336	0.173036	0.000595093	0.00486946	0.438205	0.173036	0.182878	0.351264	0.00666952	0.261788	0.018899	6.02494	4.99697	3.8247	3.47401	5.75238	2.5367	32.1868	12	1.96685e+06	0.357934	479.296	167.511
101	1	2	10	108.934	34.3116	0.342558	0.0138102	0.148243	0.00813723	0.0126047	0.00243521	0.000140667	0.00305605	0.167265	0.0161204	0.233309	0	0	0.0515499	0	0.000373363	0.000395298	0	0	0.356368	0.168985	0.00563192	0.183385	0	0.0523205	0.341882	0.183385	0.233309	0.342558	0.0138102	0.156381	0.0182366	4.14708	5.11701	6.7668	6.30616	3.27099	11.5535	31.992	50.7692	1.34928e+06	0.356368	826.554	140.788
102	1	3	100	108.992	34.3122	0.286865	0.0307155	0.286196	0.0212893	0.00322676	0.000422955	0	0.00258255	0.189902	0.035543	0.137592	0	0	0.00390053	0	0	0.00169373	0	7.05719e-05	0.317581	0.310712	0.0030055	0.225445	0	0.00566483	0.50362	0.225445	0.137592	0.286865	0.0307155	0.307485	0.00623226	9.524	5.02304	3.79216	10.176	3.23687	7.41253	30.6897	20	303141	0.317581	720.754	36.1058
103	1	4	101	108.991	34.3123	0.267186	0.0271993	0.0425706	0.00223827	0.0152802	0.000948429	1.09673e-05	0.00337219	0.497638	0.0469432	0.0280042	0	0	0.00279522	0	0.0643306	4.19617e-05	0	0.001441	0.294385	0.0600891	0.00433159	0.544581	0	0.0686088	0.562059	0.544581	0.0280042	0.267186	0.0271993	0.0448089	0.0196118	2.03009	2.44428	4.69567	2.66236	8.36923	2.80343	30.5667	20	303016	0.294385	730.671	35.7148
104	1	5	1015	108.967	34.2903	0.303479	0.00556135	0.0363145	0.00664997	0.0722394	0.00341749	0.000828266	0.00138044	0.129092	0.00680876	0.327925	4.48227e-05	0.000491142	0.0932412	0	3.8147e-06	0.0113888	0	0.0011344	0.30904	0.115204	0.0056262	0.135901	0.000535965	0.105768	0.249922	0.135901	0.327925	0.303479	0.00556135	0.0429645	0.0778656	7.79708	3.40999	7.44545	-2.45039	4.9428	7.54551	34.8358	9.42857	1.10944e+06	0.30904	1418.38	781.465
105	1	6	1016	108.968	34.2908	0.227314	0.0363407	0.36797	0.0167956	0.0154781	0.00216293	0.000325203	0.000758171	0.182045	0	0.000127316	0.00667381	0.00189066	0.124588	0	0	0.00883579	0	0.00867176	0.263655	0.400244	0.00324631	0.182045	0.00856447	0.142118	0.585535	0.182045	0.000127316	0.227314	0.0363407	0.384766	0.0187244	4.14792	4.60733	4.12603	3.81033	2.91149	7.73677	37.7548	9.42857	2.39751e+06	0.263655	1185.06	715.332
106	1	7	1017	108.967	34.2911	0.35379	0.0170088	0.0611362	0.0028739	0.0551648	0.00246715	1.85966e-05	0.00108862	0.164986	0.021893	0.278339	0.000212193	0	0.0290966	0	0	0.00535154	0	0.00657368	0.370799	0.119175	0.00357437	0.186879	0.000212193	0.0410218	0.287735	0.186879	0.278339	0.35379	0.0170088	0.0640101	0.0587392	1.42483	0.139962	9.77753	8.86946	33.0916	1.58468	34.2035	9.42857	1210296	0.370799	1275.59	696.072
107	1	8	1019	108.966	34.2914	0.331621	0.0119081	0.0760856	0.0065012	0.0393233	0.00562334	0.000217915	0.000956535	0.179416	0.0164537	0.264013	0.000176907	0.000379086	0.0534749	0	0	0.0136991	0	0.000150204	0.343529	0.12191	0.00679779	0.195869	0.000555992	0.0673246	0.308124	0.195869	0.264013	0.331621	0.0119081	0.0825868	0.0461211	4.35123	1.62859	9.5976	4.48658	20.529	3.14189	34.2616	9.42857	1.19389e+06	0.343529	1276.19	785.493
108	1	9	102	108.99	34.3121	0.357452	0.00605488	0.383639	0.00671959	0.00948715	0.000128746	2.71797e-05	0.00205565	0.159947	0.00385666	0.0614371	2.86102e-06	0	0.00818205	0	0	0.000893593	0	0.000116348	0.363507	0.399846	0.00221157	0.163804	2.86102e-06	0.00919199	0.562005	0.163804	0.0614371	0.357452	0.00605488	0.390358	0.0116987	10.1052	5.3387	8.09292	1.0356	9.51072	3.02721	30.7239	12	407083	0.363507	777.731	35.895
109	1	10	1020	108.966	34.2915	0.385328	0.0145454	0.0779448	0.00994921	0.00746155	0.00584888	0.000876427	0.00023365	0.159947	0.038146	0.233016	0	2.6226e-05	0.0657687	0	0.000577927	0.000222683	0	0.000106812	0.399874	0.0953555	0.00695896	0.198093	2.6226e-05	0.0666761	0.262262	0.198093	0.233016	0.385328	0.0145454	0.087894	0.0144205	3.2358	6.04074	8.00097	3.21882	-0.501335	2.25912	34.2616	9.42857	1232760	0.399874	1274.39	799.563
110	1	11	1023	108.969	34.2908	0.166615	0.0280571	0.470764	0.0038352	0.000589371	0.00929403	0.000103951	0.00168228	0.194682	6.00815e-05	0.00557947	0.00267839	0.00528622	0.0839047	0	0	0	0	0.0212741	0.194672	0.475188	0.0110803	0.194742	0.00796461	0.110774	0.680951	0.194742	0.00557947	0.166615	0.0280571	0.474599	0.0116696	3.41861	5.23993	5.59743	4.90141	2.71944	3.58911	38.6982	5.56098	3.761e+06	0.194672	911.954	619.464
111	1	12	1024	108.97	34.2908	0.259824	0.0950127	0.294516	0.0219703	0.00496817	0.00137186	2.47955e-05	0.00367737	0.239172	0.0215578	0.00917911	0.012681	0.00175953	0.0137882	0	0.0122042	0.00443125	0	0.00264502	0.354837	0.321454	0.00507402	0.260729	0.0144405	0.034286	0.5657	0.260729	0.00917911	0.259824	0.0950127	0.316486	0.0100422	6.38229	-0.106314	11.3584	7.27815	2.67139	-2.41995	34.5863	13.0345	4.21143e+06	0.354837	883.359	721.169
112	1	13	1025	108.97	34.2911	0.309673	0.00414562	0.184789	0.0028553	0.00381136	0.0004282	1.90735e-06	0.00204659	0.263192	0.000199318	0.0801935	0	3.05176e-05	0.128386	0	0.0151052	0.000576496	0	0.00436354	0.313818	0.191456	0.00247669	0.263391	3.05176e-05	0.148633	0.457125	0.263391	0.0801935	0.309673	0.00414562	0.187644	0.00628805	7.38398	11.8389	5.23581	2.89535	2.28962	6.11908	37.6283	5.56098	4151481	0.313818	871.801	678.23
113	1	14	1026	108.97	34.2914	0.224443	0.00204849	0.0728431	0.00212765	0.000130653	8.58307e-06	3.33786e-06	0.00157595	0.387839	0.000353813	0.0902147	9.29832e-05	8.58307e-06	0.216036	0	0.00026226	0.00200272	0	9.05991e-06	0.226491	0.0751014	0.00158787	0.388193	0.000101566	0.21831	0.464529	0.388193	0.0902147	0.224443	0.00204849	0.0749707	0.00171852	4.17392	5.23763	2.41778	0.45179	5.44607	9.97301	34.9588	13.0345	4415334	0.226491	820.116	724.79
114	1	15	1027	108.97	34.292	0.131845	0.00770092	0.57746	0.03298	0.00161123	0.00124502	0	0.00193787	0.0571284	0.00421381	0.105341	0.0012517	0	0.0767918	0	0	0.00031662	0	0	0.139546	0.612051	0.00318289	0.0613422	0.0012517	0.0772839	0.672363	0.0613422	0.105341	0.131845	0.00770092	0.61044	0.00479412	6.97343	6.54426	10.0909	2.95361	-2.94219	5.60204	35.099	5.56098	4.62228e+06	0.139546	854.808	708.903
115	1	16	1028	108.971	34.2912	0.237084	0.000368118	0.442163	0.0322571	0.00871944	0.000535965	4.33922e-05	0.00137568	0.108341	0	0.0198007	0.0100484	0.00581837	0.1279	0	0	0.000136375	0	0.00305605	0.237452	0.48314	0.00195503	0.108341	0.0158668	0.133445	0.593435	0.108341	0.0198007	0.237084	0.000368118	0.47442	0.0106745	4.27074	7.14841	7.27908	1.19432	3.69313	6.41365	33.6771	13.0345	4385044	0.237452	790.272	778.221
116	1	17	1029	108.971	34.2917	0.208768	0.0149202	0.540078	0.0166535	0.0024004	6.24657e-05	9.25064e-05	0.00145435	0.00659275	0	0.0509834	0.00773573	1.85966e-05	0.148484	0	2.81334e-05	0.000412464	0	0.00131512	0.223688	0.559132	0.00160932	0.00659275	0.00775433	0.15024	0.567334	0.00659275	0.0509834	0.208768	0.0149202	0.556732	0.00400972	2.52115	3.38992	4.02095	1.97356	2.96777	2.80084	33.9813	13.0345	4565766	0.223688	746.422	767.68
117	1	18	103	108.992	34.3126	0.334139	0.0196667	0.212702	0.0197229	0.0733681	0.00248814	1.09673e-05	0.00237274	0.0237646	0.0954866	0.214572	0	0	0.0014534	0	0	2.47955e-05	0	0	0.353806	0.305793	0.00487184	0.119251	0	0.00170612	0.33443	0.119251	0.214572	0.334139	0.0196667	0.232425	0.0782399	3.1849	10.0036	8.26337	6.23421	9.25967	7.77918	30.8606	20	313200	0.353806	694.088	35.0849
118	1	19	1030	108.972	34.2908	0.103571	0.00138474	0.337101	0.0026226	0.0236549	0.000166893	2.38419e-06	0.000427246	0.120906	0	0.0957923	2.14577e-05	0	0.307579	0	0	0.00668573	0	8.44002e-05	0.104956	0.363379	0.000596523	0.120906	2.14577e-05	0.314349	0.484881	0.120906	0.0957923	0.103571	0.00138474	0.339724	0.0242515	6.30934	5.33228	8.39502	17.8146	1.8625	1.05146	32.9798	13.0345	4080395	0.104956	866.065	1007
119	1	20	1031	108.974	34.2903	0.308336	0.0200362	0.38782	0.000527859	0.0127892	0.000170231	0.000155449	0.00345898	0.0231585	0.000123978	0.151304	0.00675821	0.00118637	0.0589542	0	0.000281811	0.021297	0	0.00320101	0.328372	0.401137	0.00378466	0.0232825	0.00794458	0.0841746	0.428081	0.0232825	0.151304	0.308336	0.0200362	0.388348	0.0165739	5.6117	6.73207	8.70574	4.7816	1.64874	7.52379	36.7772	10.8889	3652076	0.328372	883.974	792.001
120	1	21	1032	108.974	34.2916	0.26154	0.014895	0.590185	0.0055995	0.00174093	0.000571728	2.86102e-05	0.00123405	0.00382853	9.53674e-07	0.0348997	0.0266018	0.00589895	0.0373998	0	0.000918865	0.00762272	0	0.00542784	0.276435	0.597525	0.00183439	0.00382948	0.0325007	0.0529757	0.603188	0.00382948	0.0348997	0.26154	0.014895	0.595784	0.00357532	3.33371	8.13133	6.20939	1.28686	1.89292	4.63833	32.9866	13.7647	3.91741e+06	0.276435	825.361	844.699
121	1	72	108	108.992	34.3116	0.312381	0.0296726	0.218448	0.0421228	0.0213666	0.00501823	1.62125e-05	0.00199413	0.189822	0.0505595	0.123821	0	0	0.00476265	0	0	3.8147e-06	0	1.09673e-05	0.342053	0.281938	0.00702858	0.240382	0	0.00477743	0.478788	0.240382	0.123821	0.312381	0.0296726	0.260571	0.0283952	4.13327	5.87208	6.59339	8.60467	8.36508	11.3276	31.6194	20	283226	0.342053	724.005
122	1	73	1080	108.929	34.287	0.396587	0.0119867	0.241691	0.0319972	0.0110464	0.00233936	1.04904e-05	0.00621367	0.101368	0.000208378	0.152154	0.000346661	0.000277519	0.0396991	0	0	0.00013876	0	0.00385809	0.408574	0.284735	0.00856352	0.101577	0.00062418	0.0437722	0.394667	0.101577	0.152154	0.396587	0.0119867	0.273688	0.0196099	4.63015	5.482	6.53648	6.30302	3.0465	4.35937	34.3607	38.7805	4.62246e+06	0.408574	705.934	673.263
123	1	74	1082	108.934	34.2871	0.306316	0.00921774	0.260357	0.00880957	0.014616	0.00212336	3.38554e-05	0.00292206	0.139734	0.0702052	0.15431	0	0.00454092	0.013505	0	0.00177908	0.000301361	0	0.0112038	0.315534	0.283782	0.00507927	0.209939	0.00454092	0.026814	0.428596	0.209939	0.15431	0.306316	0.00921774	0.269166	0.0196953	8.78058	5.33641	5.81379	4.19513	1.63571	5.69799	33.8446	55.9286	3.80719e+06	0.315534	803.331	296.515
124	1	75	1084	108.934	34.2888	0.268125	0.000495911	0.246395	0.00136519	0.00812149	0.00146484	0.000133038	0.00295401	0.184135	0.0649309	0.118789	0	0	0.103021	0	0	0	0	7.05719e-05	0.26862	0.255882	0.00455189	0.249066	0	0.103091	0.444569	0.249066	0.118789	0.268125	0.000495911	0.24776	0.0126734	5.62715	4.53214	5.22476	4.2623	4.15505	2.89044	32.867	55.9286	4.17223e+06	0.26862	978.386	307.139
125	1	76	1086	108.934	34.2899	0.391567	0.0102653	0.197898	0.0155587	0.00231886	0.00141668	2.38419e-06	0.0010953	0.237921	0.00222921	0.0857997	0	0	0.0509205	0	0	0	0	0.00300646	0.401833	0.215776	0.00251436	0.24015	0	0.0539269	0.456212	0.24015	0.0857997	0.391567	0.0102653	0.213457	0.00483322	5.60436	9.88805	7.6001	4.23839	1.37565	7.02537	32.5081	70.5714	4253067	0.401833	1037.92	271
126	1	77	1087	108.935	34.2901	0.249856	0.0186257	0.250041	0.0349498	0.00966501	0.00216436	0	0.00152349	0.177057	0.00340795	0.115705	0.000106335	0.00201464	0.115975	0	0.00131941	3.19481e-05	0	0.0175567	0.268482	0.294656	0.00368786	0.180465	0.00212097	0.134883	0.4754	0.180465	0.115705	0.249856	0.0186257	0.284991	0.0133529	8.16493	4.97134	6.91772	4.4805	3.95955	6.28557	33.2601	70.5714	4232716	0.268482	1053.27	283.721
127	1	78	1089	108.939	34.2868	0.234348	0.0296183	0.308415	0.0107331	0.0160871	0.000855923	0	0.00105095	0.26803	0	0.00169229	0.00139856	1.95503e-05	0.121033	0	0.00240231	0.00149679	0	0.00274467	0.263967	0.335236	0.00190687	0.26803	0.00141811	0.127751	0.605172	0.26803	0.00169229	0.234348	0.0296183	0.319149	0.0179939	4.83893	3.83293	6.3924	5.62267	3.94998	5.87203	35.9637	24.5455	6.24909e+06	0.263967	731.049	273.92
128	1	79	109	108.992	34.3117	0.294621	0.0233769	0.125458	0.00855017	0.00319672	0.00426388	0.00020504	0.00247574	0.352793	0.0242319	0.0521498	0.00104857	0.0028758	0.0944371	0	0.00305653	5.53131e-05	0	0.00652504	0.317998	0.137205	0.00694466	0.377025	0.00392437	0.104753	0.496943	0.377025	0.0521498	0.294621	0.0233769	0.134008	0.0101414	5.92378	3.07521	8.35899	7.43931	6.19879	6.10111	31.575	20		0.317998	697.918
129	1	80	1094	108.943	34.2874	0.262947	0.0156512	0.128803	0.00275755	0.00415897	0.00183678	4.43459e-05	0.00208187	0.265384	0.0307245	0.148864	0.000255108	0.00129414	0.111487	0	0.00891828	0.0135856	0	0.00108957	0.278598	0.13572	0.00396299	0.296108	0.00154924	0.135198	0.405066	0.296108	0.148864	0.262947	0.0156512	0.131561	0.00812197	4.86226	7.15917	6.10963	5.79936	4.24854	13.7786	34.1043	42.75	4934458	0.278598	944.454	230.863
130	1	81	1095	108.943	34.288	0.21386	0.00156927	0.312099	0.00115252	0.0109019	0.00699949	2.19345e-05	0.000630856	0.0332603	0.00126267	0.15046	0	0	0.265744	0	0	0.00203896	0	0	0.215429	0.324153	0.00765228	0.034523	0	0.267783	0.365066	0.034523	0.15046	0.21386	0.00156927	0.313251	0.0185542	2.13104	5.75071	3.5203	4.51808	3.91987	3.01516	35.0477	48.3	5.23051e+06	0.215429	1014.71	246.031
131	1	82	1096	108.944	34.288	0.270932	0.00024128	0.307619	0.000504971	3.33786e-06	0.00224161	0.000174046	0.00128078	0.0561986	0.00141144	0.146975	2.67029e-05	0.0012269	0.210161	0	6.00815e-05	0.000561714	0	0.000367641	0.271173	0.308127	0.00369644	0.05761	0.00125361	0.211165	0.368022	0.05761	0.146975	0.270932	0.00024128	0.308124	0.00369978	2.31103	7.32524	8.32123	1.49247	4.99444	2.5853	35.5057	48.3	5725725	0.271173	1088.71	171.732
132	1	83	1097	108.944	34.2886	0.0926437	0.00128078	0.782379	0.00144434	0.0221333	2.38419e-06	0.00028038	0.0059166	0.0536647	0	0.00282001	0.016614	0.00332546	0.0137825	0	0	0	0	0.00243616	0.0939245	0.805957	0.00619936	0.0536647	0.0199394	0.0174952	0.865821	0.0536647	0.00282001	0.0926437	0.00128078	0.783823	0.0283327	2.42363	8.59186	5.87748	7.91179	3.6479	6.52606	37.1019	48.3	5698697	0.0939245	1081.93	242.643
133	1	84	11	108.934	34.3115	0.36205	0.0215545	0.19357	0.0132842	0.011888	0.00747728	0.000198364	0.00252485	0.141375	0.0210528	0.190298	4.29153e-06	3.14713e-05	0.0343676	0	0	0.000125408	0	3.67165e-05	0.383605	0.218742	0.0102005	0.162427	3.57628e-05	0.0346918	0.370317	0.162427	0.190298	0.36205	0.0215545	0.206854	0.0220885	2.11011	3.31567	7.75706	4.73222	5.95973	7.24846	32.3714	50.7692	1.44416e+06	0.383605	882.386	152.851
134	1	85	110	108.992	34.3121	0.222795	0.0236058	0.0601172	0.000461578	0.000714779	3.52859e-05	1.90735e-06	0.00283337	0.460356	0.0999508	0.0215359	1.43051e-05	0	0.00824642	0	0.0988574	0.000461578	0	1.28746e-05	0.2464	0.0612936	0.00287056	0.560307	1.43051e-05	0.107578	0.52452	0.560307	0.0215359	0.222795	0.0236058	0.0605788	0.00358534	5.16285	4.28539	4.52812	3.92635	2.28164	9.64984	31.0179	20	295857	0.2464	706.93
135	1	86	1100	108.946	34.2896	0.157351	0.0267215	0.675364	0.000207424	0.000319958	3.33786e-05	1.90735e-06	0.00197601	0.0214081	0.000321388	0.0120444	3.33786e-06	0	0.103531	0	0	1.66893e-05	0	0.000102043	0.184072	0.675892	0.0020113	0.0217295	3.33786e-06	0.104247	0.699311	0.0217295	0.0120444	0.157351	0.0267215	0.675572	0.00233126	0.839902	5.15334	14.3512	17.4656	4.02724	3.47383	36.0321	55.5652	6.29337e+06	0.184072	970.071	155.465
136	1	87	1102	108.945	34.2884	0.0704951	0.000842094	0.355018	0.0213194	0.36446	5.43594e-05	0.000147343	0.000542641	0.0014286	5.38826e-05	0.0571418	0.00140905	0	0.117311	0	0	0.00949192	0	0.000285625	0.0713372	0.740797	0.000744343	0.00148249	0.00140905	0.127088	0.74297	0.00148249	0.0571418	0.0704951	0.000842094	0.376338	0.365204	6.83049	3.01371	0.19596	0.393991	-1.03797	15.5396	35.6014	48.3	6.01766e+06	0.0713372	1007.52	186.263
137	1	88	1103	108.945	34.289	0.149353	0.00209427	0.661925	0.0371342	0.0124698	0.000328541	4.76837e-05	0.00434923	0.0749178	6.19888e-05	0.0406222	7.00951e-05	0.000150204	0.00746393	0	0	0.0040431	0	0.00496864	0.151447	0.711529	0.00472546	0.0749798	0.000220299	0.0164757	0.791173	0.0749798	0.0406222	0.149353	0.00209427	0.699059	0.0171952	5.60074	3.43905	7.96238	3.2012	2.38638	4.62232	36.0218	48.3	6.06675e+06	0.151447	1044.89	214.723
138	1	89	1105	108.945	34.2891	0.149353	0.00209427	0.661925	0.0371342	0.0124698	0.000328541	4.76837e-05	0.00434923	0.0749178	6.19888e-05	0.0406222	7.00951e-05	0.000150204	0.00746393	0	0	0.0040431	0	0.00496864	0.151447	0.711529	0.00472546	0.0749798	0.000220299	0.0164757	0.791173	0.0749798	0.0406222	0.149353	0.00209427	0.699059	0.0171952	5.60074	3.43905	7.96238	3.2012	2.38638	4.62232	35.516	55.5652	6.10739e+06	0.151447	1005.81	212.675
139	1	90	1107	108.945	34.2901	0.161444	0.00261545	0.360962	0.011795	0.00104284	0.00117159	1.62125e-05	0.00297594	0.199404	0	0.101054	0.00180244	0	0.141793	0	0.00155115	0.0123148	0	0	0.16406	0.3738	0.00416374	0.199404	0.00180244	0.155716	0.577367	0.199404	0.101054	0.161444	0.00261545	0.372757	0.00520658	3.26084	4.18528	3.90726	4.77044	7.55903	5.3455	35.2835	55.5652	6.23168e+06	0.16406	1141.07	241.331
140	1	91	111	108.992	34.3125	0.3473	0.0275407	0.232845	0.0237079	0.070147	0.00147057	2.3365e-05	0.00239992	0.00937557	0.0686746	0.214976	4.29153e-06	0	0.00144053	0	0	6.48499e-05	0	8.58307e-06	0.37484	0.3267	0.00389385	0.0780501	4.29153e-06	0.00153542	0.33997	0.0780501	0.214976	0.3473	0.0275407	0.256553	0.0740409	3.88035	3.1467	11.1976	1.43684	16.414	7.44432	31.845	20	319095	0.37484	669.951
141	1	92	1110	108.952	34.2881	0.267262	0.05163	0.333483	0.0260367	0.0702844	0.000422001	6.19888e-06	0.0106149	0.125133	0.000151157	0.10094	0	4.29153e-06	0.00587845	0	0.00207376	0.00601292	0	6.62804e-05	0.318892	0.429804	0.0110431	0.125284	4.29153e-06	0.0140328	0.565979	0.125284	0.10094	0.267262	0.05163	0.359519	0.0813274	3.54609	5.56308	6.11314	5.19331	7.01194	8.90597	38.2025	6.125	4992551	0.318892	796.309	87.2715
142	1	93	112	108.992	34.313	0.182117	0.0331368	0.245244	0.0156775	0.010191	0.00188065	9.39369e-05	0.00612974	0.395138	0.0631785	0.0181041	6.91414e-05	0.000142574	0.0282092	0	1.62125e-05	0.000609875	0	6.1512e-05	0.215254	0.271112	0.00810432	0.458316	0.000211716	0.0288968	0.674355	0.458316	0.0181041	0.182117	0.0331368	0.260921	0.0182953	4.37983	7.91779	6.19492	2.13291	4.55996	5.19244	32.4568	20	345713	0.215254	629.114
143	1	94	113	108.918	34.3101	0.328881	0.0154495	0.137877	0.00576878	0.0300026	0.0027113	1.33514e-05	0.00498104	0.0232892	0.0524693	0.385511	9.67979e-05	0	0.00944328	0	0	0.00338936	0	0.000116348	0.34433	0.173648	0.00770569	0.0757585	9.67979e-05	0.012949	0.204643	0.0757585	0.385511	0.328881	0.0154495	0.143646	0.0377083	0.981471	4.58779	8.03566	0.195971	10.6502	8.57054	33.3285	17.25	1.73593e+06	0.34433	532.825	33.6883
144	1	95	1134	108.964	34.2886	0.192163	0.043478	0.0170698	0.0301843	0.0353847	0.00290442	4.76837e-07	0.00268602	0.355066	0.094038	0.128823	0.000603199	5.05447e-05	0.0624642	0	0.00381804	0.0280561	0	0.00321007	0.235641	0.0826387	0.00559092	0.449104	0.000653744	0.0975485	0.443296	0.449104	0.128823	0.192163	0.043478	0.0472541	0.0409756	15.8826	-0.483003	11.6006	4.06298	10.7375	3.28078	33.9779	8	791999	0.235641	1584.09	812.985
145	1	96	114	108.918	34.3108	0.354527	0.00530958	0.133277	0.0090313	0.0116229	0.00109243	2.43187e-05	0.00340795	0.053319	0.00585461	0.396434	3.76701e-05	0	0.0254955	0	0	0.000553608	0	1.28746e-05	0.359837	0.153931	0.00452471	0.0591736	3.76701e-05	0.026062	0.211775	0.0591736	0.396434	0.354527	0.00530958	0.142308	0.0161476	2.96186	6.10547	13.7202	5.08967	15.4157	1.26937	33.5711	12	1.35864e+06	0.359837	440.596	32.2396
146	1	97	115	108.918	34.3106	0.386416	0.0128927	0.151165	0.0143952	0.0113587	0.00261211	8.29697e-05	0.00412083	0.0340524	0.0313816	0.340729	1.71661e-05	0	0.0107751	0	0	0	0	9.53674e-07	0.399309	0.176919	0.00681591	0.065434	1.71661e-05	0.010776	0.217788	0.065434	0.340729	0.386416	0.0128927	0.165561	0.0181746	0.0338807	0.713348	0.029109	4.72367	18.4963	4.63274	33.6839	11.3571	1.98304e+06	0.399309	516.009	29.363
147	1	98	1153	108.966	34.2879	0.366133	0.0349956	0.0101919	0.000724316	0.0231791	0.00498342	1.62125e-05	0.00211239	0.393977	0.0458412	0.11757	0.000126839	0	9.48906e-05	0	0	0	0	5.38826e-05	0.401128	0.0340953	0.00711203	0.439818	0.000126839	0.000148773	0.435184	0.439818	0.11757	0.366133	0.0349956	0.0109162	0.0302911	7.7657	-2.50294	-6.41556	5.50794	12.3807	3.92832	32.2005	8.4	869262	0.401128	1197.96	1206.71
148	1	99	1154	108.965	34.2883	0.13031	0.0784688	0.028841	0.0466566	0.0572963	0.00781298	7.62939e-06	0.00267982	0.336751	0.0618649	0.223386	0.000342846	7.00951e-05	0.00568867	0	0.000533581	0.00600624	0	0.012989	0.208779	0.132794	0.0105004	0.398615	0.000412941	0.0255122	0.480045	0.398615	0.223386	0.13031	0.0784688	0.0754976	0.0677967	5.40269	13.9553	-2.27004	-1.52105	-3.80241	10.8238	32.8909	8	759708	0.208779	1461.67	1237.7
149	1	166	1225	108.952	34.2865	0.311293	0.00823498	0.154999	0.106604	0.00535202	0.00184393	2.24113e-05	0.00238275	0.147372	0.00899649	0.207994	4.76837e-06	3.19481e-05	0.0100551	0	0.000436306	0.0330186	0	0.00135994	0.319528	0.266954	0.0042491	0.156369	3.67165e-05	0.0448699	0.418576	0.156369	0.207994	0.311293	0.00823498	0.261602	0.00960112	7.68003	5.30858	5.58511	4.36009	4.55341	6.80391	36.5619	18.7895	6499923	0.319528	833.756	82.2568
150	1	167	1227	108.954	34.2871	0.277487	0.0048089	0.2982	0.00379705	0.0121551	0.000208378	1.00136e-05	0.00296736	0.165775	0.0261974	0.129416	0.0010581	0	0.0776615	0	0	0.000119209	0	0.000138283	0.282296	0.314152	0.00318575	0.191973	0.0010581	0.077919	0.483113	0.191973	0.129416	0.277487	0.0048089	0.301997	0.0153408	4.34853	3.2468	3.20746	3.64045	3.29204	4.39611	38.4862	6.125	5512755	0.282296	938.762	81.9969
151	1	298	1398	108.967	34.2814	0.337424	0.022531	0.131686	0.00779772	0.0481272	0.00330114	9.53674e-07	0.002244	0.154073	0.00142098	0.232419	0.000287056	0.000233173	0.0497289	0	8.10623e-05	0.00526619	0	0.00337744	0.359955	0.187611	0.00554609	0.155494	0.000520229	0.0584536	0.34723	0.155494	0.232419	0.337424	0.022531	0.139484	0.0536733	1.56674	5.18793	9.7736	5.80104	13.8636	2.55348	35.7518	29.5	3.40838e+06	0.359955	824.252	200.913
152	1	299	1399	108.967	34.2823	0.260312	0.0223436	0.179795	0.0175486	0.00506115	0.00238991	3.8147e-06	0.000946045	0.305784	0.0134521	0.0419707	0.000725746	0.00161076	0.13461	0	0.0117764	0.000483036	0	0.000666618	0.282656	0.202405	0.00333977	0.319236	0.0023365	0.148056	0.511529	0.319236	0.0419707	0.260312	0.0223436	0.197344	0.00840092	5.52578	5.7741	6.84964	3.16465	1.86091	5.11572	36.0868	19.0588	3.42228e+06	0.282656	870.073	163.275
153	1	300	14	108.938	34.3115	0.281425	0.0214815	0.216684	0.0358205	0.0125999	0.00378895	3.33786e-05	0.00239229	0.214583	0.0386071	0.107568	3.86238e-05	0	0.0641918	0	9.53674e-07	4.86374e-05	0	5.96046e-05	0.302907	0.265104	0.00621462	0.25319	3.86238e-05	0.0649776	0.485902	0.25319	0.107568	0.281425	0.0214815	0.252504	0.0188146	2.83658	6.09637	5.68847	6.76482	3.13035	6.23844	31.8006	65.28	2.02163e+06	0.302907	587.397	172.101
154	1	301	1400	108.969	34.2828	0.293441	0.0240397	0.192904	0.0390005	0.0194674	0.00186109	7.82013e-05	0.00228071	0.133118	0.0234098	0.177256	0.0292406	0.00718117	0.0490594	0	0	0.000580788	0	0.00470257	0.317481	0.251371	0.00422001	0.156528	0.0364218	0.0567222	0.38871	0.156528	0.177256	0.293441	0.0240397	0.231904	0.0236874	1.8701	5.4521	4.0663	3.05902	9.11994	6.24268	34.0599	19.6	2.01529e+06	0.317481	755.536	218.247
155	1	302	1401	108.97	34.2815	0.263732	0.0315385	0.258472	0.0465755	0.0100732	0.00363398	0.0001297	0.00554943	0.268829	0.0179362	0.0471787	0.000236034	0.00020647	0.0334845	0	8.58307e-06	0.00794935	0	0.00347328	0.295271	0.315121	0.00931311	0.286766	0.000442505	0.0459085	0.593263	0.286766	0.0471787	0.263732	0.0315385	0.305048	0.0193863	5.71517	6.66052	5.50324	2.7336	2.13065	7.48201	32.5867	18	1.52504e+06	0.295271	580.627	203.742
156	1	303	1402	108.971	34.2829	0.268404	0.0471606	0.224604	0.0936413	0.0458407	0.00944376	1.90735e-06	0.0021143	0.200418	0	0.0827012	0.000745296	0	0.0192223	0	0	0.0021863	0	0.00351	0.315565	0.364086	0.01156	0.200418	0.000745296	0.0249243	0.576064	0.200418	0.0827012	0.268404	0.0471606	0.318245	0.0574007	3.39851	3.46761	1.65884	16.3792	13.083	10.9941	36.6542	10	1.48182e+06	0.315565	639.712	148.484
157	1	304	1403	108.972	34.2818	0.370961	0.0126643	0.236522	0.0511284	0.0190353	0.00116682	7.62939e-06	0.01159	0.115268	0.00106955	0.145918	0	7.62939e-06	0.0122952	0	0	0.0223374	0	2.86102e-05	0.383626	0.306686	0.0127645	0.116337	7.62939e-06	0.0346613	0.434718	0.116337	0.145918	0.370961	0.0126643	0.287651	0.0317998	2.93587	6.35663	4.56452	3.79215	5.48232	5.52254	35.5706	11	1.29974e+06	0.383626	559.943	178.672
158	1	305	1404	108.98	34.2807	0.355069	0.0233302	0.404563	0.0131903	0.00537968	0.00352716	8.58307e-06	0.0192547	0.00521231	0.000244141	0.148765	0.00131846	1.7643e-05	0.0122337	0	0	0.00170422	0	0.00610733	0.378399	0.423133	0.0227904	0.00545645	0.0013361	0.0201201	0.451136	0.00545645	0.148765	0.355069	0.0233302	0.417754	0.0281701	6.62781	3.61059	6.18531	3.8009	7.29529	3.58831	34.2547	39.2727	1.7227e+06	0.378399	598.026	133.569
159	1	306	1405	108.976	34.2809	0.382846	0.0217686	0.266194	0.0173154	0.00291538	0.00823259	0.000119209	0.00204134	0.0844407	0.00152206	0.17832	0.0034709	0.00235748	0.00905561	0	0	0.000141621	0	0.0188675	0.404614	0.286425	0.0103931	0.0859628	0.00582838	0.0284567	0.381258	0.0859628	0.17832	0.382846	0.0217686	0.283509	0.0133085	4.79523	8.29637	3.30583	4.48071	3.27392	3.60077	36.8969	17.5556	1.9418e+06	0.404614	429.579	216.864
160	1	307	1407	108.986	34.2809	0.202992	0.0034275	0.441033	0.0323725	0.0017786	0.00357103	0.00067234	0.00137615	0.140946	0.0001297	0.0282702	0.00186539	0.00507021	0.0493278	0	0	1.62125e-05	0	0.0817003	0.20642	0.475184	0.00561953	0.141076	0.0069356	0.136495	0.62175	0.141076	0.0282702	0.202992	0.0034275	0.473405	0.00739813	7.92181	2.11244	9.08237	4.17485	1.76636	4.94006	35.8133	25.7143	2.42351e+06	0.20642	617.919	143.475
161	1	308	1409	108.991	34.28	0.251891	0.00543213	0.479638	0.0750933	0.0342865	0.00724268	9.34601e-05	0.00489903	0.0233459	0.00468016	0.0909519	0.00011301	0.000254154	0.018755	0	4.86374e-05	0.00146437	0	0.000881195	0.257323	0.589018	0.0122352	0.0280261	0.000367165	0.022079	0.624599	0.0280261	0.0909519	0.251891	0.00543213	0.554731	0.0465217	9.29498	3.92232	5.54831	3.33912	1.64208	9.02365	33.578	34.7143	2.30151e+06	0.257323	439.555	125.348
162	1	309	1410	108.991	34.281	0.300478	0.0174651	0.358514	0.00594759	0.00595427	0.00310469	0.000109673	0.00330543	0.127141	0.00776005	0.0965176	0.00586748	0.0182638	0.0375719	0	0.00448179	2.09808e-05	0	0.00164557	0.317944	0.370416	0.00651979	0.134901	0.0241313	0.049571	0.504076	0.134901	0.0965176	0.300478	0.0174651	0.364462	0.0124741	4.40952	5.32475	3.8831	3.35417	3.52494	5.66155	30.6931	96	2.13464e+06	0.317944	400.352
163	1	310	1411	108.991	34.2817	0.287897	0.0215626	0.398483	0.00299454	0.0122476	0.00177908	0.000118256	0.00223827	0.0726137	0.00383472	0.104318	0.00115633	6.67572e-06	0.0837603	0	1.04904e-05	0.00513458	0	0.00184154	0.30946	0.413725	0.00413561	0.0764484	0.00116301	0.0907502	0.490474	0.0764484	0.104318	0.287897	0.0215626	0.401477	0.0163832	4.38985	3.66917	9.53134	3.40191	3.45172	5.58954	32.1697	96	2333471	0.30946	401.394
164	1	311	1412	108.891	34.2782	0.22778	0.0207005	0.367722	0.00484228	0.000950813	0.00130987	0.000109196	0.00302935	0.0819364	0.0052762	0.157599	0.00117254	2.43187e-05	0.124293	0	0.000627995	0.00226641	0	2.95639e-05	0.248481	0.373515	0.00444841	0.0872126	0.00119686	0.127547	0.4599	0.0872126	0.157599	0.22778	0.0207005	0.372564	0.00539923	4.6011	5.07858	2.01501	4.05411	2.48099	6.09501	34.3265	17.4194	3.61e+06	0.248481	488.818	23.0653
165	1	312	1413	108.887	34.2771	0.228035	0.0159354	0.200578	0.0112596	0.0105834	0.00347233	0.000248909	0.00487614	0.116819	0.00979137	0.275244	0	0	0.111213	0	0.00245714	0.009408	0	4.86374e-05	0.24397	0.222421	0.00859737	0.12661	0	0.123158	0.347837	0.12661	0.275244	0.228035	0.0159354	0.211837	0.0191808	6.16828	2.0204	3.285	6.58319	2.14656	9.11105	36.4628	62.5714	2.8687e+06	0.24397	537.696
166	1	313	1415	108.918	34.279	0.368692	0.0108447	0.383656	0.00728464	0.00248718	0.000631332	6.38962e-05	0.00174999	0.0921907	0.00962734	0.0814881	0.00415182	0.000268936	0.00749779	0	0	0.0293279	0	3.8147e-05	0.379537	0.393427	0.00244522	0.101818	0.00442076	0.0368638	0.488063	0.101818	0.0814881	0.368692	0.0108447	0.39094	0.0049324	6.57016	4.19008	10.3291	2.79432	4.40604	-0.155354	36.0526	31.8261	5033538	0.379537	747.514	464.818
167	1	314	1417	108.917	34.2803	0.204025	0.00801182	0.651964	0.00217056	5.05447e-05	0.000681877	0.000119209	0.00167465	0.00550127	0.0180926	0.0789022	0.00159836	0.00197649	0.0241199	0	0	0.000226021	0	0.000885963	0.212037	0.654185	0.00247574	0.0235939	0.00357485	0.0252318	0.662162	0.0235939	0.0789022	0.204025	0.00801182	0.654134	0.00252628	5.53635	4.25642	12.0333	3.84869	2.96626	5.32935	37.7992	17.2174	5.96513e+06	0.212037	689.562	504.337
168	1	315	1418	108.918	34.2802	0.223485	0.00809383	0.475497	0.00275326	0.00502014	0.000823498	0.000127792	0.00280094	0.0643849	0	0.128495	0	0	0.0867109	0	0.000785351	0.00102186	0	0	0.231579	0.48327	0.00375223	0.0643849	0	0.0885181	0.551407	0.0643849	0.128495	0.223485	0.00809383	0.47825	0.00877237	5.35763	5.94907	6.01074	4.29234	2.27644	8.96214	37.6967	17.2174	5.99628e+06	0.231579	713.396	502.187
169	1	316	1419	108.925	34.2794	0.228284	0.00930977	0.351036	0.00290775	0.000869751	0.000637531	3.09944e-05	0.00223732	0.180043	0.0331049	0.0491271	1.52588e-05	1.28746e-05	0.140977	0	0.000117779	9.34601e-05	0	0.00119591	0.237594	0.354814	0.00290585	0.213148	2.81334e-05	0.142384	0.537762	0.213148	0.0491271	0.228284	0.00930977	0.353944	0.0037756	4.54479	6.32232	8.30445	4.1676	2.99649	3.92218	35.516	49.1613	4.15621e+06	0.237594	717.68	287.109
170	1	317	1420	108.923	34.2782	0.227612	0.0171084	0.0747738	0.0414324	0.0467	0.00268936	0.00125027	0.00459433	0.340353	0.0744529	0.118272	0.000127792	0	0.0435486	0	0.00039053	0.00663423	0	6.10352e-05	0.24472	0.162906	0.00853395	0.414805	0.000127792	0.0506344	0.511793	0.414805	0.118272	0.227612	0.0171084	0.116206	0.055234	10.4285	7.41933	11.0759	6.42709	4.9669	5.71993	34.3299	49.1613	4.16307e+06	0.24472	801.66	268.594
171	1	318	1421	108.928	34.2785	0.233774	0.0179896	0.0496249	0.0815182	0.106641	0.00118113	4.62532e-05	0.00210667	0.2747	0.00361967	0.144032	0	0	0.0770941	0	0.000144005	0.00738716	0	0.000140667	0.251764	0.237784	0.00333404	0.27832	0	0.0847659	0.515818	0.27832	0.144032	0.233774	0.0179896	0.131143	0.109975	9.32216	4.67233	3.65652	5.7872	6.69885	8.39047	35.0682	23.6667	3667239	0.251764	911.087	224.503
172	1	319	1422	108.928	34.2779	0.31101	0.0313935	0.0803542	0.0307903	0.0427585	0.00316334	0.000426769	0.00261164	0.175628	0.0138807	0.298537	7.86781e-05	0	0.00643444	0	0.000111103	0.00281954	0	2.38419e-06	0.342403	0.153903	0.00620174	0.189508	7.86781e-05	0.00936794	0.335732	0.189508	0.298537	0.31101	0.0313935	0.111145	0.0489602	3.10639	1.89532	1.21967	30.485	25.4733	14.8578	35.1605	23.6667	3.97163e+06	0.342403	907.134	218.218
173	1	320	1423	108.932	34.2783	0.284564	0.0212097	0.05618	0.143364	0.0669012	0.005445	0.00139141	0.00270224	0.222573	0.000804901	0.175671	2.52724e-05	0	0.016119	0	0.000306129	0.00274134	0	1.90735e-06	0.305774	0.266445	0.00953865	0.223378	2.52724e-05	0.0191684	0.498557	0.223378	0.175671	0.284564	0.0212097	0.199544	0.0764399	8.21552	4.98308	6.85955	7.89177	14.0455	7.08526	33.5643	19.875	3.35482e+06	0.305774	938.821	265.214
174	1	321	1424	108.928	34.2791	0.308748	0.0185399	0.194134	0.145487	0.07372	0.00270367	1.62125e-05	0.00331736	0.100155	0.00622702	0.140025	0	0	0.0024128	0	0	0.00449562	0	1.85966e-05	0.327288	0.413341	0.00603724	0.106382	0	0.00692701	0.519533	0.106382	0.140025	0.308748	0.0185399	0.339621	0.0797572	8.31333	7.53517	7.69631	10.412	6.15541	3.36138	37.2147	23.6667	3.41233e+06	0.327288	1023.91	213.378
175	1	322	1426	108.929	34.2801	0.32468	0.0166006	0.21115	0.0209289	0.0434055	0.0028944	4.76837e-07	0.0022769	0.184112	0.0132761	0.171357	1.95503e-05	0	0.00250149	0	0	0.00231457	0	0.00448179	0.341281	0.275485	0.00517178	0.197388	1.95503e-05	0.00929785	0.464768	0.197388	0.171357	0.32468	0.0166006	0.232079	0.0485773	6.34502	4.35551	10.347	5.64459	2.54712	3.4809	35.7176	23.6667	3960533	0.341281	996.184	263.283
176	1	323	1427	108.929	34.2806	0.33968	0.013782	0.182023	0.0152607	0.0137191	0.00561142	0.00013876	0.00224066	0.102884	0.00720215	0.256191	0.000111103	9.39369e-05	0.046566	0	0.00460529	0.00346088	0	0.00381184	0.353462	0.211003	0.00799084	0.110086	0.00020504	0.0610619	0.321878	0.110086	0.256191	0.33968	0.013782	0.197284	0.0217099	4.1056	4.24225	5.18065	4.78969	1.9467	6.76393	33.9847	33.1837	4.48592e+06	0.353462	966.305	242.911
177	1	324	1429	108.941	34.279	0.306044	0.0218239	0.124018	0.0397592	0.0212936	0.00528383	0.00017786	0.00388479	0.131602	0.0268922	0.305776	0.000639439	0.00107193	0.0086236	0	0.000291824	0.0011878	0	0.00163031	0.327868	0.185071	0.00934648	0.158494	0.00171137	0.0117335	0.326019	0.158494	0.305776	0.306044	0.0218239	0.163777	0.0306401	0.647353	4.94017	5.38941	5.85265	13.0556	7.40561	34.4256	40.5882	4466991	0.327868	1044.96	316.154
178	1	325	1430	108.941	34.2785	0.389145	0.0286703	0.0497751	0.00930452	0.019002	0.00223255	1.14441e-05	0.00223446	0.212423	0.00266075	0.26728	3.24249e-05	0.000303745	0.0123253	0	0.0018487	0.0009408	0	0.0018096	0.417816	0.0780816	0.00447846	0.215084	0.00033617	0.0169244	0.294983	0.215084	0.26728	0.389145	0.0286703	0.0590796	0.0234804	4.38925	4.58202	7.08069	6.09983	12.0811	17.1918	33.5575	20.8696	4.4215e+06	0.417816	1042.71	309.927
179	1	326	1431	108.937	34.2784	0.365024	0.0553479	0.120877	0.0222073	0.0288181	0.00744104	0.000380039	0.00210953	0.0915809	0.0107636	0.287504	3.33786e-05	9.53674e-07	0.00405359	0	0	0.00362778	0	0.000230789	0.420372	0.171902	0.00993061	0.102345	3.43323e-05	0.00791216	0.273414	0.102345	0.287504	0.365024	0.0553479	0.143084	0.0387487	0.0157995	-0.335217	9.67333	23.5848	17.6498	-3.68676	33.284	14.7692	4810939	0.420372	882.649	336.296
180	1	327	1432	108.942	34.2786	0.386155	0.00587273	0.156255	0.0123458	0.0094285	0.00628376	0.000131607	0.00206375	0.0949655	0.0035615	0.260791	0.00175524	0.000616074	0.0465255	0	0.00744295	0	0	0.00580597	0.392028	0.17803	0.00847912	0.098527	0.00237131	0.0597744	0.281474	0.098527	0.260791	0.386155	0.00587273	0.168601	0.0179076	3.44048	4.86752	3.60411	2.87215	1.68392	6.40555	35.6185	40.5882	4.1034e+06	0.392028	1129.86	264.674
181	1	535	1677	108.944	34.2738	0.112498	0.0431147	0.254597	0.0250521	0.0744767	0.00254917	0.000121593	0.00322771	0.267809	0.00385904	0.0724826	0.000418663	0.000879765	0.130165	0	0	0.00808477	0	0.000664234	0.155613	0.354126	0.00589848	0.271668	0.00129843	0.138914	0.627833	0.271668	0.0724826	0.112498	0.0431147	0.279649	0.0803752	2.32079	4.24177	4.39843	1.30315	5.94714	2.34132	36.3842	52.08	4.44714e+06	0.155613	982.369	206.536
182	1	536	1678	108.951	34.2752	0.287168	0.0577583	0.27353	0.00392103	0.00199366	0.0073185	0.000152588	0.00144339	0.240677	3.91006e-05	0.0805268	0.00103712	0	0.0439372	0	6.19888e-06	0.000115871	0	0.000375748	0.344926	0.279445	0.00891447	0.240716	0.00103712	0.044435	0.529036	0.240716	0.0805268	0.287168	0.0577583	0.277451	0.0109081	4.94243	5.51178	13.8471	4.10707	4.14405	3.30379	38.6674	17.1429	5.94791e+06	0.344926	1341.68	147.395
183	1	537	1679	108.95	34.2742	0.348845	0.0261793	0.26162	0.00473738	0.00409699	0.00501919	0.000277996	0.00231409	0.142929	0.000923634	0.16608	0.00243664	0.00155353	0.0306349	0	0	0.000511169	0	0.00184202	0.375024	0.270454	0.00761127	0.143853	0.00399017	0.0329881	0.420995	0.143853	0.16608	0.348845	0.0261793	0.266357	0.0117083	7.97686	8.03341	9.13573	6.72202	3.98915	6.8774	37.6557	17.1429	6776104	0.375024	1014.8	153.799
184	1	538	168	108.991	34.3093	0.272356	0.00623608	0.442605	0.053472	0.0216026	0.00241852	0.000112534	0.00229406	0.0270028	0	0.139859	0.000614166	6.00815e-05	0.0305428	0	0.000165939	2.3365e-05	0	0.000387192	0.278592	0.51768	0.00482511	0.0270028	0.000674248	0.0313673	0.549508	0.0270028	0.139859	0.272356	0.00623608	0.496077	0.0264277	8.59231	2.65625	6.96209	2.38482	1.26407	5.50193	33.5814		1.63903e+06	0.278592	669.307	35.8885
185	1	539	1680	108.95	34.2754	0.235021	0.00874424	0.430432	0.00423431	0.00728702	0.00805902	0.0010438	0.00140667	0.0556316	0.000276089	0.119537	0.000112057	0.000239372	0.123978	0	4.76837e-07	0.000629902	0	0.00336742	0.243765	0.441953	0.0105095	0.0559077	0.000351429	0.127975	0.508094	0.0559077	0.119537	0.235021	0.00874424	0.434666	0.0177965	4.20162	4.44479	5.62692	3.37984	3.48216	5.59458	37.8129	34.3729	6.53019e+06	0.243765	1091.83	154.313
186	1	540	1681	108.951	34.2756	0.160709	0.000957012	0.616821	0.00881672	0.0226364	0.00157452	2.90871e-05	0.00202608	0.0614529	0.00131655	0.0384631	0.000323296	0	0.0826426	0	0	0.0004673	0	0.0017643	0.161666	0.648274	0.00362968	0.0627694	0.000323296	0.0848742	0.713356	0.0627694	0.0384631	0.160709	0.000957012	0.625638	0.0262661	2.46782	6.35752	4.62988	3.04158	9.01817	1.81585	38.8964	37.5918	5.93583e+06	0.161666	1255.22	147.11
187	1	541	1682	108.95	34.2758	0.271375	0.0209212	0.29691	0.0129924	0.0424232	0.00587368	2.52724e-05	0.00290155	0.171014	0.00337935	0.10217	0.000296593	0.00025034	0.0684891	0	3.05176e-05	0.000194073	0	0.000110626	0.292296	0.352326	0.00880051	0.174393	0.000546932	0.0694675	0.53214	0.174393	0.10217	0.271375	0.0209212	0.309903	0.0512238	2.55515	6.94368	8.7385	4.8307	4.12416	6.99074	37.6147	34.3729	6341439	0.292296	1086.3	159.352
188	1	542	1683	108.951	34.276	0.126286	0.0194163	0.726254	0.00152302	0.00325728	0.000349998	4.76837e-06	0.00238705	0.048131	0.000872612	0.0436258	0.000527382	5.34058e-05	0.017952	0	0.000160217	0.00499535	0	0.00420427	0.145702	0.731034	0.00274181	0.0490036	0.000580788	0.0273118	0.781907	0.0490036	0.0436258	0.126286	0.0194163	0.727777	0.00599909	-1.59278	2.54452	8.35177	4.84833	4.76719	4.27419	38.7221	37.5918	5.85263e+06	0.145702	1192.25	147.035
189	1	543	1687	108.955	34.2752	0.25603	0.0462284	0.526096	0.000132561	0.000473022	0.000921249	8.29697e-05	0.00244045	0.127653	2.14577e-05	0.0177665	0.00012064	9.34601e-05	0.0174222	0	0	0.000716686	0	0.00380182	0.302258	0.526701	0.00344467	0.127674	0.0002141	0.0219407	0.657799	0.127674	0.0177665	0.25603	0.0462284	0.526228	0.00391769	3.25104	7.49593	8.84312	4.62245	2.86321	10.0171	37.2489	16.625	6.92618e+06	0.302258	1539.38	120.06
190	1	544	1688	108.953	34.2752	0.299778	0.041862	0.348269	0.00590801	0.018539	0.00538206	2.0504e-05	0.00821686	0.220523	7.00951e-05	0.0338187	0.000843525	4.76837e-07	0.0116129	0	0	0.0015974	0	0.00355434	0.34164	0.372716	0.0136194	0.220593	0.000844002	0.0167694	0.606858	0.220593	0.0338187	0.299778	0.041862	0.354177	0.0321584	6.16202	1.79504	10.4388	4.55576	0.675242	4.24097	37.2592	34.9565	5584583	0.34164	1429.22	92.7965
191	1	545	1689	108.952	34.2755	0.287555	0.0325718	0.456432	0.014647	0.0114031	0.00264311	0.00097084	0.00230646	0.0737667	0	0.0683169	0.00720119	0.00251007	0.0238357	0	0	0.00146818	0	0.0141435	0.320127	0.482482	0.00592041	0.0737667	0.00971127	0.0396762	0.562169	0.0737667	0.0683169	0.287555	0.0325718	0.471079	0.0173235	2.76197	4.28167	7.54508	3.64398	2.893	5.29708	37.7821	34.9565	5575397	0.320127	1476.01	120.468
192	1	546	169	108.991	34.3108	0.278696	0.0106263	0.266105	0.0146322	0.0109935	0.00203753	3.33786e-05	0.00250483	0.175757	0.0876808	0.12674	0	2.38419e-06	0.0202317	0	0	0.00325775	0	0.000696182	0.289322	0.291731	0.00457573	0.263438	2.38419e-06	0.0241919	0.472064	0.263438	0.12674	0.278696	0.0106263	0.280737	0.0155692	7.81683	4.93293	5.42044	4.3979	5.66546	5.88793	32.8704		517756	0.289322	828.064	34.5622
193	1	547	1690	108.954	34.2756	0.149272	0.011786	0.559818	0.00122738	0.00359917	0.00253868	6.38962e-05	0.000894547	0.0714898	0	0.0147343	0.0013566	0.006639	0.170124	0	3.8147e-06	0.000586033	0	0.00428724	0.161058	0.564645	0.00349712	0.0714898	0.0079956	0.17658	0.639632	0.0714898	0.0147343	0.149272	0.011786	0.561046	0.00709629	5.29836	8.05056	9.92308	3.47454	3.42267	0.947312	37.2421	34.9565	6347991	0.161058	1618.7	116.622
194	1	548	1691	108.952	34.2758	0.166887	0.00270224	0.562348	0.00907612	0.000349998	9.44138e-05	2.67029e-05	0.00158358	0.0283198	0	0.0442657	4.52995e-05	0.000379562	0.171409	0	0	0.00661135	0	0.00590086	0.16959	0.571774	0.00170469	0.0283198	0.000424862	0.183921	0.601799	0.0283198	0.0442657	0.166887	0.00270224	0.571424	0.00205469	4.00567	7.7503	3.83421	4.46741	2.36041	-0.693542	37.748	37.5918	5619918	0.16959	1442.36	121.733
195	1	549	1692	108.953	34.276	0.10474	0.00530577	0.641524	0.00268412	0.0473189	0.00465679	6.19888e-05	0.000761986	0.00875473	0	0.0182266	0.0118408	0.00106239	0.142205	0	0	0.00896835	0	0.00188875	0.110046	0.691527	0.00548077	0.00875473	0.0129032	0.153062	0.705762	0.00875473	0.0182266	0.10474	0.00530577	0.644208	0.0527997	3.78791	4.34309	3.72345	3.314	1.53769	4.43762	37.4814	34.9565	5.86509e+06	0.110046	1441.03	109.865
196	1	550	1693	108.954	34.276	0.262183	0.0111504	0.527742	0.00013113	0.00740671	0.00952101	4.29153e-05	0.00138521	0.0502062	0.000220776	0.0317225	0.000108242	0	0.0637612	0	0	0.0342226	0	0.000132561	0.273334	0.53528	0.0109491	0.050427	0.000108242	0.0981793	0.596436	0.050427	0.0317225	0.262183	0.0111504	0.527874	0.0183558	5.88097	9.36997	4.67574	3.70266	10.6005	5.28857	37.4027	34.9565	6460705	0.273334	1555.35	131.193
197	1	551	1694	108.955	34.276	0.133936	0.00236511	0.782914	0.0057025	0.0211611	0.00406075	0.000142574	0.00159359	0.000252724	4.91142e-05	0.0189824	0.00162411	5.14984e-05	0.0211864	0	0	0.000473976	0	0.00539017	0.136301	0.809777	0.00579691	0.000301838	0.00167561	0.0271649	0.815827	0.000301838	0.0189824	0.133936	0.00236511	0.788616	0.026958	6.43504	3.06108	6.87548	2.2578	1.69142	1.25749	38.3529	33.3214	7023035	0.136301	1522.61	155.404
198	1	552	1695	108.957	34.2747	0.171931	0.0022707	0.661186	0	0.00150251	0.0140028	0.000304699	0.00060606	0.0702372	0	0.0152774	0.000174999	0.000444889	0.0572715	0	0	9.53674e-07	0	0.00470161	0.174201	0.662688	0.0149136	0.0702372	0.000619888	0.0620623	0.747839	0.0702372	0.0152774	0.171931	0.0022707	0.661186	0.0164161	4.23861	3.27185	6.36985	1.49456	4.45826	1.88722	37.9223	48.2553	6990687	0.174201	1401.37	152.734
199	1	553	1696	108.956	34.2749	0.265895	0.0269365	0.387723	0.00221682	6.19888e-05	0.000860214	2.76566e-05	0.00124884	0.194696	0	0.0259256	5.29289e-05	7.77245e-05	0.0888457	0	0	9.53674e-07	0	0.00540829	0.292831	0.390002	0.00213671	0.194696	0.000130653	0.0942769	0.586835	0.194696	0.0259256	0.265895	0.0269365	0.38994	0.0021987	6.79321	8.81783	9.75225	2.87451	4.45286	4.58616	37.5771	16.625	7256005	0.292831	1499.12	131.343
200	1	554	1697	108.956	34.2752	0.215098	0.0791545	0.45276	0.00144625	0.0023222	0.00200796	0.000326633	0.00267458	0.150435	0.000114918	0.0260954	1.43051e-05	2.81334e-05	0.0417175	0	0	0.0190148	0	0.00678921	0.294253	0.456529	0.00500917	0.15055	4.24385e-05	0.0675216	0.611973	0.15055	0.0260954	0.215098	0.0791545	0.454206	0.00733137	4.1891	4.97727	11.2137	5.49659	0.537513	4.7542	37.4062	48.2553	7.21897e+06	0.294253	1529.86	145.155
201	1	555	1698	108.956	34.274	0.322617	0.0371861	0.286232	0.000823498	0.00151157	0.0045619	0.000301838	0.00173759	0.274687	0.00692892	0.0347514	0.00111532	1.66893e-05	0.0127597	0	0	1.57356e-05	0	0.0147529	0.359803	0.288568	0.00660133	0.281616	0.00113201	0.0275283	0.569856	0.281616	0.0347514	0.322617	0.0371861	0.287056	0.00811291	5.32016	4.78216	5.86171	1.31166	2.83924	4.06867	35.6595	16.625	6.79405e+06	0.359803	1647.97	150.601
202	1	556	1699	108.956	34.2756	0.265173	0.0235963	0.382667	0.00424957	0.00145531	0.00197029	4.76837e-06	0.00348282	0.166422	0.0239534	0.0402379	0.00235939	0.000125885	0.0801358	0	0	0.00239277	0	0.00176954	0.288769	0.388371	0.00545788	0.190376	0.00248527	0.0843024	0.560252	0.190376	0.0402379	0.265173	0.0235963	0.386916	0.00691318	2.96488	3.88569	6.88281	2.35504	2.27411	4.90197	37.2181	33.3214	7226428	0.288769	1599.11	152.566
203	1	557	17	108.94	34.3121	0.288351	0.00703764	0.34466	0.0163169	0.0159831	0.00763035	2.47955e-05	0.00398922	0.16019	0.0241995	0.100273	0.00596762	0.000630379	0.016686	0	0	0.00461531	0	0.00217104	0.295389	0.37696	0.0116444	0.18439	0.006598	0.0247469	0.548794	0.18439	0.100273	0.288351	0.00703764	0.360977	0.0276275	2.42403	3.57947	9.11606	3.99429	2.94403	3.36782	31.8313	102	1.36721e+06	0.295389	583.793
204	1	558	170	108.991	34.3109	0.262583	0.0422201	0.337644	0.0458822	0.081171	0.00310373	9.01222e-05	0.00254917	0.0154548	0.0155826	0.181996	9.25064e-05	1.71661e-05	0.00657368	0	0.000276566	0.0044508	0	0.000312805	0.304803	0.464697	0.00574303	0.0310373	0.000109673	0.0116138	0.485895	0.0310373	0.181996	0.262583	0.0422201	0.383526	0.0869141	5.03411	8.419	7.3799	4.58493	5.12469	3.7822	30.97		830927	0.304803	818.916	30.2623
205	1	559	1700	108.958	34.2742	0.287014	0.0309238	0.174234	0.0206666	0.104422	0.0135145	2.86102e-06	0.00145578	0.295257	0.010324	0.0447283	0.000989437	0.000953674	0.00767803	0	0.000187874	0.00633764	0	0.00131083	0.317938	0.299323	0.0149732	0.305581	0.00194311	0.0155144	0.609552	0.305581	0.0447283	0.287014	0.0309238	0.194901	0.119395	5.80009	2.48612	1.00913	4.4454	9.67291	3.34449	35.8065	48.2553	6722413	0.317938	1296.16	146.951
206	1	560	1701	108.958	34.2749	0.172384	0.0161428	0.197549	0.0273833	0.00954962	0.0140181	0.000234127	0.00345564	0.405508	0.0180473	0.0515466	0.0100865	0.00140095	0.0488172	0	0.00145817	0.0193176	0	0.00310135	0.188527	0.234482	0.0177078	0.423555	0.0114875	0.0726943	0.657697	0.423555	0.0515466	0.172384	0.0161428	0.224932	0.0272574	4.12481	8.84298	8.2559	3.88065	4.71803	5.82679	35.1126	48.2553	6828484	0.188527	1472.21	154.542
207	1	561	1702	108.958	34.275	0.388011	0.00906658	0.303496	0.00652885	0.0124984	0.00521612	6.86646e-05	0.002285	0.167762	0.00428534	0.065598	0.00651789	0.00083065	0.0142703	0	0.00658274	0.00208569	0	0.00489664	0.397077	0.322524	0.00756979	0.172048	0.00734854	0.0278354	0.497856	0.172048	0.065598	0.388011	0.00906658	0.310025	0.0200682	3.90599	6.92266	6.66955	3.50589	2.88502	1.48061	35.1366	48.2553	6828127	0.397077	1496.92	151.956
208	1	562	1703	108.959	34.2752	0.308789	0.0365496	0.415754	0.00528336	0.00211286	0.00628042	5.34058e-05	0.00145435	0.175819	0	0.00728035	0.00116015	0.00128126	0.0183277	0	0	0.00571966	0	0.00986052	0.345339	0.423151	0.00778818	0.175819	0.00244141	0.0381813	0.606758	0.175819	0.00728035	0.308789	0.0365496	0.421038	0.00990105	3.60721	6.68043	7.27651	3.93307	3.08683	5.35899	36.3671	38.9455	7469579	0.345339	1379.64	160.283
209	1	563	1704	108.957	34.2752	0.276639	0.0343461	0.381836	0.00973177	0.00570011	0.00116539	0.000245571	0.00205708	0.194363	0.000164986	0.00896072	0.00156259	0.0059123	0.0338278	0	0	0.000716209	0	0.0426836	0.310985	0.397268	0.00346804	0.194528	0.0074749	0.0773153	0.595099	0.194528	0.00896072	0.276639	0.0343461	0.391568	0.00916815	6.19991	7.04351	7.77456	3.69643	5.85726	6.06915	36.2338	48.2553	6871350	0.310985	1467.36	155.508
210	1	564	1705	108.961	34.2737	0.256522	0.0701032	0.248096	0.00338602	0.000708103	0.00267076	0.000492573	0.00488949	0.307048	0.000272274	0.028419	0.00119829	0.00722361	0.065073	0	0	0.00183153	0	0.0011158	0.326625	0.25219	0.00805283	0.30732	0.0084219	0.0689712	0.567291	0.30732	0.028419	0.256522	0.0701032	0.251482	0.00876093	5.54967	4.0473	1.76116	1.79732	3.12082	5.58057	36.8695	38.9455	8956400	0.326625	1309.55	164.154
211	1	565	1706	108.961	34.2735	0.166224	0.0361862	0.473754	0.000450611	0.00104094	0.000259876	9.53674e-06	0.00100517	0.146869	1.57356e-05	0.00713825	0.00194693	0.000908852	0.159458	0	0	0.000926018	0	0.00370455	0.20241	0.475245	0.00127459	0.146884	0.00285578	0.164191	0.623389	0.146884	0.00713825	0.166224	0.0361862	0.474205	0.00231552	4.18998	5.79743	6.76324	0.950054	2.98721	2.86651	36.4901	38.9455	9188005	0.20241	1238.77	170.525
212	1	566	1707	108.96	34.2743	0.214315	0.060915	0.298654	0.00288486	0.00914192	0.00101948	1.66893e-05	0.0069766	0.275667	0	0.0126944	0.00178099	0.000174999	0.098856	0	0	0.000437737	0	0.0159612	0.27523	0.310681	0.00801277	0.275667	0.00195599	0.115759	0.59436	0.275667	0.0126944	0.214315	0.060915	0.301539	0.0171547	8.48177	7.52697	5.59682	4.52136	2.71045	8.17589	37.1498	38.9455	9080472	0.27523	1290.16	154.209
213	1	567	1708	108.96	34.275	0.200097	0.0478072	0.356327	0.00173187	0.00118542	0.00178719	2.52724e-05	0.00201941	0.243587	0	0.0093503	0.0133333	0.00119209	0.111654	0	9.05991e-06	0.00311613	0	0.00501919	0.247904	0.359244	0.00383186	0.243587	0.0145254	0.121558	0.606662	0.243587	0.0093503	0.200097	0.0478072	0.358058	0.00501728	4.24613	5.68078	5.33655	2.55056	1.46376	5.76252	36.7123	38.9455	8727795	0.247904	1357.13	166.75
214	1	568	1709	108.961	34.2752	0.272446	0.0120239	0.429198	0.0200834	0.0153279	0.00450325	3.8147e-05	0.00150394	0.122387	0.00872993	0.0544052	0.0007267	0.00152731	0.0410161	0	0	0.000715256	0	0.0138593	0.28447	0.46461	0.00604534	0.131117	0.00225401	0.0570993	0.593042	0.131117	0.0544052	0.272446	0.0120239	0.449282	0.0213733	5.68615	5.65448	4.48474	2.67975	2.21751	4.9459	37.789	46.0714	8911287	0.28447	1288.9	169.144
215	1	569	171	108.921	34.3085	0.326324	0.0338449	0.203932	0.009655	0.0234861	0.00152159	1.00136e-05	0.00434017	0.224646	0.0127683	0.122162	0	0	0.0311413	0	0.000263691	0.00550032	0	0.000403881	0.360169	0.237073	0.00587177	0.237414	0	0.0373092	0.467591	0.237414	0.122162	0.326324	0.0338449	0.213587	0.0293579	7.89305	5.47511	5.23092	4.54243	7.56374	6.16466	31.1238	12.9474	2.42353e+06	0.360169	339.898	24.4484
216	1	570	1710	108.963	34.2737	0.0571127	0.0278611	0.778789	0.000605583	0.0191259	0.000773907	0.000376701	0.00247097	0.0802503	6.05583e-05	0.0093193	0.00121736	2.0504e-05	0.0198469	0	0	0.00140858	0	0.000439644	0.0849738	0.798521	0.00362158	0.0803108	0.00123787	0.022016	0.882392	0.0803108	0.0093193	0.0571127	0.0278611	0.779395	0.0227475	1.77767	2.04364	2.67707	4.07507	6.46008	1.89597	37.0712	51.0882	9223461	0.0849738	1484.18	148.209
217	1	571	1711	108.963	34.2743	0.11934	0.0118217	0.675833	0	0.00534773	0.00011158	0.000210762	0.0014286	0.123085	0.0007267	0.018816	0.00111628	1.43051e-06	0.0302348	0	0	0.00185156	0	0.00993443	0.131162	0.681181	0.00175095	0.123812	0.00111771	0.04216	0.806017	0.123812	0.018816	0.11934	0.0118217	0.675833	0.00709867	1.00459	4.99996	8.08486	1.90873	2.53339	6.10212	38.6913	40.3636	8402968	0.131162	1366.77	157.192
218	1	572	1712	108.962	34.2746	0.281648	0.0221725	0.397692	0.000741482	0.00148583	0.000934124	9.01222e-05	0.00219393	0.203998	1.00136e-05	0.00421524	0.00703812	0.000915527	0.0455918	0	0	0.000101089	0	0.0310349	0.30382	0.399919	0.00321817	0.204008	0.00795364	0.0768657	0.607135	0.204008	0.00421524	0.281648	0.0221725	0.398433	0.004704	6.76145	3.38688	3.99	3.91421	2.40783	4.98068	38.3393	46.0714	9135858	0.30382	1438.95	162.665
219	1	573	1713	108.963	34.2751	0.301767	0.0135398	0.284616	0.0030694	0.00149393	0.000697136	4.76837e-07	0.00143194	0.232149	0.000297546	0.0274553	0.000227451	0.00044775	0.130209	0	0	0.00184488	0	0.000727177	0.315307	0.289179	0.00212955	0.232446	0.000675201	0.132808	0.523457	0.232446	0.0274553	0.301767	0.0135398	0.287685	0.00362349	3.17309	7.30206	5.02371	1.71466	7.37559	5.61757	37.7616	46.0714	7671358	0.315307	1336.47	159.202
220	1	574	1714	108.962	34.2752	0.376556	0.0130033	0.28305	0.0086503	0.00132704	0.00884008	0.000155926	0.00204325	0.222323	0.00554943	0.0100765	0.003901	0.00882626	0.0399685	0	0.000380516	0.0063076	0	0.00893784	0.389559	0.293027	0.0110393	0.227872	0.0127273	0.0556984	0.526389	0.227872	0.0100765	0.376556	0.0130033	0.2917	0.0123663	5.47347	6.19946	3.29467	1.44306	5.24794	6.39848	37.6317	46.0714	8475708	0.389559	1479	175.637
221	1	575	1715	108.962	34.2752	0.283528	0.0308237	0.461061	0.0159407	0.00976086	0.00947666	3.52859e-05	0.00149393	0.098104	1.00136e-05	0.00977612	3.8147e-05	0	0.0680137	0	0	0.00428629	0	0.00761938	0.314352	0.486762	0.0110059	0.098114	3.8147e-05	0.0799518	0.595872	0.098114	0.00977612	0.283528	0.0308237	0.477001	0.0207667	6.72069	8.53004	8.84067	5.82411	5.31625	8.17661	37.7035	46.0714	8731774	0.314352	1436.73	174.927
222	1	576	1716	108.965	34.2736	0.166	0.0336461	0.56983	0.00722408	0.00277996	0.000520706	4.1008e-05	0.00257778	0.105074	0	0.0079174	0.000585079	1.14441e-05	0.0987649	0	0	0.00469065	0	0.00026226	0.199646	0.579834	0.0031395	0.105074	0.000596523	0.103792	0.688048	0.105074	0.0079174	0.166	0.0336461	0.577055	0.00591946	3.41641	7.77434	14.0747	8.73544	1.09589	9.15849	37.5497	40.3636	7.17528e+06	0.199646	1388.67	180.632
223	1	577	1717	108.964	34.2741	0.192034	0.0297084	0.566026	0.0105762	0.0114574	0.000141621	7.62939e-05	0.00244093	0.089704	0.00030899	0.0190568	0.000387192	0.000112534	0.0695767	0	7.86781e-05	0.000796795	0	0.00743914	0.221742	0.588059	0.00265884	0.090013	0.000499725	0.07797	0.680422	0.090013	0.0190568	0.192034	0.0297084	0.576602	0.0141163	1.80896	10.7228	14.9881	6.03802	0.0193973	5.5833	39.0707	40.3636	7.28877e+06	0.221742	1403.78	183.808
224	1	578	1718	108.965	34.2742	0.182142	0.0119386	0.566002	0.0129495	0.00397778	0.000610828	3.24249e-05	0.00185537	0.0788336	0	0.0186877	0.000314713	0.00019455	0.105431	0	0	0.00193596	0	0.0148621	0.194081	0.58293	0.00249863	0.0788336	0.000509262	0.12246	0.664262	0.0788336	0.0186877	0.182142	0.0119386	0.578952	0.0064764	6.70191	6.86976	8.64438	6.62263	7.5706	2.91564	37.8607	40.3636	6413539	0.194081	1314.68	180.871
225	1	579	1719	108.964	34.2747	0.288099	0.022788	0.365396	0.0177798	0.0387897	0.000739574	3.14713e-05	0.00477409	0.140691	0	0.0240059	0.00309706	0.000107765	0.089632	0	3.76701e-05	0.000792027	0	0.0032382	0.310887	0.421966	0.00554514	0.140691	0.00320482	0.0936999	0.568202	0.140691	0.0240059	0.288099	0.022788	0.383176	0.0443349	4.16026	6.75504	5.86196	3.11444	3.41775	4.54407	38.6537	40.3636	7.16492e+06	0.310887	1326.97	182.171
226	1	580	172	108.919	34.3062	0.302128	0.0226326	0.271458	0.00120497	0.00913143	0.00151586	6.34193e-05	0.00219202	0.137192	0.0356488	0.159595	0.00702858	0.000497341	0.0317588	0	0.0139265	0.000396252	0	0.00297832	0.32476	0.281794	0.0037713	0.172841	0.00752592	0.0497117	0.422758	0.172841	0.159595	0.302128	0.0226326	0.272663	0.0129027	3.54586	8.46841	7.71092	3.98393	3.21977	7.57848	30.1155	18	1.59688e+06	0.32476	456.441	48.4086
227	1	581	1720	108.965	34.2751	0.274691	0.0410953	0.274453	0.0290937	0.000205994	0.000853539	4.29153e-05	0.00173902	0.256552	0.0487924	0.0341463	1.66893e-05	0	0.0379181	0	0	0.000383854	0	1.66893e-05	0.315786	0.303753	0.00263548	0.305344	1.66893e-05	0.0383186	0.56294	0.305344	0.0341463	0.274691	0.0410953	0.303547	0.00284147	5.8507	4.53004	6.70908	2.30357	-0.746	3.69297	37.1942	23.2	6.03324e+06	0.315786	1206.5	179.96
228	1	582	1721	108.966	34.2742	0.244455	0.0620241	0.30509	0.00893021	0.0174804	0.00327396	2.86102e-06	0.00194264	0.209816	0.00190401	0.0313482	3.52859e-05	0.00160599	0.111615	0	0	1.28746e-05	0	0.000463963	0.306479	0.331501	0.00521946	0.21172	0.00164127	0.112092	0.546536	0.21172	0.0313482	0.244455	0.0620241	0.314021	0.0226998	5.07144	3.18736	2.79117	4.17317	1.42091	12.5934	36.5345	23.2	5.42689e+06	0.306479	1171.75	172.43
229	1	583	1722	108.97	34.2738	0.274519	0.133707	0.217561	0.00834274	0.0118151	0.00404644	1.43051e-05	0.00206232	0.080873	0.00849199	0.210624	0.000256062	0.000158787	0.0376954	0	0	0.00840616	0	0.0014267	0.408226	0.237719	0.00612307	0.089365	0.000414848	0.0475283	0.324715	0.089365	0.210624	0.274519	0.133707	0.225904	0.0179381	3.03611	4.38993	9.23294	0.931123	-5.69501	3.6309	35.7552	34.08	6.53398e+06	0.408226	649.492	323.629
230	1	584	1729	108.98	34.2725	0.315592	0.00661993	0.40001	0.0151296	0.0470819	0.00329971	4.86374e-05	0.00177813	0.0673761	0.0106101	0.0789161	0.00872278	0.00142431	0.0247312	0	0.00557804	0.00848913	0	0.00458574	0.322212	0.462221	0.00512648	0.0779862	0.0101471	0.0433908	0.534724	0.0779862	0.0789161	0.315592	0.00661993	0.415139	0.0522084	3.49584	9.2537	4.64082	3.52956	2.90601	4.29181	38.1239	10.5	1.50626e+06	0.322212	850.53	1175.06
231	1	585	173	108.933	34.3069	0.357545	0.0397115	0.074297	0.00708914	0.00166607	0.00489712	0.000139713	0.000647068	0.368972	0.0264001	0.0947909	0.0003438	0.00067091	0.0211039	0	0	0.000283241	0	0.00143623	0.397257	0.0830522	0.0056839	0.395372	0.00101471	0.0228291	0.457708	0.395372	0.0947909	0.357545	0.0397115	0.0813861	0.00734997	9.58534	0.65544	-1.16777	2.47107	9.61155	3.49147	32.2518	33.1765	2.664e+06	0.397257	614.34	138.229
232	1	586	1732	108.991	34.2741	0.238856	0.00880814	0.517383	0.0128169	0.00302076	0.00125933	1.43051e-06	0.00203562	0.0311055	0.000125885	0.0821919	0.0155878	0.0144258	0.0371594	0	0	0.000111103	0	0.0276394	0.247664	0.533221	0.00329637	0.0312314	0.0300136	0.0723815	0.567623	0.0312314	0.0821919	0.238856	0.00880814	0.5302	0.00631714	5.17227	7.67594	10.6036	2.89607	8.12207	4.52027	35.5809	36.8889	3.24319e+06	0.247664	366.676
233	1	587	1733	108.991	34.2725	0.195061	0.0114179	0.454153	0.022162	0.0166969	0.00213957	2.67029e-05	0.0028038	0.039381	8.2016e-05	0.164888	0	1.04904e-05	0.0846415	0	0.00435972	0.00175381	0	4.52995e-05	0.206479	0.493011	0.00497007	0.039463	1.04904e-05	0.0911775	0.537363	0.039463	0.164888	0.195061	0.0114179	0.476315	0.021667	5.89172	4.46644	5.33745	3.63354	1.41397	5.40549	34.3368	52.875	2.9676e+06	0.206479	366.558	125.887
234	1	588	1734	108.89	34.2713	0.295104	0.0267086	0.0578003	0.0151424	0.02003	0.00581884	0.000723362	0.000788689	0.373646	0.00504541	0.0822735	0.000145912	0.000221729	0.110558	0	0.00424433	0.000851631	0	0.000896931	0.321813	0.0929728	0.00733089	0.378692	0.000367641	0.116551	0.47395	0.378692	0.0822735	0.295104	0.0267086	0.0729427	0.0273609	7.44193	2.79575	11.9598	5.39812	3.88019	11.718	35.6424	15.7895	3.42448e+06	0.321813	828.538	28.8134
235	1	589	1735	108.892	34.2713	0.2479	0.0377092	0.0382085	0.0134139	0.0241976	0.00433016	6.48499e-05	0.000554085	0.40974	0.0149827	0.0764508	0.000756741	7.67708e-05	0.127844	0	0	8.10623e-06	0	0.00374508	0.285609	0.07582	0.00494909	0.424723	0.000833511	0.131615	0.490509	0.424723	0.0764508	0.2479	0.0377092	0.0516224	0.0291467	12.3931	2.94775	6.47399	3.33164	4.28177	1.375		18.4615	3.88517e+06	0.285609	712.249	32.9985
236	1	590	1736	108.89	34.2715	0.194348	0.0226288	0.0785642	0.017827	0.00337029	0.00432825	0.00102663	0.0014019	0.389037	0.00469017	0.0844707	6.38962e-05	0.00289345	0.193546	0	0	0.000186443	0	0.000680447	0.216977	0.0997615	0.00675678	0.393727	0.00295734	0.19535	0.495555	0.393727	0.0844707	0.194348	0.0226288	0.0963912	0.0101271	8.72125	6.50642	4.71643	1.52132	5.3061	6.104	36.972	15.7895	3.28341e+06	0.216977	828.098	28.1852
237	1	591	1737	108.902	34.2714	0.297318	0.0287528	0.0317492	0.0149889	0.0083456	0.00459385	0.000272274	0.00124598	0.502923	0.00945139	0.00119686	0.000173092	0.00454474	0.0854297	0	0.000148773	0	0	0.00410748	0.326071	0.0550838	0.0061121	0.512374	0.00471783	0.0944443	0.564118	0.512374	0.00119686	0.297318	0.0287528	0.0467381	0.0144577	6.18035	4.57432	8.11363	13.0518	6.58684	2.28278	34.2171	29.5556	3417585	0.326071	925.197	30.1325
238	1	592	1739	108.905	34.2714	0.338646	0.0322943	0.0897512	0.046381	0.00545645	0.00220394	0.00039196	0.00248671	0.393845	0.00851393	0.0478287	0.000104427	0.000197411	0.0316629	0	4.29153e-05	3.14713e-05	0	0.000113487	0.37094	0.141589	0.00508261	0.402359	0.000301838	0.031899	0.540516	0.402359	0.0478287	0.338646	0.0322943	0.136132	0.0105391	4.69631	4.37208	2.98095	1.90314	7.05778	3.25713	32.6756	41.6842	2.99239e+06	0.37094	877.407	17.4206
239	1	593	1740	108.904	34.2714	0.330168	0.0212536	0.043529	0.0066452	0.0135279	0.00173712	0.000431538	0.00109339	0.41688	0.00589895	0.0627542	0.00104809	0	0.0640674	0	0.0174766	0.0117469	0	0.00174189	0.351422	0.0637021	0.00326204	0.422779	0.00104809	0.0950327	0.483844	0.422779	0.0627542	0.330168	0.0212536	0.0501742	0.0167899	5.68682	3.32531	5.83664	14.0608	7.68062	3.81984	33.39	15.1304	2.91127e+06	0.351422	848.619	22.5315
240	1	594	1741	108.908	34.2711	0.356876	0.0198236	0.095171	0.00446415	0.00423384	0.00240278	8.10623e-05	0.00143051	0.277102	0.000319958	0.136024	0.0010004	0	0.022449	0	0.0362997	0.0409532	0	0.001369	0.3767	0.103869	0.00391436	0.277422	0.0010004	0.101071	0.384885	0.277422	0.136024	0.356876	0.0198236	0.0996351	0.00814819	5.73823	7.42737	7.40154	1.7734	2.21342	11.3826	32.8875	54.5106	4771374	0.3767	780.34	36.4963
241	1	479	1615	108.915	34.275	0.332936	0.0158048	0.209324	0.00330353	0.0341702	0.000152111	7.86781e-05	0.000943184	0.115162	0.000115395	0.190578	1.62125e-05	0	0.0932927	0	0	0.00177145	0	0.00235128	0.348741	0.246798	0.00117397	0.115278	1.62125e-05	0.0974154	0.363134	0.115278	0.190578	0.332936	0.0158048	0.212627	0.0353441	5.57249	5.55505	7.56098	3.35723	2.68871	7.58707	36.5858	33.1304	5069659	0.348741	519.804	793.302
242	1	480	1616	108.917	34.275	0.325378	0.00434208	0.502335	0.0023942	0.00755978	0.00541544	0	0.00469875	0.0528121	3.33786e-06	0.037292	0.000495434	0.000468731	0.0449409	0	0	0.000824451	0	0.0109124	0.32972	0.512289	0.0101142	0.0528154	0.000964165	0.0568056	0.575215	0.0528154	0.037292	0.325378	0.00434208	0.504729	0.017674	5.14129	7.70805	5.21343	3.8836	13.2413	4.03476	32.3851	57.913	3483154	0.32972	690.457	724.706
243	1	481	1617	108.916	34.2732	0.131293	0.00916719	0.658411	0.00898218	5.67436e-05	0.000501156	4.76837e-07	0.00191641	0.0489845	0	0.0471387	0	5.29289e-05	0.0911589	0	0	0.00210333	0	0.00023222	0.14046	0.667449	0.00241804	0.0489845	5.29289e-05	0.0934958	0.718852	0.0489845	0.0471387	0.131293	0.00916719	0.667393	0.00247479	4.11598	5.49838	4.05328	2.0809	10.7142	8.24972	33.4823	33.1304	3.82934e+06	0.14046	846.785	822.15
244	1	482	1618	108.918	34.2734	0.189924	0.0246167	0.449489	0.0563502	0.0290165	0.0021534	0.000235558	0.00296593	0.104212	0.000446796	0.0715904	0.000197411	0	0.0663323	0	4.24385e-05	0.00235272	0	6.24657e-05	0.214541	0.534856	0.00535488	0.104659	0.000197411	0.0688014	0.644423	0.104659	0.0715904	0.189924	0.0246167	0.505839	0.0343714	4.13211	4.73594	4.86956	2.40152	3.48756	6.30364	34.3197	106	1.98674e+06	0.214541	762.465	598.366
245	1	483	1619	108.921	34.2732	0.216208	0.0971274	0.247804	0.0300226	0.0198207	0.00436974	0.000150204	0.00230885	0.271565	0.0037961	0.0134463	6.19888e-05	0	0.0916429	0	2.86102e-06	0.000574112	0	0.00109911	0.313335	0.297647	0.00682879	0.275362	6.19888e-05	0.0933189	0.576041	0.275362	0.0134463	0.216208	0.0971274	0.277826	0.0266495	2.9863	6.12306	8.12834	4.27214	1.41267	6.8121	35.7586	35.375	4.12282e+06	0.313335	980.798	957.399
246	1	484	1620	108.921	34.2739	0.230366	0.0235844	0.51572	0.00816059	0.0414639	0.00174379	4.24385e-05	0.0017066	0.112302	0.00122595	0.00847626	0.000715256	1.09673e-05	0.0535493	0	0	0.000116348	0	0.000816822	0.25395	0.565344	0.00349283	0.113528	0.000726223	0.0544825	0.681139	0.113528	0.00847626	0.230366	0.0235844	0.52388	0.0449567	5.2166	6.97929	8.61443	1.35883	2.28843	6.27248	36.3329	35.375	4.65561e+06	0.25395	1038.64	934.441
247	1	485	1621	108.921	34.2743	0.268612	0.0723314	0.225269	0.0213008	0.0117993	0.00322914	0	0.00342226	0.372679	0.0087142	0.00647831	1.90735e-06	0	0.00531816	0	0	0.000843525	0	0	0.340944	0.258369	0.0066514	0.381393	1.90735e-06	0.00616169	0.6377	0.381393	0.00647831	0.268612	0.0723314	0.24657	0.0184507	1.69762	2.99801	3.27099	0.340442	8.0472	4.90342	34.2821	36.1538	3.917e+06	0.340944	937.577	867.409
248	1	486	1622	108.921	34.2748	0.222207	0.0750294	0.394321	0.0123754	0.0166421	0.00555897	3.43323e-05	0.00300026	0.200329	0	0.0639553	1.43051e-05	1.33514e-05	0.00528383	0	0.000449181	0.000718594	0	6.81877e-05	0.297236	0.423338	0.00859356	0.200329	2.76566e-05	0.00651979	0.632261	0.200329	0.0639553	0.222207	0.0750294	0.406696	0.0252357	2.47808	7.52149	2.51185	5.57406	2.04414	6.26261	35.827	36.1538	4450674	0.297236	976.617	948.871
249	1	487	1623	108.921	34.2753	0.276532	0.0729709	0.347139	0.0139055	0.0152574	0.00247669	1.38283e-05	0.003582	0.132034	1.90735e-06	0.102878	0.00218153	3.33786e-06	0.028357	0	0.000471592	0.000643253	0	0.000458717	0.349503	0.376302	0.00607252	0.132036	0.00218487	0.031024	0.514409	0.132036	0.102878	0.276532	0.0729709	0.361044	0.0213299	5.01386	3.71152	9.95467	3.04776	2.94488	8.46224	34.4701	36.1538	3.94697e+06	0.349503	891.32	843.754
250	1	488	1624	108.921	34.2759	0.272443	0.0284925	0.502351	0.00397635	0.00187731	0.00147009	5.62668e-05	0.00219345	0.113018	0.000417709	0.0394154	4.29153e-06	0	0.0340257	0	0	0	0	2.81334e-05	0.300935	0.508205	0.00371981	0.113436	4.29153e-06	0.0342846	0.624943	0.113436	0.0394154	0.272443	0.0284925	0.506328	0.00559711	7.00386	6.66139	5.94399	3.8568	4.6251	6.4254	35.2459	36.1538	4141771	0.300935	1014.43	787.212
251	1	489	1626	108.923	34.275	0.230919	0.013917	0.299701	0.0258093	0.00545692	0.00521326	9.53674e-07	0.00228357	0.288325	0.000322342	0.019309	0.00338268	0.0001688	0.0891008	0	0.000930786	0.00379038	0	0.0113692	0.244836	0.330967	0.00749779	0.288647	0.00355148	0.105191	0.62679	0.288647	0.019309	0.230919	0.013917	0.32551	0.0129547	4.56622	3.93415	4.65297	3.71033	3.07017	5.11519	34.3265	36.1538	5.94178e+06	0.244836	1219.61	341.615
252	1	490	1627	108.923	34.2754	0.241433	0.0338902	0.466697	0.0147181	0.0239873	0.00412512	3.29018e-05	0.00355148	0.175266	0.00274372	0.00533295	0.00859499	0.000255108	0.0140405	0	0	0.00134897	0	0.00393009	0.275323	0.505402	0.0077095	0.17801	0.0088501	0.0193725	0.688377	0.17801	0.00533295	0.241433	0.0338902	0.481415	0.0316968	9.47488	2.38403	4.51883	7.86941	3.7099	4.60385	34.306	36.1538	5572419	0.275323	1169.63	355.683
253	1	491	1628	108.923	34.2742	0.230968	0.0174346	0.387775	0.00737858	0.0221968	0.0009799	3.05176e-05	0.00194788	0.246697	0.01085	0.0259104	0.00306511	0.000683784	0.0395508	0	0	0.00250149	0	0.0020299	0.248403	0.41735	0.0029583	0.257547	0.00374889	0.0440822	0.667006	0.257547	0.0259104	0.230968	0.0174346	0.395154	0.0251551	4.47482	6.546	4.22587	3.98131	6.82372	4.09828	36.0457	46.5263	6.40568e+06	0.248403	1130.05	322.555
254	1	492	1629	108.924	34.2752	0.212506	0.0202737	0.310971	0.0112801	0.0470357	0.0103707	2.67029e-05	0.00155067	0.253728	0.0358133	0.0533624	0.000974655	0.000321388	0.0365119	0	0	4.57764e-05	0	0.0052104	0.23278	0.369287	0.0119481	0.289542	0.00129604	0.0417848	0.634964	0.289542	0.0533624	0.212506	0.0202737	0.322251	0.0589838	3.00173	6.48841	3.97949	3.27259	3.59551	7.61104	34.9281	33.5294	5929402	0.23278	1164.45	325.28
255	1	493	1630	108.923	34.2734	0.162742	0.00853538	0.531812	0.0129261	0.00959444	0.00246573	0.000137329	0.00165844	0.205031	0.00687361	0.0462441	0.00396776	4.72069e-05	0.00279331	0	0	0.00514555	0	2.52724e-05	0.171278	0.554333	0.00426149	0.211905	0.00401497	0.00796413	0.763626	0.211905	0.0462441	0.162742	0.00853538	0.544738	0.0138559	2.58677	8.08616	5.41973	6.60333	3.02187	4.38005	35.7484	46.5263	6.63033e+06	0.171278	1230.82	603.293
256	1	494	1631	108.922	34.2738	0.105317	0.00317049	0.722465	0.000834465	0.0417604	0.000150204	2.86102e-06	0.00238037	0.00959253	0	0.0319986	0.000347614	0	0.0797119	0	0	0.00226831	0	0	0.108488	0.76506	0.00253344	0.00959253	0.000347614	0.0819802	0.777186	0.00959253	0.0319986	0.105317	0.00317049	0.7233	0.0442939	1.49612	4.30218	5.98263	4.46859	2.15505	4.09167	36.0184	35.375	6.05646e+06	0.108488	1122.36	695.462
257	1	495	1634	108.922	34.2751	0.132843	0.0316229	0.691499	0.00301743	0.00527859	0.00221014	0.000378609	0.00500297	0.0491281	9.53674e-07	0.02108	0.0118666	0.000163555	0.0195456	0	0.00179148	0.0176072	0	0.00696087	0.164466	0.699795	0.00759172	0.049129	0.0120301	0.045908	0.756515	0.049129	0.02108	0.132843	0.0316229	0.694517	0.0128703	3.83381	7.3687	9.09701	4.08637	4.31912	1.66914	35.3314	36.1538	4.86126e+06	0.164466	1012.17	1010.09
258	1	628	1780	108.935	34.2727	0.209402	0.0264168	0.366352	0.00150299	0.00611448	0.00561285	6.77109e-05	0.00209665	0.203404	0	0.0050025	0.0149441	0.00360489	0.144705	0	1.71661e-05	0.000277042	0	0.0104098	0.235819	0.37397	0.00777721	0.203404	0.018549	0.155478	0.585151	0.203404	0.0050025	0.209402	0.0264168	0.367855	0.0138917	4.87767	7.46799	6.3587	3.50679	1.94715	5.71281	35.0682	32.449	7160031	0.235819	1194.45	169.272
259	1	629	1781	108.933	34.2728	0.278387	0.0224791	0.420934	0.00538731	0.00230265	0.00158978	4.91142e-05	0.00222302	0.138088	0	0.0133843	0.00141668	0.000199318	0.105679	0	0	0.0078516	0	2.90871e-05	0.300866	0.428624	0.0038619	0.138088	0.001616	0.11356	0.570574	0.138088	0.0133843	0.278387	0.0224791	0.426322	0.00616455	5.57861	7.85948	5.35028	3.30945	1.23401	5.17386	34.0018	43.2381	7603093	0.300866	1242.33	265.598
260	1	630	1782	108.934	34.2731	0.233615	0.0268593	0.617661	0.0116715	0.000849247	0.00590324	5.38826e-05	0.00351811	0.0298548	0	0.0177898	0.0128946	0.00117493	0.0205178	0	5.72205e-06	0.00716495	0	0.00730944	0.260475	0.630181	0.00947523	0.0298548	0.0140696	0.0381546	0.669511	0.0298548	0.0177898	0.233615	0.0268593	0.629332	0.0103245	4.79374	6.95092	6.07088	5.47335	6.4645	8.11913	34.9793	43.2381	7828497	0.260475	1268.79	208.158
261	1	631	1783	108.934	34.2732	0.285215	0.0478311	0.52505	0.0109463	0.0134716	0.00117588	1.7643e-05	0.00296927	0.0710344	0	0.0256114	0.00428724	0	0.00270271	0	0	0	0	0.00891256	0.333046	0.549468	0.00416279	0.0710344	0.00428724	0.0123901	0.624665	0.0710344	0.0256114	0.285215	0.0478311	0.535996	0.0176344	3.8651	1.75777	5.52841	2.14362	4.20277	5.28867	35.8031	32.449	7.86578e+06	0.333046	1275.08	167.602
262	1	632	1785	108.937	34.2726	0.315349	0.048573	0.455479	0.00433683	0.00169325	0.00053978	0.000221252	0.00250101	0.127122	0	0.00633192	0.00528479	0.000243187	0.0212035	0	8.63075e-05	0.00174808	0	0.00909376	0.363922	0.461509	0.00326204	0.127122	0.00552797	0.0323248	0.591894	0.127122	0.00633192	0.315349	0.048573	0.459816	0.00495529	2.92579	8.47659	8.80096	0.504505	0.247673	5.41745	34.118	52.7547	7.43254e+06	0.363922	1100.36	221.369
263	1	633	1786	108.936	34.2727	0.295874	0.0456386	0.385858	0.000704765	0.0166845	0.00536013	3.8147e-06	0.00302219	0.160095	0.000128746	0.0138688	0.000710011	0.00236368	0.0650697	0	1.57356e-05	0.00288343	0	0.00108671	0.341512	0.403247	0.00838613	0.160223	0.00307369	0.0696883	0.571728	0.160223	0.0138688	0.295874	0.0456386	0.386563	0.0250707	6.26377	6.38761	7.11095	3.65365	5.2844	7.02484	35.6629	32.449	7.13873e+06	0.341512	1180.57	156.865
264	1	634	1787	108.938	34.271	0.278404	0.0169401	0.398597	0.00403786	0.000123501	0.00129557	7.15256e-06	0.00122309	0.176159	1.43051e-06	0.0444846	0.00315619	0.00150537	0.0700355	0	0	0.00226784	0	0.00141859	0.295344	0.402758	0.00252581	0.17616	0.00466156	0.0740657	0.581443	0.17616	0.0444846	0.278404	0.0169401	0.402635	0.00264931	5.6654	5.93493	3.40486	3.57108	2.97734	4.41595	33.7523	49.7778	8067186	0.295344	931.673	268.826
265	1	635	1788	108.938	34.2714	0.412574	0.00744009	0.320757	0.00945711	0.0038743	0.00406647	0.00184631	0.00143814	0.0943103	0.000114441	0.110701	0.00247049	0.00139952	0.0215673	0	0.00265455	0.000575542	0	0.00328159	0.420014	0.334089	0.00735092	0.0944247	0.00387001	0.0295506	0.43575	0.0944247	0.110701	0.412574	0.00744009	0.330215	0.0112252	4.40667	6.73848	9.18434	3.70178	4.0547	5.99878	33.3045	49.7778	7779482	0.420014	878.377	262.794
266	1	636	1789	108.94	34.2715	0.298628	0.00956058	0.351032	0.0066781	0.0498395	0.0022521	3.8147e-06	0.000935078	0.12399	0	0.0451684	0	0.000491619	0.100824	0	0.000884056	0.00788546	0	0.00182104	0.308189	0.407549	0.00319099	0.12399	0.000491619	0.111421	0.53473	0.12399	0.0451684	0.298628	0.00956058	0.35771	0.0530305	4.67316	7.76515	3.19554	5.19832	4.76378	8.75098	35.5638	53.55	6.3717e+06	0.308189	1006	206.126
267	1	637	179	108.938	34.3073	0.333993	0.00873709	0.350128	0.00767422	0.00569439	0.00292683	4.24385e-05	0.00177288	0.0907989	0.0128226	0.102281	0.00138521	0.000187874	0.0643492	0	0.00329971	0.0116515	0	0.00143051	0.342731	0.363496	0.00474215	0.103621	0.00157309	0.0815554	0.459037	0.103621	0.102281	0.333993	0.00873709	0.357802	0.0104365	5.94984	5.16309	5.01794	4.54968	2.72669	6.53425	32.4705	51.6774	4049073	0.342731	818.019	150.733
268	1	638	1790	108.938	34.272	0.347364	0.037148	0.377751	0.00756979	0.00513315	0.000416279	1.00136e-05	0.00276899	0.151514	0.000555992	0.0303278	0.0100536	0.00264883	0.0224147	0	0	0.000314236	0	0.00358248	0.384512	0.390454	0.00319529	0.15207	0.0127025	0.0267382	0.545163	0.15207	0.0303278	0.347364	0.037148	0.385321	0.00832844	2.15777	7.93106	6.55487	4.33459	1.28941	2.75621	33.4549	49.7778	7.51812e+06	0.384512	929.788	251.198
269	1	639	1791	108.94	34.2726	0.30904	0.0125599	0.367853	0.00851917	0.00257778	0.00320244	0	0.00179911	0.127664	0.00166702	0.0759063	0.00670004	4.00543e-05	0.0774713	0	0.00291109	0.000895977	0	0.000939846	0.3216	0.37895	0.00500154	0.129331	0.00674009	0.0824714	0.511615	0.129331	0.0759063	0.30904	0.0125599	0.376372	0.00757933	6.63195	4.76397	6.50033	4.49602	2.50447	6.43111	35.7176	53.55	5449458	0.3216	1051.56	215.314
270	1	640	1793	108.942	34.2715	0.314985	0.00361252	0.18804	0.0143242	0.0213237	0.00282383	0.000385761	0.00240755	0.10198	0.000466824	0.25702	0.000214577	0.000557423	0.0641046	0	0.00310659	0.0180416	0	0.00659323	0.318597	0.223688	0.00561714	0.102447	0.000771999	0.0918593	0.331285	0.102447	0.25702	0.314985	0.00361252	0.202364	0.0269408	4.29735	5.99156	8.99703	3.05227	2.84534	6.34484	35.3519	43.8462	4237745	0.318597	887.306	175.388
271	1	641	1794	108.943	34.2712	0.378607	0.00711441	0.169893	0.00389957	0.0138516	0.00325155	0.000350475	0.00241232	0.106485	0.00119209	0.252681	1.95503e-05	0.000613213	0.0569921	0	0.0013175	0	0	0.00115299	0.385722	0.187644	0.00601435	0.107677	0.000632763	0.0596285	0.300144	0.107677	0.252681	0.378607	0.00711441	0.173793	0.019866	5.03022	4.02593	5.31225	8.27476	-0.985979	7.37795	36.4388	43.8462	4.18846e+06	0.385722	887.35	176.966
272	1	642	1795	108.944	34.2715	0.23663	0.0019331	0.113723	0.00518084	0.0161209	0.000719547	4.29153e-06	0.00030899	0.261003	0.00276899	0.170929	0.000374794	0.000408649	0.189285	0	0	1.09673e-05	0	0.00053072	0.238564	0.135025	0.00103283	0.263772	0.000783443	0.189895	0.39706	0.263772	0.170929	0.23663	0.0019331	0.118904	0.0171537	0.701695	5.91779	4.28255	-1.18224	3.48078	3.28469	36.6063	52.08	4377424	0.238564	1121.82	195.491
273	1	643	1796	108.943	34.2716	0.39174	0.00544834	0.144359	0.00112677	0.0142093	0.0037241	0.000154018	0.000682354	0.0899959	0.000472069	0.302871	0.00065279	0.000649452	0.0411682	0	0.000280857	0.000496387	0	0.00196886	0.397189	0.159695	0.00456047	0.0904679	0.00130224	0.0439143	0.254251	0.0904679	0.302871	0.39174	0.00544834	0.145486	0.0187697	0.476774	3.78714	4.15449	2.51026	4.09539	3.98936	35.8714	43.8462	4.04633e+06	0.397189	899.522	176.482
274	1	644	1797	108.942	34.272	0.240348	0.0214	0.179779	0.0073576	0.0581031	0.00201988	8.01086e-05	0.000840187	0.112054	0.00154591	0.241953	0.000557423	0	0.132446	0	0.000450611	0.000386238	0	0.000507355	0.261748	0.245239	0.00294018	0.1136	0.000557423	0.133962	0.360234	0.1136	0.241953	0.240348	0.0214	0.187136	0.0610433	7.65538	7.84753	6.12016	0.285081	3.5816	6.1262	35.68	43.8462	3.97872e+06	0.261748	924.385	171.511
275	1	645	1798	108.942	34.2728	0.300651	0.0243616	0.264552	0.0120754	0.0341458	0.00854301	0.000206947	0.00292349	0.17814	0.0145283	0.12532	0.00930977	0.00764894	0.00763512	0	0.000298023	0.00166798	0	0.00748873	0.325012	0.310773	0.0116735	0.192668	0.0169587	0.0175939	0.500587	0.192668	0.12532	0.300651	0.0243616	0.276627	0.0458193	7.35852	2.22229	4.06413	3.47219	3.61552	8.87865	36.2132	64	4.03255e+06	0.325012	996.4	174.204
276	1	646	1799	108.947	34.2732	0.224718	0.00451565	0.462415	0.0100393	0.00114107	0.00767946	0.000584126	0.00237274	0.191154	8.82149e-05	0.0231309	0.00935745	0.00545073	0.0230932	0	5.38826e-05	0.00179815	0	0.031249	0.229234	0.473595	0.0106363	0.191242	0.0148082	0.0573535	0.675385	0.191242	0.0231309	0.224718	0.00451565	0.472454	0.0117774	6.46927	8.26596	3.20152	5.07605	3.55533	5.09541	38.4008	36.5217	6477216	0.229234	782.492	179.58
277	1	647	18	108.941	34.3114	0.304313	0.00343037	0.107743	0.00642586	0.0138721	0.00216341	0	0.00319862	0.22693	0.0434089	0.282768	0	0	0.00444984	0	1.00136e-05	0.00123739	0	4.86374e-05	0.307744	0.128041	0.00536203	0.270339	0	0.00574589	0.360333	0.270339	0.282768	0.304313	0.00343037	0.114169	0.0192342	6.86963	2.524	12.6271	1.48998	6.70403	2.86123	32.0979	16.6154	1.44772e+06	0.307744	767.912	159.139
278	1	648	180	108.937	34.308	0.245975	0.0195727	0.259276	0.0193977	0.00265598	0.00792408	0.000123501	0.00128317	0.171634	6.19888e-05	0.126177	0.00158739	0.000216484	0.141558	0	0	0.000317097	0	0.0022397	0.265547	0.28133	0.00933075	0.171696	0.00180387	0.144115	0.462295	0.171696	0.126177	0.245975	0.0195727	0.278674	0.0119867	4.04337	2.84064	6.86443	3.73086	4.50167	5.29481	30.9905	51.6774	3.32268e+06	0.265547	1005.55	177.712
279	1	649	1800	108.943	34.2732	0.225024	0.0299611	0.279581	0.022006	0.0121174	0.00124979	0.000280857	0.00156403	0.307654	0.00242376	0.00382853	0.00555277	0.00207853	0.0983057	0	0	0.00431442	0	0.00372315	0.254985	0.313704	0.00309467	0.310078	0.0076313	0.106678	0.624453	0.310078	0.00382853	0.225024	0.0299611	0.301587	0.0152121	6.62354	7.59607	7.25192	2.33007	2.73167	6.15125	35.8988	52.08	3.99161e+06	0.254985	985.964	195.568
280	1	650	1801	108.947	34.2711	0.229126	0.0306892	0.252853	0.022408	0.0161242	0.00299025	7.58171e-05	0.0013442	0.252593	0.00269604	0.0413346	0.00269651	0.00345421	0.128352	0	0.000377655	0.0024991	0	0.0103831	0.259815	0.291385	0.00441027	0.255289	0.00615072	0.141615	0.548388	0.255289	0.0413346	0.229126	0.0306892	0.275261	0.0205345	5.43946	6.08348	4.06641	2.20073	2.42385	5.26007	35.2664	46.65	6666745	0.259815	1054.07	155.741
281	1	1035	227	108.987	34.3075	0.235182	0.0313525	0.377899	0.0276146	0.0144606	0.00664902	0.000330448	0.00402498	0.172479	1.85966e-05	0.108942	0.0167065	0.000638485	0.00206041	0	0	0.00113297	0	0.000507832	0.266535	0.419974	0.0110044	0.172498	0.017345	0.00370169	0.603458	0.172498	0.108942	0.235182	0.0313525	0.405514	0.025465	4.85964	5.67515	3.71562	3.36297	0.0529857	3.93784	35.8407	11.28	3.70552e+06	0.266535	320.347	24.3763
282	1	1036	2270	108.896	34.2649	0.341727	0.0384636	0.311087	0.000965118	0.000927448	0.00557327	8.82149e-05	0.00270414	0.163964	0	0.0800104	7.53403e-05	4.29153e-06	0.0464716	0	0.00485849	0.00195312	0	0.00110388	0.380191	0.31298	0.00836563	0.163964	7.96318e-05	0.0544095	0.48531	0.163964	0.0800104	0.341727	0.0384636	0.312052	0.00929308	5.52841	7.78947	9.19476	4.73518	2.80816	7.71606	36.1996	33.1765	4.57742e+06	0.380191	873.827	14.8777
283	1	1037	2271	108.897	34.265	0.330858	0.0385318	0.384935	0.00400448	0.00320721	0.00736189	0.000289917	0.00583029	0.177763	9.72748e-05	0.0124879	0.00205565	0.000274658	0.0249572	0	1.66893e-05	0.0008564	0	0.00635815	0.36939	0.392147	0.0134821	0.17786	0.0023303	0.0323033	0.583391	0.17786	0.0124879	0.330858	0.0385318	0.388939	0.0166893	3.87344	4.70452	6.58845	2.70767	1.93375	4.83067	36.2611	59.6571	4526606	0.36939	846.975	15.9927
284	1	1038	2272	108.899	34.2648	0.246441	0.0670323	0.333878	0.0206738	0.000967979	0.024641	5.91278e-05	0.0015502	0.260821	0	0.00286484	0.00104666	0.000197887	0.0334392	0	0	0.00101328	0	0.00537443	0.313473	0.355519	0.0262504	0.260821	0.00124454	0.0398269	0.642591	0.260821	0.00286484	0.246441	0.0670323	0.354551	0.0272183	2.6337	5.61525	2.39341	4.07029	-2.28489	6.67825	35.0374	40.9412	4.08983e+06	0.313473	836.316	27.2899
285	1	1039	2274	108.903	34.2645	0.26372	0.0471768	0.320593	0.00773954	0.0146804	0.0154076	0.000144482	0.00193787	0.249568	7.15256e-05	0.0033145	0.00118256	0.000372887	0.0708084	0	0	9.10759e-05	0	0.00319099	0.310897	0.343013	0.0174899	0.24964	0.00155544	0.0740905	0.610071	0.24964	0.0033145	0.26372	0.0471768	0.328332	0.0321703	4.82932	5.94732	6.84333	3.51363	3.79384	4.69264	36.7225	48.1132	4886523	0.310897	384.389	36.937
286	1	1040	2276	108.907	34.2649	0.268464	0.0549011	0.346922	0.00234461	0.0412741	0.00842571	8.29697e-05	0.00292492	0.245592	0	0.00719643	0.000324726	0.000622749	0.0150666	0	0.000114918	0.00377369	0	0.00112438	0.323365	0.390541	0.0114336	0.245592	0.000947475	0.0209246	0.647567	0.245592	0.00719643	0.268464	0.0549011	0.349267	0.0527077	4.44522	3.37827	9.4794	-0.291413	0.421226	9.17834	31.7937	36.5714	5478495	0.323365	748.119	44.8717
287	1	1041	2277	108.905	34.2637	0.333376	0.0121965	0.298077	0.00178385	0.000319004	0.00939321	3.8147e-06	0.00145006	0.285528	6.67572e-06	0.00467396	0.000130177	0.000246048	0.0510058	0	4.81606e-05	0.00096941	0	0.000792503	0.345573	0.300179	0.0108471	0.285534	0.000376225	0.0528159	0.596554	0.285534	0.00467396	0.333376	0.0121965	0.29986	0.0111661	5.13345	4.2859	5.43958	2.56776	2.64526	6.32332	32.409	54.1765	4583727	0.345573	565.583	29.1356
288	1	1042	2278	108.908	34.2645	0.179814	0.00695562	0.632533	0.00078249	0.0234261	0.00130129	0.000218868	0.00312519	0.0504827	0	0.0381923	7.72476e-05	0.000310421	0.0523639	0	0	6.19888e-05	0	0.0103321	0.18677	0.656742	0.00464535	0.0504827	0.000387669	0.0627804	0.71187	0.0504827	0.0381923	0.179814	0.00695562	0.633316	0.0280714	3.68063	5.57392	6.76208	2.35901	2.93755	2.90257	35.5843	36.5714	6.40346e+06	0.18677	703.028	46.0212
289	1	1043	2279	108.909	34.2651	0.294614	0.0392523	0.337665	0.0279584	0.0503368	0.00120783	4.62532e-05	0.00277662	0.104926	0	0.0831723	0.00580072	0.000159264	0.0465355	0	0.000201225	0.00341129	0	0.00192356	0.333867	0.41596	0.0040307	0.104926	0.00595999	0.0520844	0.524917	0.104926	0.0831723	0.294614	0.0392523	0.365623	0.0543675	6.35337	8.13448	6.09805	3.86768	1.27344	6.22292	37.2284	36.5714	7.12663e+06	0.333867	732.587	44.6788
290	1	1044	228	108.984	34.308	0.281709	0.0292177	0.211561	0.000387192	0.000703335	0.000876904	3.62396e-05	0.00184536	0.32515	4.62532e-05	0.0272298	0.00424576	0.00167417	0.111532	0	0.000910759	0.000999928	0	0.00138998	0.310926	0.212652	0.0027585	0.325196	0.00591993	0.115317	0.54056	0.325196	0.0272298	0.281709	0.0292177	0.211948	0.00346184	1.80407	6.00647	11.1127	6.85318	2.09923	6.2203	33.9642	12	4.12256e+06	0.310926	719.367	37.092
291	1	1045	2280	108.911	34.2644	0.134561	0.00464344	0.823475	0	0.000129223	0	5.62668e-05	0.00114346	0.0193934	0	0.00855064	5.24521e-06	0	0.00765324	0	0	0.000388145	0	4.76837e-07	0.139205	0.823605	0.00119972	0.0193934	5.24521e-06	0.00804186	0.844198	0.0193934	0.00855064	0.134561	0.00464344	0.823475	0.00132894	2.34427	3.98299	10.6722	3.74591	1.31156	9.12644	34.4906	48.6923	7.34273e+06	0.139205	902.919	455.308
292	1	661	1812	108.95	34.2724	0.258465	0.0238338	0.365507	0.00764847	0.00912762	0.00132894	2.76566e-05	0.00122452	0.199017	0.00100231	0.0263081	0.00800562	0	0.0948763	0	1.23978e-05	0.000491619	0	0.0029254	0.282299	0.382283	0.00258112	0.200019	0.00800562	0.0985036	0.583881	0.200019	0.0263081	0.258465	0.0238338	0.373156	0.0117087	4.63441	3.33066	5.21012	2.29975	2.46575	2.10012	33.8753	39.4615	6718975	0.282299	915.266	141.135
293	1	662	1813	108.954	34.2716	0.245097	0.0217414	0.130475	0.00227642	0.0621567	0.00681591	0.000110149	0.00123119	0.397752	0.0216274	0.0353737	8.39233e-05	4.76837e-06	0.0729032	0	1.04904e-05	0.00141239	0	0.000929356	0.266838	0.194908	0.00815725	0.419379	8.86917e-05	0.0752554	0.600817	0.419379	0.0353737	0.245097	0.0217414	0.132751	0.0703139	2.65674	7.02666	9.75067	11.2644	4.81606	3.23854	33.4242	8.11765	3.5432e+06	0.266838	1446.8	127.862
294	1	663	1814	108.954	34.2716	0.312824	0.0150709	0.114869	0.00635433	0.0501828	0.0138235	0.000110149	0.000233173	0.314564	0.02356	0.121029	0.000203609	5.48363e-05	0.0176253	0	0	0.00158644	0	0.00788736	0.327895	0.171406	0.0141668	0.338124	0.000258446	0.0271206	0.500137	0.338124	0.121029	0.312824	0.0150709	0.121223	0.0643497	5.3818	3.66271	6.69943	9.4082	17.3731	2.07209	33.1097	8.11765	3592323	0.327895	1448.29	137.263
295	1	664	1815	108.953	34.2718	0.307746	0.0309896	0.0236349	0.0068593	0.0376315	0.0121613	0.000348091	0.00137186	0.515353	0.0457568	0.00308323	0.00674534	0.000240803	0.00748825	0	7.15256e-06	3.24249e-05	0	0.000549793	0.338736	0.0681257	0.0138812	0.56111	0.00698614	0.00807762	0.59736	0.56111	0.00308323	0.307746	0.0309896	0.0304942	0.0515127	8.78108	10.1763	2.73546	1.12781	3.82199	-4.1425	32.761	8.11765	3.53729e+06	0.338736	1403.55	115.075
296	1	665	1816	108.954	34.2718	0.257888	0.0464935	0.073854	0.0111384	0.024159	0.0124011	0.000125408	0.00140524	0.487836	0.040534	0.0028739	0.00696087	0.00465632	0.0195241	0	0.000187397	0.000280857	0	0.00954628	0.304381	0.109151	0.0139318	0.52837	0.0116172	0.0296741	0.610919	0.52837	0.0028739	0.257888	0.0464935	0.0849924	0.0380907	6.18394	14.3294	7.70574	7.99382	6.67302	0.0970073	32.761	8.11765	3525776	0.304381	1416.78	124.827
297	1	666	1818	108.954	34.2719	0.296596	0.0515776	0.166904	0.0186691	0.0273027	0.0301752	0.000379562	0.00199509	0.244259	0.0217299	0.114774	0.00549507	0.000118256	0.0162802	0	0.000644207	0.000154018	0	0.0029459	0.348173	0.212876	0.0325499	0.265989	0.00561333	0.0200243	0.489685	0.265989	0.114774	0.296596	0.0515776	0.185574	0.0598526	10.6416	9.48667	8.5563	7.68934	-1.09981	5.80211	32.4808	8.11765	3.57615e+06	0.348173	1408.16	127.72
298	1	667	182	108.938	34.3088	0.31389	0.0152683	0.468559	0.00300932	0.00709963	0.00469303	2.09808e-05	0.000800133	0.0343294	0.000277519	0.0476851	0.00289726	0	0.0984063	0	3.91006e-05	0.00251007	0	0.000479221	0.329158	0.478668	0.00551414	0.0346069	0.00289726	0.10147	0.518512	0.0346069	0.0476851	0.31389	0.0152683	0.471569	0.0126138	5.608	3.5436	7.09061	2.61956	3.60786	5.4811	31.0862	51.6774	3285886	0.329158	925.564	155.647
299	1	668	183	108.94	34.3073	0.269636	0.0171618	0.332937	0.0050683	0.0260487	0.000202656	1.7643e-05	0.000977039	0.217865	0.00455236	0.0265341	0.00765228	0.000572681	0.0877328	0	0	0.00189257	0	0.00114822	0.286798	0.364054	0.00119734	0.222418	0.00822496	0.0907736	0.583117	0.222418	0.0265341	0.269636	0.0171618	0.338006	0.027246	4.73589	6.35429	4.10282	4.36149	2.2007	4.76562	32.9456	37.9091	4526775	0.286798	480.169	167.635
300	1	669	1830	108.952	34.2703	0.274357	0.0396934	0.339188	0.0221286	0.0263696	0.00525665	2.47955e-05	0.00134373	0.200543	0.00481367	0.043395	0.00291634	4.48227e-05	0.0223598	0	0.000768661	0.0131845	0	0.00360966	0.31405	0.387686	0.00662517	0.205357	0.00296116	0.0399261	0.594854	0.205357	0.043395	0.274357	0.0396934	0.361316	0.0329947	6.44658	3.77404	7.85944	7.43886	3.4067	6.22357	36.3739	30.7826	4810177	0.31405	1145.44	165.734
301	1	670	1831	108.953	34.2715	0.279727	0.0170569	0.0445466	0.00410938	0.0483713	0.00286484	0.000114441	0.00450087	0.433294	0.0182233	0.0832052	0.000417709	0.000347614	0.0584607	0	0.00222731	0.00067091	0	0.00186205	0.296783	0.0970273	0.00748014	0.451518	0.000765324	0.063221	0.537802	0.451518	0.0832052	0.279727	0.0170569	0.048656	0.0558515	7.29008	10.8954	7.46591	9.62111	4.21202	2.68052	34.911	8.11765	4.01749e+06	0.296783	1303.79	133.706
302	1	671	1832	108.956	34.2711	0.343391	0.0498848	0.140834	0.00531912	0.00755787	0.00466633	5.53131e-05	0.00219011	0.316504	0.00864601	0.0847139	2.0504e-05	0.000702858	0.0262194	0	0.00380993	0.0013237	0	0.0039916	0.393276	0.153711	0.00691176	0.32515	0.000723362	0.0355134	0.477127	0.32515	0.0847139	0.343391	0.0498848	0.146153	0.0144696	4.71343	0.46886	1.47131	3.58777	5.55764	1.61932	33.9266	23.8235	4.5804e+06	0.393276	1629.9	137.655
303	1	672	1833	108.956	34.2715	0.330143	0.0229077	0.0724697	0.00427628	0.0219879	0.00180292	0.000144958	0.000637054	0.375878	0.0133467	0.0977254	0.000242233	1.04904e-05	0.0556178	0	0.000331879	0.00163555	0	0.000842094	0.353051	0.0987339	0.00258493	0.389225	0.000252724	0.0584273	0.477197	0.389225	0.0977254	0.330143	0.0229077	0.076746	0.0245728	4.35514	-0.81778	1.9578	8.43769	9.85424	3.09306	33.4173	23.8235	4.51299e+06	0.353051	1564.7	135.751
304	1	673	1834	108.957	34.2715	0.278972	0.00754595	0.13351	0.00665855	0.0340638	0.00328398	0.00023222	0.00107336	0.271031	0.0111027	0.142022	2.52724e-05	1.00136e-05	0.106639	0	0.00263262	0.000365257	0	0.00030756	0.286518	0.174232	0.00458956	0.282134	3.52859e-05	0.110469	0.449853	0.282134	0.142022	0.278972	0.00754595	0.140168	0.0386534	2.6142	10.5814	1.44915	4.12603	2.90187	2.67149	36.2782	36.8	4.84007e+06	0.286518	1428.54	147.862
305	1	674	1835	108.955	34.2718	0.309551	0.0248933	0.122362	0.00641918	0.0121374	0.011446	0.000151634	0.00224495	0.399024	0.0375795	0.0589175	0.000144958	0.000177383	0.0131159	0	9.53674e-07	0.00104332	0	0.00079155	0.334445	0.140918	0.0138426	0.436603	0.000322342	0.0149517	0.553784	0.436603	0.0589175	0.309551	0.0248933	0.128781	0.02598	4.15156	-0.261272	2.30628	4.44666	7.97205	3.95372	33.0482	23.8235	4422415	0.334445	1483.32	133.482
306	1	675	1838	108.956	34.2724	0.318079	0.0449233	0.328596	0.00280523	0.00200033	0.00501347	3.57628e-05	0.00230122	0.206753	4.24385e-05	0.0620055	0.000219822	0.000505447	0.0202765	0	4.76837e-07	0.00403595	0	0.00224304	0.363003	0.333402	0.00735044	0.206795	0.000725269	0.0267191	0.547505	0.206795	0.0620055	0.318079	0.0449233	0.331401	0.00935078	5.5519	7.73479	6.28054	4.31079	3.35565	8.45427	35.2562	23.8235	5.28145e+06	0.363003	1587.04	132.697
307	1	676	1839	108.957	34.2734	0.273941	0.0770898	0.491273	0.0235901	0.0205808	0.00998449	8.53539e-05	0.00164127	0.0314689	0	0.0273275	0.000877857	0.00106382	0.0323453	0	0	0.00496197	0	0.0030241	0.35103	0.535444	0.0117111	0.0314689	0.00194168	0.0410762	0.578624	0.0314689	0.0273275	0.273941	0.0770898	0.514863	0.0322919	4.01759	2.18255	11.4019	3.15408	5.20685	6.68057	36.5824	36.8	6.30283e+06	0.35103	1530.27	159.553
308	1	677	184	108.941	34.3087	0.284469	0.00916147	0.4298	0.0169787	0.0161157	0.00263977	0.000535011	0.00351	0.12795	7.15256e-05	0.0577378	0.00359487	0.00187206	0.0218835	0	0.0174875	0.00417948	0	0.00201321	0.293631	0.462894	0.00668478	0.128022	0.00546694	0.0455637	0.597529	0.128022	0.0577378	0.284469	0.00916147	0.446779	0.0228004	5.22639	6.37091	4.94298	3.06556	3.48622	4.33044	31.4143	70.4348	3.39936e+06	0.293631	748.225	215.653
309	1	678	1840	108.955	34.2716	0.308555	0.0156107	0.0368862	0.0102196	0.0507379	0.00291538	0	0.000342846	0.431827	0.0215483	0.0557642	2.95639e-05	0.00239992	0.0583887	0	0	0.0010004	0	0.00377417	0.324166	0.0978436	0.00325823	0.453375	0.00242948	0.0631633	0.532929	0.453375	0.0557642	0.308555	0.0156107	0.0471058	0.0539961	5.28068	12.2973	2.22247	13.393	6.0993	3.28946	32.7576	23.8235	4.09773e+06	0.324166	1461.17	135.318
310	1	679	1841	108.954	34.2709	0.295743	0.00230217	0.106163	0.000900745	0.020627	0.00590181	3.8147e-06	0.00529432	0.184844	0.0105124	0.221678	0.00665426	0.000171185	0.134466	0	0	0.000668526	0	0.00401735	0.298046	0.127691	0.0112	0.195356	0.00682545	0.139204	0.323735	0.195356	0.221678	0.295743	0.00230217	0.107064	0.031827	5.62578	2.77828	8.59394	3.61171	5.59796	1.87832	34.4188	23.8235	3.69761e+06	0.298046	1447.62	138.862
311	1	680	1842	108.954	34.2716	0.375687	0.0115299	0.0976329	0.00481605	0.0111732	0.00429153	6.96182e-05	0.00348568	0.178472	0.0158305	0.245358	0.00208044	0.00473452	0.0324655	0	0.00176764	0.000109196	0	0.0100675	0.387217	0.113622	0.00784683	0.194303	0.00681496	0.0448389	0.299941	0.194303	0.245358	0.375687	0.0115299	0.102449	0.0190201	6.7922	8.10842	6.18841	1.53024	13.5575	2.62943	32.9354	23.8235	3.65742e+06	0.387217	1445.51	139.902
312	1	681	1843	108.954	34.2717	0.400995	0.0083394	0.0770407	0.00468683	0.00657272	0.00117731	5.91278e-05	0.000949383	0.18513	0.000194073	0.27744	0.000360966	0.00203991	0.0249581	0	0.00623226	0.000374794	0	0.00284481	0.409334	0.0883002	0.00218582	0.185324	0.00240087	0.0350151	0.275616	0.185324	0.27744	0.400995	0.0083394	0.0817275	0.00875854	4.42441	3.28104	7.58587	-0.470097	3.05037	9.36825	32.9354	23.8235	3.72825e+06	0.409334	1445.61	138.394
313	1	682	1844	108.955	34.2717	0.338333	0.0236993	0.0586243	0.0126419	0.0132341	0.00161266	4.48227e-05	0.00158167	0.406502	0.012928	0.103472	0.00243425	0.00147533	0.012578	0	0.00233078	0.00754833	0	0.000958443	0.362032	0.0845003	0.00323916	0.41943	0.00390959	0.023417	0.494241	0.41943	0.103472	0.338333	0.0236993	0.0712662	0.0164733	6.5979	0.0603912	6.66382	3.32122	7.50482	6.44147	32.8055	23.8235	3.8046e+06	0.362032	1442.72	136.687
314	1	683	1845	108.955	34.2719	0.315479	0.019114	0.169312	0.00688887	0.0203199	0.0102668	0.000161171	0.00467968	0.399034	0.0107961	0.00986385	0.00118065	0.00729084	0.015028	0	0.000363827	0.000272751	0	0.00994301	0.334593	0.196521	0.0151076	0.40983	0.00847149	0.0256124	0.610663	0.40983	0.00986385	0.315479	0.019114	0.176201	0.0354276	2.10868	8.11937	6.63596	6.64227	3.82015	4.67171	32.4329	23.8235	4.04882e+06	0.334593	1433.97	135.022
315	1	684	185	108.939	34.308	0.241531	0.0227046	0.442418	0.00546551	0.000677109	0.00374365	5.57899e-05	0.000986576	0.0858507	0	0.0425291	0.00435352	7.20024e-05	0.143858	0	0	0.00173712	0	0.00378799	0.264236	0.448561	0.00478602	0.0858507	0.00442553	0.149612	0.539197	0.0858507	0.0425291	0.241531	0.0227046	0.447884	0.00546312	8.46787	6.70883	6.46818	5.31396	3.58064	4.0732	31.992	70.4348	4.06283e+06	0.264236	702.654	131.318
316	1	685	1851	108.958	34.2711	0.331171	0.00493479	0.207531	0.0152674	0.0416503	0.00176334	8.53539e-05	0.00393486	0.0576153	0.0105939	0.257161	5.05447e-05	6.19888e-06	0.0293756	0	0.0314202	0.00469494	0	0.00183058	0.336105	0.264449	0.00578356	0.0682092	5.67436e-05	0.0682354	0.327848	0.0682092	0.257161	0.331171	0.00493479	0.222799	0.0474339	7.3184	6.16312	4.32827	5.81487	9.14553	3.52232	36.5106	37.0625	4.11206e+06	0.336105	1368.84	151.548
317	1	686	1852	108.959	34.2715	0.349571	0.0115089	0.257194	0.0103917	0.0326457	0.00161886	0.000169754	0.00137472	0.106339	0.0129766	0.169884	0.000144482	2.86102e-06	0.0257769	0	0.00856018	0.00640345	0	0.00133419	0.36108	0.300231	0.00316334	0.119316	0.000147343	0.0461783	0.409734	0.119316	0.169884	0.349571	0.0115089	0.267585	0.035809	5.12591	5.61005	4.81343	4.71156	2.78859	3.14882	36.1961	68.7273	4.59898e+06	0.36108	1242.53	143.872
318	1	687	1853	108.958	34.2719	0.350897	0.0142617	0.279646	0.00809812	0.0180378	0.00100517	0.000143528	0.0013504	0.0318093	0.00603533	0.221463	0	1.04904e-05	0.0334387	0	0.0288529	0.00152922	0	0.00321436	0.365159	0.305782	0.0024991	0.0378447	1.04904e-05	0.0672421	0.34009	0.0378447	0.221463	0.350897	0.0142617	0.287744	0.0205369	6.05728	6.63375	2.25034	4.9831	1.51022	4.93281	37.0096	36.8	4814449	0.365159	1283.99	149.61
319	1	688	1854	108.958	34.2728	0.320304	0.00481463	0.2882	0.00924635	0.0587044	0.00257349	0.000263691	0.001194	0.0865169	0.00106621	0.152352	0.000519276	0.000231743	0.0378108	0	0.00652075	0.0219803	0	0.00764179	0.325119	0.356151	0.00403118	0.0875831	0.000751019	0.0740128	0.446699	0.0875831	0.152352	0.320304	0.00481463	0.297446	0.0627356	4.62532	2.14855	7.47001	3.76508	0.951164	8.09602	36.8148	36.8	5.66793e+06	0.325119	1339.19	146.195
320	1	689	1855	108.957	34.2724	0.299936	0.00504827	0.439922	0.000480652	0.000392437	3.67165e-05	0.000171185	0.00167799	0.0959673	9.01222e-05	0.0340743	0.000248432	9.91821e-05	0.115677	0	0.000682831	0.00529814	0	8.72612e-05	0.304985	0.440795	0.00188589	0.0960574	0.000347614	0.121855	0.538648	0.0960574	0.0340743	0.299936	0.00504827	0.440403	0.00227833	4.95832	6.86384	5.72352	4.50028	0.452595	7.24536	38.2367	36.8	5.37436e+06	0.304985	1439.4	167.143
321	1	690	1856	108.959	34.2734	0.29702	0.040062	0.387394	0.00222111	0.0342641	0.00421095	6.77109e-05	0.00527573	0.18898	0.000535488	0.00733805	0.000563622	0.000560284	0.0279689	0	0	0.00107431	0	0.00244522	0.337082	0.423879	0.00955439	0.189515	0.0011239	0.0315075	0.622413	0.189515	0.00733805	0.29702	0.040062	0.389615	0.0438185	5.5675	3.74141	8.95747	2.34951	5.04785	6.60539	34.5316	38.9455	7025541	0.337082	1215.81	162.048
322	1	691	1857	108.958	34.2734	0.207222	0.104656	0.355994	0.00875854	0.0269961	0.00900698	0.000263691	0.00233412	0.202848	0.00121832	0.0602984	0.00351858	0.000858307	0.0100818	0	0	0.000935555	0	0.00424576	0.311878	0.391749	0.0116048	0.204067	0.00437689	0.016026	0.606202	0.204067	0.0602984	0.207222	0.104656	0.364753	0.0386009	7.29063	4.33053	3.55212	8.37931	2.17349	4.2117	36.7567	36.8	6115734	0.311878	1271.86	148.124
323	1	692	1858	108.958	34.2734	0.36117	0.0174313	0.320477	0.00233316	0.00593615	0.00447559	0.000490665	0.00133324	0.0945287	0.00663185	0.118152	0.00452471	0.00578308	0.0496268	0	1.90735e-05	0.000724316	0	0.00311375	0.378602	0.328747	0.0062995	0.101161	0.0103078	0.0567322	0.429575	0.101161	0.118152	0.36117	0.0174313	0.322811	0.0122356	5.09825	4.46093	7.76854	3.55416	6.83799	3.74857	36.0731	36.8	6149711	0.378602	1297.97	141.202
324	1	693	186	108.943	34.3077	0.319943	0.0145721	0.397289	0.00279665	0.050271	0.000405788	1.28746e-05	0.000858307	0.105078	0.000660419	0.0521736	0.00391722	0	0.0501971	0	0	0.00161457	0	0.000209808	0.334515	0.450357	0.00127697	0.105739	0.00391722	0.0520215	0.556712	0.105739	0.0521736	0.319943	0.0145721	0.400086	0.051548	4.2561	6.54962	5.54048	2.23249	2.82257	6.58034	29.6472	61.0435	2.89647e+06	0.334515	574.953	168.035
325	1	694	1860	108.961	34.2726	0.279547	0.0170364	0.398411	0.015759	0.000443459	0.00404882	0.000225067	0.002038	0.149385	0.00610113	0.028347	0.00327158	0.0101056	0.05369	0	4.29153e-06	0.00056982	0	0.0122576	0.296583	0.414614	0.00631189	0.155487	0.0133772	0.0852804	0.570311	0.155487	0.028347	0.279547	0.0170364	0.41417	0.00675535	4.63387	4.22987	5.24944	3.69686	1.79079	4.44094	35.41	38.9455	7454019	0.296583	1260.34	161.348
326	1	695	1861	108.961	34.2715	0.232131	0.00756407	0.225172	0.00726891	0.0453525	0.0208259	1.19209e-05	0.00217104	0.282866	0.0229506	0.0402961	0.000295162	2.24113e-05	0.109039	0	0	0.000292301	0	0.00374222	0.239695	0.277793	0.0230088	0.305817	0.000317574	0.113073	0.583668	0.305817	0.0402961	0.232131	0.00756407	0.23244	0.0683613	12.7739	6.28758	0.804547	-0.766215	4.85434	4.70722	35.2596	51.0882	6.57422e+06	0.239695	1196.43	147.313
327	1	696	1862	108.961	34.2727	0.183647	0.0175233	0.439748	0.0117998	0.000427246	0.00439501	9.05991e-06	0.00174046	0.124901	8.4877e-05	0.016705	0.000160694	5.43594e-05	0.0986481	0	0	0.0953712	0	0.00478506	0.20117	0.451975	0.00614452	0.124986	0.000215054	0.198804	0.58302	0.124986	0.016705	0.183647	0.0175233	0.451548	0.00657177	4.34816	9.0688	8.11934	6.15426	3.57682	5.61762	35.5775	51.0882	8522991	0.20117	1232.75	158.083
328	1	697	1863	108.963	34.273	0.183433	0.00842619	0.622354	1.57356e-05	0.00184679	0.000137329	8.58307e-06	0.00185299	0.0577588	0	0.0145359	0.000812531	0.000240326	0.027082	0	0	0.0741763	0	0.00504923	0.191859	0.624217	0.0019989	0.0577588	0.00105286	0.108578	0.683974	0.0577588	0.0145359	0.183433	0.00842619	0.62237	0.00384569	1.84997	5.49987	7.92611	2.22591	-2.69729	6.84822	36.8866	51.0882	8.37071e+06	0.191859	1361.07	157.097
329	1	698	1864	108.962	34.2733	0.254097	0.0280147	0.564863	0.000166893	0.00128174	0.00116348	4.81606e-05	0.00226927	0.106269	0.000444412	0.00114203	0.00363636	0.00212526	0.0222335	0	0	0.000657082	0	0.0107341	0.282112	0.566312	0.00348091	0.106713	0.00576162	0.0344782	0.676062	0.106713	0.00114203	0.254097	0.0280147	0.56503	0.00476265	5.89134	2.8296	8.03821	3.20626	6.59248	9.21267	36.62	51.0882	9336694	0.282112	1369.65	160.018
330	1	699	1865	108.963	34.2733	0.166782	0.0279264	0.552295	0.000184059	0.0179534	0.000749588	1.95503e-05	0.00281811	0.139939	1.66893e-05	0.0002141	0.00989723	0.00173759	0.0396214	0	0	0.000154972	0	0.0374942	0.194708	0.570432	0.00358725	0.139956	0.0116348	0.0794673	0.713959	0.139956	0.0002141	0.166782	0.0279264	0.552479	0.0215406	4.66774	8.48002	5.04499	9.65031	10.2972	5.35457	36.8456	51.0882	9080761	0.194708	1427.01	145.311
331	1	700	1866	108.963	34.2733	0.179795	0.0220304	0.618605	0.00205374	0.000267506	0.00120878	0.000151157	0.00135708	0.0624375	0	0.00381231	2.52724e-05	0.000124454	0.0984735	0	1.90735e-06	0.00165558	0	0.00800037	0.201825	0.620926	0.00271702	0.0624375	0.000149727	0.108132	0.686081	0.0624375	0.00381231	0.179795	0.0220304	0.620659	0.00298452	5.09382	6.01994	10.1739	12.958	2.27023	6.74658	37.0267	51.0882	8575853	0.201825	1378.45	172.752
332	1	701	1867	108.962	34.2707	0.284705	0.0221081	0.39442	0.00149393	0.000964642	0.00197124	8.53539e-05	0.00185966	0.193307	2.43187e-05	0.00874615	0.000648022	6.19888e-06	0.0857167	0	2.67029e-05	0.00050354	0	0.00341368	0.306813	0.396879	0.00391626	0.193331	0.000654221	0.0896606	0.594102	0.193331	0.00874615	0.284705	0.0221081	0.395914	0.0048809	5.68353	8.5914	4.1165	3.71795	5.07797	5.58248	37.5736	58.2857	5552160	0.306813	1299.22	163.691
333	1	702	1868	108.962	34.2725	0.297569	0.0403957	0.261009	0.00355291	0.00139046	0.0135341	0.000211239	0.00208759	0.308424	0.00776815	0.0181317	5.05447e-05	0.000301361	0.0360336	0	0.000948429	0.000397682	0	0.00819445	0.337965	0.265952	0.0158329	0.316192	0.000351906	0.0455742	0.590209	0.316192	0.0181317	0.297569	0.0403957	0.264562	0.0172234	5.06138	9.73825	4.418	0.607056	0.542897	5.64698	35.7552	51.0882	8.30978e+06	0.337965	1350.11	143.583
334	1	703	1869	108.963	34.2716	0.321526	0.00567627	0.188885	0.00570297	0.0211997	0.00219297	3.48091e-05	0.00571871	0.299172	0.0133624	0.038167	4.48227e-05	1.43051e-06	0.0941186	0	0.00110436	0.00263786	0	0.000453472	0.327202	0.215787	0.00794649	0.312534	4.62532e-05	0.0983162	0.522906	0.312534	0.038167	0.321526	0.00567627	0.194588	0.0291462	3.88046	9.48072	7.99616	5.18222	3.07007	7.90876	35.3006	52.2162	6370749	0.327202	1265.77	161.51
335	1	704	187	108.951	34.3059	0.392756	0.00742483	0.109445	0.0105848	0.00252533	0.00167561	2.38419e-06	0.000484467	0.213706	0.011096	0.204827	0	0	0.0371976	0	0.00549459	0.000863552	0	0.00191688	0.40018	0.122555	0.00216246	0.224802	0	0.0454726	0.338424	0.224802	0.204827	0.392756	0.00742483	0.120029	0.00468779	4.98322	4.86138	8.551	1.96615	4.41204	12.4564	34.7914	12.375	2.27153e+06	0.40018	934.065	19.5227
336	1	705	1870	108.965	34.2724	0.215381	0.0111122	0.44378	0.00613022	0.0193186	0.007339	5.53131e-05	0.00146914	0.151211	0.000322342	0.0183496	0.00013113	4.76837e-07	0.116697	0	0	0.00571156	0	0.00299215	0.226493	0.469229	0.00886345	0.151533	0.000131607	0.125401	0.629303	0.151533	0.0183496	0.215381	0.0111122	0.44991	0.028182	4.4446	6.27639	5.84875	5.49123	3.3695	8.87174	38.0522	25.0909	5.36903e+06	0.226493	1298.31	155.259
337	1	706	1871	108.965	34.273	0.158545	0.0188932	0.440683	0.0234776	0.0106897	0.0106001	1.43051e-06	0.00148201	0.269004	1.90735e-06	0.0151811	0.00362205	0.000157833	0.0431848	0	0	0.00306511	0	0.00141048	0.177439	0.474851	0.0120835	0.269006	0.00377989	0.0476604	0.755938	0.269006	0.0151811	0.158545	0.0188932	0.464161	0.0227733	4.18259	9.04458	2.62188	7.62707	3.62038	4.8183	37.0712	40.3636	6911875	0.177439	1354.47	163.319
338	1	707	1872	108.965	34.2733	0.237761	0.0118446	0.238842	0.00323248	0.0162168	0.0043602	0	0.00870514	0.301738	0	0.00235319	0.00771713	0.000277996	0.153031	0	0.00181532	0.00603724	0	0.00456476	0.249605	0.258292	0.0130653	0.301738	0.00799513	0.166952	0.573095	0.301738	0.00235319	0.237761	0.0118446	0.242075	0.0292821	2.64478	3.61298	3.56566	7.55424	3.40325	4.83128	37.1908	40.3636	7.0788e+06	0.249605	1355.29	175.311
339	1	708	1873	108.964	34.2722	0.16364	0.0372629	0.502066	0.00144815	0.00337458	0.0139399	0.000183105	0.0173864	0.163478	3.52859e-05	7.62939e-06	1.81198e-05	1.00136e-05	0.0889783	0	1.71661e-05	0.00392199	0	0.00423336	0.200902	0.506888	0.0315094	0.163513	2.81334e-05	0.0971508	0.701876	0.163513	7.62939e-06	0.16364	0.0372629	0.503514	0.034884	3.62248	15.6522	8.62742	4.13244	3.16408	2.96247	37.0131	52.2162	6361547	0.200902	1351.76	147.992
340	1	709	1874	108.964	34.2708	0.219374	0.0292106	0.345427	0.0140309	0.00145626	0.00331736	3.91006e-05	0.000869274	0.333978	0.00444937	0.0173721	9.48906e-05	3.86238e-05	0.0253577	0	0.000200748	0.00206566	0	0.00271893	0.248585	0.360914	0.00422573	0.338427	0.000133514	0.0303431	0.699117	0.338427	0.0173721	0.219374	0.0292106	0.359457	0.00568199	4.4371	5.19812	8.52952	3.33888	5.53974	8.84507	35.9637	52.2162	4.62507e+06	0.248585	1275.79	161.741
341	1	710	1875	108.965	34.2716	0.364048	0.0141463	0.181468	0.00345468	0.00501537	0.00608206	3.95775e-05	0.0052371	0.370737	0.00799942	0.0254459	9.01222e-05	0.000263214	0.0134773	0	0.000893116	0.000235081	0	0.00136662	0.378195	0.189939	0.0113587	0.378736	0.000353336	0.0159721	0.572034	0.378736	0.0254459	0.364048	0.0141463	0.184923	0.0163741	-0.0955951	3.31192	6.60568	2.89965	3.49097	6.49238	36.3739	52.2162	4625719	0.378195	1231.17	147.248
342	1	711	1876	108.965	34.2733	0.299757	0.0333958	0.340054	0.00902033	0.0403142	0.00517654	2.09808e-05	0.00351667	0.240727	0	0.00355864	0.00259256	0.00103998	0.0179214	0	0	0.000259876	0	0.00264597	0.333152	0.389388	0.0087142	0.240727	0.00363255	0.0208273	0.638829	0.240727	0.00355864	0.299757	0.0333958	0.349074	0.0490284	1.90339	9.7133	5.26375	1.61999	8.21995	3.95207	38.1376	40.3636	5976454	0.333152	1301.53	174.218
343	1	712	1877	108.964	34.2732	0.197303	0.0303683	0.458854	0.00627184	0.00736904	0.00251198	0.000101089	0.00174427	0.182408	0	0.0153189	0.00299072	0.00217581	0.0893478	0	0.000480652	0.00236893	0	0.00033617	0.227671	0.472495	0.00435734	0.182408	0.00516653	0.0925827	0.659261	0.182408	0.0153189	0.197303	0.0303683	0.465126	0.0117264	4.15781	5.31366	7.31499	4.82596	1.60322	6.08042	37.225	40.3636	7.48977e+06	0.227671	1407.07	174.21
344	1	713	1878	108.967	34.2707	0.226247	0.0431857	0.376535	0.0257626	0.016119	0.00145626	8.44002e-05	0.00170088	0.2225	0	0.0850539	4.24385e-05	0	0.00107241	0	0	1.90735e-05	0	0.000220299	0.269433	0.418417	0.00324154	0.2225	4.24385e-05	0.00131178	0.644159	0.2225	0.0850539	0.226247	0.0431857	0.402298	0.0193605	0.849227	13.5622	7.31744	7.79809	7.16205	7.71117	34.87	14.8	2.85598e+06	0.269433	1157.29	169.384
345	1	714	1879	108.968	34.2703	0.344292	0.0140386	0.305595	0.0176783	0.038765	0.00058651	7.67708e-05	0.00209284	0.0602264	0.0020833	0.177667	0.000349045	3.52859e-05	0.0304823	0	0.0026269	0.00299597	0	0.000409603	0.35833	0.362038	0.00275612	0.0623097	0.000384331	0.0365148	0.425021	0.0623097	0.177667	0.344292	0.0140386	0.323273	0.0415211	4.75895	4.70619	4.87178	4.52648	5.10148	7.96267	33.5096	14.8	2708717	0.35833	964.008	262.544
346	1	715	188	108.951	34.3068	0.301209	0.0433235	0.259046	0.0408835	0.0035162	0.00392866	0	0.00212526	0.166485	0.000448704	0.130692	0.000121117	5.8651e-05	0.0443993	0	0	0.00342846	0	0.000202656	0.344533	0.303445	0.00605392	0.166934	0.000179768	0.0481625	0.475985	0.166934	0.130692	0.301209	0.0433235	0.299929	0.00957012	5.36859	4.42289	6.68756	3.56627	1.89618	4.7048	34.6581	11.3077	2305480	0.344533	825.854	25.8694
347	1	716	1880	108.969	34.2715	0.35515	0.00642586	0.212624	0.00792694	0.0430207	0.00328398	0.000305653	0.00214767	0.152501	0.0112662	0.16337	0.000101566	2.19345e-05	0.0356793	0	0	0	0	0.00616932	0.361576	0.263572	0.0057373	0.163767	0.000123501	0.0418553	0.42181	0.163767	0.16337	0.35515	0.00642586	0.220551	0.048758	6.02895	3.70945	5.64928	6.95335	5.11478	1.64279	35.1195	37.7143	3.44195e+06	0.361576	887.96	250.716
348	1	717	1881	108.967	34.2715	0.313057	0.008358	0.141015	0.000787258	0.0956039	0.00332785	0.000326633	0.00172091	0.0721464	0.000646591	0.311188	0.000208378	1.43051e-06	0.0445991	0	0.000990868	0.00452137	0	0.00150156	0.321415	0.237406	0.00537538	0.072793	0.000209808	0.0516129	0.314928	0.072793	0.311188	0.313057	0.008358	0.141802	0.100979	5.68673	8.29946	10.3859	2.35243	6.17534	-4.21723	35.909	25.0909	3183504	0.321415	1053.68	179.714
349	1	718	1882	108.966	34.2716	0.262369	0.0129371	0.37754	0.00571871	0.0224752	0.00583887	3.67165e-05	0.00142098	0.102801	0.000861645	0.0866966	0.00629854	0.00125265	0.101154	0	0.00638342	0.00458241	0	0.00137806	0.275306	0.405734	0.00729656	0.103663	0.00755119	0.113753	0.515831	0.103663	0.0866966	0.262369	0.0129371	0.383258	0.0297718	5.73632	6.06838	5.04486	4.62983	2.44037	5.57618	37.1874	25.0909	3.65626e+06	0.275306	1178.36	133.481
350	1	719	1883	108.966	34.2718	0.25951	0.0176296	0.489534	0.0135956	0.0289922	0.00620222	0.000814438	0.00195312	0.0840917	0.000489712	0.0393944	0.00515222	0.00296259	0.0466132	0	0.000319004	0.00212145	0	0.000611305	0.277139	0.532122	0.00896978	0.0845814	0.00811481	0.0496783	0.625184	0.0845814	0.0393944	0.25951	0.0176296	0.50313	0.037962	6.46048	6.95287	5.99903	4.37898	2.19192	10.4635	37.536	25.0909	4.00446e+06	0.277139	1214.74	140.596
351	1	720	1884	108.968	34.272	0.267881	0.00206852	0.492831	0.015202	0.028532	0.00126362	0.000157833	0.00128365	0.00590944	0	0.084342	9.58443e-05	0.000407219	0.0717435	0	0.0182915	0.00665951	0	3.05176e-05	0.26995	0.536565	0.0027051	0.00590944	0.000503063	0.100026	0.545179	0.00590944	0.084342	0.267881	0.00206852	0.508033	0.0312371	4.78787	8.5923	6.3481	3.39529	6.26386	7.08679	36.8217	25.0909	3.3269e+06	0.26995	920.165	233.914
352	1	721	1885	108.969	34.2724	0.388371	0.00664759	0.459661	0.000332832	0.0463228	0.00075388	0	0.0010004	0.0200071	0	0.0201983	0.0080533	0.000173092	0.0345707	0	0	0.0118012	0	8.01086e-05	0.395019	0.506317	0.00175428	0.0200071	0.00822639	0.0484781	0.528078	0.0200071	0.0201983	0.388371	0.00664759	0.459994	0.0480771	5.20547	7.07491	7.42417	6.24006	6.27251	4.88282	33.8412	37.7143	3.95465e+06	0.395019	799.361	302.724
353	1	722	1886	108.966	34.2725	0.210392	0.0182004	0.436419	0.00203085	0.00278139	0.00318861	3.05176e-05	0.00226545	0.0901356	0.00178528	0.0626545	0	0	0.0393152	0	0.00756693	0.11718	0	0.0044589	0.228593	0.441231	0.00548458	0.0919209	0	0.170116	0.536851	0.0919209	0.0626545	0.210392	0.0182004	0.438449	0.00826597	5.73038	6.89585	4.80074	2.46281	3.35315	6.04638	37.7309	25.0909	4.48584e+06	0.228593	1215.53	173.067
354	1	723	1887	108.971	34.2714	0.296895	0.0201592	0.371612	0.0112967	0.0110826	0.00282097	5.67436e-05	0.00156498	0.185135	0.0123553	0.0521722	0.000188351	0.000473976	0.0241671	0	0.000745773	0.00149441	0	0.00775194	0.317054	0.393991	0.00444269	0.19749	0.000662327	0.0341868	0.583569	0.19749	0.0521722	0.296895	0.0201592	0.382909	0.0155253	5.74597	4.09383	7.49896	6.31709	2.61565	5.49544	34.3231	34.08	4.31409e+06	0.317054	818.314	309.059
355	1	724	1888	108.971	34.2719	0.241305	0.00846291	0.497265	0.0298324	0.0032239	0.0066824	4.76837e-06	0.0013442	0.0810966	0.00705147	0.0551224	2.09808e-05	0.000211239	0.0329041	0	0	0.0031457	0	0.0323057	0.249768	0.530322	0.00803137	0.0881481	0.00023222	0.0683761	0.61945	0.0881481	0.0551224	0.241305	0.00846291	0.527098	0.0112553	7.67347	5.6811	5.01852	1.90088	4.36649	4.49658	34.6136	34.08	4300508	0.249768	805.315	285.766
356	1	725	1889	108.972	34.2713	0.319679	0.0168147	0.204252	0.00665665	0.0106425	0.00408363	7.15256e-05	0.00139523	0.231724	0.00987148	0.082901	4.76837e-06	4.05312e-05	0.0954528	0	2.52724e-05	0.00039959	0	0.0159688	0.336493	0.221551	0.00555038	0.241596	4.52995e-05	0.111863	0.458826	0.241596	0.082901	0.319679	0.0168147	0.210908	0.0161929	4.99302	9.98054	2.6759	4.38834	13.9261	5.91576	37.3822	43.2273	4279326	0.336493	822.45	317.156
357	1	726	189	108.95	34.3067	0.375751	0.0343041	0.152076	0.028336	0.0286369	0.00495481	3.33786e-06	0.00267124	0.104219	0.0131683	0.253012	0	0	0.00271893	0	0	1.95503e-05	0	0.000127792	0.410056	0.209049	0.00762939	0.117388	0	0.00286627	0.320898	0.117388	0.253012	0.375751	0.0343041	0.180412	0.0362663	2.55354	3.18893	9.52654	27.7225	3.4407	1.86835	35.7791	12.7059	2.76859e+06	0.410056	778.04	23.6838
358	1	727	1890	108.973	34.2728	0.309434	0.00653553	0.476028	0.00673056	0.00920725	0.00138187	3.48091e-05	0.00216484	0.154751	0.0065074	0.010242	0.00578165	0.00025177	0.00600767	0	0.000483513	0.0041604	0	0.000263214	0.315969	0.491966	0.00358152	0.161258	0.00603342	0.0109496	0.650298	0.161258	0.010242	0.309434	0.00653553	0.482759	0.0127888	7.60067	5.46188	4.4861	5.54053	4.04432	4.61003	38.1444	32.4	3.80822e+06	0.315969	749.703	288.969
359	1	728	1892	108.888	34.2706	0.27438	0.0668049	0.104166	0.00832272	0.0535245	0.00805569	0.000154495	0.00155306	0.366048	0.0452766	0.0437284	2.3365e-05	0.00083065	0.0199676	0	0.000407696	0.0060606	0	0.000676155	0.341185	0.166013	0.00976324	0.411325	0.000854015	0.027132	0.541824	0.411325	0.0437284	0.27438	0.0668049	0.112488	0.0632877	7.15106	3.97639	6.80498	8.96873	-1.47668	-1.75628	33.1712	36	3501330	0.341185	967.285	41.1115
360	1	729	1893	108.886	34.2696	0.28479	0.0397983	0.12822	0.0148048	0.0200515	0.00600815	0.000135899	0.00216627	0.222182	0.010756	0.197504	0.000818253	4.14848e-05	0.0562291	0	0.00402641	0.0121269	0	0.000333786	0.324588	0.163076	0.00831032	0.232938	0.000859737	0.0727243	0.393569	0.232938	0.197504	0.28479	0.0397983	0.143025	0.0283618	5.29967	3.42759	3.18523	7.22412	2.42618	8.36306	35.9808	24.5	3.89973e+06	0.324588	536.18
361	1	730	1894	108.888	34.2713	0.283409	0.039794	0.0754099	0.0226698	0.0369434	0.00529003	0.000132561	0.00166988	0.430772	0.00339651	0.0333009	0.00327349	0.000858784	0.055779	0	0.00427485	4.62532e-05	0	0.00175142	0.323203	0.135023	0.00709248	0.434169	0.00413227	0.0630794	0.572888	0.434169	0.0333009	0.283409	0.039794	0.0980797	0.0440359	13.1721	8.40403	9.44502	8.65059	1.3765	3.24118	36.5072	36	2.69343e+06	0.323203	864.015	42.6563
362	1	731	1895	108.89	34.2695	0.32386	0.0243368	0.13096	0.00652647	0.00776434	0.00198126	0.000126362	0.00187397	0.366528	0.00556755	0.0494699	0.00139141	0.00225019	0.0717015	0	0	0.00037384	0	0.0042572	0.348197	0.14525	0.00398159	0.372095	0.00364161	0.0773649	0.515759	0.372095	0.0494699	0.32386	0.0243368	0.137486	0.0117459	5.38403	3.91078	5.70059	13.2155	4.32898	4.95898		27	5.24696e+06	0.348197	1020.32	29.2065
363	1	732	1896	108.892	34.2707	0.266286	0.0387812	0.0642695	0.00587082	0.0169563	0.0019412	5.72205e-05	0.00449705	0.44551	0.0127721	0.0633945	0.000160217	2.76566e-05	0.076982	0	0.000361919	0.000822067	0	0.00130987	0.305068	0.0870967	0.00649548	0.458282	0.000187874	0.0794759	0.539102	0.458282	0.0633945	0.266286	0.0387812	0.0701404	0.0234518	9.09976	7.21993	10.1336	4.41656	0.384688	-2.75203		18.4615	4150442	0.305068	848.528	34.1246
364	1	733	1897	108.89	34.271	0.205764	0.0314612	0.129234	0.00275278	0.0499349	0.00371742	0.000236034	0.005476	0.296858	0.0174055	0.19486	0.00267267	8.67844e-05	0.0546374	0	0.000197887	0.00415993	0	0.000545025	0.237226	0.181922	0.00942945	0.314263	0.00275946	0.0595403	0.488209	0.314263	0.19486	0.205764	0.0314612	0.131987	0.0593643	7.26766	7.51527	2.26319	1.76495	2.71092	3.96653	34.9862	27	3803022	0.237226	909.967	29.4992
365	1	734	1898	108.895	34.2699	0.226728	0.0235605	0.200571	0.00544786	0.00307798	0.00481892	0.000138283	0.0023241	0.184171	0.002038	0.165368	0.000335693	0.0064745	0.151178	0	1.43051e-06	0.0121989	0	0.0115671	0.250289	0.209096	0.0072813	0.186209	0.00681019	0.174946	0.400549	0.186209	0.165368	0.226728	0.0235605	0.206018	0.0103593	4.8308	6.64987	6.6185	1.97571	1.64957	5.52494		34.1538	2.68037e+06	0.250289	1004.37	32.9911
366	1	735	1899	108.895	34.2707	0.287975	0.0467477	0.0682425	0.0220342	0.00476932	0.00995207	1.90735e-06	0.00138903	0.408733	0.00190926	0.0697665	0.00550556	0.00379372	0.0540195	0	2.71797e-05	0.00245714	0	0.0124621	0.334723	0.095046	0.011343	0.410643	0.00929928	0.06918	0.515122	0.410643	0.0697665	0.287975	0.0467477	0.0902767	0.0161123	3.23603	6.75303	4.68883	3.35652	2.99192	2.08883		34.1538	2260082	0.334723	994.51	21.3729
367	1	736	19	108.942	34.3114	0.273582	0.00615168	0.196512	0.0112228	0.0211291	0.00543308	2.00272e-05	0.00226211	0.13943	0.0219574	0.263463	9.67979e-05	0.000201702	0.0498695	0	0.000777721	0.00621462	0	0.00148535	0.279733	0.228864	0.00771523	0.161387	0.0002985	0.0585384	0.376009	0.161387	0.263463	0.273582	0.00615168	0.207735	0.0288444	6.06522	5.44846	12.1118	1.85893	3.04871	9.50411	32.1287	16.6154	1.35286e+06	0.279733	812.827	139.511
368	1	737	190	108.954	34.3069	0.309553	0.00671101	0.256262	0.0092535	0.00408506	0.00146484	0	0.00167131	0.222487	0.00295877	0.0669398	0.000108242	0.000400066	0.117384	0	0	0	0	0.000161171	0.316264	0.2696	0.00313616	0.225446	0.000508308	0.118106	0.495224	0.225446	0.0669398	0.309553	0.00671101	0.265515	0.00722122	4.49042	8.79873	4.30068	3.73236	2.59044	3.70602	35.2938	14	1.49169e+06	0.316264	775.192	24.9531
369	1	738	1900	108.895	34.271	0.288445	0.0487933	0.00619078	0.0111651	0.0034585	0.0111918	5.24521e-06	0.00224876	0.526316	0.0408015	0.0350103	1.7643e-05	0.00118685	0.0209093	0	0.00167656	0	0	0.00258255	0.337239	0.0208144	0.0134459	0.567118	0.00120449	0.0251684	0.560576	0.567118	0.0350103	0.288445	0.0487933	0.0173559	0.0169044	8.33173	-0.823048	3.13507	4.94413	13.4558	0.164675		34.1538	2.4894e+06	0.337239	879.316	25.4573
370	1	739	1901	108.895	34.2713	0.282478	0.0403256	0.049675	0.0117316	0.0266728	0.00603914	0.000146389	0.00749111	0.447696	0.0054059	0.0139604	1.00136e-05	0.00145054	0.0849819	0	0.00191402	0.000468731	0	0.0169482	0.322803	0.0880795	0.0136766	0.453102	0.00146055	0.106918	0.549452	0.453102	0.0139604	0.282478	0.0403256	0.0614066	0.0403495	11.4688	6.93069	8.69609	5.6624	5.95193	-0.694505		47.1429	2.21978e+06	0.322803	878.269	20.5596
371	1	740	1902	108.896	34.2703	0.307758	0.0239434	0.0885792	0.00296831	0.00164509	0.00616646	0.00179815	0.00367832	0.297612	0.00267649	0.0754128	2.52724e-05	2.6226e-05	0.0354509	0	0.143594	0.00764704	0	0.00101805	0.331701	0.0931926	0.0116429	0.300289	5.14984e-05	0.18771	0.402448	0.300289	0.0754128	0.307758	0.0239434	0.0915475	0.013288	5.69339	1.97887	4.89916	11.3217	2.36274	7.31149	33.7796	47.1429	2.49127e+06	0.331701	1017.26	19.9508
372	1	741	1903	108.896	34.2707	0.395924	0.013907	0.074882	0.000765324	0.00720024	0.00535774	0.0015316	0.00242948	0.306617	0.0062542	0.146113	0.000671864	4.29153e-05	0.0352864	0	0.000554562	0.00117207	0	0.00128651	0.409831	0.0828476	0.00931883	0.312871	0.000714779	0.0383034	0.398783	0.312871	0.146113	0.395924	0.013907	0.0756474	0.0165191	5.39419	5.55678	4.0651	4.11023	6.93764	5.26359	33.0071	47.1429	2336437	0.409831	1004.48	17.6217
373	1	742	1904	108.896	34.2692	0.271417	0.0571704	0.155321	0.00337219	0.00795317	0.00359583	5.00679e-05	0.00210714	0.332899	0.000661373	0.0249453	0.000192642	4.673e-05	0.126513	0	0.00576448	0.00623655	0	0.000504017	0.328587	0.166646	0.00575304	0.33356	0.000239372	0.140269	0.505298	0.33356	0.0249453	0.271417	0.0571704	0.158693	0.0137062	2.67766	1.5644	7.28102	4.28782	7.62109	1.92362	38.7187	65.3333	3.20291e+06	0.328587	1043.06	23.993
374	1	743	1905	108.898	34.2707	0.359659	0.0282254	0.0784254	0.00661039	0.0229492	0.0166879	4.57764e-05	0.00141048	0.380922	0.00662756	0.0375986	0.000602722	0.00100422	0.0418682	0	0.0149121	0.00019455	0	0.00223637	0.387884	0.107985	0.0181441	0.38755	0.00160694	0.0592313	0.507051	0.38755	0.0375986	0.359659	0.0282254	0.0850358	0.0410933	6.97057	5.7225	5.94163	5.58323	4.68157	2.94998	29.8147	43.8182	3.01039e+06	0.387884	1010.76	25.5592
375	1	744	1906	108.896	34.271	0.338943	0.035471	0.0643644	0.0142131	0.0215454	0.00447273	0.000347614	0.00241661	0.319484	0.018671	0.124372	2.95639e-05	0.00288105	0.0386152	0	0.00839949	0.00117016	0	0.00333262	0.374414	0.100123	0.00723696	0.338155	0.00291061	0.0527873	0.426844	0.338155	0.124372	0.338943	0.035471	0.0785775	0.0287824	8.58723	-1.42861	-0.786984	4.71841	6.42501	2.02779	32.2347	47.1429	2.26991e+06	0.374414	989.849	17.0924
376	1	745	1907	108.898	34.2713	0.29214	0.0700698	0.037487	0.0186357	0.0165997	0.00382519	0.000148296	0.00200987	0.485212	0.0126452	0.00700426	0.000827789	7.43866e-05	0.0508246	0	0.000116348	0	0	0.00234175	0.362209	0.0727224	0.00598335	0.497858	0.000902176	0.0533209	0.563918	0.497858	0.00700426	0.29214	0.0700698	0.0561228	0.022583	5.08101	1.68141	15.418	5.46243	10.2082	-2.0284	32.3235	47.1429	2805120	0.362209	971.329	20.4709
377	1	746	1908	108.9	34.2707	0.306054	0.0721865	0.0576801	0.019628	0.00644684	0.0106821	5.29289e-05	0.00266314	0.450992	0.0291519	0.0187545	0.000655174	0.00043726	0.0217366	0	4.95911e-05	0	0	0.00276232	0.37824	0.083755	0.0133982	0.480144	0.00109243	0.0246158	0.548145	0.480144	0.0187545	0.306054	0.0721865	0.0773082	0.019845	6.7163	1.54224	8.89716	5.16596	8.22219	1.15402	30.2454	29.5556	3.84902e+06	0.37824	921.795	31.9388
378	1	747	1909	108.9	34.2711	0.268073	0.0877032	0.0524611	0.0169172	0.000450134	0.00428915	0.000101089	0.00303173	0.442525	0.0371084	0.038898	4.95911e-05	0.000252247	0.0456591	0	2.00272e-05	0	0	0.00246096	0.355776	0.0698285	0.00742197	0.479634	0.000301838	0.04814	0.519776	0.479634	0.038898	0.268073	0.0877032	0.0693784	0.00787211	6.8503	2.18754	2.12127	1.98336	5.34042	-5.86736	30.7444	43.8182	3.51585e+06	0.355776	904.494	26.8999
379	1	748	191	108.956	34.3062	0.320031	0.0530195	0.124822	0.0348091	0.00205326	0.0133719	0.00018692	0.00426674	0.21926	0.00254679	0.199013	3.43323e-05	0	0.021873	0	0.00024271	0.00148106	0	0.00298834	0.373051	0.161685	0.0178256	0.221807	3.43323e-05	0.0265851	0.39877	0.221807	0.199013	0.320031	0.0530195	0.159631	0.0198789	5.67376	3.26014	2.01052	3.83561	6.55456	8.46524	35.3724	6	1.61416e+06	0.373051	1103.77	14.8397
380	1	749	1910	108.901	34.2696	0.228009	0.0207524	0.32886	0.00898838	0.00246763	0.00689888	1.62125e-05	0.00799751	0.216908	0.00589752	0.0172215	0.00224257	0.000155926	0.137155	0	0.000273228	0.0060153	0	0.00968552	0.248762	0.340316	0.0149126	0.222806	0.00239849	0.153584	0.572137	0.222806	0.0172215	0.228009	0.0207524	0.337849	0.0173802	3.88981	7.20297	2.50681	4.51709	2.68794	5.04245	33.5643	35.1818	4.3485e+06	0.248762	1010.38	33.4025
381	1	750	1911	108.903	34.2707	0.349149	0.0435739	0.0680699	0.0206985	0.00306797	0.00190973	0.000156403	0.00147724	0.455966	0.0104909	0.00938845	1.57356e-05	0	0.0318894	0	0.00223255	0.000168324	0	0.00143719	0.392723	0.0918365	0.00354338	0.466456	1.57356e-05	0.036037	0.551345	0.466456	0.00938845	0.349149	0.0435739	0.0887685	0.00661135	5.20537	1.5462	7.95747	1.13201	5.37787	4.48233	32.6312	66.75	3369784	0.392723	823.26	29.765
382	1	751	1912	108.905	34.2691	0.385489	0.0170255	0.13954	0.000403881	0.000478745	0.0316858	6.53267e-05	0.0019455	0.352697	5.72205e-06	0.0206151	0.000190258	0.000317574	0.0473681	0	3.09944e-05	0.000598907	0	0.00154305	0.402514	0.140422	0.0336967	0.352703	0.000507832	0.049541	0.526816	0.352703	0.0206151	0.385489	0.0170255	0.139944	0.0341754	5.02162	5.24696	2.51102	8.99097	4.46613	9.91373	32.8738	61.4545	3.96235e+06	0.402514	656.612	32.7525
383	1	752	1913	108.905	34.2707	0.416899	0.0077548	0.0853443	0.00321293	0.00606632	0.0157661	0.000144005	0.00103617	0.163197	0.00483275	0.259939	0.00201511	0.00303793	0.0285845	0	4.1008e-05	0.00152254	0	0.000247478	0.424654	0.0946236	0.0169463	0.168029	0.00505304	0.0307546	0.274766	0.168029	0.259939	0.416899	0.0077548	0.0885572	0.0230126	5.81129	4.21732	2.48173	5.21194	13.947	4.13746	32.2347	41.6842	3.29391e+06	0.424654	821.375	15.3334
384	1	753	1914	108.905	34.2707	0.29552	0.0226684	0.0781608	0.00623226	0.00434399	0.00332356	8.4877e-05	0.00509882	0.349106	0.0341449	0.112127	0.00641871	0.00517178	0.0730801	0	0.000404835	0.0033021	0	0.000724316	0.318188	0.088737	0.00850725	0.383251	0.0115905	0.077599	0.44635	0.383251	0.112127	0.29552	0.0226684	0.084393	0.0128512	8.77564	2.50968	4.12794	2.43866	7.6103	6.8477	31.7561	41.6842	3.37904e+06	0.318188	849.001	16.1108
385	1	754	1915	108.907	34.2707	0.198573	0.0774088	0.180452	0.0153036	0.00671625	0.00320959	9.53674e-06	0.00391436	0.430525	0.0241013	0.0369539	1.90735e-06	0.000178337	0.0214376	0	9.53674e-07	0.000754356	0	0.000306606	0.275982	0.202472	0.00713348	0.454626	0.000180244	0.0226526	0.64013	0.454626	0.0369539	0.198573	0.0774088	0.195755	0.0138497	5.64592	2.24132	0.698908	3.02051	9.124	-0.209968	32.0843	41.6842	4.10696e+06	0.275982	879.937	39.8322
386	1	755	1916	108.906	34.2711	0.324572	0.0408525	0.0653253	0.00563574	0.00388718	0.00408936	0.000153542	0.00199461	0.215337	0.0178638	0.243542	5.24521e-06	0	0.0762014	0	0.000422478	1.66893e-05	0	4.76837e-07	0.365425	0.0748482	0.00623751	0.233201	5.24521e-06	0.0767422	0.296422	0.233201	0.243542	0.324572	0.0408525	0.070961	0.0101247	11.1975	6.58816	5.17672	2.54734	3.51345	14.448	31.8518	41.6842	3.35044e+06	0.365425	913.538	15.9645
387	1	756	1917	108.905	34.271	0.326162	0.0445094	0.14725	0.0258603	0.0134511	0.00917911	1.52588e-05	0.00314093	0.203905	0.0182137	0.169197	1.43051e-05	0.000600338	0.0245905	0	0.0100389	0.00167799	0	0.00218391	0.370671	0.186562	0.0123353	0.222119	0.000614643	0.0385013	0.402802	0.222119	0.169197	0.326162	0.0445094	0.17311	0.0257864	8.98436	4.94891	4.55099	8.47737	7.70924	8.60506	31.951	41.6842	3.17127e+06	0.370671	858.968	15.1715
388	1	757	1918	108.905	34.2714	0.298609	0.0234823	0.195323	0.0136991	0.0492029	0.00387716	0.000232697	0.00135374	0.14874	0.00675869	0.196318	7.96318e-05	0.000620365	0.052978	0	0.0024972	0.0015583	0	0.00466967	0.322091	0.258225	0.0054636	0.155499	0.000699997	0.0617032	0.412429	0.155499	0.196318	0.298609	0.0234823	0.209023	0.0546665	3.21796	11.9587	6.21869	10.7189	3.40107	1.76863	32.1219	41.6842	3.19121e+06	0.322091	916.564	18.0419
389	1	758	1919	108.908	34.2678	0.290987	0.0104442	0.337061	0.00690079	0.0155406	0.0105085	0.000160217	0.00248432	0.0470986	0.00024128	0.165198	5.96046e-05	0.000177383	0.0897594	0	4.76837e-07	0.0203557	0	0.00253439	0.301431	0.359502	0.0131531	0.0473399	0.000236988	0.113139	0.419754	0.0473399	0.165198	0.290987	0.0104442	0.343962	0.0286937	4.97806	5.77956	5.47704	8.7594	3.36723	8.84789	34.8939	32.4444	6.64696e+06	0.301431	296.123	53.27
390	1	759	192	108.957	34.307	0.336424	0.0172567	0.199779	0.0144963	0.014976	0.00428009	4.91142e-05	0.00236463	0.277702	0.00315714	0.0782614	2.95639e-05	0.000127316	0.0452762	0	0.00547314	6.19888e-06	0	0.000258446	0.353681	0.229251	0.00669384	0.280859	0.000156879	0.0510974	0.513647	0.280859	0.0782614	0.336424	0.0172567	0.214275	0.0216699	5.40161	4.26482	7.736	5.86824	3.15729	4.27228	34.8084	10.3636	2006290	0.353681	1106.53	14.7733
391	1	760	1920	108.911	34.2708	0.300403	0.0303764	0.0842237	0.00178575	0.00123978	0.00162315	5.81741e-05	0.00517464	0.453229	0.00284624	0.0113916	0.00362587	0.000116825	0.0929422	0	0.0041604	0.00172091	0	0.00508165	0.33078	0.0872493	0.00685597	0.456076	0.00374269	0.103905	0.547335	0.456076	0.0113916	0.300403	0.0303764	0.0860095	0.00809574	4.00251	3.81756	5.3703	12.2016	3.3736	3.86965	31.5066	64.5	4779488	0.33078	730.138	47.6074
392	1	761	1921	108.908	34.2708	0.26039	0.0451169	0.172983	0.00291538	0.0050025	0.00817013	0.00111914	0.00496912	0.340752	0.000259876	0.0374832	0.022325	0.0081296	0.0481076	0	0.0311942	0.00294971	0	0.00770664	0.305507	0.180901	0.0142584	0.341012	0.0304546	0.090384	0.535911	0.341012	0.0374832	0.26039	0.0451169	0.175898	0.0192609	3.59525	6.45606	5.81963	5.01949	3.80858	6.31988	32.4295	54.5106	4970557	0.305507	763.406	37.9868
393	1	762	1922	108.913	34.2697	0.258361	0.00880575	0.336516	0.0011301	0.0163975	0.00184584	0.000582695	0.0030508	0.152091	0.0059762	0.0775867	0.00814676	0.00916052	0.111081	0	5.81741e-05	0.00182772	0	0.00612927	0.267167	0.354044	0.00547934	0.158067	0.0173073	0.120349	0.511614	0.158067	0.0775867	0.258361	0.00880575	0.337646	0.0218768	6.227	4.24217	7.82639	3.04947	2.46012	8.01674	31.5613	46	4334911	0.267167	818.631	915.094
394	1	763	1923	108.913	34.2708	0.256947	0.0250521	0.192166	0.00526047	0.0475907	0.00424051	0.000146389	0.00338554	0.244057	0.00324535	0.0916882	0.00640631	0.000778198	0.111426	0	0.00146914	0.00116157	0	0.00413418	0.281999	0.245017	0.00777245	0.247302	0.0071845	0.119037	0.496846	0.247302	0.0916882	0.256947	0.0250521	0.197426	0.0553632	7.55685	3.73722	7.29995	5.00038	3.80654	8.34775	30.2454	46	3.71646e+06	0.281999	788.477	802.285
395	1	764	1924	108.915	34.2708	0.323893	0.0189805	0.195436	0.00389957	0.043139	0.00484467	9.29832e-05	0.00116634	0.296428	0.000183105	0.0168405	0.0023346	0.00207376	0.0790229	0	0.00137234	0	0	0.00830316	0.342874	0.242475	0.00610399	0.296611	0.00440836	0.0906878	0.545007	0.296611	0.0168405	0.323893	0.0189805	0.199336	0.049243	8.47883	3.12023	0.949132	4.41364	6.34519	4.61913	30.4846	43.0435	3.75611e+06	0.342874	823.466	816.419
396	1	765	1925	108.918	34.2706	0.287896	5.57899e-05	0.51535	0	0.000232697	0	1.7643e-05	0.000646591	0	0	0.0280094	9.05991e-06	0	0.159488	0	1.23978e-05	0.00797558	0	0	0.287952	0.515583	0.000664234	0	9.05991e-06	0.167783	0.516247	0	0.0280094	0.287896	5.57899e-05	0.51535	0.000896931	6.70353	4.24629	10.1845	4.37448	1.46137	2.80141	34.7367	86.6667	2510690	0.287952	900.544	617.245
397	1	766	1926	108.918	34.2695	0.264327	0.0366406	0.484832	0.0198598	0.0500088	0.00064373	0.000287533	0.00187969	0.0219345	0.00278425	0.073669	0	0	0.0222235	0	0.00487614	0.015934	0	9.9659e-05	0.300968	0.5547	0.00281095	0.0247188	0	0.0431333	0.579446	0.0247188	0.073669	0.264327	0.0366406	0.504692	0.0528197	5.06023	7.18482	7.84219	3.84713	4.81819	3.24881	35.7347	86.6667	3.06833e+06	0.300968	943.369	650.394
398	1	767	1927	108.917	34.2708	0.336324	0.00810242	0.168613	0.00476551	0.0125127	0.000658512	0.000302315	0.000384808	0.134111	0.0273709	0.203002	0.00109053	0.000694275	0.077631	0	0.0205746	7.10487e-05	0	0.00375795	0.344426	0.185892	0.00134563	0.161482	0.0017848	0.102067	0.321348	0.161482	0.203002	0.336324	0.00810242	0.173379	0.0138583	4.90331	4.74946	4.26743	2.45644	3.04198	4.65608	34.0291	86.6667	2.4714e+06	0.344426	847.213	643.193
399	1	768	1928	108.918	34.2708	0.372077	0.0176635	0.176989	0.00780058	0.0144148	0.000850201	0.000187397	0.000465393	0.128489	0.02704	0.238358	0	1.90735e-05	0.0138273	0	0	8.58307e-06	0	0.00154448	0.38974	0.199204	0.00150299	0.155529	1.90735e-05	0.0156465	0.329196	0.155529	0.238358	0.372077	0.0176635	0.18479	0.0159178	6.46606	5.77299	6.01081	7.86733	10.2174	6.56142	35.5536	14.3571	2.49882e+06	0.38974	986.468	642.71
400	1	769	1929	108.921	34.2691	0.22661	0.048831	0.261964	0.0172925	0.0500431	0.00261021	6.00815e-05	0.00285816	0.292035	0.0159802	0.0556388	0.000491142	0.0029459	0.0119405	0	0.00512123	0.00084877	0	0.00472975	0.275441	0.329299	0.00552845	0.308015	0.00343704	0.0226402	0.626863	0.308015	0.0556388	0.22661	0.048831	0.279256	0.0555716	6.73882	5.69903	6.36063	3.17098	10.8013	7.0911	35.6698	29.8571	4813183	0.275441	1024.93	973.469
401	1	770	193	108.956	34.3078	0.175894	0.00446463	0.279862	0.00326014	0.00119352	0.00135088	1.33514e-05	0.00152397	0.333482	0	0.033113	0.000101566	0	0.164103	0	0	0.00162649	0	1.23978e-05	0.180358	0.284316	0.0028882	0.333482	0.000101566	0.165741	0.620686	0.333482	0.033113	0.175894	0.00446463	0.283122	0.00408173	4.17989	5.54694	9.08645	2.62747	1.73993	4.38987	34.7538	12.3	2.1519e+06	0.180358	832.178	19.4553
402	1	771	1930	108.922	34.2697	0.209825	0.0336895	0.390006	0.0564194	0.0324979	0.0144234	4.05312e-05	0.00260925	0.213315	0.00618839	0.0165348	0.00813341	0.000150204	0.00802755	0	7.15256e-06	0.00179529	0	0.00623989	0.243514	0.478923	0.0170732	0.219504	0.00828361	0.0161676	0.709311	0.219504	0.0165348	0.209825	0.0336895	0.446425	0.049571	10.4672	4.09865	2.23059	13.5832	4.21115	5.97133	36.5824	29.8571	6.91283e+06	0.243514	1277.31	978.383
403	1	772	1933	108.921	34.2704	0.261488	0.0356441	0.331995	0.0537553	0.0252748	0.00812864	4.62532e-05	0.00300837	0.199901	0.0321279	0.0304432	0.00091362	0.00144291	0.00719213	0	0.000112534	8.39233e-05	0	0.00621462	0.297132	0.411025	0.0111833	0.232029	0.00235653	0.0158315	0.622109	0.232029	0.0304432	0.261488	0.0356441	0.38575	0.036458	7.75028	10.3927	7.52356	0.978241	2.725	7.99404	34.6854	29.8571	4972220	0.297132	1034.59	860.589
404	1	773	1935	108.92	34.2711	0.260881	0.036376	0.162242	0.0191069	0.0369754	0.0100851	0.000594139	0.00536585	0.204373	0.0251579	0.22759	2.71797e-05	2.43187e-05	0.0108218	0	0.000180721	4.91142e-05	0	0.000148296	0.297257	0.218324	0.0160451	0.229531	5.14984e-05	0.0112019	0.438742	0.229531	0.22759	0.260881	0.036376	0.181349	0.0530205	8.817	7.24313	7.45046	12.1129	7.04361	9.52707	34.453	14.3571	4489825	0.297257	1017.9	749.208
405	1	774	1936	108.92	34.2711	0.338197	0.0135336	0.0844746	0.003335	0.0526385	0.0042758	0.000331402	0.00329447	0.0990968	0.00303745	0.351895	6.4373e-05	0.000487328	0.0402255	0	0	0.00292015	0	0.00211048	0.351731	0.140448	0.00790167	0.102134	0.000551701	0.0453386	0.247447	0.102134	0.351895	0.338197	0.0135336	0.0878096	0.0605402	-3.17114	5.56193	10.4375	-1.60881	12.6149	-3.88428	34.7503	14.3571	4142402	0.351731	1018.48	703.906
406	1	775	1937	108.919	34.2712	0.241182	0.0106139	0.0909395	0.0171275	0.0406137	0.00307179	0.000312328	0.00467157	0.172935	0.00231266	0.274086	0.000174046	1.90735e-06	0.126609	0	0.0100031	0.00465536	0	0.000689983	0.251796	0.148681	0.00805569	0.175248	0.000175953	0.141958	0.329672	0.175248	0.274086	0.241182	0.0106139	0.108067	0.0486693	7.03651	7.08501	3.33697	-2.88236	10.1259	2.16005	33.889	14.3571	3.17898e+06	0.251796	994.929	662.135
407	1	776	1938	108.921	34.2712	0.30256	0.00389528	0.321994	0.00573921	0.0594816	0.00104809	0.000230312	0.00176239	0.199561	0.00232983	0.0799909	4.673e-05	8.10623e-06	0.0189028	0	4.76837e-05	0.00138092	0	0.00102139	0.306455	0.387215	0.00304079	0.20189	5.48363e-05	0.0213528	0.589817	0.20189	0.0799909	0.30256	0.00389528	0.327734	0.0625224	7.46114	7.88293	7.37296	3.34295	-1.07572	1.81071	35.3519	14.3571	4.87371e+06	0.306455	1004.83	801.727
408	1	777	1939	108.922	34.2712	0.291934	0.0326195	0.102374	0.0139112	0.0367689	0.00275993	6.19888e-06	0.00133514	0.373956	0.0191774	0.070055	2.00272e-05	1.66893e-05	0.0536571	0	8.58307e-06	0.000930786	0	0.000470161	0.324553	0.153054	0.00410128	0.393134	3.67165e-05	0.0550666	0.531111	0.393134	0.070055	0.291934	0.0326195	0.116285	0.0408702	9.30191	8.78815	3.83681	4.58576	2.36667	3.05872	36.0799	29.8571	6282632	0.324553	1185.88	819.606
409	1	778	1941	108.924	34.2701	0.0871577	0.00544548	0.559229	9.53674e-07	0.00324154	0.00161314	0.000277042	0.000378132	0.303049	0.00100756	0.0151477	0	0.000513554	0.0188699	0	0	4.48227e-05	0	0.00402403	0.0926032	0.562472	0.00226831	0.304057	0.000513554	0.0229387	0.867789	0.304057	0.0151477	0.0871577	0.00544548	0.55923	0.00550985	4.00294	1.17066	4.60692	8.67986	4.07526	1.36488	36.2509	47.7736	7.63023e+06	0.0926032	1211.68	308.117
410	1	779	1942	108.924	34.2712	0.290099	0.0448594	0.285459	0.00874233	0.0152655	0.002244	1.28746e-05	0.00310469	0.237842	0.0178676	0.0566988	0.0118628	0.00138426	0.0196333	0	0.00158358	3.19481e-05	0	0.00267935	0.334959	0.309466	0.00536156	0.255709	0.013247	0.0245585	0.55267	0.255709	0.0566988	0.290099	0.0448594	0.294201	0.020627	3.71274	4.66438	2.45308	12.2765	3.5303	5.2479	35.0511	47.7736	7.31923e+06	0.334959	1205.46	298.006
411	1	780	1944	108.925	34.269	0.20466	0.00351143	0.525918	0.00537491	0.0219121	0.000638485	1.7643e-05	0.00196171	0.0580354	0.00031662	0.0468421	0.00915813	0.000164509	0.109204	0	0	0.0118461	0	0.000439167	0.208171	0.553205	0.00261784	0.058352	0.00932264	0.12149	0.613858	0.058352	0.0468421	0.20466	0.00351143	0.531292	0.0245299	-0.0391076	-0.000792265	3.017	4.13164	4.15165	8.90361	35.3929	29.1429	7.72157e+06	0.208171	1162.1	377.136
412	1	781	1947	108.926	34.2701	0.243338	0.00765944	0.362505	0.0325375	0.0468102	0.000130177	2.86102e-06	0.00126791	0.180763	2.67029e-05	0.0312963	3.71933e-05	0	0.0862608	0	5.72205e-06	0.00722599	0	2.90871e-05	0.250998	0.441853	0.00140095	0.18079	3.71933e-05	0.0936251	0.624017	0.18079	0.0312963	0.243338	0.00765944	0.395043	0.0482111	4.67803	4.85945	5.34159	6.66981	6.98944	8.1842	37.7958	23.7209	6.77053e+06	0.250998	1176.12	291.039
413	1	782	1948	108.925	34.2708	0.270821	0.00606012	0.187	0.00983858	0.00706673	0.000638008	0	0.00327969	0.445997	0.00239372	0.0411434	0.00484514	0.00111532	0.0185151	0	0.000645638	0.000127316	0	0.000357628	0.276881	0.203906	0.00391769	0.448391	0.00596046	0.0198007	0.653821	0.448391	0.0411434	0.270821	0.00606012	0.196839	0.0109844	-0.352457	7.42621	5.64015	4.01019	3.45553	0.452759	34.9622	47.7736	6917875	0.276881	1258.44	294.358
414	1	783	1949	108.925	34.2713	0.286784	0.0214834	0.104778	0.0103498	0.0439134	0.00248385	6.19888e-06	0.000929832	0.415535	0.0250115	0.0462832	0.000680447	0.000277996	0.0389438	0	0.000304222	0.00122404	0	0.000961781	0.308267	0.159041	0.00341988	0.440547	0.000958443	0.0414834	0.577996	0.440547	0.0462832	0.286784	0.0214834	0.115128	0.0473332	8.32989	9.01495	4.51572	9.93329	7.01032	7.85349	35.2972	47.7736	7001516	0.308267	1266.57	299.928
415	1	784	195	108.958	34.307	0.318709	0.00554752	0.22228	0.0110688	0.00238371	0.00483656	2.38419e-06	0.00174379	0.17401	0.00823164	0.151538	0.00014782	0.000442028	0.09729	0	0.000269413	0.000116348	0	0.00138235	0.324257	0.235732	0.00658274	0.182242	0.000589848	0.0990582	0.416325	0.182242	0.151538	0.318709	0.00554752	0.233348	0.00896645	6.29633	7.88341	10.0491	3.47303	3.73117	1.52662	35.1639	10.3636	1.81262e+06	0.324257	1274.19	20.343
416	1	785	1950	108.925	34.2713	0.240187	0.0181646	0.0957689	0.00956774	0.0509968	0.00562096	0	0.00119162	0.380803	0.0202723	0.0753155	1.38283e-05	0.000138283	0.0992465	0	0	0.00148726	0	0.00122547	0.258352	0.156333	0.00681257	0.401075	0.000152111	0.101959	0.543949	0.401075	0.0753155	0.240187	0.0181646	0.105337	0.0578094	7.75335	9.06364	12.9947	5.61042	3.3494	6.73077	35.598	23.7209	6.71153e+06	0.258352	1199.95	283.098
417	1	786	1951	108.926	34.2712	0.286524	0.0394516	0.173456	0.017211	0.0467744	0.00585032	5.10216e-05	0.00401258	0.318157	0.0180211	0.0566072	0.00961065	0.000308037	0.0149226	0	7.62939e-06	0.00745964	0	0.00144005	0.325976	0.237442	0.00991392	0.336178	0.00991869	0.0239644	0.565513	0.336178	0.0566072	0.286524	0.0394516	0.190667	0.0566883	7.32033	6.33272	7.42409	5.62535	1.07681	0.891927	35.9911	23.7209	6545146	0.325976	1155.34	272.787
418	1	787	1952	108.928	34.2687	0.238108	0.015007	0.274169	0.0329256	0.0240822	0.00478649	6.19888e-05	0.00468636	0.269949	0.000116348	0.0228844	0.032382	0.00283003	0.0580583	0	0.00243664	0.0137992	0	0.00359678	0.253115	0.331177	0.00953484	0.270065	0.035212	0.0780115	0.610661	0.270065	0.0228844	0.238108	0.015007	0.307095	0.033617	2.01946	7.92126	7.00657	4.03288	2.77653	6.7285	36.9379	35.5312	7.37583e+06	0.253115	1034.1	288.477
419	1	788	1953	108.929	34.2695	0.223944	0.00566149	0.487335	0.00629282	0.0245514	0.00213385	0.000380516	0.000836849	0.0631146	0.00280714	0.0446234	0.0355525	0.000795841	0.0957837	0	0	0.000964165	0	0.00522041	0.229605	0.518179	0.00335121	0.0659218	0.0363483	0.101971	0.584645	0.0659218	0.0446234	0.223944	0.00566149	0.493628	0.0279026	4.06887	7.65204	3.48422	4.23473	2.57942	11.1589	36.7943	35.5312	7608873	0.229605	1076.08	312.708
420	1	789	1955	108.928	34.2702	0.243778	0.0101919	0.353287	0.00266218	0.000768185	0.00285339	0.000146866	0.00131655	0.174113	0.000900745	0.0475292	0.0217552	0.00380898	0.130991	0	0.000427246	2.86102e-06	0	0.00409699	0.25397	0.356718	0.00431681	0.175014	0.0255642	0.136889	0.535147	0.175014	0.0475292	0.243778	0.0101919	0.355949	0.00508499	4.50139	3.75036	4.52375	3.69407	3.02465	7.55384	37.8095	31.9	7.02518e+06	0.25397	942.072	239.673
421	1	790	1956	108.927	34.2711	0.255983	0.0358667	0.260647	0.0102148	0.0101686	0.0107489	0.000185966	0.00157118	0.203173	0.0252509	0.103007	0.0367885	0.00447178	0.0399647	0	9.29832e-05	0.000485897	0	0.00133324	0.29185	0.281031	0.012506	0.228424	0.0412602	0.0419226	0.496709	0.228424	0.103007	0.255983	0.0358667	0.270862	0.0226746	3.6817	5.62572	6.28666	4.32344	1.82196	3.5655	35.5125	31.9	6741299	0.29185	1045.01	241.07
422	1	791	1957	108.931	34.2688	0.0565333	0.00595474	0.748085	0.00136662	0.000565052	3.91006e-05	7.29561e-05	0.00124741	0.0904036	1.90735e-06	0.00042057	0.0758495	0.00355053	0.000756264	0	0.000526905	0	0	0.0116234	0.0624881	0.750017	0.00135946	0.0904055	0.0794001	0.0159097	0.84178	0.0904055	0.00042057	0.0565333	0.00595474	0.749452	0.00192451	6.69055	10.4121	-2.08508	3.97956	6.27626	5.62988	36.3842	29.0943	7.79319e+06	0.0624881	1199.68	364.298
423	1	792	1959	108.931	34.2705	0.0944691	0.00354052	0.742598	0.000863552	0.000548363	4.81606e-05	0	0.00054121	0.0524488	3.95775e-05	0.0481386	0.00403309	0	0.0512152	0	0	0.000161171	0	0.00131798	0.0980096	0.744009	0.000589371	0.0524883	0.00403309	0.0527315	0.797048	0.0524883	0.0481386	0.0944691	0.00354052	0.743461	0.00113773	5.51226	6.17803	6.7606	5.29876	4.00132	7.24179	35.0853	29.0943	7.32679e+06	0.0980096	1204.27	307.108
424	1	793	1960	108.931	34.2713	0.294047	0.00773334	0.232059	0.00910044	0.0430574	0.00230598	0.000231266	0.000393391	0.190384	0.0220575	0.131008	0.000160217	0.00728178	0.051301	0	0.000319004	0.00165224	0	0.00291824	0.30178	0.284217	0.00293064	0.212441	0.007442	0.0601807	0.477531	0.212441	0.131008	0.294047	0.00773334	0.241159	0.0459881	5.51292	9.5658	7.9786	7.40506	0.602343	3.60986	35.3758	47.7818	7.31098e+06	0.30178	1161.92	287.927
425	1	794	1965	108.933	34.2695	0.139316	0.00756454	0.611109	0.00051403	0.0109806	0.0023036	2.19345e-05	0.00180435	0.0408869	0	0.00862265	0.0185523	0.000427246	0.148909	0	0	0.00321531	0	0.00569296	0.14688	0.622604	0.00412989	0.0408869	0.0189795	0.157897	0.667621	0.0408869	0.00862265	0.139316	0.00756454	0.611623	0.0151105	5.50498	6.10896	4.96985	3.39096	0.434951	5.94197	35.0545	37.4062	7272460	0.14688	1288.44	307.517
426	1	795	1967	108.938	34.2695	0.12214	0.0287051	0.557659	0.010983	0.00497961	0.00048399	6.7234e-05	0.00557327	0.164638	0.0237951	0.0504313	0.00973129	0.00701094	0.00955963	0	0.000137806	0.00157595	0	0.00127888	0.150845	0.573622	0.0061245	0.188433	0.0167422	0.0138021	0.744384	0.188433	0.0504313	0.12214	0.0287051	0.568642	0.0111041	4.15693	4.53939	7.52251	3.03031	3.2119	6.71728	34.993	39.225	8981017	0.150845	976.302	266.472
427	1	796	1970	108.943	34.2691	0.199194	0.0118074	0.295057	0.0179181	0.0332208	0.00149679	9.82285e-05	0.00279045	0.226273	0.0758924	0.101942	0.000371456	2.00272e-05	0.0285687	0	0	0.00343275	0	0.00188112	0.211002	0.346196	0.00438547	0.302165	0.000391483	0.0339184	0.576854	0.302165	0.101942	0.199194	0.0118074	0.312975	0.0376062	7.38895	5.44697	5.23754	3.81161	2.7028	2.73199	35.933	53.6667	5385387	0.211002	933.653	201.379
428	1	797	1971	108.944	34.2697	0.284274	0.0410519	0.432406	0.00810385	0.0116959	0.00191212	0.000171185	0.00178003	0.0609107	0.00180435	0.0901175	0.00111341	0	0.0625415	0	0	0.00137615	0	0.000695705	0.325325	0.452206	0.00386333	0.0627151	0.00111341	0.0646591	0.51698	0.0627151	0.0901175	0.284274	0.0410519	0.44051	0.0155592	6.08357	4.91885	4.56952	3.05354	5.92105	4.37768	38.3564	46.2273	5.4995e+06	0.325325	1079.79	230.426
429	1	798	1972	108.943	34.2702	0.273534	0.0147505	0.324773	0.00494194	0.0370226	0.00246906	7.62939e-06	0.00273275	0.127727	0.0171437	0.108554	0.00130415	0.000871658	0.051909	0	0	0.0316715	0	0.000554562	0.288285	0.366737	0.00520945	0.14487	0.00217581	0.084168	0.499673	0.14487	0.108554	0.273534	0.0147505	0.329715	0.042232	4.58607	6.59067	9.22198	3.74715	2.26117	3.42138	38.4657	43.8462	4.7657e+06	0.288285	938.343	195.468
430	1	799	1973	108.947	34.2688	0.240077	0.0156627	0.430441	0.000588417	0.0362854	0.00554943	9.34601e-05	0.00249338	0.0423317	0.000529766	0.0593715	0.00154114	0.0108914	0.0946727	0	0	0.0561504	0	0.00190258	0.25574	0.467315	0.00813627	0.0428615	0.0124326	0.154143	0.517783	0.0428615	0.0593715	0.240077	0.0156627	0.431029	0.0444217	4.65178	10.7534	4.51979	4.3688	2.67533	6.01265	36.5927	48.7742	7.07403e+06	0.25574	1284.67	197.765
431	1	800	1975	108.946	34.2695	0.292164	0.049221	0.496447	0.00165653	0.00604582	0.00335026	1.19209e-05	0.00204039	0.058702	0.00327492	0.0263662	0.00787735	0.00330925	0.0110984	0	0	0.0348177	0	0.00361633	0.341385	0.504149	0.00540256	0.0619769	0.0111866	0.0495338	0.568254	0.0619769	0.0263662	0.292164	0.049221	0.498103	0.0114484	1.78207	4.99442	3.52287	0.105734	3.97712	3.72879	36.3295	48.7742	7257353	0.341385	1287.73	207.601
432	1	801	1976	108.946	34.2699	0.297146	0.0457845	0.424747	0.0129156	0.00728798	0.0039649	0.000239849	0.00103426	0.103597	2.38419e-05	0.0171313	0.00281525	0.00210428	0.0707645	0	0	0.00465059	0	0.00150537	0.342931	0.44495	0.00523901	0.103621	0.00491953	0.0812082	0.553786	0.103621	0.0171313	0.297146	0.0457845	0.437662	0.012527	3.30822	8.07322	5.83052	2.82138	2.67194	4.28096	36.4696	48.7742	6.89175e+06	0.342931	1107.83	203.36
433	1	802	1978	108.946	34.2703	0.279647	0.0175161	0.418407	0.00258637	0.00372505	0.00317812	3.67165e-05	0.00163698	0.0979619	0.000732422	0.0237155	0.000453949	0.00183296	0.145199	0	0.000881195	0.00240898	0	8.01086e-05	0.297163	0.424719	0.00485182	0.0986943	0.00228691	0.14857	0.527533	0.0986943	0.0237155	0.279647	0.0175161	0.420994	0.00857687	8.88825	6.70799	4.25187	5.1103	2.73047	4.86546	36.7465	46.65	7.03243e+06	0.297163	1163.12	185.649
434	1	803	1979	108.945	34.2693	0.372686	0.019289	0.378762	0.00366783	0.00975275	0.00654507	0.000339985	0.00276518	0.109474	0.00542402	0.0466175	0.000461102	0.000220299	0.0266185	0	0.00405788	0.0127306	0	0.000415325	0.391975	0.392182	0.00965023	0.114898	0.0006814	0.0439954	0.511306	0.114898	0.0466175	0.372686	0.019289	0.38243	0.019403	5.13053	4.97637	5.95547	4.37483	2.93855	3.25565	37.3105	46.2273	6.69395e+06	0.391975	1112.1	212.713
435	1	804	1980	108.945	34.2699	0.301233	0.0896015	0.288526	0.0228486	0.0283451	0.0146518	0.00226593	0.00683737	0.169343	0.00966978	0.0404229	2.3365e-05	7.96318e-05	0.0159488	0	0.000247002	0.00625849	0	0.00368595	0.390835	0.33972	0.0237551	0.179012	0.000102997	0.0261521	0.532817	0.179012	0.0404229	0.301233	0.0896015	0.311375	0.0521002	4.63694	1.56959	5.49441	3.10963	2.08661	1.36524	37.331	46.2273	6.47151e+06	0.390835	1072.66	201.332
436	1	805	1988	108.953	34.2692	0.34507	0.0161257	0.200243	0.0191326	0.00812769	0.00699091	4.76837e-07	0.00253105	0.160415	6.58035e-05	0.124222	0.00064373	0.000357628	0.111418	0	0	0.00114012	0	0.00323105	0.361196	0.227503	0.00952244	0.160481	0.00100136	0.116075	0.397441	0.160481	0.124222	0.34507	0.0161257	0.219376	0.0176501	4.38211	4.45781	6.77098	4.94269	0.726274	5.80245	38.4384	30.7826	4.09604e+06	0.361196	1162.26	159.114
437	1	806	1989	108.953	34.2685	0.313198	0.0131969	0.314211	0.00310612	0.00350285	0.000227451	9.82285e-05	0.00181818	0.129583	0.000138283	0.0730767	0.00195837	0	0.144434	0	0	0.00115633	0	0.000230789	0.326395	0.32082	0.00214386	0.129722	0.00195837	0.145885	0.452547	0.129722	0.0730767	0.313198	0.0131969	0.317317	0.00564671	6.4762	5.71456	8.27123	4.67921	4.16598	4.54742	39.6483	40	3.67107e+06	0.326395	1358.88	188.649
438	1	807	199	108.961	34.3071	0.328712	0.0237374	0.130393	0.0432463	0.0132093	0.00316906	8.39233e-05	0.00544596	0.21034	0.015348	0.196275	0.000330448	0.000306606	0.029212	0	0	0	0	0.000125885	0.35245	0.186848	0.00869894	0.225688	0.000637054	0.0294027	0.405887	0.225688	0.196275	0.328712	0.0237374	0.173639	0.0219083	5.37064	5.68812	10.0655	4.19466	13.4168	3.65776	36.7635	9.42857	1.41728e+06	0.35245	1239.87	25.0777
439	1	808	1990	108.954	34.2698	0.31577	0.0306177	0.373303	0.00127506	0.00241709	0.00454998	8.39233e-05	0.00187874	0.158562	2.52724e-05	0.0582485	0.0129418	0.00456047	0.0185614	0	0.00235319	0.01438	0	0.000471592	0.346388	0.376996	0.00651264	0.158587	0.0175023	0.0357661	0.54207	0.158587	0.0582485	0.31577	0.0306177	0.374578	0.00892973	5.17871	4.95515	3.43721	6.55765	2.29009	1.23376	37.8471	30.7826	3805830	0.346388	1346.25	163.871
440	1	809	1991	108.952	34.2685	0.266912	0.0233293	0.457451	0.00348902	0.0329843	0.00427294	0.000106335	0.00134325	0.091444	0.00367451	0.0792351	0.00826931	0.00274801	0.0103688	0	0.0015192	0.00841761	0	0.00441694	0.290241	0.493925	0.00572252	0.0951185	0.0110173	0.0247407	0.591091	0.0951185	0.0792351	0.266912	0.0233293	0.46094	0.0387068	4.07454	3.98537	8.9161	2.20629	2.83099	6.86373	37.225	41.4194	3.86707e+06	0.290241	1158.88	190.812
441	1	970	2197	108.955	34.2674	0.175708	0.0317554	0.199742	0.0025239	0.00797892	0.000791073	1.14441e-05	0.00426722	0.376278	0.00977802	0.020287	1.23978e-05	0	0.170864	0	0	0	0	1.43051e-06	0.207464	0.210245	0.00506973	0.386056	1.23978e-05	0.170866	0.591593	0.386056	0.020287	0.175708	0.0317554	0.202266	0.0130486	4.92024	8.64536	4.11689	4.09917	1.56965	2.99816	34.1454	40	3.90394e+06	0.207464	1347.05	398.895
442	1	971	2198	108.955	34.2677	0.289442	0.0363636	0.0839772	0.0108662	0.00607872	0.00106621	0.000112534	0.0034256	0.464455	0.00349951	0.0161901	0.000158787	3.8147e-05	0.0840006	0	0	0	0	0.000284195	0.325805	0.100922	0.00460434	0.467955	0.000196934	0.0843267	0.569982	0.467955	0.0161901	0.289442	0.0363636	0.0948434	0.0106831	3.45769	3.61056	7.7043	10.4117	3.7442	-0.175771	34.3914	40	3.86857e+06	0.325805	1390.5	351.996
443	1	972	2199	108.956	34.2678	0.325852	0.00818253	0.137946	0.00888205	0.026587	0.000427723	4.76837e-07	0.00215387	0.287354	1.19209e-05	0.109695	0.000191689	0	0.0918493	0	0	0.000865459	0	0	0.334035	0.173415	0.00258207	0.287366	0.000191689	0.0927148	0.463351	0.287366	0.109695	0.325852	0.00818253	0.146828	0.0291691	0.843306	6.78688	3.84529	8.51939	2.54876	7.2876	33.9642	40	3.8978e+06	0.334035	1448.14	379.162
444	1	973	22	108.941	34.312	0.207294	0.00267506	0.160409	0.0414829	0.00467587	0.000624657	3.33786e-05	0.00608778	0.33732	0.0107327	0.145302	0.000386238	3.76701e-05	0.00607729	0	0.0227594	0.0539746	0	5.10216e-05	0.209969	0.206568	0.00674581	0.348053	0.000423908	0.0829391	0.550634	0.348053	0.145302	0.207294	0.00267506	0.201892	0.0114217	8.03287	5.07157	8.78824	3.9729	7.44004	4.65515	31.8074	13	1189283	0.209969	698.24
445	1	974	2200	108.956	34.2676	0.315454	0.0304484	0.176265	0.0145421	0.00638199	0.000721931	2.86102e-05	0.0015769	0.347219	0.00546932	0.0280104	0.000874043	0.00922775	0.0522232	0	2.81334e-05	0.00725603	0	0.00120211	0.345902	0.197189	0.00232744	0.352688	0.0101018	0.0637808	0.546735	0.352688	0.0280104	0.315454	0.0304484	0.190807	0.00870943	5.79797	4.51104	5.20557	2.20676	4.67467	4.42076	33.5164	40	3913220	0.345902	1437.9	564.071
446	1	975	2201	108.956	34.2682	0.311466	0.0341001	0.265258	0.00333977	0.00592041	0.0041914	7.58171e-05	0.00151873	0.274663	0.00710058	0.0294981	0.00170136	0.00105476	0.052093	0	0.000378609	0.00618649	0	0.00144434	0.345566	0.274518	0.00578594	0.281764	0.00275612	0.060112	0.554967	0.281764	0.0294981	0.311466	0.0341001	0.268598	0.0117064	6.77971	4.67338	6.83539	4.30581	1.55215	4.02374	33.7762	40	3.97267e+06	0.345566	1471.38	220.558
447	1	976	2202	108.956	34.2666	0.318717	0.032907	0.209661	0.0112534	0.00761604	0.00260735	1.7643e-05	0.00164557	0.300707	0.0101938	0.031229	1.23978e-05	0.000966549	0.0676842	0	0.000187874	0.00119495	0	0.00111294	0.351624	0.22853	0.00427055	0.310901	0.000978947	0.0724659	0.533508	0.310901	0.031229	0.318717	0.032907	0.220914	0.0118866	6.37169	3.46054	5.98548	3.07964	4.27196	4.87898	32.7166	58.2	4262543	0.351624	1295.49	526.439
448	1	977	2203	108.956	34.2686	0.327646	0.0220318	0.322063	0.0067997	0.0194674	0.000249863	0.000247955	0.00198078	0.181135	0.0146723	0.0328927	0.0027523	0	0.0587811	0	0.000320911	0.00644779	0	0.00244999	0.349678	0.34833	0.0024786	0.195807	0.0027523	0.0680604	0.531944	0.195807	0.0328927	0.327646	0.0220318	0.328863	0.021946	4.5513	5.04748	5.10518	5.97327	1.96647	4.67573	33.8617	40	4.05753e+06	0.349678	1377.39	162.807
449	1	978	2204	108.954	34.2665	0.197145	0.100994	0.093627	0.00659847	0.0247173	0.00219679	0.000567436	0.00251198	0.452566	0.0669231	0.0282898	0.000648975	0.00115538	0.0216742	0	0.000119209	0	0	0.000266552	0.298138	0.124943	0.0052762	0.519489	0.00180435	0.0220599	0.582785	0.519489	0.0282898	0.197145	0.100994	0.100225	0.0299935	10.8396	0.148592	7.08143	4.01168	3.06661	-10.6284	33.055	58.2	4.1586e+06	0.298138	1256.99	178.462
450	1	979	2205	108.955	34.2668	0.223717	0.0791507	0.100132	0.00178051	0.000328064	0.00233984	8.2016e-05	0.00281334	0.460904	0.0385022	0.0358863	2.00272e-05	0	0.0541	0	0	0	0	0.000225544	0.302868	0.102241	0.00523519	0.499406	2.00272e-05	0.0543432	0.56838	0.499406	0.0358863	0.223717	0.0791507	0.101913	0.00556326	6.48595	0.601428	3.66449	1.09979	7.59988	-5.11542	33.5848	58.2	4.03378e+06	0.302868	1301.08	189.639
451	1	980	2206	108.955	34.2677	0.250541	0.00538778	0.238842	0.00522137	0.00142002	0.000781536	5.72205e-06	0.00201845	0.310437	0.00943518	0.045114	0.000479698	1.90735e-06	0.129292	0	1.7643e-05	0.000880718	0	0.00011158	0.255929	0.245483	0.00280571	0.319872	0.000481606	0.130315	0.558725	0.319872	0.045114	0.250541	0.00538778	0.244063	0.00422573	4.80422	4.78583	3.36764	3.70705	4.985	8.79454	35.2186	40	3.73334e+06	0.255929	1449.78	189.048
452	1	981	2207	108.955	34.2679	0.180586	0.00451183	0.49704	0.00309706	0.00294352	0.000526905	4.76837e-07	0.00194502	0.190132	0.00049305	0.0302525	4.76837e-06	0	0.0879359	0	1.95503e-05	0.000509739	0	2.38419e-06	0.185098	0.50308	0.0024724	0.190625	4.76837e-06	0.0884676	0.695684	0.190625	0.0302525	0.180586	0.00451183	0.500137	0.00541592	8.1232	9.11607	13.1912	2.97402	7.27945	4.77905	35.827	40	3704235	0.185098	1461.67	183.317
453	1	982	2208	108.955	34.2679	0.205794	0.00179291	0.323341	0.00524998	0.00560045	0.00046587	5.48363e-05	0.00131416	0.31439	0.0153856	0.0342488	0.00147676	0	0.0845127	0	3.86238e-05	0.00567722	0	0.000657082	0.207587	0.334191	0.00183487	0.329776	0.00147676	0.0908856	0.650416	0.329776	0.0342488	0.205794	0.00179291	0.328591	0.00743532	5.41154	4.05756	8.33794	6.56896	4.04833	7.88857	35.2664	40	3.80234e+06	0.207587	1441.13	191.659
454	1	983	2209	108.958	34.2666	0.27916	0.0118265	0.343216	0.0331016	0.061975	0.00318909	2.71797e-05	0.00149441	0.179257	0.00873566	0.0409555	0.00161457	0.00115109	0.0267911	0	0.000217438	0.00671768	0	0.000566959	0.290987	0.438293	0.00471067	0.187993	0.00276566	0.0342956	0.622261	0.187993	0.0409555	0.27916	0.0118265	0.376318	0.0666857	5.88619	4.06252	6.75157	5.1741	2.3553	6.16162	34.2308	73.0909	3.02342e+06	0.290987	1233.09	608.357
455	1	984	2210	108.958	34.2674	0.308903	0.0092268	0.357786	0.00453711	0.0110364	0.00156069	5.14984e-05	0.0029254	0.0642757	0.000425339	0.113982	0.0105176	0.00357103	0.100916	0	0.000262737	0.00296116	0	0.00622988	0.31813	0.373359	0.00453758	0.0647011	0.0140886	0.111202	0.442173	0.0647011	0.113982	0.308903	0.0092268	0.362323	0.015574	7.79099	8.01325	3.8224	3.41205	3.11018	6.04019	34.1283	73.0909	2.75407e+06	0.31813	1234.4	627.086
456	1	985	2211	108.959	34.2674	0.15963	0.00623941	0.472205	0.0127382	0.00288439	0.000441551	0.000738144	0.000622749	0.0770106	0.0180554	0.0370665	0.00216007	0.00243998	0.203879	0	0	7.62939e-06	0	0.00374699	0.16587	0.487827	0.00180244	0.0950661	0.00460005	0.207768	0.56664	0.0950661	0.0370665	0.15963	0.00623941	0.484943	0.00468683	6.89808	5.06068	6.68977	3.95771	7.85762	4.6769	36.0799	69.2308	2.51086e+06	0.16587	1083.61	690.511
457	1	986	2212	108.958	34.268	0.299376	0.0207853	0.186396	0.0236387	0.0831943	0.00394297	4.95911e-05	0.000439167	0.309215	0.0159602	0.0516396	0	0	0.00209332	0	0	0.00327063	0	0	0.320161	0.293229	0.00443173	0.325175	0	0.00536394	0.606875	0.325175	0.0516396	0.299376	0.0207853	0.210034	0.087626	5.48076	-0.88781	0.615848	1.60358	7.72318	7.2929	35.8783	73.0909	2852854	0.320161	1287.11	330.987
458	1	987	2213	108.958	34.2688	0.356287	0.0121565	0.335253	0.0184126	0.0396223	0.00303507	4.76837e-07	0.00186586	0.0902276	0.00754499	0.0908494	3.57628e-05	3.48091e-05	0.012125	0	0.0245934	0.00427628	0	0.00368071	0.368443	0.393288	0.00490141	0.0977726	7.05719e-05	0.0446754	0.488417	0.0977726	0.0908494	0.356287	0.0121565	0.353665	0.0445237	5.19067	4.17775	12.4847	4.79377	5.19433	9.29755	36.6644	37.0625	3.00903e+06	0.368443	1284.67	165.853
459	1	988	2215	108.958	34.2686	0.288103	0.0473175	0.421652	0.012115	0.00353146	0.00584173	6.05583e-05	0.00144958	0.0731134	4.76837e-07	0.0280085	0.00161982	0.000407696	0.106073	0	0.000296116	0.00237703	0	0.00663662	0.335421	0.437298	0.00735187	0.0731139	0.00202751	0.116779	0.517764	0.0731139	0.0280085	0.288103	0.0473175	0.433767	0.0108833	5.33579	6.82362	11.523	3.74525	2.51832	4.94371	35.9671	73.0909	3.44526e+06	0.335421	1306	163.929
460	1	989	2218	108.961	34.2674	0.198484	0.0194674	0.408922	0.000588417	0.00200892	0.00460005	1.33514e-05	0.00161171	0.0650806	0	0.0778828	0.000237942	0.00123692	0.218795	0	1.04904e-05	0.0004282	0	0.00061655	0.217952	0.41152	0.00622511	0.0650806	0.00147486	0.219865	0.482825	0.0650806	0.0778828	0.198484	0.0194674	0.409511	0.00823402	6.01004	3.7055	3.20953	3.10458	3.43153	6.33629	36.4628	79.2	3.72119e+06	0.217952	1165.4	677.762
461	1	990	222	108.983	34.3075	0.302895	0.0297365	0.31561	0.0445886	0.00893497	0.00105047	7.15256e-06	0.0021205	0.0993743	0.0157356	0.108606	0.00162554	8.58307e-06	0.0683417	0	9.67979e-05	0.000806332	0	0	0.332632	0.369134	0.00317812	0.11511	0.00163412	0.069706	0.471686	0.11511	0.108606	0.302895	0.0297365	0.360199	0.0121131	6.50696	4.60802	7.2971	3.25827	5.44291	7.27146	35.0648	10.25	3431806	0.332632	740.852	46.2471
462	1	991	2220	108.963	34.2675	0.273975	0.0106454	0.494452	0.00215197	0.00490761	0.0039897	2.90871e-05	0.000477791	0.0806365	0.00186491	0.0222454	0.00818157	0.00252294	0.0834808	0	0	0.00169992	0	0.0087347	0.284621	0.501511	0.00449657	0.0825014	0.0107045	0.0939202	0.586644	0.0825014	0.0222454	0.273975	0.0106454	0.496603	0.00940418	5.99518	8.10569	8.67979	3.63105	1.99366	4.9532	36.3158	79.2	5.33079e+06	0.284621	1130.12	767.984
463	1	992	2221	108.962	34.2666	0.283277	0.046577	0.374114	0.00134802	0.000818253	0.00101709	2.86102e-06	0.00146675	0.163364	0.00974512	0.0147905	3.29018e-05	0.000628948	0.0962081	0	0	0.000872612	0	0.00573683	0.329854	0.37628	0.00248671	0.17311	0.00066185	0.102818	0.542131	0.17311	0.0147905	0.283277	0.046577	0.375462	0.00330496	6.57704	5.3812	0.665967	3.82958	2.64892	6.20514	35.4134	79.2	4.95884e+06	0.329854	1106.25	688.874
464	1	993	2222	108.962	34.2681	0.345831	0.0130806	0.411719	0.00627565	0.000220299	0.00253964	2.95639e-05	0.00108481	0.119506	4.19617e-05	0.00906134	0.0020256	5.29289e-05	0.0633855	0	0.0181322	0.00554943	0	0.00146437	0.358912	0.418215	0.003654	0.119548	0.00207853	0.0885315	0.541375	0.119548	0.00906134	0.345831	0.0130806	0.417995	0.0038743	6.9213	9.70941	8.29243	3.43182	2.86797	4.8159	34.3333	79.2	4.43495e+06	0.358912	1217.98	317.505
465	1	994	2223	108.963	34.2688	0.229586	0.014091	0.435826	0.00269031	0.0140786	0.00157976	2.52724e-05	0.000734806	0.150425	9.53674e-07	0.00947094	0.00207424	0.000995159	0.115028	0	0	0.00525522	0	0.0175686	0.243677	0.452595	0.00233984	0.150426	0.0030694	0.138422	0.60536	0.150426	0.00947094	0.229586	0.014091	0.438516	0.0164185	4.55302	6.92461	7.09723	3.28529	2.31137	4.94897	35.6151	60.8889	4661081	0.243677	1037.26	458.364
466	1	995	2224	108.965	34.2668	0.178323	0.0160561	0.488352	0.00294685	0.0253592	0.00195599	2.43187e-05	0.00228405	0.0695815	0	0.0365343	3.86238e-05	0.000101089	0.114756	0	0	0.0606442	0	0.00304222	0.194379	0.516658	0.00426436	0.0695815	0.000139713	0.178442	0.590504	0.0695815	0.0365343	0.178323	0.0160561	0.491299	0.0296235	3.79246	1.41315	2.02079	2.05788	4.58755	7.66675	37.1874	54.5085	5733399	0.194379	1206.45	689.705
467	1	996	2225	108.966	34.2676	0.222628	0.0448351	0.329323	0.00487566	8.7738e-05	0.00361586	2.3365e-05	0.00107002	0.246497	0	0.064805	0.0049386	0.000101566	0.0765934	0	0	0.000438213	0	0.000144005	0.267463	0.334287	0.00470924	0.246497	0.00504017	0.077199	0.585493	0.246497	0.064805	0.222628	0.0448351	0.334199	0.00479698	6.62142	5.28302	5.70928	4.01677	6.68933	5.94588	34.9041	21.4839	4.70437e+06	0.267463	1255.24	740.422
468	1	997	2226	108.965	34.2676	0.259323	0.0128016	0.236307	0.0052104	0.00313711	0.00359535	2.52724e-05	0.0012126	0.20294	0	0.118701	0.00166559	0.00146055	0.14545	0	3.8147e-05	0.00413418	0	0.00293732	0.272124	0.244655	0.00483322	0.20294	0.00312614	0.153621	0.452427	0.20294	0.118701	0.259323	0.0128016	0.241518	0.00797033	4.06338	5.71521	5.83074	2.40075	4.58659	5.74129	36.6337	60.8889	5.23749e+06	0.272124	1234.41	764.335
469	1	998	2227	108.966	34.2688	0.164	0.0569363	0.297684	0.0222335	0.00358438	0.000128746	9.53674e-07	0.0029521	0.317029	0.000386715	0.0421653	0.000139713	2.76566e-05	0.0885496	0	0.00182867	0.00235319	0	0	0.220936	0.323502	0.0030818	0.317416	0.00016737	0.0927315	0.643613	0.317416	0.0421653	0.164	0.0569363	0.319918	0.00666618	4.05584	5.86033	6.58046	6.07772	2.79295	6.34047	34.1693	60.8889	3.68552e+06	0.220936	1119.67	407.902
470	1	999	2228	108.965	34.2682	0.184518	0.0197039	0.356339	0.0366693	0.0514555	0.00246859	0	0.00246048	0.220442	0.00429583	0.0114846	0.00600815	0.00022316	0.072041	0	0.000478745	0.00379038	0	0.0227456	0.204222	0.444463	0.00492907	0.224738	0.00623131	0.103932	0.669834	0.224738	0.0114846	0.184518	0.0197039	0.393008	0.0563846	4.4091	7.42537	4.68803	3.45018	2.67156	6.92569	35.3451	60.8889	4741081	0.204222	1219.65	771.346
471	1	1000	2229	108.966	34.267	0.177025	0.0507054	0.291363	0.0120492	0.00608778	0.00172758	1.33514e-05	0.00317812	0.248932	0.00399399	0.0726299	0.00465965	0.00488663	0.105883	0	0	0.000758171	0	0.0158534	0.227731	0.3095	0.00491905	0.252926	0.00954628	0.122747	0.563352	0.252926	0.0726299	0.177025	0.0507054	0.303412	0.0110068	4.74927	5.59393	5.18077	2.60177	2.15598	6.62374	34.4632	21.4839	4667731	0.227731	1229.45	677.755
472	1	1001	2230	108.967	34.2682	0.220262	0.0614114	0.433533	0.000872612	0.000175953	0.0013876	4.33922e-05	0.000599384	0.204699	0	0.0262008	0.00705862	0	0.0382428	0	0	0.000623703	0	0.00488996	0.281673	0.434581	0.00203037	0.204699	0.00705862	0.0437565	0.641311	0.204699	0.0262008	0.220262	0.0614114	0.434405	0.00220633	2.8198	12.5186	9.58028	3.5585	0.882229	5.14726	34.1966	21.4839	3777136	0.281673	1150.03	712.185
473	1	1002	2231	108.97	34.2681	0.245249	0.0034194	0.587983	2.6226e-05	0	0.00695944	0.000195026	0.00202942	0.0567265	0	0.0154228	0.00315571	0.0125132	0.0519061	0	0.000123501	0.00458288	0	0.00862646	0.248668	0.588009	0.00918388	0.0567265	0.0156689	0.0663204	0.65392	0.0567265	0.0154228	0.245249	0.0034194	0.588009	0.00918388	5.75084	8.7416	7.94741	1.66324	1.78089	2.4528	36.5106	44.7541	7.24544e+06	0.248668	835.653	309.412
474	1	1003	2232	108.97	34.2684	0.292757	0.0230665	0.448139	0.00309515	9.05991e-06	0.00384712	0.000106335	0.00164843	0.101756	9.53674e-06	0.0405412	0.00426483	0.00724316	0.0555344	0	5.24521e-06	0.000684738	0	0.00932217	0.315823	0.451243	0.00560188	0.101765	0.011508	0.0735173	0.558601	0.101765	0.0405412	0.292757	0.0230665	0.451234	0.00561094	8.00234	5.14452	8.65265	3.02649	0.855907	4.51996	36.8593	44.7541	7067291	0.315823	792.321	316.835
475	1	1004	2233	108.972	34.2684	0.277269	0.0157523	0.571262	0.000203133	0.000127316	0.00165176	0.000135899	0.0034194	0.0375252	0	0.0231838	0.00146437	2.86102e-06	0.0665269	0	0	0.000577927	0	0.000897884	0.293022	0.571592	0.00520706	0.0375252	0.00146723	0.0680027	0.614325	0.0375252	0.0231838	0.277269	0.0157523	0.571465	0.00533438	6.92885	5.73419	7.10442	3.85873	1.76044	-0.292916	34.6649	58.35	6.31904e+06	0.293022	992.16	216.737
476	1	1005	2234	108.97	34.2669	0.313596	0.0105152	0.488777	0.0216656	0.0122433	0.00163937	0.000124931	0.00375986	0.0853477	0.000117302	0.00719929	0.00105858	0.000121593	0.0496016	0	0.000254154	0.00155592	0	0.00242281	0.324111	0.522686	0.00552416	0.085465	0.00118017	0.0538344	0.613557	0.085465	0.00719929	0.313596	0.0105152	0.510442	0.0177674	4.51598	7.07162	6.72106	4.47175	5.21846	7.38647	36.0457	44.7541	7.02372e+06	0.324111	885.815	248.252
477	1	1006	2235	108.971	34.2677	0.218446	0.0430164	0.374928	0.0353394	0.0090723	0.00131416	0.000173569	0.00250435	0.267713	0.000259876	2.52724e-05	0.000775814	0.000315189	0.037673	0	0	0.000488281	0	0.00770378	0.261462	0.419339	0.00399208	0.267973	0.001091	0.0461173	0.691044	0.267973	2.52724e-05	0.218446	0.0430164	0.410267	0.0130644	6.58344	7.14174	6.9032	2.50017	1.84737	5.57559	36.3431	44.7541	7.35755e+06	0.261462	900.588	285.114
478	1	1007	2236	108.973	34.2676	0.180073	0.0284181	0.390879	0.060596	0.0639009	0.0125966	3.8147e-06	0.00333071	0.170199	1.57356e-05	0.0153728	0.000630379	0.000629425	0.047514	0	0.000188828	0.00465965	0	0.0202956	0.208491	0.515376	0.0159311	0.170215	0.0012598	0.0733547	0.701506	0.170215	0.0153728	0.180073	0.0284181	0.451475	0.0798321	3.71052	7.02308	6.31797	3.84761	4.0293	4.82218	35.7928	58.35	6.65743e+06	0.208491	984.848	203.654
479	1	1008	2237	108.972	34.2669	0.240911	0.0298443	0.21617	0.00836182	0.0414982	0.0264764	5.00679e-05	0.00302506	0.249146	0.00163221	0.0979581	0.000353336	1.4782e-05	0.0746598	0	0.00157022	0.00280714	0	0.00552177	0.270755	0.26603	0.0295515	0.250778	0.000368118	0.084559	0.544728	0.250778	0.0979581	0.240911	0.0298443	0.224532	0.0710497	5.38499	4.20711	0.556162	16.0513	6.12869	8.29951	36.6576	44.7541	7013909	0.270755	897.202	208.875
480	1	1009	2238	108.975	34.2671	0.314129	0.0192742	0.301834	0.0153298	0.0248427	0.00259447	0.000159264	0.00255203	0.11634	0.000343323	0.141376	0.000583649	0.000520706	0.05266	0	0.00202942	0.000555992	0	0.00292778	0.333403	0.342006	0.00530577	0.116683	0.00110436	0.0601211	0.463652	0.116683	0.141376	0.314129	0.0192742	0.317163	0.0301485	4.89728	4.56651	8.86943	4.21499	6.26413	7.41444	36.0936	30.2105	7.40613e+06	0.333403	1045.59	171.908
481	1	1010	2239	108.975	34.2684	0.237312	0.0137191	0.463569	0.00515509	0.00590706	0.014214	0.000155449	0.0027585	0.0299511	0	0.0591226	0.00198126	0.000107765	0.15486	0	0.00182438	0.00158644	0	0.00773859	0.251031	0.474631	0.017128	0.0299511	0.00208902	0.166048	0.52171	0.0299511	0.0591226	0.237312	0.0137191	0.468724	0.023035	3.03993	4.81353	9.68606	3.69272	1.45587	5.2943	35.4032	30.2105	5862618	0.251031	999.951	192.563
482	1	1011	2240	108.978	34.269	0.195896	0.0043788	0.388635	0.0065217	0.0021944	0.000250816	4.86374e-05	0.00183868	0.0639086	0.00142431	0.109392	0.0024271	2.38419e-05	0.196828	0	0.000299454	0.0174127	0	0.00848579	0.200274	0.397351	0.00213814	0.0653329	0.00245094	0.223061	0.463398	0.0653329	0.109392	0.195896	0.0043788	0.395156	0.00433254	7.47213	4.67192	7.5222	2.35744	4.64111	6.73929	36.9652	34.5	4219196	0.200274	1131.54	500.055
483	1	1012	2241	108.978	34.2685	0.326561	0.00532484	0.420202	0.00758076	0.0017767	0.00293303	0.000135899	0.00143862	0.109192	0.000370502	0.0425963	0.00211573	0	0.0611882	0	0.00541973	0.00447512	0	0.0086813	0.331886	0.429559	0.00450754	0.109562	0.00211573	0.0797725	0.543259	0.109562	0.0425963	0.326561	0.00532484	0.427783	0.00628424	4.64262	8.01699	3.27061	4.02186	3.90677	3.60405	35.7313	34.5	4745852	0.331886	1099.93	277.285
484	1	1013	2242	108.976	34.2661	0.180259	0.0353074	0.616368	0.0104566	0.00140572	0.00316477	0.000105858	0.0019927	0.0270057	0.000356674	0.0824161	0.0106759	0.00583601	0.0160413	0	0.000391006	0.000601292	0	0.00606489	0.215567	0.62823	0.00526333	0.0273623	0.0165119	0.0246496	0.660499	0.0273623	0.0824161	0.180259	0.0353074	0.626824	0.00666904	-1.18851	2.88871	10.006	4.19778	5.94825	6.32432	36.3534	41.662	8411570	0.215567	1162.97	162.74
485	1	1014	2243	108.977	34.2685	0.211259	0.0172305	0.525969	0.00972748	0.00167227	0.0115681	0.000258923	0.00304747	0.0413208	0	0.0845675	0.0329661	0.0127134	0.0313716	0	0.00160313	0.00387239	0	0.0106421	0.228489	0.537368	0.0148745	0.0413208	0.0456796	0.0476999	0.593564	0.0413208	0.0845675	0.211259	0.0172305	0.535696	0.0165467	3.56363	5.04536	10.7747	3.29415	2.88952	1.33153	34.1419	34.5	5.52418e+06	0.228489	1110.41	166.7
486	1	1015	2244	108.976	34.2675	0.186145	0.016325	0.54624	0.00793743	0.000769138	0.00149775	3.62396e-05	0.000230312	0.059763	0	0.0561242	0.0122943	0.00103664	0.110203	0	2.47955e-05	4.76837e-06	0	0.00131083	0.20247	0.554946	0.0017643	0.059763	0.0133309	0.111601	0.616474	0.059763	0.0561242	0.186145	0.016325	0.554177	0.00253344	4.37072	5.46796	3.183	3.96532	5.03221	4.67386	35.4339	30.2105	7.2032e+06	0.20247	1061.03	189.342
487	1	1016	2245	108.976	34.2667	0.116451	0.0116978	0.433123	0.00421095	0.0364504	0.00779057	9.53674e-07	0.00120926	0.159369	0	0.00606728	0.00188017	0.000417709	0.220515	0	0	2.28882e-05	0	0.000776291	0.128149	0.473784	0.00900078	0.159369	0.00229788	0.221332	0.642154	0.159369	0.00606728	0.116451	0.0116978	0.437334	0.0454512	5.07214	5.85061	6.89447	4.74453	-0.643212	5.63509	37.5019	30.2105	7.96712e+06	0.128149	1182.9	190.04
488	1	1017	2246	108.977	34.2678	0.168678	0.0297661	0.51451	0	2.0504e-05	6.96182e-05	0	0.00225115	0.238961	9.15527e-05	0.00871849	0.0113435	0.00403833	0.00743008	0	0	0.00561714	0	0.00427008	0.198444	0.514531	0.00232077	0.239053	0.0153818	0.0215511	0.755813	0.239053	0.00871849	0.168678	0.0297661	0.51451	0.00234127	4.53799	8.31288	2.48584	3.33328	5.123	2.29683	35.868	30.2105	6383508	0.198444	1024.4	180.83
489	1	1018	2247	108.977	34.2667	0.166264	0.00291729	0.565322	0.00425673	0.00181198	1.14441e-05	2.28882e-05	0.00229645	0.124798	0	0.000350952	0.0112815	0.000717163	0.10856	0	0.000813484	0.00461483	0	0.00592089	0.169181	0.571391	0.00233078	0.124798	0.0119987	0.119949	0.69852	0.124798	0.000350952	0.166264	0.00291729	0.569579	0.00414276	5.67004	4.57214	9.11578	3.23052	6.82087	5.17455	36.3534	60.1277	7162999	0.169181	1122.62	178.961
490	1	1019	2248	108.98	34.2685	0.227704	0.00744057	0.390527	0.0352268	0.00925159	0.00283384	0.000113487	0.00410366	0.157373	0.000433445	0.0247622	0	0.000485897	0.138595	0	9.53674e-06	0.000753403	0	0.000383854	0.235145	0.435005	0.00705099	0.157806	0.000485897	0.139745	0.599429	0.157806	0.0247622	0.227704	0.00744057	0.425754	0.0163026	4.73107	5.14151	6.52505	3.18049	3.52222	5.18202	38.1068	56.25	4.60707e+06	0.235145	980.239	313.127
491	1	1020	2249	108.98	34.2667	0.253232	0.00692177	0.332705	0.149109	0.115075	0.00179911	1.52588e-05	0.00177336	0.063591	0	0.0399165	0.00377703	2.14577e-05	0.0278807	0	5.29289e-05	0.00319576	0	0.000908852	0.260154	0.596888	0.00358772	0.063591	0.00379848	0.0320644	0.664067	0.063591	0.0399165	0.253232	0.00692177	0.481813	0.118662	4.31573	4.92424	6.88418	7.79921	3.50918	5.0124	36.1449	56.25	5384338	0.260154	959.47	185.483
492	1	1021	2250	108.978	34.2657	0.257554	0.0400467	0.502265	0.00196838	0.0285449	2.0504e-05	6.67572e-06	0.00159264	0.0886641	0	0.000204086	0.00469446	0	0.0680556	0	0	0.00226069	0	0.00401545	0.297601	0.532778	0.00161982	0.0886641	0.00469446	0.074439	0.623062	0.0886641	0.000204086	0.257554	0.0400467	0.504233	0.0301647	5.33817	4.82478	7.77725	4.19555	5.43472	6.80911	34.6102	60.1277	7446340	0.297601	954.535	148.974
493	1	1022	2252	108.982	34.2685	0.22897	0.0061264	0.29133	0.0109801	0.00637913	0.00275707	0.000154018	0.00163603	0.276539	0.0105453	0.0213895	1.85966e-05	0.000761509	0.138195	0	0.000287056	0.000627518	0	0.00330305	0.235096	0.30869	0.00454712	0.287084	0.000780106	0.142414	0.589776	0.287084	0.0213895	0.22897	0.0061264	0.30231	0.0109262	4.6382	7.65603	8.49828	3.69915	4.94918	6.84166	35.4681	29.4545	5152796	0.235096	790.206	339.978
494	1	1023	2253	108.983	34.2671	0.251674	0.0215502	0.180622	0.00116444	0.0400667	0.00601721	1.19209e-05	0.00568342	0.355312	0.0376863	0.00771809	0.00244618	3.33786e-06	0.088697	0	0	0.00118685	0	0.000148296	0.273224	0.221853	0.0117126	0.392999	0.00244951	0.090044	0.588878	0.392999	0.00771809	0.251674	0.0215502	0.181786	0.0517793	4.20462	5.91923	5.44028	2.79725	2.9012	4.3193	34.1693	38	5.4605e+06	0.273224	670.871	232.6
495	1	1024	2255	108.991	34.268	0.138771	0.0177588	0.410792	0.00848293	0.000639915	0.00353956	5.96046e-05	0.000569344	0.157679	0.00365114	0.016778	0.00558519	0.000734329	0.215793	0	0	0.0184388	0	0.000687122	0.156529	0.419915	0.00416851	0.16133	0.00631952	0.234959	0.581763	0.16133	0.016778	0.138771	0.0177588	0.419275	0.00480843	3.78477	5.9227	8.24435	3.7501	5.55663	4.78348	32.7781	56.2105	3.68492e+06	0.156529	528.583
496	1	1025	2256	108.988	34.2679	0.202043	0.0166407	0.417143	0.0106459	0.0249052	0.000700474	0.00014019	0.00102377	0.174418	0.00175953	0.0389056	6.05583e-05	7.10487e-05	0.108204	0	0	0.00139666	0	0.00194216	0.218683	0.452694	0.00186443	0.176178	0.000131607	0.111543	0.628977	0.176178	0.0389056	0.202043	0.0166407	0.427789	0.0267696	3.07353	3.18752	6.10947	2.78868	3.13706	4.41997	32.7576	50.7692	4609058	0.218683	856.802	215.864
497	1	1026	2257	108.991	34.2668	0.312038	0.0273361	0.22596	0.00941181	0.0413699	0.00283003	0	0.00239086	0.26789	0.0190272	0.066361	0	0.000718594	0.0150123	0	4.76837e-07	0.00307179	0	0.00657749	0.339374	0.276742	0.00522089	0.286918	0.000718594	0.0246658	0.549853	0.286918	0.066361	0.312038	0.0273361	0.235372	0.0465908	6.77751	13.0782	2.59791	4.14726	6.93064	5.20833	33.1849	41.0769	3860087	0.339374	655.514	81.8501
498	1	1027	2258	108.887	34.2657	0.319234	0.0557199	0.119925	0.0104399	0.0350256	0.00229311	0.000359535	0.00412703	0.334636	0.0057354	0.0894055	0.000306129	0.000805855	0.0173945	0	4.57764e-05	0	0	0.00424004	0.374954	0.16539	0.00677967	0.340371	0.00111198	0.0219874	0.506806	0.340371	0.0894055	0.319234	0.0557199	0.130365	0.0418053	4.70452	0.420228	5.34701	1.66505	8.75143	-0.16416	35.909	45.8571	3.7492e+06	0.374954	621.606	36.4047
499	1	1028	2259	108.885	34.2647	0.235674	0.0783544	0.145247	0.00665331	0.0127444	0.00230503	7.77245e-05	0.00217056	0.332773	0.0161719	0.0816364	0.000184536	0	0.0852408	0	0.00014782	0.000252247	0	0.000367165	0.314028	0.164644	0.00455332	0.348945	0.000184536	0.0860081	0.501971	0.348945	0.0816364	0.235674	0.0783544	0.1519	0.0172977	5.30771	4.61167	9.36176	3.35447	4.89749	0.543364	33.807	39.6	4.14144e+06	0.314028	461.864
500	1	1029	226	108.984	34.3052	0.231285	0.00964737	0.290385	0.00108147	0.00163698	0.00236654	0.000469685	0.00327015	0.243957	7.96318e-05	0.0488839	0.000516891	1.19209e-05	0.163549	0	1.09673e-05	0.00124454	0	0.00160313	0.240932	0.293104	0.00610638	0.244037	0.000528812	0.166408	0.543167	0.244037	0.0488839	0.231285	0.00964737	0.291467	0.00774336	3.87887	5.91483	7.33341	3.38387	3.85454	4.14984	34.2445	11.5385	3.69903e+06	0.240932	486.104	38.1182
501	1	1030	2260	108.892	34.2649	0.296929	0.0488291	0.316125	0.00154781	0.00468969	0.00720787	0.000399113	0.00234556	0.232771	0.000972748	0.0150681	0.00281143	1.43051e-05	0.0602918	0	8.58307e-06	0.00585699	0	0.00412989	0.345758	0.322363	0.00995255	0.233744	0.00282574	0.0702887	0.565086	0.233744	0.0150681	0.296929	0.0488291	0.317673	0.0146422	5.82092	5.70434	5.02833	4.30346	3.78561	4.96036	33.6497	54.7059	4.26957e+06	0.345758	1038.31	35.1078
502	1	1031	2261	108.89	34.2653	0.249909	0.0310102	0.298807	0.00488996	0.0291748	0.0166216	0.000116348	0.00184202	0.203067	0.00154734	0.0331335	0.0245032	0.00132179	0.0723758	0	4.76837e-07	0.00127935	0	0.0296602	0.28092	0.332872	0.01858	0.204615	0.025825	0.104055	0.554519	0.204615	0.0331335	0.249909	0.0310102	0.303697	0.0477548	2.11964	6.92122	2.82131	4.32383	3.56926	2.58291	36.8353	76.75	3.74881e+06	0.28092	888.897	28.5524
503	1	1032	2263	108.89	34.2643	0.351937	0.022841	0.248007	0.000830173	0.00235319	0.00174189	3.33786e-05	0.00234652	0.270435	0.00224018	0.0470333	0.00120878	0	0.0447207	0	0.000627041	0.00053072	0	0.00308895	0.374778	0.25119	0.00412178	0.272675	0.00120878	0.0489931	0.525747	0.272675	0.0470333	0.351937	0.022841	0.248837	0.00647497	5.99916	7.42119	5.72385	2.35892	4.44775	6.08723	36.8148	76.75	4.14263e+06	0.374778	791.116	29.7797
504	1	1033	2268	108.894	34.2649	0.316001	0.038693	0.168753	0.00580025	0.0106268	0.00070858	0.000115395	0.00254917	0.33757	0.00804424	0.059732	0.00117588	0	0.0429411	0	0.000103951	0.00649452	0	0.000691891	0.354694	0.18518	0.00337315	0.345614	0.00117588	0.0502315	0.526123	0.345614	0.059732	0.316001	0.038693	0.174553	0.0139999	5.2295	2.20636	2.44134	4.76266	6.58618	3.3731	35.6117	33.1765	4.37133e+06	0.354694	846.445	25.6607
505	1	1034	2269	108.896	34.263	0.257944	0.007658	0.282604	0.00398779	2.0504e-05	0.000827312	4.76837e-07	0.00188875	0.23001	0.0388184	0.119953	8.96454e-05	0	0.0504985	0	4.29153e-06	0.00440645	0	0.00128889	0.265602	0.286613	0.00271654	0.268828	8.96454e-05	0.0561981	0.519339	0.268828	0.119953	0.257944	0.007658	0.286592	0.00273705	4.4176	6.55963	3.10641	2.5799	3.60399	3.12771	36.4115	28.3636	4459303	0.265602	811.786	36.2953
506	1	1057	2296	108.923	34.2643	0.282329	0.0269876	0.403652	0.00582933	0.00594044	0.00230265	1.00136e-05	0.00491619	0.201183	0.00926828	0.0127501	0.00669813	0.00159597	0.0347528	0	0	0	0	0.00176764	0.309316	0.415422	0.00722885	0.210452	0.00829411	0.0365372	0.623834	0.210452	0.0127501	0.282329	0.0269876	0.409482	0.0131693	5.34515	4.7136	4.24732	3.43156	4.48444	6.00948	38.0419	39.75	5.59744e+06	0.309316	778.146	1110.71
507	1	1058	2297	108.926	34.2646	0.137177	0.00194359	0.653534	0.00132322	5.91278e-05	0.00270033	0.000152588	0.00874519	0.134144	0.00244236	0.0151339	7.39098e-05	0.000274181	0.0259004	0	0.000167847	0.0106764	0	0.00511789	0.139121	0.654917	0.0115981	0.136586	0.000348091	0.0422964	0.800659	0.136586	0.0151339	0.137177	0.00194359	0.654858	0.0116572	4.62793	3.47378	11.5236	4.71181	2.16207	4.96198	36.3021	46.4789	9602831	0.139121	1000.86	377.766
508	1	1059	2298	108.927	34.2647	0.137105	0.0231628	0.685122	0.00127125	0.00062418	0.00188208	9.05991e-06	0.00144625	0.0682173	0	0.00303888	0.00199366	0.00419283	0.0676484	0	0	0.000907898	0	0.00112486	0.160268	0.687018	0.00333738	0.0682173	0.00618649	0.0719342	0.758573	0.0682173	0.00303888	0.137105	0.0231628	0.686394	0.00396156	-2.14088	4.64377	10.5293	7.22741	5.0397	4.71364	36.767	46.4789	9882650	0.160268	1006.21	363.594
509	1	1060	23	108.942	34.3121	0.276596	0.0228539	0.0886984	0.000785351	0.00798702	0.00288534	1.28746e-05	0.00197554	0.308512	0.0823965	0.143206	0.0071888	5.67436e-05	0.0551076	0	0.000212193	0.000249386	0	0.000840664	0.29945	0.0974708	0.00487375	0.390909	0.00724554	0.0568457	0.410857	0.390909	0.143206	0.276596	0.0228539	0.0894837	0.0128608	9.10639	4.25136	8.61642	1.39002	7.09138	9.05646	31.6946	13	1.05045e+06	0.29945	744.766	75.2497
510	1	1061	230	108.991	34.3069	0.272674	0.00878859	0.407198	0.0200257	0.0152164	0.00282049	1.90735e-06	0.00316	0.142947	0.00242042	0.0856137	0.00252819	0.000591278	0.0251765	0	0.00375986	0.00396681	0	0.00296164	0.281462	0.44244	0.0059824	0.145368	0.00311947	0.0360146	0.59137	0.145368	0.0856137	0.272674	0.00878859	0.427224	0.0211987	5.49081	7.77338	5.02993	3.17473	2.43354	6.1391	33.5677	10.7143	2.12753e+06	0.281462	674.029	27.6354
511	1	1062	2300	108.926	34.2653	0.129601	0.0017395	0.711828	0.00229979	0.0115647	0.000638008	2.38419e-05	0.00236893	0.00375271	0	0.0266695	0.0148478	0.000239372	0.0841441	0	0	0.00816441	0	0.00208187	0.131341	0.725693	0.00303078	0.00375271	0.0150871	0.0944262	0.732476	0.00375271	0.0266695	0.129601	0.0017395	0.714128	0.0145955	3.05112	9.47605	5.84977	3.54867	1.85278	6.97687	36.8934	46.4789	9394054	0.131341	1015.46	366.242
512	1	1063	2301	108.927	34.2647	0.11158	0.0146322	0.737353	0.000259876	9.39369e-05	0.000323296	0.000970364	0.00110149	0.0135384	0	0.0205746	0.0201716	0.00427961	0.067555	0	0	0.0036006	0	0.00286102	0.126212	0.737707	0.00239515	0.0135384	0.0244513	0.0751219	0.75364	0.0135384	0.0205746	0.11158	0.0146322	0.737613	0.00248909	5.55626	10.7682	4.39976	5.03601	15.6281	3.59271	37.1327	46.4789	10493429	0.126212	1108.03	274.018
513	1	1064	2302	108.928	34.2639	0.171421	0.0270219	0.673216	0.000257492	3.33786e-06	0.00968361	5.43594e-05	0.00422955	0.0624619	0	0.00597334	0.024509	0.00391579	0.0143466	0	0	0.00143623	0	0.00133181	0.198442	0.673477	0.0139675	0.0624619	0.0284247	0.0172529	0.749907	0.0624619	0.00597334	0.171421	0.0270219	0.673474	0.0139709	7.10661	2.24479	18.9807	5.30136	11.7649	10.1306	37.7343	26.6327	10404351	0.198442	1234.1	272.486
514	1	1065	2303	108.928	34.2653	0.189597	0.0300674	0.626447	0.00328636	0.000114441	0.00913858	0.000101089	0.00108481	0.0606265	9.05991e-06	0	0.00805235	0.0107274	0.0458431	0	0	0.00385189	0	0.0110369	0.219664	0.629848	0.0103245	0.0606356	0.0187798	0.0607481	0.700799	0.0606356	0	0.189597	0.0300674	0.629734	0.0104389	7.67918	8.21555	12.0332	5.37854	3.94392	2.75993	36.0355	35.2258	10468247	0.219664	1251.46	238.369
515	1	1066	2304	108.929	34.2647	0.14419	0.00160122	0.539875	0.00237036	0.00138855	0.00143957	6.29425e-05	0.00174713	0.146074	0.000321388	0.00435066	0.0206337	0.000418186	0.121752	0	0.00142431	0.00261307	0	0.00929737	0.145791	0.543633	0.00324964	0.146395	0.0210519	0.135528	0.692957	0.146395	0.00435066	0.14419	0.00160122	0.542245	0.0046382	5.4419	5.23542	4.47103	2.02382	0.0261736	5.01343	37.0267	25.5789	10573957	0.145791	1179.83	273.044
516	1	1067	2305	108.927	34.2632	0.195551	0.0199833	0.588509	0.00069952	0.00303602	0.00227737	0	0.00429392	0.0960841	0.00502873	0.0158739	0.0139441	9.01222e-05	0.05334	0	0	0.00113201	0	5.81741e-05	0.215534	0.592245	0.00657129	0.101113	0.0140343	0.0546288	0.6949	0.101113	0.0158739	0.195551	0.0199833	0.589209	0.00960731	4.92434	7.31108	7.30678	4.99625	7.3626	7.22144	37.0062	61.0769	8567907	0.215534	1205.89	378.383
517	1	1068	2306	108.926	34.2636	0.216467	0.0455866	0.278974	0.0147467	0.0210853	0.00550699	8.10623e-06	0.00512314	0.264508	0.05338	0.0243406	0.00359774	2.71797e-05	0.0613484	0	0.000401974	0.00427818	0	0.000487804	0.262054	0.314806	0.0106382	0.317888	0.00362492	0.0666485	0.589952	0.317888	0.0243406	0.216467	0.0455866	0.29372	0.0317235	4.14113	6.59204	7.50964	5.30753	2.89814	4.57215	34.2889	46.4789	8286814	0.262054	1041.74	387.588
518	1	1069	2307	108.926	34.2646	0.131916	0.00177431	0.507864	0.00052309	0	0.00133228	4.76837e-07	0.000464916	0.101722	3.33786e-06	0.0092454	0.000222683	0	0.240596	0	0	0.00431442	0	2.24113e-05	0.13369	0.508387	0.00179768	0.101725	0.000222683	0.244933	0.611906	0.101725	0.0092454	0.131916	0.00177431	0.508387	0.00179768	7.35902	8.3373	10.947	7.56621	3.41062	2.74277	36.1859	46.4789	9276103	0.13369	990.426	374.781
519	1	1070	2308	108.927	34.2661	0.166338	0.0250406	0.655865	0.00845814	0.0020442	0.000484467	0	0.00350189	0.0618515	0.000602245	0.0518336	0.00364733	4.05312e-05	0.0148563	0	0	7.15256e-06	0	0.00542927	0.191379	0.666367	0.00398636	0.0624537	0.00368786	0.0202928	0.732205	0.0624537	0.0518336	0.166338	0.0250406	0.664323	0.00603056	-2.94577	3.85069	9.3147	3.03534	5.60262	3.90141	37.2797	46.4789	9022290	0.191379	1080.89	356.336
520	1	1071	231	108.991	34.3078	0.316061	0.0136323	0.325411	0.0098505	0.0074873	0.0043354	8.86917e-05	0.00520992	0.0738034	0.00794554	0.197311	0.00167036	0.00739241	0.023623	0	0.000538826	0.000124454	0	0.00515079	0.329693	0.342749	0.00963402	0.081749	0.00906277	0.0298014	0.426187	0.081749	0.197311	0.316061	0.0136323	0.335262	0.0171213	4.92548	5.20291	4.82393	3.88134	4.73542	5.2924	35.2664	10.7143	2.08257e+06	0.329693	646.053	35.9155
521	1	1102	2353	108.943	34.266	0.3661	0.002532	0.193307	0.011797	0.00346899	0.00231457	6.86646e-05	0.00173044	0.154123	0.0189748	0.166064	0.00017786	0.000222206	0.0273695	0	0.0402288	0.00948095	0	0.0016861	0.368632	0.208573	0.00411367	0.173098	0.000400066	0.0791192	0.36681	0.173098	0.166064	0.3661	0.002532	0.205104	0.00758266	4.00268	6.48599	6.03085	3.46978	5.21661	0.0863681	34.3163	58.9259	4.16028e+06	0.368632	895.99	172.802
522	1	1103	2354	108.944	34.266	0.280629	0.0255346	0.211709	0.00927257	0.0556374	0.000802994	0.000181675	0.00244665	0.276196	0.0227671	0.0559511	0.000207901	0.00146818	0.0320344	0	0	0.0184484	0	0.000400543	0.306163	0.276619	0.00343132	0.298963	0.00167608	0.0571961	0.556246	0.298963	0.0559511	0.280629	0.0255346	0.220982	0.0590687	5.35231	17.3327	-0.170329	9.54503	5.33048	5.58403	34.4974	54.6	4.62247e+06	0.306163	1033.83	174.888
523	1	1104	2355	108.947	34.2642	0.218629	0.0387993	0.616179	0.00452709	0.0292301	0.00389051	4.3869e-05	0.00588894	0.0217514	1.33514e-05	0.0098505	0.000376225	0.00322771	0.0344377	0	0	0.00560236	0	0.00534296	0.257429	0.649936	0.00982332	0.0217648	0.00360393	0.0475931	0.68151	0.0217648	0.0098505	0.218629	0.0387993	0.620706	0.0390534	6.63526	10.6162	12.7475	5.24427	13.929	14.9585	37.1771	56	6734858	0.257429	1338.8	226.104
524	1	1105	2356	108.947	34.2644	0.17811	0.00667286	0.400429	0.0278182	0.00859117	0.000296116	2.38419e-06	0.00182438	0.184639	0.0140991	0.0254598	0.000375748	2.38419e-06	0.151614	0	0	6.19888e-05	0	4.76837e-06	0.184783	0.436838	0.00212288	0.198738	0.000378132	0.15168	0.6236	0.198738	0.0254598	0.17811	0.00667286	0.428247	0.0107141	4.15861	8.5367	6.55325	6.24725	2.72948	4.9439	37.1908	56	6329373	0.184783	1437.89	204.529
525	1	1106	2358	108.947	34.2659	0.245616	0.00963879	0.179304	0.00648785	0.0334487	0.00371981	3.8147e-06	0.000584602	0.362529	0.0228939	0.0354333	0.000700951	0.00100756	0.0975275	0	1.00136e-05	0.000966549	0	0.000127316	0.255255	0.219241	0.00430822	0.385423	0.00170851	0.0986314	0.586078	0.385423	0.0354333	0.245616	0.00963879	0.185792	0.0377569	4.19503	6.65846	6.51855	2.61897	3.02551	5.2805	34.1624	40.3636	5596362	0.255255	1381.62	153.15
526	1	1107	2359	108.945	34.2642	0.135315	0.0235677	0.33046	0.00112677	0	0.00289202	3.24249e-05	0.000585079	0.22457	0	0.0119801	0.00110674	0.0028429	0.254809	0	0	0.000505924	0	0.0102062	0.158883	0.331586	0.00350952	0.22457	0.00394964	0.265522	0.559666	0.22457	0.0119801	0.135315	0.0235677	0.331586	0.00350952	4.93567	4.61193	6.06012	4.35823	4.06666	4.65705	35.9774	54.6	6198572	0.158883	1282.78	226.574
527	1	1108	236	108.927	34.305	0.345084	0.0172758	0.127699	0.0127792	0.0360527	0.00292921	7.77245e-05	0.00190449	0.216354	0.00911665	0.19405	0.000382423	7.00951e-05	0.0258594	0	0	0.00918817	0	0.0010128	0.36236	0.176531	0.00491142	0.225471	0.000452518	0.0362248	0.397797	0.225471	0.19405	0.345084	0.0172758	0.140479	0.0409641	5.82673	3.32137	12.2025	3.15741	22.6053	6.21412	36.702	9.6	1.92452e+06	0.36236	702.845	117.919
528	1	1109	2360	108.946	34.2645	0.178817	0.00938511	0.443568	0.00644779	0.0237694	0.000575542	3.71933e-05	0.00385189	0.157202	0.00713634	0.0184369	0.00274754	9.53674e-06	0.110163	0	0	0.0324759	0	0.00537682	0.188202	0.473785	0.00446463	0.164339	0.00275707	0.148015	0.635452	0.164339	0.0184369	0.178817	0.00938511	0.450016	0.028234	4.10556	5.89406	4.13753	2.69717	3.16605	5.52159	36.3158	56	6675810	0.188202	1317.22	214.689
529	1	1110	2361	108.946	34.266	0.237515	0.0191183	0.189403	0.0120125	0.0397048	0.00122547	3.43323e-05	0.000578403	0.330927	0.0237064	0.027215	0.000294209	0.00204086	0.11103	0	0	0.00231934	0	0.00286913	0.256634	0.24112	0.00183821	0.354633	0.00233507	0.116225	0.573885	0.354633	0.027215	0.237515	0.0191183	0.201415	0.041543	5.91489	6.36993	5.02689	3.18819	3.60962	7.02193	35.0511	40.3636	5939620	0.256634	1238.42	177.074
530	1	1111	2362	108.945	34.2652	0.189244	0.0094533	0.290322	0.00328398	0.00595856	0.000216961	2.6226e-05	0.00283909	0.198849	0.00823498	0.0439229	0.000544548	0.00614929	0.238634	0	0.000172138	2.57492e-05	0	0.00138283	0.198697	0.299565	0.00308228	0.207084	0.00669384	0.240955	0.501496	0.207084	0.0439229	0.189244	0.0094533	0.293606	0.00904083	7.20447	5.14091	5.39732	4.33817	3.74753	2.05742	35.9364	54.6	5795381	0.198697	1162.43	181.567
531	1	1112	2363	108.949	34.2651	0.269382	0.00516081	0.133437	0.0180168	0.0189424	0.00462246	3.09944e-05	0.0023098	0.344741	0.0371656	0.0618906	6.19888e-06	1.00136e-05	0.10096	0	0.00086689	0.00145912	0	0.000978947	0.274543	0.170396	0.00696325	0.381907	1.62125e-05	0.104284	0.5221	0.381907	0.0618906	0.269382	0.00516081	0.151453	0.0259056	5.40639	5.79393	5.99082	4.80109	3.39902	5.23899	33.4891	83.4762	4100894	0.274543	1373.99	154.713
532	1	1113	2364	108.948	34.2658	0.252684	0.00912857	0.148988	0.0100684	0.031508	0.00543165	0.000116348	0.00547361	0.305589	0.0762944	0.114274	0.000233173	0.00496864	0.0186234	0	0.00128078	0.000767708	0	0.0117021	0.261813	0.190565	0.0110216	0.381884	0.00520182	0.0352421	0.507175	0.381884	0.114274	0.252684	0.00912857	0.159057	0.0425296	9.68849	9.09437	11.5993	6.30565	5.16487	7.70562	34.6478	40.3636	4921912	0.261813	1446.85	148.916
533	1	1114	2365	108.95	34.266	0.318509	0.0209541	0.0955467	0.00729799	0.0630207	0.00164318	2.71797e-05	0.00273466	0.174741	0.00406837	0.281372	0.00031805	0.000190258	0.0257478	0	0.000464439	0.00323391	0	0.00013113	0.339463	0.165865	0.00440502	0.17881	0.000508308	0.0295773	0.345012	0.17881	0.281372	0.318509	0.0209541	0.102845	0.0674257	-1.00923	2.9516	4.91508	17.7387	21.7305	-2.89914	34.0428	39.7895	2.89593e+06	0.339463	1213.04	160.021
534	1	1115	2367	108.952	34.2659	0.206087	0.0149817	0.099092	0.00971699	0.078021	0.00155926	0.000100613	0.00341988	0.340302	0.00213718	0.0955954	0.00261688	0.00220299	0.129928	0	0.000749588	0.013164	0	0.00020647	0.221068	0.18683	0.00507975	0.34244	0.00481987	0.144167	0.532212	0.34244	0.0955954	0.206087	0.0149817	0.108809	0.0831008	5.3161	8.47072	8.10149	7.78564	5.40949	5.92286	33.5677	39.7895	3.83886e+06	0.221068	1143.28	175.651
535	1	1116	2368	108.951	34.2659	0.397171	0.0206203	0.15959	0.00759363	0.00515556	0.00293398	0.000554085	0.00278282	0.208719	0.00613594	0.156831	0.00116491	0.000498295	0.0267768	0	0.000638485	0.00120688	0	0.000625134	0.417791	0.172339	0.00627089	0.214855	0.00166321	0.0302496	0.387329	0.214855	0.156831	0.397171	0.0206203	0.167183	0.0114264	3.45956	4.10653	7.95638	5.27969	4.98961	7.42082	33.6668	39.7895	3.45139e+06	0.417791	1130	153.642
536	1	1117	2369	108.95	34.2643	0.346298	0.0307713	0.112445	0.023931	0.010046	0.00220728	3.52859e-05	0.00291634	0.343969	0.00478745	0.0916758	0.000468731	0.000352383	0.0164866	0	0.0076232	0.00217772	0	0.00380707	0.377069	0.146422	0.0051589	0.348757	0.000821114	0.0300961	0.495551	0.348757	0.0916758	0.346298	0.0307713	0.136376	0.0152049	5.71144	0.844467	0.476486	3.51285	9.23086	1.2053	34.2787	83.4762	4.0778e+06	0.377069	1274.53	151.017
537	1	1118	237	108.926	34.3062	0.330645	0.00908565	0.217661	0.0130553	0.00893593	0.00211954	6.1512e-05	0.00599194	0.176025	0.00640106	0.119846	0.00144911	0.00148726	0.0640955	0	0.00457144	0.0330596	0	0.00537777	0.33973	0.239652	0.00817299	0.182426	0.00293636	0.107236	0.423851	0.182426	0.119846	0.330645	0.00908565	0.230716	0.0171089	4.08705	5.09372	7.85876	4.37486	3.74795	8.35749	34.2445	16	1.91349e+06	0.33973	627.5	191.721
538	1	1119	2370	108.95	34.2651	0.194036	0.0555301	0.081728	0.0150237	0.0229197	0.00745201	5.24521e-06	0.00471306	0.416264	0.0538535	0.0356555	0.000131607	0.00298023	0.107397	0	0.00015974	5.34058e-05	0	0.00205708	0.249567	0.119671	0.0121703	0.470117	0.00311184	0.109707	0.548105	0.470117	0.0356555	0.194036	0.0555301	0.0967517	0.03509	5.75721	4.49729	3.84795	1.09763	6.48584	1.6153	33.7249	39.7895	3.62679e+06	0.249567	1237.76	153.07
539	1	1120	2371	108.951	34.2663	0.361957	0.0171814	0.145761	0.010047	0.0360193	0.0118418	3.43323e-05	0.00224924	0.29355	0.000398159	0.0863051	1.85966e-05	0.00232506	0.030571	0	0	0.000683784	0	0.00093317	0.379138	0.191828	0.0141253	0.293948	0.00234366	0.0323119	0.499503	0.293948	0.0863051	0.361957	0.0171814	0.155808	0.0501447	6.65993	10.8989	1.91143	4.68185	12.7259	3.77853	34.7401	39.7895	3.22057e+06	0.379138	1154.85	170.019
540	1	1121	2372	108.952	34.2659	0.276443	0.0112209	0.171165	0.0188451	0.0463858	0.00148773	0	0.00100946	0.299238	0.0125036	0.0808926	6.53267e-05	0.000917912	0.0784478	0	0	0.000963688	0	0.000177383	0.287663	0.236396	0.0024972	0.311741	0.000983238	0.0798264	0.538131	0.311741	0.0808926	0.276443	0.0112209	0.19001	0.048883	3.53754	9.47116	4.04133	2.75265	4.14683	7.37817	33.6634	39.7895	4199794	0.287663	1117.57	172.079
541	1	1122	2373	108.953	34.2659	0.259975	0.0318203	0.206772	0.00447226	0.0599384	0.00267076	1.33514e-05	0.000533581	0.340476	0.0052619	0.046351	6.91414e-05	0	0.0380554	0	0.00011301	0.0015564	0	0.00192118	0.291796	0.271183	0.0032177	0.345738	6.91414e-05	0.041646	0.614876	0.345738	0.046351	0.259975	0.0318203	0.211244	0.0631561	6.19783	8.98441	7.89922	7.76129	7.82998	1.80328	33.7967	46.9333	4.50228e+06	0.291796	1237.8	153.088
542	1	1123	2374	108.952	34.2645	0.202676	0.0122824	0.508871	0.00217676	0.00304604	0.00590086	0.000117302	0.00140715	0.118507	0.00595951	0.0531931	0.00281334	0.00132656	0.0639019	0	1.04904e-05	0.00749302	0	0.0103183	0.214958	0.514093	0.00742531	0.124466	0.0041399	0.0817237	0.640026	0.124466	0.0531931	0.202676	0.0122824	0.511047	0.0104713	8.8414	8.04318	4.89336	2.1692	5.63043	4.65502	36.0457	46.9333	5.28384e+06	0.214958	1011.01	200.208
543	1	1124	2375	108.957	34.2658	0.295997	0.028933	0.15958	0.0212259	0.0159278	0.00224257	1.57356e-05	0.00111961	0.377317	0.00132561	0.0432773	6.91414e-05	0.000225544	0.0517807	0	2.86102e-06	0	0	0.00096035	0.32493	0.196734	0.00337791	0.378643	0.000294685	0.0527439	0.577429	0.378643	0.0432773	0.295997	0.028933	0.180806	0.0193057	6.6072	4.11402	1.05671	4.29936	5.51947	3.87758	32.7816	39.0909	4351418	0.32493	1199.41	578.891
544	1	1125	2377	108.956	34.2646	0.322319	0.0250978	0.305834	0.0124264	0.00166273	0.0110655	0.000149727	0.00485849	0.201614	0.0213952	0.0315757	0.00335932	0.000899315	0.0281034	0	0.00152492	0.0212116	0	0.00686359	0.347417	0.319923	0.0160737	0.223009	0.00425863	0.0577426	0.537611	0.223009	0.0315757	0.322319	0.0250978	0.318261	0.0177364	4.60616	7.97551	5.70012	2.58226	2.82752	5.66604	35.9876	35.8261	6399971	0.347417	1068.82	604.923
545	1	1126	2378	108.955	34.2659	0.273438	0.0101943	0.230847	0.0102415	0.0042944	0.00346947	0	0.00642777	0.227994	0.00935554	0.0379114	0.00085783	8.29697e-05	0.0803185	0	0.0275002	0.0761504	0	0.000907421	0.283632	0.245383	0.00989723	0.23735	0.0009408	0.184886	0.483274	0.23735	0.0379114	0.273438	0.0101943	0.241088	0.0141916	3.43991	6.01112	5.5721	7.31575	6.79033	5.82968	33.3182	58.2	4.81458e+06	0.283632	1208.33	156.31
546	1	1127	2379	108.954	34.2661	0.34775	0.00746059	0.125366	0.0116901	0.0102539	0.00152492	4.76837e-07	0.00587988	0.223269	0.0113153	0.163418	0.0015583	0.000449657	0.0579762	0	0.00841236	0.0234256	0	0.00023365	0.35521	0.14731	0.00740528	0.234584	0.00200796	0.090064	0.377984	0.234584	0.163418	0.34775	0.00746059	0.137056	0.0176592	5.08308	5.08025	4.64536	3.35932	1.53493	4.52703	32.908	58.2	4421995	0.35521	1260.46	174.753
547	1	1128	238	108.928	34.3065	0.333362	0.0487328	0.17609	0.0303764	0.0080142	0.00432921	9.15527e-05	0.00212145	0.342075	5.34058e-05	0.0180516	0.00155258	0.00129318	0.0285387	0	0.000206947	0.00185013	0	0.00284529	0.382094	0.214481	0.00654221	0.342129	0.00284576	0.0338564	0.563098	0.342129	0.0180516	0.333362	0.0487328	0.206467	0.0145564	4.54767	3.16372	5.40471	3.49026	2.80996	3.89339	36.8558	9.29032	2.45021e+06	0.382094	578.446	118.303
548	1	1129	2380	108.958	34.2644	0.285332	0.00921583	0.376441	0.00645542	0.0523605	0.00478125	7.39098e-05	0.00229168	0.186824	0.0116382	0.0195532	0.000384808	4.48227e-05	0.0317202	0	0.00666857	0.00585699	0	0.000239372	0.294548	0.435257	0.00714683	0.198462	0.00042963	0.0446029	0.629229	0.198462	0.0195532	0.285332	0.00921583	0.382897	0.0595074	8.80139	4.10726	7.89691	4.6816	3.81637	6.7026	36.7191	39.0909	5526378	0.294548	1121.82	660.194
549	1	1130	2381	108.959	34.2646	0.10576	0.00398874	0.600805	0.00112963	0.00270128	0.000291824	5.91278e-05	0.00101423	0.12121	0.000948906	0.0337858	0.000705242	0	0.127095	0	0.000180721	0.000240326	0	4.86374e-05	0.109749	0.604636	0.00136519	0.122159	0.000705242	0.1276	0.727211	0.122159	0.0337858	0.10576	0.00398874	0.601934	0.00406647	2.97384	9.08855	6.79732	3.78447	2.54173	5.11868	38.828	45.6667	5192397	0.109749	1126.31	648.854
550	1	1131	2382	108.958	34.2652	0.190968	0.013124	0.186705	0.0218339	0.0446415	0.00537443	6.81877e-05	0.00229454	0.360956	0.0168939	0.0426908	3.8147e-06	0.000501156	0.0948091	0	0.00120258	0.0073657	0	0.0105677	0.204092	0.253181	0.00773716	0.37785	0.000504971	0.113945	0.621873	0.37785	0.0426908	0.190968	0.013124	0.208539	0.0523787	2.8235	6.66443	4.4643	3.39178	4.39935	4.1906	37.7514	39.0909	4.48729e+06	0.204092	1226.87	621.551
551	1	1162	2413	108.972	34.2648	0.247271	0.0397429	0.320697	0.0136228	0.0401564	0.00143385	0.000145435	0.00551891	0.225313	0.000267982	0.0417743	0.00381708	0.000943661	0.04562	0	0.000667095	0.0114207	0	0.00158834	0.287014	0.374476	0.0070982	0.225581	0.00476074	0.0592961	0.606887	0.225581	0.0417743	0.247271	0.0397429	0.33432	0.0472546	5.00225	4.61885	2.9209	4.63296	0.453401	4.06242	33.1575	70.5714	6.59559e+06	0.287014	1021.87	174.215
552	1	1163	2414	108.972	34.266	0.278304	0.0361724	0.21686	0.00709343	0.021976	0.00565624	0.000142574	0.00506782	0.282969	0.000235081	0.0936265	0.00934505	0.00314999	0.0231533	0	0.000384808	0.00870228	0	0.00675249	0.314476	0.24593	0.0108666	0.283205	0.012495	0.0394011	0.539766	0.283205	0.0936265	0.278304	0.0361724	0.223954	0.0328426	5.96646	7.52017	1.31708	4.32219	1.42217	5.50041	35.4886	70.5714	6662434	0.314476	956.02	183.321
553	1	1164	2415	108.975	34.2651	0.339529	0.0362105	0.180027	0.0237761	0.0250449	0.00838089	6.48499e-05	0.00520945	0.129923	0.000253677	0.193681	0.000544071	0.000339508	0.0461936	0	0.00011158	0.00969553	0	0.000972748	0.37574	0.228848	0.0136552	0.130177	0.000883579	0.0570154	0.372427	0.130177	0.193681	0.339529	0.0362105	0.203804	0.0387001	4.52777	4.46206	7.15824	10.3038	1.38212	3.41753	35.9466	41.662	8221824	0.37574	1031.47	156.342
554	1	1165	2416	108.975	34.2644	0.31101	0.0264969	0.276395	0.0368977	0.0275064	0.00179195	1.4782e-05	0.000691891	0.166154	1.04904e-05	0.0805593	0.00169849	0.00130796	0.0680633	0	0.000403881	0.000352383	0	0.000645638	0.337507	0.340799	0.00249863	0.166164	0.00300646	0.0694652	0.509451	0.166164	0.0805593	0.31101	0.0264969	0.313293	0.030005	6.30736	8.04562	5.68562	6.86085	3.94869	4.92203	35.9466	41.662	8.28684e+06	0.337507	1092.12	129.831
555	1	1166	2417	108.975	34.2631	0.330099	0.0257616	0.25423	0.0716949	0.0411897	0.00299644	4.95911e-05	0.00187683	0.121415	0.000869274	0.140548	0.000164986	6.24657e-05	0.00463009	0	0	0.00244999	0	0.00194693	0.355861	0.367114	0.00492287	0.122284	0.000227451	0.00904322	0.493452	0.122284	0.140548	0.330099	0.0257616	0.325924	0.0461125	5.43335	2.78085	9.74758	11.113	8.89568	2.07927	33.8104	55.6596	7.318e+06	0.355861	1205.87	128.778
556	1	1167	2418	108.975	34.2655	0.232734	0.0168362	0.209582	0.0750194	0.0412621	0.0018549	0.000270844	0.00222302	0.21431	0.000646591	0.154865	0.00154305	0.00752592	0.0368137	0	0	0.00100756	0	0.00266695	0.24957	0.325863	0.00434876	0.214956	0.00906897	0.0413275	0.544522	0.214956	0.154865	0.232734	0.0168362	0.284601	0.0456109	5.3677	4.2344	1.68741	5.02732	2.2777	4.40251	35.5228	41.662	8463300	0.24957	1078.29	147.552
557	1	1168	2419	108.974	34.2642	0.195736	0.0267172	0.324266	0.000502586	0.00181532	0.00042963	2.86102e-06	0.000770092	0.224491	0.00582886	0.0462461	1.43051e-05	0.00211668	0.169194	0	0.000100613	6.1512e-05	0	0.00170755	0.222453	0.326584	0.00120258	0.23032	0.00213099	0.171064	0.552277	0.23032	0.0462461	0.195736	0.0267172	0.324769	0.0030179	2.76682	3.76257	4.59664	4.71602	1.50484	4.55151	34.7606	76.8814	7747224	0.222453	1118.78	135.92
558	1	1169	242	108.934	34.3053	0.335936	0.0120401	0.217819	0.00114584	0.00620604	0.00168323	0	0.000596523	0.209308	0.000238895	0.0948248	0.000142574	0.00037241	0.116564	0	0.000349522	0.0004282	0	0.00234461	0.347976	0.225171	0.00227976	0.209547	0.000514984	0.119687	0.436759	0.209547	0.0948248	0.335936	0.0120401	0.218965	0.00848579	3.91303	5.44582	9.9778	3.17656	7.2419	3.97619	32.7337	6	2879939	0.347976	750.896	224.567
559	1	1170	2420	108.976	34.2646	0.224277	0.014236	0.425844	0.024538	0.000260353	0.00153255	6.34193e-05	0.00623798	0.0971985	0	0.0407453	0.0017457	0.000964642	0.155712	0	0.000853062	0.00159264	0	0.00389147	0.238513	0.450642	0.00783396	0.0971985	0.00271034	0.162357	0.555675	0.0971985	0.0407453	0.224277	0.014236	0.450382	0.00809431	3.47788	8.47494	5.77086	6.59891	4.10985	4.71651	36.015	41.662	8.31513e+06	0.238513	1106.7	123.424
560	1	1171	2421	108.976	34.265	0.201351	0.0304875	0.427695	0.0977268	0.00584602	0.000915527	9.53674e-07	0.00176811	0.095315	0.000192165	0.0544004	0.0196247	0.00477314	0.0460529	0	0.00179338	0.00140238	0	0.00824356	0.231838	0.531268	0.00268459	0.0955071	0.0243978	0.0599041	0.629267	0.0955071	0.0544004	0.201351	0.0304875	0.525422	0.00853062	3.13512	3.78115	6.30603	3.75275	10.5341	9.52135	34.9315	41.662	8471161	0.231838	1065.12	134.103
561	1	1172	2422	108.977	34.2647	0.24505	0.00607967	0.319653	0.00288534	0.000264168	0.0011034	5.81741e-05	0.00174952	0.210205	3.52859e-05	0.0187864	0.00692749	0.00387859	0.165345	0	0	0.000711918	0	0.0172195	0.25113	0.322802	0.00291109	0.21024	0.0108061	0.183324	0.535918	0.21024	0.0187864	0.24505	0.00607967	0.322538	0.00317526	0.927345	7.13384	6.59093	4.81389	3.02672	6.5624	36.2064	41.662	8.07685e+06	0.25113	1075.29	124.648
562	1	1173	2423	108.978	34.2648	0.305724	0.00907707	0.34934	0.00271606	0.00165033	0.00149727	0.00030756	0.000279427	0.228111	0	0.0105033	0.00864935	0.00117493	0.0743904	0	0.000519276	0.000295162	0	0.0057292	0.314801	0.353706	0.00208426	0.228111	0.00982428	0.0809698	0.583901	0.228111	0.0105033	0.305724	0.00907707	0.352056	0.00373459	5.41253	8.51537	4.81958	3.61167	4.06646	3.52671	34.1214	60.1277	7413400	0.314801	1023.86	135.518
563	1	1174	2424	108.976	34.2636	0.160112	0.0111489	0.419418	0.0195837	0.00990438	0.00127792	3.86238e-05	0.00111484	0.26467	0	0.0108962	0.00430727	0.000940323	0.0769491	0	0.0059042	0.000149727	0	0.013546	0.171261	0.448906	0.00243139	0.26467	0.00524759	0.0965867	0.716008	0.26467	0.0108962	0.160112	0.0111489	0.439002	0.0123358	3.02403	5.54722	8.83443	4.70582	10.2485	3.51705	37.119	58.623	7877673	0.171261	1057.91	108.696
564	1	1175	2425	108.979	34.2651	0.269895	0.0407748	0.374133	0.0300236	0.000132561	0.00147629	1.19209e-05	0.000692368	0.193636	0	0.00103521	0.00176144	0.0051775	0.0725503	0	2.00272e-05	0.000226021	0	0.00845385	0.310669	0.404289	0.00218058	0.193636	0.00693893	0.0812502	0.600106	0.193636	0.00103521	0.269895	0.0407748	0.404157	0.00231314	4.63851	5.98991	6.25776	2.60308	2.76083	5.43292	34.2137	59.8605	6.40301e+06	0.310669	911.607	151.807
565	1	1176	2426	108.979	34.2635	0.151064	0.0126495	0.362932	0.157063	0.0021205	0.00221825	0.000335217	0.0017128	0.209219	1.23978e-05	0.00745153	0.0298977	0.00823593	0.0403991	0	4.76837e-07	0.000739574	0	0.0122952	0.163714	0.522116	0.00426626	0.209231	0.0381336	0.0550871	0.735601	0.209231	0.00745153	0.151064	0.0126495	0.519996	0.00638676	6.08435	3.40365	3.92563	3.67965	-0.394114	4.7734	35.8338	58.623	7.51767e+06	0.163714	1019.09	120.413
566	1	1177	2427	108.981	34.2654	0.264217	0.0362172	0.304435	0.00585461	0.0151286	0.00137138	3.05176e-05	0.00133848	0.228597	0.00594044	0.00383854	0.00035429	0	0.131171	0	2.86102e-06	0.000232697	0	0.00126982	0.300435	0.325418	0.00274038	0.234538	0.00035429	0.132677	0.556756	0.234538	0.00383854	0.264217	0.0362172	0.310289	0.017869	1.9309	3.47674	5.27303	3.9727	6.12003	9.23594	35.6561	59.8605	5513937	0.300435	832.672	231.442
567	1	1178	2428	108.982	34.2657	0.307961	0.0543175	0.331109	0.0151973	0.0321288	0.00138092	3.09944e-05	0.00260115	0.222294	0.00114822	0.0149536	0.00228787	8.34465e-05	0.0119553	0	0	0.000741959	0	0.00180817	0.362279	0.378435	0.00401306	0.223443	0.00237131	0.0145054	0.604743	0.223443	0.0149536	0.307961	0.0543175	0.346306	0.0361419	5.28713	4.23017	6.09706	4.11171	1.91597	4.87851	33.6053	50.1818	5.22588e+06	0.362279	786.811	215.742
568	1	1179	2429	108.982	34.2639	0.270835	0.0545001	0.261047	0.0165262	0.0242786	0.00103617	0	0.0028162	0.301507	0.000361919	0.0420437	0.000142097	0	0.0165763	0	0	0.00773811	0	0.000590324	0.325336	0.301852	0.00385237	0.301869	0.000142097	0.0249047	0.607212	0.301869	0.0420437	0.270835	0.0545001	0.277574	0.028131	4.1362	7.2758	5.34543	1.81098	5.22508	9.14003	35.5638	52.6154	6199191	0.325336	830.854	212.225
569	1	1180	243	108.943	34.3052	0.26557	0.00745153	0.297909	0.0118909	0.0173545	0.000641346	3.8147e-05	0.000748158	0.191161	0.0373688	0.0515103	0.00176907	0.00135326	0.104544	0	0.000317574	0.0101523	0	0.000216484	0.273021	0.327155	0.00142765	0.22853	0.00312233	0.115234	0.519743	0.22853	0.0515103	0.26557	0.00745153	0.3098	0.0187821	4.28007	5.59373	5.28224	2.32852	8.51599	9.71621	30.0779	61.4118	2583431	0.273021	534.717	172.264
570	1	1181	2430	108.98	34.2643	0.201431	0.0162621	0.337881	0.00708151	0.0015769	0.00759172	3.8147e-06	0.00206661	0.318236	0	0	0.00287437	0.00101089	0.0948987	0	9.44138e-05	0.00123405	0	0.00413561	0.217693	0.346539	0.00966215	0.318236	0.00388527	0.103984	0.674438	0.318236	0	0.201431	0.0162621	0.344963	0.0112391	3.59937	6.62041	4.85572	3.83178	4.74999	3.36451	36.4662	59.8605	6570238	0.217693	854.473	165.953
571	1	1182	2431	108.985	34.2656	0.268366	0.042357	0.368419	0.00633812	0.0018301	0.00181007	8.96454e-05	0.00167275	0.263693	0.0134745	0.0140405	0.00175667	0.00115156	0.0114436	0	0	0.000267982	0	0.0032897	0.310723	0.376587	0.00357246	0.277167	0.00290823	0.0150013	0.643852	0.277167	0.0140405	0.268366	0.042357	0.374757	0.00540256	2.86593	8.77234	4.55099	4.47401	3.49225	9.04647	33.9437	47.52	6.08114e+06	0.310723	562.673	236.94
572	1	1183	2432	108.983	34.2643	0.362668	0.0190887	0.120609	0.00196314	0.00495768	0.000857353	9.29832e-05	0.00138092	0.402874	0.0187745	0.0194321	0.00110674	0.000681877	0.0406375	0	0.000264168	2.3365e-05	0	0.0045886	0.381756	0.12753	0.00233126	0.421649	0.00178862	0.0455136	0.532735	0.421649	0.0194321	0.362668	0.0190887	0.122572	0.00728893	3.43717	6.51744	8.14872	9.77576	6.28031	7.22286	34.2069	52.6154	6189359	0.381756	667.846	201.627
573	1	1184	2433	108.987	34.2656	0.179514	0.00594521	0.562965	0.00343609	0.00114298	0.00365686	7.10487e-05	0.000635147	0.0835676	0.000402451	0.00540638	0.00915432	0.00153685	0.126986	0	0	0.000392437	0	0.0149479	0.185459	0.567544	0.00436306	0.0839701	0.0106912	0.142566	0.655475	0.0839701	0.00540638	0.179514	0.00594521	0.566401	0.00550604	5.47635	5.59508	7.52982	2.79864	4.18024	4.0851	35.0409	47.6923	5.55214e+06	0.185459	455.048	199.212
574	1	1185	2434	108.99	34.2656	0.163467	0.0130763	0.294294	0.0172162	0.0132976	0.000697613	8.05855e-05	0.00155926	0.297042	0.00582552	0.0559964	0.000439167	0.00178242	0.11635	0	1.43051e-05	0.00460148	0	0.0142589	0.176543	0.324808	0.00233746	0.302867	0.00222158	0.135226	0.624187	0.302867	0.0559964	0.163467	0.0130763	0.311511	0.015635	2.12971	4.42699	5.92828	2.94343	2.72193	3.37806	34.8597	55.7727	4685371	0.176543	570.301	105.768
575	1	1186	2435	108.991	34.2636	0.307318	0.0398045	0.219559	0.0129728	0.0393982	0.00673103	0.000284195	0.00362682	0.097024	0.0187693	0.215129	0	2.52724e-05	0.0330415	0	2.24113e-05	0.00186205	0	0.00437355	0.347122	0.27193	0.0106421	0.115793	2.52724e-05	0.0393581	0.379596	0.115793	0.215129	0.307318	0.0398045	0.232532	0.0500402	3.99301	4.63214	6.61013	8.85737	3.30389	0.260876	33.2772	21.75	3560584	0.347122	459.217	84.2811
576	1	1187	2437	108.885	34.2623	0.32656	0.00592041	0.208249	0.00138664	0.00402832	0.00677252	0.000170231	0.00287962	0.207194	0.00645018	0.19602	2.86102e-05	1.00136e-05	0.0312009	0	0.000127316	0.000224113	0	0.00277758	0.332481	0.213664	0.00982237	0.213644	3.86238e-05	0.0343299	0.43068	0.213644	0.19602	0.32656	0.00592041	0.209636	0.0138507	7.71928	5.11206	5.17906	5.29999	5.92325	10.1047	35.2835	45.9231	4285402	0.332481	536.156	29.2446
577	1	1188	2438	108.89	34.2625	0.311742	0.0389681	0.380093	0.00778437	0.00299311	0.0102477	1.90735e-05	0.00250626	0.130862	0.00383902	0.0381603	0.00130606	1.7643e-05	0.0656762	0	0	0.00345802	0	0.00231886	0.35071	0.39087	0.012773	0.134701	0.0013237	0.0714617	0.534505	0.134701	0.0381603	0.311742	0.0389681	0.387877	0.0157661	6.00867	5.48525	5.05861	2.88032	5.97644	4.19417	34.7777	46.186	5.16446e+06	0.35071	851.296	30.0309
578	1	1189	244	108.944	34.3065	0.328797	0.0176215	0.479656	0.00128698	0.00561857	0.00539923	0.000765324	0.00780344	0.0147018	0.0011673	0.0665526	0.00639629	0.00525188	0.0428257	0	5.24521e-05	0.014966	0	0.000907898	0.346418	0.486561	0.013968	0.0158691	0.0116482	0.0589824	0.515231	0.0158691	0.0665526	0.328797	0.0176215	0.480943	0.0195866	6.63951	5.53992	8.54801	2.97932	3.85973	6.52455	31.5647	16.7143	2.0982e+06	0.346418	600.412	82.414
579	1	1190	2442	108.906	34.2628	0.215416	0.00396729	0.427061	0.00942612	0.013063	0.00948381	0.000188828	0.00319576	0.058598	0.0960488	0.038487	0.0101776	0.000490665	0.1112	0	5.34058e-05	0.00171137	0	0.00111151	0.219384	0.44955	0.0128684	0.154647	0.0106683	0.114396	0.521017	0.154647	0.038487	0.215416	0.00396729	0.436487	0.0259314	0.105739	6.79794	5.68158	2.63877	1.8372	11.5419	32.4979	54.1765	4.54838e+06	0.219384	850.597	44.4111
580	1	1191	2443	108.905	34.2619	0.344476	0.014379	0.337904	0.0117488	0.00535822	0.00968981	0.000137806	0.00140142	0.165428	0.00192785	0.0270376	0.000331402	1.28746e-05	0.0143023	0	0.0649939	0.000106812	0	0.000374317	0.358855	0.355011	0.011229	0.167356	0.000344276	0.0801678	0.531668	0.167356	0.0270376	0.344476	0.014379	0.349653	0.0165873	6.37986	6.70905	5.32332	2.37987	2.73562	7.22471	34.3949	72	3902146	0.358855	724.501	40.2034
581	1	1192	2446	108.909	34.2635	0.206451	0	0.774223	4.29153e-05	0.000167847	0	0	0.000781536	0.00246096	0	0	0.000129223	5.24521e-06	0.014564	0	0	0	0	0.00117397	0.206451	0.774434	0.000781536	0.00246096	0.000134468	0.015738	0.777677	0.00246096	0	0.206451	0	0.774266	0.000949383	4.70279	3.62024	12.205	3.42175	-0.25353	5.25101	35.3724	36.5714	6.40485e+06	0.206451	820.32	50.2575
582	1	1193	2447	108.909	34.264	0.215868	0.00297689	0.705847	0.000557899	0.00155401	0.00224924	0.000499725	0.00152016	0.0150123	5.72205e-05	0.0358906	0.00016737	0.00142574	0.0127649	0	0	0.00103664	0	0.00163174	0.218845	0.707959	0.00426912	0.0150695	0.00159311	0.0163736	0.72724	0.0150695	0.0358906	0.215868	0.00297689	0.706405	0.00582314	5.10703	5.5583	12.6613	3.59522	4.18233	3.39259	36.2577	36.5714	6.69947e+06	0.218845	742.294	52.4744
583	1	1194	245	108.946	34.3052	0.307325	0.031446	0.291846	0.0104895	0.00994015	0.00658941	0.000135422	0.00439501	0.147603	0.021193	0.0906053	0.00376129	0.00410891	0.0692816	0	0	1.85966e-05	0	0.000756741	0.338771	0.312275	0.0111198	0.168796	0.0078702	0.0705624	0.470998	0.168796	0.0906053	0.307325	0.031446	0.302335	0.02106	3.63656	6.42207	8.4373	6.4392	10.6772	6.53707	34.0804	8.11765	2206774	0.338771	573.264	19.767
584	1	1195	2453	108.909	34.2637	0.197904	0.0298338	0.699131	0.00283813	0.00182056	0.00247288	0.000132084	0.00229359	0.00455761	0	0.0171266	1.95503e-05	0	5.14984e-05	0	0	0.0414691	0	0.000349998	0.227738	0.703789	0.00489855	0.00455761	1.95503e-05	0.0418706	0.713245	0.00455761	0.0171266	0.197904	0.0298338	0.701969	0.00671911	4.45389	11.499	16.6628	3.32226	3.47503	13.475	35.2733	48.6923	6.77783e+06	0.227738	840.001	53.1924
585	1	1196	2455	108.915	34.2621	0.0621829	0.00512838	0.899127	0.000276566	0.00413036	0.000187874	0	0.000574112	0.00352097	0	0.00523281	0	0	0.0195861	0	0	2.76566e-05	0	2.52724e-05	0.0673113	0.903534	0.000761986	0.00352097	0	0.019639	0.907817	0.00352097	0.00523281	0.0621829	0.00512838	0.899404	0.00489235	6.61918	5.29782	1.4689	4.65459	2.89184	5.66034	36.0321	67.5385	6.1538e+06	0.0673113	894.544	784.714
586	1	1197	2456	108.916	34.2633	0.100391	0.0115886	0.753301	2.57492e-05	0.0131793	0.00180292	1.62125e-05	0.0021081	0.0165286	0	0.0507498	0.000869274	0	0.047019	0	0	0.00242042	0	0	0.111979	0.766506	0.00392723	0.0165286	0.000869274	0.0494394	0.786962	0.0165286	0.0507498	0.100391	0.0115886	0.753327	0.0171065	4.82633	7.69382	5.19723	1.44253	2.5384	6.41844	34.2992	48.2609	5398973	0.111979	940.277	978.939
587	1	1198	2457	108.918	34.2622	0.213226	0.0397296	0.449047	0.00202847	0.00533295	0.00242042	0.000165462	0.00351047	0.144772	0.00184202	0.0927114	0.00183964	0	0.043263	0	0	0	0	0.000104427	0.252956	0.456408	0.00609636	0.146614	0.00183964	0.0433745	0.607276	0.146614	0.0927114	0.213226	0.0397296	0.451075	0.0114293	5.52466	2.97113	4.01273	2.94195	3.41003	2.86306	35.1229	48.2609	2.57256e+06	0.252956	1080.51	1027.61
588	1	1199	2459	108.921	34.2619	0.259028	0.0682492	0.22414	0.0177622	0.00506592	0.0109043	0.000306129	0.00475311	0.171798	0.0182347	0.126921	0.00765419	0.000273705	0.0838947	0	5.96046e-05	0.000636578	0	0.000287056	0.327277	0.246968	0.0159636	0.190032	0.0079279	0.0849099	0.43473	0.190032	0.126921	0.259028	0.0682492	0.241902	0.0210295	5.20234	6.41215	10.4813	3.99661	5.83206	8.36797	34.1932	22.1739	2.55685e+06	0.327277	1412.78	902.176
589	1	1211	2471	108.925	34.2617	0.262747	0.0139222	0.475066	0.0113068	0.0081687	0.00444889	0.000381947	0.00145483	0.144185	0.00024271	0.00797176	0.00308943	0.000442028	0.0543318	0	0	0.000668049	0	0.01157	0.27667	0.494541	0.00628567	0.144428	0.00353146	0.0665727	0.645012	0.144428	0.00797176	0.262747	0.0139222	0.486372	0.0144544	7.01732	10.78	3.65458	3.29522	2.70674	2.6736	35.5467	61.0769	5800856	0.27667	1107.76	305.75
590	1	1212	2472	108.925	34.2625	0.222255	0.0153985	0.378378	0.0237646	0.00258827	0.00244236	4.95911e-05	0.00079298	0.197901	2.71797e-05	0.0316248	0.0316253	0.00788975	0.0709085	0	0	0.00303173	0	0.00868559	0.237653	0.404731	0.00328493	0.197928	0.039515	0.0852633	0.605916	0.197928	0.0316248	0.222255	0.0153985	0.402143	0.0058732	8.79828	6.25764	3.94882	1.55231	0.14302	3.8868	33.8036	40.875	6298034	0.237653	963.117	385.136
591	1	1213	2473	108.928	34.2619	0.327962	0.00813961	0.52319	0.000219822	6.05583e-05	0.000674725	0.000188351	0.00299406	0.0124469	1.09673e-05	0.0523028	0.0144401	0.00291491	0.0440683	0	0.000285149	0.00465488	0	0.00463915	0.336102	0.52347	0.00385714	0.0124578	0.017355	0.0544558	0.539774	0.0124578	0.0523028	0.327962	0.00813961	0.523409	0.00391769	6.89894	4.38641	6.61655	1.12053	3.45823	6.6153	36.6884	53.0323	7072307	0.336102	1192.58	237.781
592	1	1214	2474	108.928	34.2628	0.136646	0.00555038	0.681725	0.0388083	8.10623e-06	0.000147343	0.000110626	0.00122118	0.0869074	0	0.00439262	0.012217	0.000778198	0.0202928	0	5.53131e-05	0.00571871	0	0.00537634	0.142197	0.720541	0.00147915	0.0869074	0.0129952	0.0314875	0.808928	0.0869074	0.00439262	0.136646	0.00555038	0.720533	0.00148726	-0.804401	3.89071	5.99151	10.0262	5.08707	3.42632	37.225	26.6327	8779270	0.142197	1291.1	286.261
593	1	1215	2479	108.932	34.2617	0.119098	0.00780249	0.622173	0.00790787	0.00308371	0.00257587	0.000106812	0.00738335	0.0545831	0.010478	0.0604172	0.0392466	0.00853729	0.0552659	0	3.62396e-05	2.52724e-05	0	0.000937462	0.1269	0.633164	0.010066	0.0650611	0.0477839	0.0566072	0.697814	0.0650611	0.0604172	0.119098	0.00780249	0.630081	0.0131497	3.34772	10.4288	3.63826	2.27819	4.5008	0.282964	36.3773	28.4615	6526036	0.1269	1133.04	318.507
594	1	1216	248	108.951	34.3053	0.350626	0.0119758	0.188784	0.00274515	0.0012722	0.0057416	0.000266075	0.0018568	0.161674	0.0447211	0.185551	0	0	0.0353742	0	0.00914717	4.05312e-05	0	0.000225544	0.362601	0.192801	0.00786447	0.206395	0	0.0447874	0.362339	0.206395	0.185551	0.350626	0.0119758	0.191529	0.00913668	3.91185	4.63591	7.73463	3.77306	4.63421	5.09487	34.4427	12.375	1.85111e+06	0.362601	1099.75	17.8317
595	1	1217	2481	108.935	34.2619	0.220737	0.0153098	0.645644	0.000384331	0	3.29018e-05	8.15392e-05	0.00314379	0.00676966	0.000999451	0.0170751	8.10623e-06	5.24521e-05	0.0895004	0	0	4.72069e-05	0	0.00019455	0.236046	0.646029	0.00325823	0.00776911	6.05583e-05	0.0897622	0.656056	0.00776911	0.0170751	0.220737	0.0153098	0.646029	0.00325823	6.30648	5.46858	8.07652	2.39751	1.48985	3.29831	35.7347	36.72	5052184	0.236046	950.864	241.719
596	1	1218	2482	108.934	34.2617	0.269362	0.0131912	0.622048	0.00175858	0.00277615	0.00188685	0.000898838	0.00166702	0.0193768	1.43051e-06	0.0101905	0.00014782	9.63211e-05	0.0540581	0	0.000814915	0.000605583	0	0.00111961	0.282553	0.626583	0.00445271	0.0193782	0.000244141	0.0565982	0.650413	0.0193782	0.0101905	0.269362	0.0131912	0.623807	0.00722885	8.61628	6.79606	8.45848	4.51539	4.75948	1.99615	36.2167	36.72	5233262	0.282553	994.846	205.14
597	1	1219	2484	108.934	34.263	0.118607	0.0135589	0.709665	0.00451136	0.0167108	0.000282288	0.000247478	0.00392723	0.0585442	8.10623e-06	0.00731182	0.0315166	0.00297642	0.0190697	0	0.00440979	0.00347328	0	0.00363636	0.132165	0.730887	0.004457	0.0585523	0.034493	0.0321336	0.793888	0.0585523	0.00731182	0.118607	0.0135589	0.714176	0.0211678	6.0848	2.34473	11.0665	7.30434	9.17364	5.32972	36.7089	36.72	6895877	0.132165	1162.78	256.624
598	1	1220	2485	108.936	34.2615	0.181813	0.0157681	0.404451	0.0517488	0.0311642	0.000319004	5.62668e-05	0.00339937	0.167069	0	0.0597539	0.0100293	0.00433159	0.0397115	0	0.00244618	0.0278826	0	3.00407e-05	0.197581	0.487364	0.00377464	0.167069	0.0143609	0.070097	0.658207	0.167069	0.0597539	0.181813	0.0157681	0.4562	0.0349388	4.79488	5.98236	1.97488	7.4115	3.17006	12.7603	35.2596	33.4839	4541669	0.197581	1088.58	212.638
599	1	1221	2487	108.938	34.2616	0.198056	0.0430055	0.246755	0.014823	0.00846529	0.00338364	0.000153542	0.00768471	0.0975056	0.00084734	0.264703	0.0205007	0.00158787	0.0777988	0	0.0116029	0.00169325	0	0.000656605	0.241061	0.270043	0.0112219	0.0983529	0.0220885	0.0925288	0.378771	0.0983529	0.264703	0.198056	0.0430055	0.261578	0.0196872	1.65858	2.52852	2.93828	6.25901	4.36633	3.75593	35.4066	24.8	4.78699e+06	0.241061	1234.62	210.283
600	1	1222	2488	108.939	34.2621	0.138772	0.0144329	0.440404	0.00789976	0.00904608	0.00143194	6.1512e-05	0.00142479	0.118289	0.00493527	0.0969791	0.0737958	0.00944233	0.0792775	0	0.000218391	0.00159311	0	0.00199652	0.153204	0.45735	0.00291824	0.123224	0.0832381	0.0830855	0.578557	0.123224	0.0969791	0.138772	0.0144329	0.448304	0.0119643	2.65128	3.92055	2.58458	2.63574	4.11871	3.58956	36.9755	24.8	5025401	0.153204	1307.98	245.522
601	1	1223	2489	108.939	34.262	0.247627	0.00832605	0.343837	0.010992	0.000416279	0.00378036	0.00149202	0.00457144	0.0813284	0.0145297	0.157272	0.0530567	0.00303555	0.0622287	0	0.00562477	0.000802517	0	0.00088501	0.255953	0.355245	0.00984383	0.0958581	0.0560923	0.0697355	0.446417	0.0958581	0.157272	0.247627	0.00832605	0.354829	0.0102601	2.8211	7.06327	5.3847	4.65597	3.0885	2.44658	36.1996	24.8	4.80369e+06	0.255953	1249.52	231.578
602	1	1224	249	108.951	34.3041	0.24264	0.0158377	0.0224719	0.00673914	0.0298591	0.00209522	8.7738e-05	0.000621796	0.504612	0.0145011	0.0369902	0.000822067	0.0001297	0.121701	0	0.000303268	0.000487328	0	9.9659e-05	0.258478	0.0590701	0.00280476	0.519114	0.000951767	0.122591	0.566487	0.519114	0.0369902	0.24264	0.0158377	0.029211	0.0326638	12.3069	4.99713	11.2072	15.5217	4.32899	2.161	33.9676	12.375	1605252	0.258478	1252.29	29.1794
603	1	1225	2495	108.941	34.2625	0.270595	0.00473976	0.495347	0.00632668	0.00260496	0.00075531	0.000322342	0.00180531	0.0105662	0.00204945	0.106618	0	2.76566e-05	0.0968752	0	0	0.000317097	0	0.000946045	0.275334	0.504278	0.00288296	0.0126157	2.76566e-05	0.0982428	0.517727	0.0126157	0.106618	0.270595	0.00473976	0.501673	0.00548792	3.50233	6.82403	7.49872	5.8319	3.35839	5.27641	37.4472	24.8	4.29285e+06	0.275334	1288.19	233.767
604	1	1226	2496	108.942	34.262	0.283551	0.00821018	0.308815	0.0047698	0.0682659	0.00162315	1.90735e-06	0.00378799	0.0221658	0.00661564	0.238683	0.000757217	0.000390053	0.0130701	0	5.67436e-05	0.0339403	0	0.00517511	0.291761	0.381851	0.00541305	0.0287814	0.00114727	0.0523629	0.40943	0.0287814	0.238683	0.283551	0.00821018	0.313585	0.073679	5.32415	4.21491	6.97501	3.69645	4.92219	1.68258	36.8182	25.7143	3.66512e+06	0.291761	1162.36	166.803
605	1	1227	2497	108.943	34.2623	0.278478	0.00238085	0.476532	0.00733757	0.0163813	0.00120401	0.000160217	0.0058527	0.0295849	0.000774384	0.117127	0.00110436	0.00135279	0.0524645	0	0.00415659	0.000788212	0	0.00431204	0.280859	0.50025	0.00721693	0.0303593	0.00245714	0.0617309	0.537052	0.0303593	0.117127	0.278478	0.00238085	0.483869	0.0235982	5.08921	3.97305	8.1482	3.12295	1.35144	6.34511	36.5209	37.7778	3.9205e+06	0.280859	1207.15	189.542
606	1	1228	2499	108.944	34.2628	0.19061	0.0181222	0.530246	0.0100269	0.00619555	0.0010314	0.000299454	0.00417948	0.125747	1.90735e-06	0.0049305	0.00184298	0.00286341	0.101209	0	0.000412941	0.00215626	0	0.000124931	0.208732	0.546469	0.00551033	0.125749	0.00470638	0.103903	0.677726	0.125749	0.0049305	0.19061	0.0181222	0.540273	0.0117059	4.63719	8.62843	10.9692	4.99242	2.67446	0.9513	35.7279	37.7778	4671292	0.208732	1130.61	222.917
607	1	1229	25	108.943	34.3114	0.238397	0.00886393	0.0662093	0.0159326	0.00865507	0.000407696	0.000375271	0.00389576	0.497569	0.0201731	0.0453482	2.86102e-05	5.14984e-05	0.0915942	0	0.000370502	0.0019393	0	4.81606e-05	0.247261	0.0907969	0.00467873	0.517742	8.01086e-05	0.0940938	0.593044	0.517742	0.0453482	0.238397	0.00886393	0.0821419	0.0133338	4.70631	8.06479	14.6107	14.8534	1.23701	4.90064	31.0623	16.8	1.02766e+06	0.247261	921.308	156.786
608	1	1230	250	108.951	34.3041	0.385766	0.00453234	0.181355	0.00735807	0.00640631	0.00127029	0.000143528	0.00288916	0.105965	0.000765324	0.170345	0.00500488	0.00119877	0.0227652	0	0.0284147	0.0757442	0	7.67708e-05	0.390298	0.195119	0.00430298	0.10673	0.00620365	0.127001	0.305387	0.10673	0.170345	0.385766	0.00453234	0.188713	0.0107093	4.82938	6.84633	7.69094	3.00058	1.30461	5.12611	34.2445	12.375	1.71644e+06	0.390298	1165.87	75.8928
609	1	1231	2500	108.944	34.2634	0.31021	0.00871372	0.404157	0.00583029	0.0137181	0.00378084	2.3365e-05	0.00384569	0.110347	0.0100489	0.0513897	0.00656271	0.000467777	0.0521598	0	0	0.000812054	0	0.01792	0.318924	0.423706	0.0076499	0.120396	0.00703049	0.0709047	0.541702	0.120396	0.0513897	0.31021	0.00871372	0.409987	0.021368	5.72944	5.69915	7.60986	2.70856	1.71471	2.33954	37.642	37.7778	5475192	0.318924	1297.73	238.322
610	1	1232	2501	108.942	34.2629	0.317672	0.00947952	0.313074	0.00236988	0.035984	0.00337124	0.000204086	0.00233126	0.104931	0.0361614	0.12505	0.00746012	0.000630856	0.0357423	0	9.82285e-05	0.00398588	0	0.00137377	0.327152	0.351428	0.00590658	0.141093	0.00809097	0.0412798	0.462266	0.141093	0.12505	0.317672	0.00947952	0.315444	0.0418906	7.11875	3.70776	4.59382	5.91329	2.56073	4.51216	35.7655	63	4.09966e+06	0.327152	1052.52	182.893
611	1	1233	2502	108.943	34.2634	0.287047	0.00934219	0.489371	0.000541687	0	0.003685	7.58171e-05	0.00102615	0.059669	9.53674e-07	0.0198226	0.0200386	0.0120592	0.0702877	0	1.14441e-05	0.00901079	0	0.0140705	0.296389	0.489913	0.00478697	0.05967	0.0320978	0.0973206	0.554369	0.05967	0.0198226	0.287047	0.00934219	0.489913	0.00478697	4.29852	6.19311	5.94127	1.0958	2.07864	5.53379	36.9105	63	4478657	0.296389	1153.07	207.115
612	1	1234	2503	108.946	34.2622	0.167059	0.0173154	0.523613	0.0124407	0.0255117	0.00195122	7.15256e-05	0.00313377	0.0101385	1.43051e-06	0.0184011	0.0102901	0.000146866	0.195572	0	0	0.0024085	0	0.0116606	0.184375	0.561565	0.00515652	0.0101399	0.010437	0.209925	0.57686	0.0101399	0.0184011	0.167059	0.0173154	0.536054	0.0306683	4.70383	4.76786	7.16043	1.8658	1.61055	6.86929	36.1312	37.7778	5375246	0.184375	1380.19	218.053
613	1	1235	2504	108.948	34.2626	0.198747	0.0622458	0.554782	0.0134563	0.0542045	0.00193787	2.0504e-05	0.00195312	0.00869369	3.76701e-05	0.0229778	0.00422525	0.000480652	0.0729847	0	0	0.00220442	0	0.00104857	0.260993	0.622443	0.0039115	0.00873136	0.00470591	0.0762377	0.635048	0.00873136	0.0229778	0.198747	0.0622458	0.568238	0.058116	4.02948	5.71286	12.8264	1.27803	3.59351	6.82033	37.9735	53.0323	5722604	0.260993	1370.03	212.575
614	1	1236	2505	108.946	34.2629	0.224065	0.00665331	0.387078	0.00194788	0.00256729	0.00543404	3.19481e-05	0.00119734	0.0237408	0.000474453	0.094913	0.00525379	0.00267887	0.235188	0	0.000320435	0.00178862	0	0.00528288	0.230719	0.391593	0.00666332	0.0242152	0.00793266	0.243964	0.421998	0.0242152	0.094913	0.224065	0.00665331	0.389026	0.00923061	5.66398	13.9586	9.12113	3.95153	1.02955	3.03394	36.0731	56	6243860	0.230719	1288.35	228.041
615	1	1237	2506	108.948	34.2633	0.249908	0.0364099	0.507485	0.000290871	0.000257015	0.0153966	0.000145435	0.0019021	0.0568161	1.90735e-06	0.00279903	0.0100832	0.00336742	0.103675	0	7.15256e-06	0.00195503	0	0.00913048	0.286318	0.508033	0.0174441	0.056818	0.0134506	0.115137	0.582293	0.056818	0.00279903	0.249908	0.0364099	0.507776	0.0177011	4.70261	8.80015	7.36868	10.252	7.77299	8.19673	37.184	56	6.09733e+06	0.286318	1425.59	212.847
616	1	1238	2507	108.947	34.2639	0.262304	0.0189323	0.598821	0.00157165	0.00624704	0.003479	7.29561e-05	0.00216055	0.0293269	0.00283051	0.020875	0.00378609	0.00400257	0.0326352	0	0	0.0025754	0	0.0103283	0.281237	0.606639	0.00571251	0.0321574	0.00778866	0.0455904	0.641679	0.0321574	0.020875	0.262304	0.0189323	0.600392	0.0119596	4.57934	6.26001	9.97304	3.61063	6.5882	8.33579	36.8319	56	6457856	0.281237	1438.2	211.724
617	1	1239	2508	108.945	34.2633	0.255684	0.0156174	0.34793	0.00894642	0.00378656	0.00431252	4.76837e-05	0.00263071	0.12607	0.00445032	0.0618596	0.010179	0.000175476	0.147597	0	0	0.00256062	0	0.00814819	0.271301	0.360663	0.00699091	0.13052	0.0103545	0.15831	0.493724	0.13052	0.0618596	0.255684	0.0156174	0.356877	0.0107775	4.42794	5.28989	6.59028	2.11303	2.71064	3.20018	36.1312	56	6.2965e+06	0.271301	1299.89	225.735
618	1	1240	2509	108.945	34.2637	0.224966	0.00846147	0.330999	0.0115452	0.0050745	0.00555086	5.67436e-05	0.00142384	0.155385	0.0035429	0.0612359	0.00100994	0.0018425	0.178001	0	0.00382662	0.00297976	0	0.00409937	0.233427	0.347619	0.00703144	0.158928	0.00285244	0.188907	0.510035	0.158928	0.0612359	0.224966	0.00846147	0.342544	0.0121059	4.28784	4.34995	3.38164	3.00336	3.91266	6.20155	36.3636	54.6	6.18423e+06	0.233427	1297.98	225.784
619	1	1241	2510	108.946	34.2639	0.235023	0.0554357	0.619665	5.81741e-05	0.00571156	0.00296211	0.000250816	0.00273371	0.00715971	0	0.00883961	0.00537348	0.0004673	0.00123835	0	0	0.0534329	0	0.00164938	0.290458	0.625434	0.00594664	0.00715971	0.00584078	0.0563207	0.638541	0.00715971	0.00883961	0.235023	0.0554357	0.619723	0.0116582	7.10906	7.22538	4.6499	2.86693	4.26005	6.46239	36.8353	56	6.81936e+06	0.290458	1315.69	224.73
620	1	1242	2511	108.949	34.2638	0.27986	0.0492468	0.560375	0.000277519	0.0406766	0.000516415	2.47955e-05	0.0030899	0.0373425	9.20296e-05	0.0174532	0.000270844	0	0.00497007	0	0	0.00217485	0	0.00363016	0.329106	0.601329	0.00363111	0.0374346	0.000270844	0.0107751	0.642303	0.0374346	0.0174532	0.27986	0.0492468	0.560652	0.0443077	6.13322	5.11082	3.84269	1.93743	6.10809	1.34209	34.9657	83.4762	4965863	0.329106	1263	188.044
621	1	1243	2512	108.951	34.2616	0.234354	0.105639	0.312754	0.0257258	0.00846958	0.00111151	2.86102e-06	0.00413656	0.220757	0.00593424	0.0564027	0.000337124	0.000342846	0.0184488	0	0.000516891	0.00173473	0	0.00330305	0.339993	0.34695	0.00525093	0.226692	0.00067997	0.0240316	0.572958	0.226692	0.0564027	0.234354	0.105639	0.33848	0.0137205	6.61974	2.46157	2.12302	7.35517	-3.35513	1.97419	35.41	54.4	4.60628e+06	0.339993	1082.27	195.215
622	1	1244	2513	108.954	34.2621	0.140715	0.0222335	0.545586	0.00232029	0.0149603	0.00103712	9.63211e-05	0.000988483	0.159514	0.000287533	0.0195279	0.0026989	0.00895023	0.0312519	0	5.24521e-06	0.000288963	0	0.0306664	0.162949	0.562867	0.00212193	0.159801	0.0116491	0.0810843	0.724503	0.159801	0.0195279	0.140715	0.0222335	0.547906	0.0170822	5.1961	3.80467	6.60882	3.32338	4.64105	4.04357	37.2181	49.8182	6.38836e+06	0.162949	1099.61	205.718
623	1	1245	2514	108.951	34.2627	0.252146	0.00370979	0.527391	0.00277853	0.000175476	0.0105805	0.000705242	0.00577307	0.0456934	0	0.010963	0.000116825	0.0161505	0.0982013	0	0	0.000286579	0	0.016046	0.255856	0.530345	0.0170588	0.0456934	0.0162673	0.123816	0.593098	0.0456934	0.010963	0.252146	0.00370979	0.53017	0.0172343	6.16303	5.82187	6.09501	2.49818	1.55519	4.53801	35.2596	59.4783	4.90191e+06	0.255856	1031.53	203.304
624	1	1246	2515	108.952	34.2633	0.296015	0.013741	0.342637	0.0042963	0.00740242	0.00877333	8.10623e-06	0.00236082	0.161265	0.00254631	0.0213509	0.00996161	0.000826836	0.117964	0	0.000218391	0.000784874	0	0.00955677	0.309756	0.354336	0.0111423	0.163811	0.0107884	0.128815	0.526743	0.163811	0.0213509	0.296015	0.013741	0.346933	0.0185447	5.44087	5.16681	6.58676	2.75363	3.469	7.03019	36.5653	59.4783	5.46735e+06	0.309756	996.683	218.419
625	1	1247	2516	108.949	34.2617	0.336282	0.018064	0.20064	0.00284624	0.0155315	0.00367165	5.67436e-05	0.00198793	0.263131	0.0213184	0.095211	0.00024128	0	0.0391593	0	0	0.000881195	0	0.000953674	0.354346	0.219018	0.00571632	0.28445	0.00024128	0.0410185	0.487865	0.28445	0.095211	0.336282	0.018064	0.203486	0.0212479	4.61245	4.63692	13.5533	8.13325	4.82283	1.06364	36.1893	53.0323	4124881	0.354346	1117.73	165.275
626	1	1248	2517	108.95	34.2628	0.352964	0.0374417	0.256153	0.000123978	0.00121403	0.00289345	8.53539e-05	0.00187206	0.286646	0.0211735	0.0243578	0.00014925	0	0.0141039	0	4.33922e-05	0.000394821	0	0.0003829	0.390406	0.257491	0.00485086	0.30782	0.00014925	0.014925	0.548988	0.30782	0.0243578	0.352964	0.0374417	0.256277	0.00606489	4.16122	6.8849	5.5565	0.783792	1.81515	-0.670085	35.8509	53.0323	4415610	0.390406	1121.7	187.142
627	1	1249	2518	108.95	34.2633	0.375156	0.0398688	0.308276	0.00393057	0.00146389	0.00243473	3.09944e-05	0.000909805	0.20151	0.00954294	0.0287256	0.000671387	4.05312e-05	0.0198417	0	0.000284672	0.00624609	0	0.00106573	0.415025	0.313671	0.00337553	0.211053	0.000711918	0.0274382	0.518556	0.211053	0.0287256	0.375156	0.0398688	0.312207	0.00483942	7.24571	5.22824	7.2106	1.05999	4.4236	3.17724	35.304	59.4783	4.42695e+06	0.415025	1144.01	200.764
628	1	1250	2519	108.95	34.2636	0.264114	0.0146694	0.217123	0.00178433	0.000555992	0.00903749	0.00027895	0.00192642	0.2645	0.027257	0.0566173	0.000230312	0.000649929	0.14011	0	0.000863552	0.000247955	0	2.38419e-05	0.278784	0.219463	0.0112429	0.291757	0.000880241	0.141256	0.495205	0.291757	0.0566173	0.264114	0.0146694	0.218907	0.0117989	4.85486	8.12258	6.29234	1.84592	0.977277	3.75581	34.224	59.4783	4.40809e+06	0.278784	1196.28	179.096
629	1	1251	2520	108.954	34.2633	0.263672	0.00565338	0.421332	0.000110149	0	0.00262976	4.19617e-05	0.000773907	0.0898805	7.96318e-05	0.0082798	0.00358391	0.00405359	0.16496	0	0	0.00285673	0	0.0320535	0.269326	0.421442	0.00344562	0.0899601	0.0076375	0.199909	0.514768	0.0899601	0.0082798	0.263672	0.00565338	0.421442	0.00344562	2.63084	5.12455	1.51997	2.33874	3.01174	4.65738	36.5175	49.8182	6.81313e+06	0.269326	1048.01	198.128
630	1	1252	2522	108.955	34.2633	0.322927	0.0235348	0.433343	0.00637674	0.000109196	0.00341606	1.23978e-05	0.00160551	0.133392	0.000305176	0.00210953	0.00537014	0.00288916	0.0549278	0	0.000743866	0.00661659	0	0.00232029	0.346462	0.439829	0.00503397	0.133698	0.0082593	0.0646086	0.578256	0.133698	0.00210953	0.322927	0.0235348	0.43972	0.00514317	6.07624	9.52078	4.33412	3.25166	3.34736	4.35485	36.2303	35.8261	7.58104e+06	0.346462	894.362	408.617
631	1	1253	2523	108.957	34.2634	0.305334	0.0379944	0.346729	0.0199571	0.00111151	0.00498104	2.86102e-06	0.00254011	0.161748	0	0.0641069	0.00209236	0	0.0157337	0	9.05991e-06	0.037457	0	0.000203609	0.343328	0.367797	0.00752401	0.161748	0.00209236	0.0534034	0.537069	0.161748	0.0641069	0.305334	0.0379944	0.366686	0.00863552	2.91783	9.24314	5.32361	4.04629	3.83691	4.08189	37.2626	43.8462	6.85844e+06	0.343328	1149.09	704.159
632	1	1254	2524	108.956	34.2627	0.288814	0.0314755	0.25896	0.0307918	0.00627565	0.0106063	2.28882e-05	0.00390816	0.257368	0.000298977	0.0497537	0.000502586	0.00689173	0.0315819	0	0.00200367	0.00886059	0	0.00784779	0.320289	0.296028	0.0145373	0.257667	0.00739431	0.0543313	0.567933	0.257667	0.0497537	0.288814	0.0314755	0.289752	0.020813	4.29184	10.1415	9.85305	1.01991	3.34306	5.55819	36.9789	35.8261	7632211	0.320289	974.429	599.549
633	1	1255	2525	108.956	34.2616	0.280555	0.0166802	0.183296	0.0169754	0.00937176	0.00301075	0.000173092	0.00552845	0.206687	0.0161576	0.176776	0.00648737	0.00430489	0.0347104	0	0.00465059	0.00382376	0	0.0111985	0.297235	0.209643	0.00871229	0.222845	0.0107923	0.0739961	0.425043	0.222845	0.176776	0.280555	0.0166802	0.200272	0.018084	3.33092	5.36844	4.75775	4.98795	2.76755	5.42189	37.3583	54.1091	7.13661e+06	0.297235	1213.72	453.135
634	1	1256	2526	108.958	34.2622	0.252398	0.0176773	0.228583	0.0231094	0.0564733	0.00220919	0.00035429	0.00338507	0.0994744	0.0443726	0.205586	0.000352383	0.000368118	0.0627084	0	0	0.000336647	0	0.00259829	0.270076	0.308166	0.00594854	0.143847	0.000720501	0.0656562	0.413589	0.143847	0.205586	0.252398	0.0176773	0.251692	0.0624218	5.03102	7.21918	4.67218	2.21263	6.11382	2.03907	37.8471	43.8462	5.94176e+06	0.270076	1336.21	656.386
635	1	1257	2527	108.959	34.2633	0.176112	0.00688696	0.387831	0.0320497	0.00547695	0.00303602	0.000239849	0.00390768	0.267847	0.00162649	0.0225048	0.00179625	0.0015068	0.0627227	0	0.00496626	0.000855446	0	0.0160193	0.182999	0.425358	0.00718355	0.269473	0.00330305	0.0891786	0.700388	0.269473	0.0225048	0.176112	0.00688696	0.419881	0.0126605	3.69839	4.67016	9.97745	8.96537	9.45345	3.78351	35.5023	45.6667	5981324	0.182999	1132.9	720.458
636	1	1258	2528	108.958	34.2633	0.345458	0.0134802	0.170354	0.0233808	0.00265408	0.00579977	0.000471115	0.00151682	0.269761	0.0136824	0.100554	0.00462723	0.00347948	0.0368938	0	0.00343609	0.000813961	0	0.00234795	0.358938	0.196389	0.0077877	0.283443	0.00810671	0.0447807	0.473938	0.283443	0.100554	0.345458	0.0134802	0.193735	0.0104418	5.84988	8.92822	5.5261	3.93537	6.61878	1.68489	34.3128	43.8462	6145035	0.358938	1173.6	595.641
637	1	1259	2529	108.958	34.2637	0.19125	0.0122547	0.239487	0.0143533	0.055203	0.00216913	0	0.00058794	0.34649	0.00771046	0.0105686	0.0190821	0.0010047	0.0801983	0	0.00225544	0.0152965	0	0.000815868	0.203505	0.309043	0.00275707	0.354201	0.0200868	0.0998392	0.65829	0.354201	0.0105686	0.19125	0.0122547	0.25384	0.05796	5.77655	4.80629	8.93217	3.58114	13.3607	4.73488	34.8905	39.0909	6.01057e+06	0.203505	1136.42	628.54
638	1	1260	253	108.952	34.3052	0.360984	0.00677252	0.107443	0.00291967	7.9155e-05	0.00330305	0.00104427	0.00121117	0.188308	0.00205183	0.151646	0	0	0.0278678	0	0.104262	0.0407219	0	0.00138521	0.367756	0.110442	0.00555849	0.19036	0	0.174237	0.304308	0.19036	0.151646	0.360984	0.00677252	0.110363	0.00563765	5.81865	9.26	11.1966	8.301	2.35921	4.09537	34.5726	14	1.29111e+06	0.367756	1150.24	27.8625
639	1	1261	2531	108.96	34.2636	0.152587	0.0225811	0.572813	0.00264311	0.000452042	0.000447273	0.000210762	0.00442886	0.134394	0.000257015	0.0131788	0.075202	0.00535726	0.00767899	0	0.000917912	0.000160217	0	0.00634337	0.175169	0.575908	0.0050869	0.134651	0.0805593	0.0154476	0.715389	0.134651	0.0131788	0.152587	0.0225811	0.575456	0.00553894	2.32657	7.68475	2.50965	2.46924	1.55444	3.0285	36.4081	45.6667	5.91268e+06	0.175169	1188.79	746.252
640	1	1262	2535	108.96	34.2633	0.226194	0.0707245	0.485635	0.0149684	0.0148673	0.000793457	8.29697e-05	0.00412893	0.128473	2.86102e-06	0.0326538	0.00584269	0.0008955	0.00946093	0	0	0.00372601	0	0.00155067	0.296919	0.515471	0.00500536	0.128476	0.00673819	0.0147376	0.648949	0.128476	0.0326538	0.226194	0.0707245	0.500603	0.0198727	4.32834	2.4382	4.224	7.32672	3.77443	7.3432	35.0204	45.6667	6.04657e+06	0.296919	1285.84	762.599
641	1	1263	2536	108.96	34.2622	0.269796	0.0255256	0.619408	4.29153e-06	5.72205e-06	0.000458241	1.81198e-05	0.00330257	0.0268579	1.90735e-06	0.0155277	0.0155993	0.00168323	0.0200386	0	3.43323e-05	0.00145531	0	0.000117779	0.295321	0.619418	0.00377893	0.0268598	0.0172825	0.021812	0.650054	0.0268598	0.0155277	0.269796	0.0255256	0.619412	0.00378466	3.80913	8.49214	3.38687	4.97945	16.1387	6.66346	36.4833	38.5946	6.00463e+06	0.295321	1388.89	737.577
642	1	1264	2537	108.961	34.2626	0.176403	0.0220976	0.61758	0.0431705	0.0132256	0.00130844	0.000110149	0.00414991	0.00879908	2.71797e-05	0.00500488	0.000128269	1.33514e-05	0.0965328	0	3.19481e-05	0.00255537	0	0.00164461	0.1985	0.673976	0.0055685	0.00882626	0.000141621	0.107983	0.688344	0.00882626	0.00500488	0.176403	0.0220976	0.66075	0.0187941	3.13479	6.85999	21.3336	7.81785	2.48624	3.46584	36.1688	45.6667	6258973	0.1985	1289.47	633.039
643	1	1265	2538	108.961	34.2632	0.201077	0.0090971	0.662779	1.95503e-05	0.000653744	0.000206947	4.76837e-07	0.00367832	0.00525665	0	0.0114942	0.0078392	0.000641823	0.0945549	0	0	0.00169325	0	0.00100803	0.210174	0.663452	0.00388575	0.00525665	0.00848103	0.0972562	0.672595	0.00525665	0.0114942	0.201077	0.0090971	0.662798	0.00453949	3.76988	8.39697	4.4489	3.46087	5.81599	2.73265	36.4081	52.2273	6.43141e+06	0.210174	1204.15	610.347
644	1	1266	2539	108.962	34.2616	0.283483	0.0168195	0.325784	0.00616884	0.000655174	0.00167704	0.000324249	0.000759125	0.115622	0.000576019	0.0826459	0.000129223	0.00013876	0.103878	0	0.0167818	0.0418682	0	0.00245237	0.300303	0.332608	0.00276041	0.116198	0.000267982	0.165217	0.45099	0.116198	0.0826459	0.283483	0.0168195	0.331953	0.00341559	4.42159	4.1806	5.86925	8.06204	3.15909	10.6983	35.3075	52.2273	6065817	0.300303	1409.56	629.085
645	1	1267	254	108.954	34.3053	0.362053	0.0232677	0.0715842	0.0274844	0.00202847	0.00353241	0.00152063	0.00124788	0.291637	0.0384645	0.161396	0.000649929	0.000906944	0.0120645	0	1.71661e-05	0.00131083	0	0.00018692	0.385321	0.101097	0.00630093	0.330101	0.00155687	0.0142269	0.399035	0.330101	0.161396	0.362053	0.0232677	0.0990686	0.00832939	6.66692	5.04726	9.43526	5.78956	4.76302	15.4862	35.8988	6	802651	0.385321	1248.96	27.0341
646	1	1268	2540	108.962	34.2627	0.302714	0.0103498	0.38173	0.00329113	0.000413418	0.00228357	0	0.00061512	0.135113	0.000376225	0.00430727	0.0011611	0.00551939	0.149675	0	0	0.000981331	0	0.00147057	0.313064	0.385434	0.00289869	0.135489	0.00668049	0.152127	0.523446	0.135489	0.00430727	0.302714	0.0103498	0.385021	0.00331211	4.51265	1.99717	-0.639419	3.03593	4.17783	5.75408	36.89	52.2273	6468815	0.313064	1157.83	634.618
647	1	1269	2541	108.962	34.2632	0.297904	0.0317955	0.232357	0.0118346	0.000910759	0.00612736	0.000213623	0.00128794	0.338643	0	0.0121908	0.00109482	0.00695658	0.0488567	0	0	0.00390482	0	0.00550985	0.3297	0.245102	0.00762892	0.338643	0.00805139	0.0586839	0.591374	0.338643	0.0121908	0.297904	0.0317955	0.244192	0.00853968	4.23488	5.67868	4.9991	2.07002	3.23538	4.49215	37.56	52.2273	6.60326e+06	0.3297	1192.91	608.265
648	1	1270	2542	108.963	34.2633	0.174817	0.0164351	0.433253	0.00545263	0.000769138	0.00288105	0.000100613	0.00197649	0.202018	0	0.0274868	0.00283861	0.00460768	0.102034	0	8.72612e-05	0.000293732	0	0.0247397	0.191252	0.439475	0.00495815	0.202018	0.00744629	0.127364	0.646451	0.202018	0.0274868	0.174817	0.0164351	0.438706	0.00572729	5.05559	5.29361	6.47295	5.32487	2.01875	3.69839	37.3788	52.2273	6.67365e+06	0.191252	1132.84	655.761
649	1	1271	2543	108.963	34.2622	0.153986	0.00275612	0.589621	0.00828743	0.0243459	0.000608921	0	0.000413895	0.109197	0	0.0225043	3.00407e-05	0	0.0874629	0	0	0.000743866	0	4.19617e-05	0.156743	0.622254	0.00102282	0.109197	3.00407e-05	0.0882487	0.732474	0.109197	0.0225043	0.153986	0.00275612	0.597908	0.0253687	0.126998	4.8219	3.534	2.17551	3.61031	0.791183	36.35	52.2273	6178982	0.156743	1224.38	580.795
650	1	1272	2545	108.966	34.2621	0.16964	0.00247479	0.407783	0.00456572	0.120426	0.000733852	0.000161171	0.00154591	0.0795751	7.9155e-05	0.106319	0.00100136	8.34465e-05	0.0924406	0	0.00024128	0.00726223	0	0.00566769	0.172115	0.532774	0.00244093	0.0796542	0.00108481	0.105612	0.61479	0.0796542	0.106319	0.16964	0.00247479	0.412348	0.122867	3.34583	3.7861	3.79577	5.34778	3.40598	6.47747	36.62	22.5455	4.95318e+06	0.172115	1416.89	628.792
651	1	1273	2546	108.964	34.2616	0.199389	0.0234919	0.589808	0.000165462	0.0400648	0.00168657	1.90735e-06	0.00222206	0.00134802	0	0.0196357	0.0100365	0	0.110007	0	0	0.000320911	0	0.000238419	0.222881	0.630038	0.00391054	0.00134802	0.0100365	0.11215	0.635296	0.00134802	0.0196357	0.199389	0.0234919	0.589973	0.0439754	3.15713	4.99607	3.68719	4.79175	-0.0343232	2.58051	35.3211	47.6129	5795200	0.222881	1552.52	532.187
652	1	1274	2547	108.965	34.2622	0.142137	0.0500717	0.512958	0.000437737	0.120891	0.00048399	1.23978e-05	0.00103712	0.0386567	0	0.015389	0.000208378	2.19345e-05	0.110892	0	0	0.000216961	0	0.00637913	0.192208	0.634287	0.00153351	0.0386567	0.000230312	0.117695	0.674477	0.0386567	0.015389	0.142137	0.0500717	0.513396	0.122425	2.9609	4.75018	5.22368	4.47071	8.09712	4.96704	36.6063	52.5246	5.72723e+06	0.192208	1395.81	537.667
653	1	1275	2548	108.965	34.2633	0.228858	0.0401106	0.391459	0.00666618	0.00704336	0.00089407	0.000547886	0.00367117	0.126032	0.0158443	0.0766354	0.00413466	0.000730991	0.0947843	0	0	2.86102e-05	0	0.00246715	0.268968	0.405169	0.00511312	0.141876	0.00486565	0.097373	0.536314	0.141876	0.0766354	0.228858	0.0401106	0.398125	0.0121565	3.51314	5.90735	4.674	2.2844	1.97387	6.15118	37.372	52.5246	6.00831e+06	0.268968	1221.44	509.873
654	1	1276	255	108.956	34.3043	0.363427	0.0149064	0.143707	0.000739574	0.0102978	0.0034442	7.15256e-06	0.00434351	0.106735	0.00193739	0.259046	4.76837e-06	1.19209e-05	0.0360775	0	0.0457916	0.00413609	0	0.0053792	0.378334	0.154744	0.00779486	0.108673	1.66893e-05	0.0913925	0.269274	0.108673	0.259046	0.363427	0.0149064	0.144446	0.0180926	3.34233	4.82905	6.00375	4.54167	5.33652	8.13048	35.181	6	865426	0.378334	1385.14	14.6453
655	1	1277	2550	108.967	34.2619	0.200583	0.147213	0.143325	0.021894	0.0054822	0.0109339	5.67436e-05	0.00249672	0.406816	0.00156069	0.0209694	0.0077405	0.00816679	0.0187216	0	1.57356e-05	6.96182e-05	0	0.00385046	0.347797	0.170702	0.0134873	0.408377	0.0159073	0.0227609	0.591005	0.408377	0.0209694	0.200583	0.147213	0.165219	0.0189695	16.3744	8.15963	6.74357	10.4073	-16.6664	-13.2588	34.9144	22.5455	4462998	0.347797	1363.88	548.422
656	1	1278	2551	108.967	34.2627	0.187265	0.108555	0.329832	0.0300293	0.0011096	0.0024848	0.0001688	0.00370979	0.289885	0.00360727	0.00624371	0.00601149	0.00246715	0.0276742	0	0	0	0	6.96182e-05	0.29582	0.360971	0.00636339	0.293492	0.00847864	0.0286312	0.657219	0.293492	0.00624371	0.187265	0.108555	0.359861	0.00747299	8.01483	4.61115	5.12355	6.14939	-3.43522	5.23421	33.6873	22.5455	4561131	0.29582	1347.56	641.771
657	1	1279	2553	108.97	34.2633	0.231977	0.00874281	0.467218	0.00373697	0.00396681	0.00772667	0.000125408	0.000769138	0.0476284	9.05991e-06	0.0468001	0.0152411	0.00451708	0.146725	0	0.00663567	0.0031538	0	0.00401306	0.240719	0.474922	0.00862122	0.0476375	0.0197582	0.161542	0.531171	0.0476375	0.0468001	0.231977	0.00874281	0.470955	0.012588	2.07054	4.90975	1.7392	3.28643	1.6826	7.54463	32.8875	83.8	5333440	0.240719	858.229	219.398
658	1	1280	2554	108.971	34.2627	0.273644	0.018249	0.460174	0.00511026	0.00487137	0.00139332	0.000209332	0.00111151	0.0668883	0	0.0324082	0.00268269	4.86374e-05	0.123744	0	0.00200748	0.007442	0	1.57356e-05	0.291893	0.470155	0.00271416	0.0668883	0.00273132	0.13321	0.539758	0.0668883	0.0324082	0.273644	0.018249	0.465284	0.00758553	5.7298	8.23697	3.42273	3.96797	2.57571	5.64678	31.7903	58.9787	5518492	0.291893	816.567	256.996
659	1	1281	2555	108.969	34.2621	0.217028	0.0186663	0.437213	0.105229	0.00304604	0.012022	9.77516e-05	0.00114918	0.0979323	0	0.0246563	0.00327873	0.00154543	0.0693889	0	0	0.00637817	0	0.002285	0.235694	0.545488	0.0132689	0.0979323	0.00482416	0.0781364	0.656689	0.0979323	0.0246563	0.217028	0.0186663	0.542442	0.016315	3.24165	11.7696	9.19716	2.61355	2.26571	2.81587	31.804	86.5263	4.51483e+06	0.235694	1005.02	260.154
660	1	1282	2556	108.971	34.2616	0.212075	0.00744343	0.34729	0.174535	0.033505	0.00756884	2.57492e-05	0.00246334	0.165772	0	0.00690985	0.00178385	0.00207186	0.0367365	0	3.29018e-05	0.00126028	0	0.000368595	0.219518	0.55533	0.0100579	0.165772	0.00385571	0.0385561	0.73116	0.165772	0.00690985	0.212075	0.00744343	0.521825	0.0435629	2.40593	5.19735	5.15204	3.6037	7.31112	4.48456	33.6668	58.9787	5.62074e+06	0.219518	894.891	194.473
661	1	1283	2557	108.972	34.2631	0.215386	0.012114	0.43927	0.00121546	0.00610495	0.00137615	9.53674e-06	0.00157118	0.150223	0.00132227	0.0439386	0.00705671	0.00103331	0.114303	0	1.57356e-05	0.000585556	0	0.00431538	0.2275	0.44659	0.00295687	0.151545	0.00809002	0.119379	0.59977	0.151545	0.0439386	0.215386	0.012114	0.440485	0.00906181	3.57394	5.48993	5.34511	3.41308	2.32634	5.90221	35.7894	58.9787	6165717	0.2275	951.89	187.762
662	1	1284	2558	108.973	34.2622	0.174074	0.0620084	0.66236	0.00976038	0.0220523	0.00164413	2.09808e-05	0.00280046	0.0121622	0	0.0321622	0.00222444	0.000188351	0.0126657	0	0	0.00335932	0	0.0025177	0.236082	0.694172	0.00446558	0.0121622	0.0024128	0.0185428	0.7108	0.0121622	0.0321622	0.174074	0.0620084	0.67212	0.0265179	8.36348	3.90435	20.5504	2.101	2.58331	4.89481	34.1488	58.9787	6207804	0.236082	1036.8	196.782
663	1	1285	2559	108.973	34.2639	0.319641	0.0217624	0.36799	0.0206637	0.00694513	0.00160027	6.67572e-05	0.0018115	0.0525842	0.00241518	0.108946	0.00121021	0.00635338	0.0812669	0	0.00030756	0.000414371	0	0.00554085	0.341403	0.395599	0.00347853	0.0549994	0.00756359	0.0880094	0.451662	0.0549994	0.108946	0.319641	0.0217624	0.388654	0.0104237	4.76034	8.32266	5.97777	3.5062	1.2756	4.90001	33.0345	76.8814	7.03437e+06	0.341403	1016.5	155.221
664	1	1286	256	108.956	34.3048	0.316281	0.0387874	0.103134	0.000704288	0.00072813	0.000452995	2.19345e-05	0.00275803	0.294008	0.0198202	0.131706	0.000254154	9.05991e-06	0.0839067	0	0.00441504	0.00292444	0	8.86917e-05	0.355068	0.104567	0.00323296	0.313828	0.000263214	0.0913348	0.401808	0.313828	0.131706	0.316281	0.0387874	0.103838	0.00396109	6.86325	-0.751282	2.90089	7.46127	4.81563	12.6802	34.5042	6	1084538	0.355068	1287.34	22.1779
665	1	1287	2560	108.974	34.2618	0.205256	0.00233221	0.641693	0.00191116	0.0063448	0.000802994	6.38962e-05	0.00195503	0.0421386	0	0.00983715	0.00187731	0.000391483	0.0783901	0	0	0.00124168	0	0.00575495	0.207589	0.649949	0.00282192	0.0421386	0.00226879	0.0853958	0.69491	0.0421386	0.00983715	0.205256	0.00233221	0.643604	0.00916672	7.87582	7.45087	6.11362	1.69866	5.33058	1.56357	32.7918	80.5116	6.22648e+06	0.207589	1063.67	149.743
666	1	1288	2561	108.973	34.2613	0.321461	0.0100703	0.366242	0.0117545	0.0193934	0.00100088	6.19888e-05	0.00133562	0.198985	0	0.000594616	0.0101352	0.00370932	0.0349979	0	0.00244856	0.000240326	0	0.0164556	0.331531	0.39739	0.00239849	0.198985	0.0138445	0.0552568	0.598773	0.198985	0.000594616	0.321461	0.0100703	0.377996	0.0217919	3.79895	5.87781	7.8548	3.10266	1.21787	8.24047	33.2704	80.5116	5.9892e+06	0.331531	1010.56	171.407
667	1	1289	2562	108.973	34.263	0.167918	0.0190849	0.418173	0.0167036	0.00287104	9.53674e-07	7.86781e-05	0.000391006	0.176015	0	0.0154762	0.00359154	0.0016818	0.15239	0	0.00017786	0.0238018	0	0.00148058	0.187003	0.437748	0.000470638	0.176015	0.00527334	0.178013	0.614234	0.176015	0.0154762	0.167918	0.0190849	0.434877	0.00334168	4.86798	4.785	5.80687	3.11118	4.22819	3.37125	34.5042	76.8814	6.94206e+06	0.187003	992.325	134.274
668	1	1290	2563	108.978	34.2618	0.180663	0.0308485	0.564621	0.00265169	0.00609303	0.00399733	1.4782e-05	0.00234938	0.109786	0	0.00882149	0.0189805	0.00434685	0.0481839	0	6.29425e-05	0.000412941	0	0.0130372	0.211512	0.573366	0.00636149	0.109786	0.0233274	0.0668263	0.689513	0.109786	0.00882149	0.180663	0.0308485	0.567273	0.0124545	4.13493	7.79165	10.2237	5.30371	4.75432	8.18964	35.6971	70.9091	6697621	0.211512	879.526	150.721
669	1	1291	2564	108.976	34.2618	0.115829	0.0253177	0.632137	0.0335069	0.0289083	0.00211525	0	0.00340176	0.070241	2.86102e-06	0.0155129	0.0109644	0	0.060792	0	0	0.000896454	0	0.000374794	0.141147	0.694552	0.00551701	0.0702438	0.0109644	0.0620632	0.77031	0.0702438	0.0155129	0.115829	0.0253177	0.665644	0.0344253	2.14316	5.4357	7.88384	3.92166	1.06966	3.83415	33.0926	55.6596	6.17938e+06	0.141147	1106.73	141.647
670	1	1292	2565	108.977	34.2628	0.154017	0.0349002	0.513828	0.000633717	0.00668335	0.000814438	0.000230312	0.00222063	0.198351	4.29153e-06	0.0158486	2.86102e-06	0.00058651	0.066083	0	0	0.00364542	0	0.00127983	0.188918	0.521145	0.00326538	0.198355	0.000589371	0.0718789	0.722761	0.198355	0.0158486	0.154017	0.0349002	0.514462	0.00994873	3.99799	3.11553	5.07753	2.1674	1.75051	3.49213	35.5912	58.623	7360167	0.188918	1003.02	105.788
671	1	1293	2566	108.976	34.2623	0.267318	0.0413065	0.5783	0.00510979	0.0012908	0.00183773	1.23978e-05	0.00580072	0.0274043	0.000207901	0.022213	0.00328445	0.000567913	0.0334415	0	0.00348997	0.0012989	0	0.00691223	0.308625	0.584701	0.00765085	0.0276122	0.00385237	0.0453463	0.619756	0.0276122	0.022213	0.267318	0.0413065	0.58341	0.00894165	7.10705	6.42656	8.01537	3.36888	5.81637	8.34089	34.4359	55.6596	6712381	0.308625	1068.38	115.491
672	1	1294	2567	108.98	34.2621	0.193839	0.00849009	0.583775	0.0002141	0.000276566	0.000464439	1.71661e-05	0.00134849	0.0645261	0	0.0080409	0.00109434	0.000603676	0.12875	0	1.28746e-05	0.00403118	0	0.00432158	0.202329	0.584265	0.0018301	0.0645261	0.00169802	0.137311	0.650621	0.0645261	0.0080409	0.193839	0.00849009	0.583989	0.00210667	5.33981	9.73919	5.18736	3.05824	8.77214	-0.699388	34.8939	51.7241	6941304	0.202329	851.542	151.214
673	1	1295	2568	108.98	34.2628	0.204001	0.00805187	0.554562	0.000307083	0	0.00165272	4.29153e-05	0.00054121	0.103481	0	0.000971794	0.00204515	0.00690746	0.109216	0	0	0.00190258	0	0.00339985	0.212053	0.554869	0.00223684	0.103481	0.00895262	0.117435	0.660587	0.103481	0.000971794	0.204001	0.00805187	0.554869	0.00223684	6.55154	9.79614	7.23948	2.70886	5.00004	1.28519	36.4764	51.7241	6958418	0.212053	860.946	144.708
674	1	1296	2569	108.98	34.2616	0.204903	0.0159035	0.480782	0.00851583	0.000820637	0.000172138	0.000265121	0.00157499	0.0932145	0.00273752	0.108811	0.026227	0.00278521	0.0523696	0	0	0	0	0.000321865	0.220807	0.490118	0.00201225	0.095952	0.0290122	0.053288	0.585345	0.095952	0.108811	0.204903	0.0159035	0.489297	0.00283289	5.18945	7.55762	8.59118	2.02478	6.08961	3.03701	31.1546	51.7241	6070144	0.220807	864.468	204.704
675	1	1297	257	108.956	34.3048	0.29248	0.0222034	0.0339375	0.0064621	0.0157123	0.00207663	2.86102e-05	0.00140762	0.346705	0.0483227	0.140275	4.24385e-05	2.28882e-05	0.0767102	0	0.00394154	0.00425863	0	0.00541353	0.314683	0.0561118	0.00351286	0.395028	6.53267e-05	0.0903239	0.40633	0.395028	0.140275	0.29248	0.0222034	0.0403996	0.0192251	9.34734	-1.66006	14.9165	4.45148	8.90499	15.5689	34.7538	6	1.24865e+06	0.314683	1327.64	21.144
676	1	1298	2570	108.985	34.2629	0.26783	0.0297332	0.455732	0.00517511	0.000155449	0.00436974	5.48363e-05	0.00213051	0.123647	0.00345612	0.0304027	0.00289869	0.000641346	0.0671649	0	0	0.00222444	0	0.00437355	0.297564	0.461063	0.00655508	0.127103	0.00354004	0.0737724	0.591265	0.127103	0.0304027	0.26783	0.0297332	0.460907	0.00671053	4.55689	6.39491	7.69209	3.28111	3.09913	5.91337	35.1844	36.7755	6227701	0.297564	526.357	216.551
677	1	1299	2571	108.983	34.262	0.288808	0.028163	0.138288	0.00731134	0.00292206	0.00373602	3.33786e-06	0.00123453	0.44993	0.0190892	0.0305333	0.000353336	0.00238037	0.0258012	0	0.000340462	6.34193e-05	0	0.00098896	0.316971	0.148521	0.00497389	0.469019	0.00273371	0.0272479	0.603425	0.469019	0.0305333	0.288808	0.028163	0.145599	0.00789595	6.17428	4.50538	4.39736	5.23294	4.77258	5.93262	32.3099	36.7755	5953206	0.316971	702.131	246.826
678	1	1300	2572	108.888	34.2605	0.354249	0.0338659	0.0963244	0.0135188	0.0212126	0.00588894	0.000180244	0.00177765	0.315403	0.00592899	0.12369	0.000211239	0.00173378	0.0236058	0	1.66893e-05	0.00067997	0	0.00125742	0.388115	0.131056	0.00784683	0.321332	0.00194502	0.0260148	0.454306	0.321332	0.12369	0.354249	0.0338659	0.109843	0.0290594	9.11991	0.229959	-2.61587	10.2793	7.23439	2.6573	30.7718	42.6429	4.63503e+06	0.388115	705.22	37.4084
679	1	1301	2573	108.885	34.2596	0.293144	0.0214233	0.264685	0.011806	0.00753403	0.00328922	0.000571728	0.00252485	0.138033	0.00205278	0.170088	0.00057745	3.05176e-05	0.0827646	0	0	0.000596046	0	0.000879765	0.314567	0.284025	0.0063858	0.140086	0.000607967	0.0842404	0.428444	0.140086	0.170088	0.293144	0.0214233	0.276491	0.0139198	5.23426	5.58152	8.26515	5.31046	4.18503	3.39034	35.1571	46	4.5104e+06	0.314567	513.32	37.4212
680	1	1302	2574	108.888	34.2614	0.331145	0.0737295	0.209225	0.00389767	0.0111132	0.00435925	0	0.00222731	0.255686	0.00277567	0.0923991	1.62125e-05	0	0.00733137	0	0.000290871	0.00110817	0	0.00469589	0.404874	0.224236	0.00658655	0.258462	1.62125e-05	0.0134263	0.486508	0.258462	0.0923991	0.331145	0.0737295	0.213122	0.0176997	10.1899	4.93995	2.07241	2.2158	5.91504	3.8962	34.4598	42.6429	4.43985e+06	0.404874	745.587	36.4295
681	1	1303	2575	108.89	34.2607	0.36103	0.0477586	0.205395	0.00965118	0.00403404	0.00238609	0	0.00168943	0.191927	0.00577021	0.140563	1.43051e-05	0.000593185	0.0261321	0	0	0.00278616	0	0.000242233	0.408789	0.21908	0.00407553	0.197697	0.000607491	0.0291872	0.415083	0.197697	0.140563	0.36103	0.0477586	0.215046	0.00810957	7.47374	5.04314	4.2622	9.89062	5.73975	9.75162	31.2127	44.5263	5737216	0.408789	695.994	30.3188
682	1	1304	2576	108.89	34.2593	0.313306	0.0194869	0.142431	0.000506878	0.00455618	0.00426674	6.91414e-05	0.00114107	0.388757	0.00384331	0.0289025	0.000195026	0.00362492	0.0823283	0	0.00203466	0.00132322	0	0.00136614	0.332793	0.147494	0.00547695	0.3926	0.00381994	0.0889134	0.541728	0.3926	0.0289025	0.313306	0.0194869	0.142938	0.0100331	7.27226	8.33647	3.95374	9.58633	3.54816	8.0471	32.2073	44.5263	5974826	0.332793	655.897	35.2841
683	1	1305	2577	108.89	34.2612	0.340965	0.0495005	0.163353	0.0148683	0.00338125	0.00335693	0.000164509	0.00256348	0.247286	0.00853205	0.106848	0.000113964	0.000243664	0.0471497	0	0.00728846	0.00128221	0	0.0031023	0.390466	0.181603	0.00608492	0.255818	0.000357628	0.0588226	0.434974	0.255818	0.106848	0.340965	0.0495005	0.178222	0.00946617	1.32863	5.36085	6.12703	6.28544	4.12066	6.2536	32.7884	46.186	5650361	0.390466	729.369	30.4605
684	1	1306	2578	108.893	34.2595	0.303663	0.0357208	0.209455	0.0145183	0.00137138	0.00176907	3.00407e-05	0.0029521	0.305199	0.0139842	0.0617561	0.000157356	4.76837e-07	0.0431643	0	0.0031805	0.00307369	0	3.8147e-06	0.339384	0.225345	0.0047512	0.319183	0.000157833	0.0494223	0.535295	0.319183	0.0617561	0.303663	0.0357208	0.223974	0.00612259	5.35063	4.24626	5.07115	5.3368	3.47141	7.26736	34.9178	24	6533315	0.339384	468.912	46.9082
685	1	1307	2579	108.893	34.2608	0.299543	0.046104	0.204274	0.036262	0.0277758	0.003479	0.000156879	0.00234699	0.290254	0.00990534	0.0665851	0.000397205	0.00014925	0.00308228	0	5.72205e-06	0.00547266	0	0.00114727	0.345647	0.268312	0.00598288	0.300159	0.000546455	0.0127678	0.564548	0.300159	0.0665851	0.299543	0.046104	0.240536	0.0337586	6.7518	4.52515	5.41786	5.22532	9.19468	5.09441	35.3382	44.4255	5.50131e+06	0.345647	525.647	30.3129
686	1	1308	258	108.955	34.3051	0.380934	0.0151167	0.109363	0.0040226	0.0223989	0.000795841	0	0.00174713	0.178756	0.00684643	0.225307	0.000443935	5.91278e-05	0.0419965	0	0.0100412	0	0	0.001966	0.39605	0.135784	0.00254297	0.185602	0.000503063	0.0542107	0.317083	0.185602	0.225307	0.380934	0.0151167	0.113385	0.0249419	5.23136	4.46164	9.13126	6.07572	12.5479	4.28109	35.4032	6	1.01971e+06	0.39605	1265.42	23.0008
687	1	1309	2580	108.892	34.261	0.364252	0.0362287	0.0953565	0.00620747	0.00975227	0.00247049	0	0.00158358	0.415037	0.00146103	0.0312119	0.00497532	0.000440121	0.0157137	0	0	0.000626087	0	0.0146842	0.40048	0.111316	0.00405407	0.416498	0.00541544	0.031024	0.530407	0.416498	0.0312119	0.364252	0.0362287	0.101564	0.0138063	8.12547	3.05007	7.19311	3.20795	8.16594	4.22394	35.099	44.4255	5.94624e+06	0.40048	703.792	34.198
688	1	1310	2581	108.895	34.261	0.313455	0.0445747	0.117906	0.00510979	0.0113435	0.00935268	0.000376701	0.00142193	0.393355	0.000617027	0.0719428	0	4.33922e-05	0.0275831	0	0.000852585	0.00167322	0	0.000392914	0.358029	0.134359	0.0111513	0.393972	4.33922e-05	0.0305018	0.538866	0.393972	0.0719428	0.313455	0.0445747	0.123016	0.0224948	3.24174	1.75383	-0.61339	4.936	10.4304	1.41088	37.6967	18.72	4740833	0.358029	644.074	30.2151
689	1	1311	2582	108.896	34.2583	0.314198	0.0394669	0.241572	0.00403118	0.0443559	0.005867	5.57899e-05	0.0019989	0.135676	0.00405121	0.152311	0	3.33786e-06	0.0450044	0	0	0.0078702	0	0.00353861	0.353664	0.289959	0.0079217	0.139728	3.33786e-06	0.0564132	0.433557	0.139728	0.152311	0.314198	0.0394669	0.245603	0.0522776	6.16295	4.89826	9.49881	6.28711	4.34933	6.08844	34.2992	41.3878	6383101	0.353664	309.724	35.5726
690	1	1312	2583	108.901	34.2609	0.373129	0.0253344	0.0928669	0.00156593	0.00274706	0.00055933	0	0.00160599	0.388339	0.00556278	0.0811281	0.000304222	0.000246048	0.0222068	0	0.0031724	0.000551701	0	0.000501633	0.398463	0.0971799	0.00216532	0.393902	0.00055027	0.0266113	0.487684	0.393902	0.0811281	0.373129	0.0253344	0.0944328	0.00491238	8.61978	2.49387	5.83859	4.90332	6.86319	10.504	34.3402	28	4.2059e+06	0.398463	231.007	40.0181
691	1	1313	2584	108.896	34.261	0.307581	0.0186782	0.150377	0.00689602	0.00221825	0.00143528	0.000222206	0.00289631	0.240027	0.000403404	0.151854	0.000704288	0.000346661	0.112055	0	0	0.00205278	0	0.00219917	0.32626	0.159492	0.0045538	0.240431	0.00105095	0.11636	0.404073	0.240431	0.151854	0.307581	0.0186782	0.157273	0.00677204	2.17594	5.17953	11.677	4.21779	3.67603	8.9124	36.1278	35.8605	5098714	0.32626	567.564	27.2887
692	1	1314	2585	108.897	34.261	0.311972	0.0180302	0.233581	0.00143051	0.00107574	0.00418472	0.000189304	0.0035491	0.156625	0.00329161	0.13918	0.000682354	0.000410557	0.107923	0	0.0014267	0.00392056	0	0.00576162	0.330002	0.236087	0.00792313	0.159916	0.00109291	0.125798	0.400635	0.159916	0.13918	0.311972	0.0180302	0.235012	0.00899887	4.76583	6.72552	9.33201	3.76641	5.6213	4.1074	36.1654	35.8605	5.16115e+06	0.330002	570.713	27.3344
693	1	1315	2586	108.904	34.2597	0.145552	0.00530148	0.537455	0.00599289	0.000244617	0.0023942	8.15392e-05	0.00174665	0.0126538	0.00476074	0.107001	0.000891685	0.000374794	0.166704	0	9.01222e-05	0.00693989	0	0.00181055	0.150853	0.543692	0.00422239	0.0174146	0.00126648	0.17555	0.560568	0.0174146	0.107001	0.145552	0.00530148	0.543447	0.00446701	5.16325	4.14123	7.66436	6.04443	6.16015	6.24395	37.0951	33.3158	4.74242e+06	0.150853	906.279	44.2686
694	1	1316	2587	108.905	34.2609	0.351391	0.0196881	0.223079	0.00691795	0.00568438	0.0106401	1.85966e-05	0.00170374	0.172157	0.0276475	0.122884	0.00135708	0.000204086	0.0521245	0	0.000189304	0.00378227	0	0.000440598	0.371079	0.235681	0.0123625	0.199804	0.00156116	0.0566277	0.4202	0.199804	0.122884	0.351391	0.0196881	0.229997	0.0180469	4.09478	4.32028	4.91157	4.17574	4.47957	3.47855	35.6493	72	3.98613e+06	0.371079	752.02	42.9772
695	1	1317	2588	108.905	34.2596	0.242079	0.0141368	0.146333	0.00619268	0.0453682	0.00135612	2.86102e-05	0.0053544	0.309102	0.0878778	0.087399	8.2016e-05	0.000153542	0.0399365	0	0.00584221	0.00790834	0	0.000850201	0.256216	0.197894	0.00673914	0.396979	0.000235558	0.0545373	0.513735	0.396979	0.087399	0.242079	0.0141368	0.152526	0.0521073	8.25808	8.57545	9.01251	10.0222	3.52189	5.16076	36.097	56.8571	4866676	0.256216	919.405	43.9181
696	1	1318	2589	108.906	34.2609	0.37289	0.0181575	0.269163	0.00235128	0.0171485	0.0020504	2.81334e-05	0.00133658	0.17887	0.0347142	0.0694132	0	0.0014987	0.0139084	0	0.0103369	0.00541687	0	0.00236177	0.391047	0.288662	0.00341511	0.213584	0.0014987	0.0323796	0.470947	0.213584	0.0694132	0.37289	0.0181575	0.271514	0.0205636	8.1463	5.03018	7.69581	3.35562	12.5737	7.49587	34.2581	72	4432182	0.391047	791.507	45.3349
697	1	1319	259	108.956	34.3051	0.29009	0.0897398	0.0416546	0.00381231	0.0152969	0.00438261	0.000644684	0.0060935	0.426961	0.0206361	0.0777121	0.000320911	0.000366688	0.0179305	0	0.000771999	0.000513554	0	0.00269318	0.37983	0.0607638	0.0111208	0.447598	0.000687599	0.0222883	0.498846	0.447598	0.0777121	0.29009	0.0897398	0.0454669	0.0264177	12.7694	1.99535	3.14501	1.28437	4.36357	4.73821	34.8153	6	1.2628e+06	0.37983	1244.33	22.5504
698	1	1320	2590	108.905	34.261	0.359501	0.0105872	0.292529	0.000631332	0.00451279	0.00192118	3.19481e-05	0.00184059	0.103374	0.0237875	0.153058	0.000171185	0.000468731	0.0425015	0	0	0.00315857	0	0.00159025	0.370088	0.297673	0.00379372	0.127162	0.000639915	0.047586	0.404841	0.127162	0.153058	0.359501	0.0105872	0.29316	0.0083065	6.64302	5.49396	5.26497	4.70546	2.96575	7.45371	35.7962	72	4.14662e+06	0.370088	788.751	43.3999
699	1	1321	2591	108.91	34.2609	0.299345	0.0167365	0.335777	0.00640392	0.0047164	0.00392389	1.57356e-05	0.00142193	0.24173	0.0612273	0.0128479	0.00269556	0.000582695	0.00767088	0	0	0.00333357	0	0.00157118	0.316082	0.346898	0.00536156	0.302957	0.00327825	0.0125756	0.593989	0.302957	0.0128479	0.299345	0.0167365	0.342181	0.010078	4.85558	5.48433	8.65442	5.86715	5.6087	3.60205	34.1454	44.3077	4856474	0.316082	689.31	33.3066
700	1	1322	2592	108.908	34.2613	0.316088	0.00442267	0.277712	0.00260925	0.017035	0.00753975	0.000128269	0.00290585	0.172815	0.0112705	0.110915	0.00404692	5.10216e-05	0.0399227	0	0.00288868	0.0292974	0	0.000352859	0.32051	0.297356	0.0105739	0.184085	0.00409794	0.0724616	0.480745	0.184085	0.110915	0.316088	0.00442267	0.280321	0.0276089	5.72152	6.81169	2.77672	3.87135	5.07577	4.00306	34.0155	41.3333	4.79077e+06	0.32051	647.948	42.5153
701	1	1323	2593	108.912	34.2609	0.31062	0.015172	0.32003	0.00175619	0.0547233	0.00870705	7.43866e-05	0.00179911	0.148984	0.0120931	0.105341	0.0025301	1.19209e-05	0.0162735	0	3.95775e-05	0.00128031	0	0.000564575	0.325792	0.376509	0.0105805	0.161077	0.00254202	0.018158	0.536074	0.161077	0.105341	0.31062	0.015172	0.321786	0.0653038	2.36302	3.9159	6.9037	6.71504	2.32055	5.78154	33.9232	44.3077	5.82219e+06	0.325792	886.374	687.109
702	1	1324	2594	108.911	34.2612	0.17665	0.00920057	0.6586	0.000362873	0.000825405	1.43051e-05	3.57628e-05	0.00164413	0.10084	0.0160904	0.0025692	0.0024209	0	0.0289979	0	0.000259876	0.00114107	0	0.000347614	0.18585	0.659789	0.0016942	0.11693	0.0024209	0.0307465	0.762323	0.11693	0.0025692	0.17665	0.00920057	0.658963	0.00251961	-0.426368	6.74604	7.37635	11.2853	0.623806	4.035	34.9212	44.3077	5.82613e+06	0.18585	805.712	600.532
703	1	1325	2596	108.914	34.2609	0.300848	0.00642347	0.221358	0.00271177	0.00342321	0.00516415	4.1008e-05	0.00314093	0.248524	0.060041	0.0895486	0.00185299	0.00211096	0.0470748	0	0.00057745	0.00495958	0	0.00197124	0.307272	0.227493	0.00834608	0.308565	0.00396395	0.0548115	0.484363	0.308565	0.0895486	0.300848	0.00642347	0.22407	0.0117693	5.02029	3.25461	4.89898	3.17048	2.33356	2.09258	32.8704	67.5385	6.43151e+06	0.307272	1163.35	788.077
704	1	1326	2597	108.912	34.2598	0.230357	0.00824881	0.230027	0.00421906	0.00321198	0.00703812	5.24521e-05	0.00218725	0.120951	0.0239115	0.206045	0.0195503	0.00221348	0.124229	0	9.53674e-07	0.0103402	0	0.00250149	0.238606	0.237458	0.00927782	0.144863	0.0217638	0.141987	0.367687	0.144863	0.206045	0.230357	0.00824881	0.234246	0.0124898	3.38513	4.45219	11.3944	1.21318	2.03519	7.95921	31.8177	31.7455	6.07313e+06	0.238606	950.747	948.555
705	1	1327	2598	108.912	34.2609	0.267575	0.00778627	0.186743	0.00259113	0.00203705	0.00183678	0.000260353	0.000923157	0.325536	0.0637841	0.0199642	0.000393867	0.000101566	0.0603423	0	0.0487761	0.0112348	0	0.000113487	0.275362	0.191371	0.00302029	0.38932	0.000495434	0.120468	0.519927	0.38932	0.0199642	0.267575	0.00778627	0.189334	0.00505733	6.83127	5.36354	4.41517	0.301794	1.65031	5.62644	34.3333	31.7455	6150447	0.275362	998.089	806.797
706	1	1328	2599	108.913	34.2613	0.303749	0.0339999	0.217369	0.00286531	0.00037384	0.000637531	0.00037384	0.00307274	0.314748	0.0308118	0.0603075	0.0129371	0.000948906	0.0168152	0	8.01086e-05	0.00013113	0	0.000667095	0.337749	0.220608	0.00408411	0.34556	0.013886	0.0178065	0.53944	0.34556	0.0603075	0.303749	0.0339999	0.220234	0.00445795	7.99228	6.94361	5.34989	5.95933	5.00008	5.11295	34.1932	40.1455	6388934	0.337749	1048.1	797.519
707	1	1329	26	108.944	34.3115	0.300169	0.03297	0.466307	0.0100479	0.00834227	0.00295067	0.000193119	0.0010457	0.0578055	0.00810575	0.0374985	0.00123262	0.00276422	0.0678229	0	0.000135899	1.33514e-05	0	0.00118399	0.333138	0.484697	0.00418949	0.0659113	0.00399685	0.0705681	0.546692	0.0659113	0.0374985	0.300169	0.03297	0.476355	0.0125318	3.587	6.68488	8.31546	4.03059	3.40254	5.25825	31.0213	16.8	859348	0.333138	786.342	72.7089
708	1	1330	260	108.956	34.3055	0.311739	0.0250716	0.134075	0.0076437	0.00343656	0.00220251	0.000532627	0.00215817	0.288307	0.0421982	0.177765	0.00159597	0	0.0032053	0	0	6.19888e-06	0	6.38962e-05	0.336811	0.145155	0.0048933	0.330505	0.00159597	0.00327539	0.438355	0.330505	0.177765	0.311739	0.0250716	0.141718	0.00832987	5.1833	6.76887	6.21022	6.21569	3.83317	6.3613	35.0204	6	1.4898e+06	0.336811	1262.76	16.8883
709	1	1331	2601	108.915	34.2609	0.314737	0.0144191	0.226456	0.00281143	0.00698709	0.00214148	0.000154495	0.00184822	0.276409	0.0629959	0.0566545	0.000725269	3.95775e-05	0.0214996	0	0	0.0119715	0	0.000131607	0.329156	0.236255	0.00414419	0.339405	0.000764847	0.0336208	0.516808	0.339405	0.0566545	0.314737	0.0144191	0.229268	0.0111313	2.84858	5.8056	9.64651	5.17097	3.30773	6.5978	34.9383	67.5385	5872709	0.329156	1038.03	740.754
710	1	1332	2602	108.916	34.2609	0.277673	0.00481987	0.492507	0.00816441	0.0402651	0.00219584	0.000226498	0.00493383	0.0243764	0.000176907	0.0897059	0.00196552	0.000408649	0.0268135	0	0	0.0173082	0	0.00783014	0.282493	0.540936	0.00735617	0.0245533	0.00237417	0.0525813	0.572669	0.0245533	0.0897059	0.277673	0.00481987	0.500671	0.0476212	4.93953	5.84321	6.13323	2.98394	6.15398	6.03912	35.2801	67.5385	4.78632e+06	0.282493	1138.24	965.36
711	1	1333	2603	108.915	34.26	0.118335	0.00439739	0.677447	0.00562	0.00293636	0.00318527	2.24113e-05	0.00247335	0.0175161	3.19481e-05	0.0422063	0.000725746	0.000154495	0.1105	0	0	0.00184298	0	0.00889397	0.122732	0.686004	0.00568104	0.0175481	0.000880241	0.124949	0.709201	0.0175481	0.0422063	0.118335	0.00439739	0.683067	0.0086174	2.57959	8.32785	4.55061	1.92917	11.0374	7.38986	34.4154	67.5385	6.14143e+06	0.122732	975.122	910.791
712	1	1334	2604	108.919	34.2602	0.239704	0.0070281	0.357853	0.0286169	0.0380054	0.000691414	0.000560284	0.00382137	0.0465565	0.000916481	0.216708	0	0	0.056572	0	0	6.67572e-05	0	0.00289583	0.246732	0.424476	0.00507307	0.047473	0	0.0595379	0.476105	0.047473	0.216708	0.239704	0.0070281	0.38647	0.0430784	4.81239	7.59157	6.44914	2.51985	1.41937	4.27972	34.993	24.8571	2.8569e+06	0.246732	1384.38	967.873
713	1	1335	2605	108.919	34.2608	0.361358	0.0436602	0.134971	0.00652027	0.0128837	0.00309324	0.000293732	0.00265312	0.0502677	0.0113349	0.357931	3.52859e-05	0.00060606	0.0106235	0	0	0	0	0.00332069	0.405018	0.154375	0.0060401	0.0616026	0.000641346	0.0143919	0.210683	0.0616026	0.357931	0.361358	0.0436602	0.141491	0.0189238	1.19659	5.92638	8.94006	18.5741	5.91125	11.6423	34.7469	24.8571	2524941	0.405018	1510.61	917.625
714	1	1336	2606	108.919	34.261	0.407297	0.00760889	0.163141	0.00369072	0.0145988	0.00181341	0.000436783	0.00234032	0.0234132	0.00429058	0.346948	5.34058e-05	0.00152016	0.016469	0	0	6.24657e-05	0	0.00370359	0.414906	0.181431	0.00459051	0.0277038	0.00157356	0.0228472	0.209435	0.0277038	0.346948	0.407297	0.00760889	0.166832	0.0191894	-1.47339	2.97452	0.0562713	2.38849	12.2253	5.93143	35.3622	24.8571	2624985	0.414906	1383.91	976.655
715	1	1337	2607	108.919	34.261	0.351033	0.00934601	0.193936	0.00653887	0.00604391	0.00301409	0.000332355	0.00293827	0.0206499	0.00120306	0.316276	1.43051e-06	0.000878811	0.061162	0	0.000383854	0.000949383	0	0.00296402	0.360379	0.206519	0.00628471	0.021853	0.000880241	0.0878086	0.233453	0.021853	0.316276	0.351033	0.00934601	0.200475	0.0123286	3.56199	7.53781	4.40544	5.24999	9.59856	0.961014	35.3622	24.8571	2.62231e+06	0.360379	1356.84	984.227
716	1	1338	2608	108.919	34.2611	0.286909	0.0133538	0.0915065	0.00545978	0.0167108	0.00696135	0.00095892	0.00146389	0.0562239	0.00316715	0.360425	0.00060606	0.00229693	0.132169	0	0.000121117	0.0169916	0	0.0016818	0.300262	0.113677	0.00938415	0.059391	0.00290298	0.153957	0.179285	0.059391	0.360425	0.286909	0.0133538	0.0969663	0.0260949	14.1504	10.9051	7.20993	-0.0504153	4.47159	5.43396	35.5194	24.8571	2.40677e+06	0.300262	1434.28	923.031
717	1	1339	2609	108.918	34.2609	0.22826	0.00700998	0.265428	0.00162935	0.0207543	0.00201988	0.000100136	0.00242567	0.0814295	0.0263014	0.223523	0.000945568	0.000371933	0.134094	0	0	0.00263977	0	0.00167275	0.23527	0.287812	0.00454569	0.107731	0.0013175	0.139802	0.373787	0.107731	0.223523	0.22826	0.00700998	0.267057	0.0253	3.63419	7.06285	3.07722	1.78121	5.21911	5.58303	35.0956	48.2609	3162287	0.23527	1212.1	1047.5
718	1	1340	261	108.955	34.3055	0.370457	0.0102177	0.10232	0.014277	0.00214672	0.00640631	0.00221062	0.00294113	0.141315	0.0466418	0.275383	0	0.000606537	0.00785351	0	0.0101204	0.00547028	0	0.00162601	0.380675	0.118744	0.0115581	0.187956	0.000606537	0.0250769	0.271616	0.187956	0.275383	0.370457	0.0102177	0.116597	0.0137048	6.7023	7.47428	9.62574	1.76709	8.21987	10.0416	35.7586	6	1.21968e+06	0.380675	1190.96	18.2125
719	1	1341	2610	108.921	34.2599	0.332982	0.0361962	0.319726	0.0161591	0.0400372	0.00608206	0	0.00164557	0.16342	0.000879765	0.0364642	0.00231552	5.91278e-05	0.0412393	0	0.000219822	0.000429153	0	0.0021348	0.369178	0.375922	0.00772762	0.1643	0.00237465	0.0440335	0.54707	0.1643	0.0364642	0.332982	0.0361962	0.335885	0.0477648	5.50155	7.32976	2.06548	3.7306	3.57783	2.70523	34.4974	43.1053	3.52395e+06	0.369178	1650.27	961.085
720	1	1342	2611	108.92	34.2602	0.349988	0.015449	0.242678	0.0164366	0.00624228	0.00924826	0.000201702	0.00296354	0.126105	0.00124407	0.155644	0.000655174	0.000483036	0.0568004	0	0.0121899	0.00263405	0	0.00103664	0.365437	0.265357	0.0124135	0.127349	0.00113821	0.0726609	0.403876	0.127349	0.155644	0.349988	0.015449	0.259115	0.0186558	5.85454	4.70635	6.1986	3.65757	2.3005	5.59091	34.7572	24.8571	3.14052e+06	0.365437	1603.19	898.337
721	1	1343	2612	108.921	34.2603	0.276539	0.00848579	0.479914	0.0116715	0.000347614	0.00201321	3.52859e-05	0.00214958	0.0817914	0.00151443	0.0466838	0.00044632	0	0.0774813	0	0.00957584	9.39369e-05	0	0.00125647	0.285025	0.491933	0.00419807	0.0833058	0.00044632	0.0884075	0.577923	0.0833058	0.0466838	0.276539	0.00848579	0.491586	0.00454569	6.90018	5.49314	5.44989	3.57638	8.22737	3.78293	35.1229	43.1053	3324584	0.285025	1586.5	856.274
722	1	1344	2613	108.921	34.2605	0.318706	0.0452123	0.200688	0.0262837	0.00690794	0.0123906	0.000174999	0.00309038	0.179344	0.0303187	0.150491	0.000442028	0.00132322	0.0157189	0	0.000503063	0.00181246	0	0.00613117	0.363918	0.23388	0.015656	0.209663	0.00176525	0.0246263	0.42888	0.209663	0.150491	0.318706	0.0452123	0.226972	0.0225639	9.60394	8.39152	3.17239	7.72551	8.0503	5.8948	35.1913	43.1053	3726917	0.363918	1510.89	783.938
723	1	1345	2614	108.92	34.2604	0.331341	0.0116668	0.0838485	0.068212	0.00327301	0.0075736	0.000165462	0.00265455	0.343702	0.0100598	0.109644	0.00696516	0.00180626	0.0128675	0	0.00260591	0.00229406	0	0.00131989	0.343008	0.155334	0.0103936	0.353762	0.00877142	0.0190873	0.509429	0.353762	0.109644	0.331341	0.0116668	0.152061	0.0136666	5.59943	6.33515	8.96126	5.60344	3.06125	8.77759	33.6839	24.8571	2705337	0.343008	1547.31	927.24
724	1	1346	2615	108.92	34.2606	0.265202	0.0325556	0.0852156	0.0520754	0.0307965	0.00700283	0.000102043	0.00138903	0.275055	0.0133672	0.174575	0.0102115	0.000263214	0.0491672	0	0.000807285	0.000914097	0	0.00129795	0.297757	0.168087	0.0084939	0.288422	0.0104747	0.0521898	0.451636	0.288422	0.174575	0.265202	0.0325556	0.137291	0.0392904	8.49485	10.3979	3.92938	1.34114	6.07093	5.09401	34.6683	24.8571	2753224	0.297757	1544.85	891.779
725	1	1347	2616	108.919	34.2609	0.345106	0.0429902	0.140046	0.0178103	0.0137458	0.00280905	3.8147e-05	0.00293779	0.209052	0.00558567	0.187925	0.00967407	0.000535488	0.0163746	0	1.33514e-05	0.00456762	0	0.000789642	0.388096	0.171602	0.00578499	0.214637	0.0102096	0.0217452	0.386439	0.214637	0.187925	0.345106	0.0429902	0.157856	0.0195308	9.56082	1.62419	8.01876	3.46981	0.198273	4.73752	34.5965	24.8571	2448335	0.388096	1513.01	911.139
726	1	1348	2619	108.921	34.261	0.324987	0.0312223	0.0977411	0.0103731	0.00704431	0.00997591	0.00328493	0.0045948	0.238401	0.0312696	0.182825	0.0113087	0.00367784	0.0235143	0	0.00108719	0.0179706	0	0.000714779	0.35621	0.115159	0.0178556	0.26967	0.0149865	0.0432944	0.371415	0.26967	0.182825	0.324987	0.0312223	0.108114	0.0249	4.34856	5.07562	7.55826	4.56325	0.359273	0.628528	34.8426	22.1739	3546352	0.35621	1398.74	731.764
727	1	1349	262	108.956	34.3055	0.348067	0.0241165	0.037992	0.0142665	0.00772476	0.0109234	0.00275612	0.00324583	0.19612	0.0275183	0.307748	3.33786e-06	0	0.0154567	0	0.00128984	0.000257492	0	0.00238514	0.372184	0.0599833	0.0169253	0.223638	3.33786e-06	0.0195184	0.273028	0.223638	0.307748	0.348067	0.0241165	0.0522585	0.0246501	2.33267	2.26637	6.4644	-0.220902	12.1831	17.8528	35.4203	6	1355745	0.372184	1195.38	16.8587
728	1	1350	2623	108.919	34.2611	0.325263	0.0341287	0.180023	0.043448	0.0246215	0.00491428	0.000470161	0.000911713	0.179657	0.0142927	0.176749	0.000270844	4.57764e-05	0.00947523	0	9.53674e-07	0.00311327	0	0.00259972	0.359392	0.248093	0.00629616	0.19395	0.00031662	0.0152044	0.434046	0.19395	0.176749	0.325263	0.0341287	0.223471	0.0309176	9.8221	2.47597	8.01206	9.39295	2.77053	4.55913	34.5965	24.8571	2.35979e+06	0.359392	1485.4	913.048
729	1	1351	2625	108.92	34.2614	0.265359	0.038507	0.112161	0.0575142	0.00741529	0.00299263	0.000416756	0.00296402	0.313724	0.0318933	0.129412	0.000141144	0.000705719	0.0327325	0	0.000287533	0.00239468	0	0.00104618	0.303866	0.17709	0.00637341	0.345617	0.000846863	0.0367937	0.497188	0.345617	0.129412	0.265359	0.038507	0.169675	0.0137887	6.13685	8.40413	-0.390645	4.37647	6.9325	2.29411	34.2479	24.8571	2.26321e+06	0.303866	1429.16	930.235
730	1	1352	2628	108.921	34.2612	0.367427	0.0289998	0.0614204	0.0145874	0.0176735	0.0060215	0.000954628	0.00287771	0.251957	0.0342302	0.196496	6.10352e-05	0.00294542	0.0133348	0	0	0	0	0.000910759	0.396427	0.0936813	0.00985384	0.286187	0.00300646	0.014348	0.355492	0.286187	0.196496	0.367427	0.0289998	0.0760078	0.0275273	5.70805	3.25634	1.54943	6.7498	16.5672	8.16527	34.4051	22.1739	3.29184e+06	0.396427	1416.22	745.496
731	1	1353	263	108.956	34.3043	0.381082	0.0266809	0.022222	0.00252581	0.0400753	0.0016427	1.57356e-05	0.00161076	0.229275	0.0125246	0.247739	0.000120163	0.000141144	0.0168524	0	0.016746	0.000333309	0	0.000349522	0.407763	0.0648232	0.0032692	0.2418	0.000261307	0.0343447	0.297368	0.2418	0.247739	0.381082	0.0266809	0.0247478	0.0433445	7.01076	-4.02871	14.1691	3.62874	66.5115	20.6047	34.993	6	1.11827e+06	0.407763	1374.67	14.2176
732	1	1354	2631	108.921	34.2615	0.260669	0.00835895	0.475609	0.00384712	0.00541258	0.00369072	5.72205e-06	0.00404501	0.0923729	0.0101252	0.10552	0	0.000576019	0.0278945	0	0.000170231	0.000484943	0	0.00108051	0.269028	0.484869	0.00774145	0.102498	0.000576019	0.0297675	0.584983	0.102498	0.10552	0.260669	0.00835895	0.479456	0.013154	4.82639	7.15031	3.08681	1.4196	3.08757	6.43105	34.5487	22.1739	2608902	0.269028	1421.4	818.607
733	1	1355	2632	108.921	34.2616	0.315774	0.0122161	0.229813	0.0137358	0.0168738	0.00494623	6.67572e-06	0.00423956	0.211833	0.0165401	0.12228	6.38962e-05	0.000748634	0.0484262	0	0.000631809	3.52859e-05	0	0.00166941	0.32799	0.260423	0.00919247	0.228373	0.000812531	0.0509295	0.481448	0.228373	0.12228	0.315774	0.0122161	0.243549	0.0260663	3.10689	3.94918	7.32625	1.31008	3.27956	4.7057	34.8324	22.1739	2.93221e+06	0.32799	1432.24	795.104
734	1	1356	2633	108.922	34.2601	0.187119	0.00853729	0.519011	0.00396442	0.000567913	0.000520229	7.20024e-05	0.00415421	0.0598607	0.00199461	0.0895591	0.000118256	0.00362682	0.109094	0	0	0.00656414	0	0.00482178	0.195656	0.523543	0.00474644	0.0618553	0.00374508	0.120894	0.588151	0.0618553	0.0895591	0.187119	0.00853729	0.522975	0.00531435	4.02788	3.85171	5.42236	1.99035	1.32088	4.7025	35.5296	43.1053	4452197	0.195656	1452.59	856.487
735	1	1357	2634	108.922	34.2608	0.361175	0.0116792	0.105009	0.00406551	0.00589609	0.00145531	5.53131e-05	0.00314999	0.17723	0.00810814	0.261087	0.00238705	0.00101566	0.0449309	0	0.000277042	0.00351715	0	0.00889111	0.372854	0.114971	0.00466061	0.185338	0.00340271	0.0576863	0.296861	0.185338	0.261087	0.361175	0.0116792	0.109075	0.0105567	5.08138	5.75197	9.01482	0.318265	4.67932	5.74279	34.4256	43.1053	4.07455e+06	0.372854	1417.04	775.258
736	1	1358	2635	108.922	34.2609	0.350965	0.0340981	0.154261	0.00814485	0.00598383	0.00432587	0.000224113	0.00110626	0.225203	0.00453854	0.167867	0.000675678	0.00491142	0.0216031	0	0.000274181	0.0109396	0	0.0039053	0.385063	0.16839	0.00565624	0.229742	0.0055871	0.0376954	0.399249	0.229742	0.167867	0.350965	0.0340981	0.162406	0.0116401	5.97482	4.0197	5.26726	8.10766	5.7503	16.9459	33.6053	22.1739	4.12062e+06	0.385063	1425.63	781.241
737	1	1359	2636	108.923	34.261	0.308716	0.0557208	0.171705	0.0129757	0.0120878	0.00778675	6.10352e-05	0.00241852	0.270727	0.00572634	0.104852	0.00122738	7.48634e-05	0.0225711	0	0.00128508	0.0179844	0	0.00380802	0.364437	0.196769	0.0102663	0.276453	0.00130224	0.0459213	0.477762	0.276453	0.104852	0.308716	0.0557208	0.184681	0.0223541	3.23891	4.82664	1.80185	4.30797	3.95564	4.10773	35.1434	43.2766	4.86661e+06	0.364437	1482.25	645.346
738	1	1360	2637	108.922	34.2609	0.335339	0.0206585	0.107217	0.0180035	0.00460291	0.00333214	0.000508785	0.00220966	0.207157	0.0144515	0.232141	0.00309658	0.00650311	0.035573	0	0.000189304	0.000496864	0	0.0079298	0.355998	0.129823	0.00605059	0.221608	0.00959969	0.0447793	0.34303	0.221608	0.232141	0.335339	0.0206585	0.12522	0.0106535	5.10635	6.76079	10.062	1.29878	6.34289	5.74755	34.224	22.1739	3996420	0.355998	1410.95	774.648
739	1	1361	2638	108.922	34.2612	0.312671	0.0464077	0.0678864	0.0169239	0.00892544	0.00420141	0.00020504	0.00228739	0.262545	0.0319328	0.187822	0.000322819	0.002491	0.0353546	0	0.00369167	0.015635	0	0.000625134	0.359079	0.0937357	0.00669384	0.294478	0.00281382	0.0553775	0.362975	0.294478	0.187822	0.312671	0.0464077	0.0848103	0.0156193	6.29863	4.88203	-0.0866792	1.90326	6.43436	16.5839	33.7694	22.1739	3.67451e+06	0.359079	1409.46	771.993
740	1	1362	2639	108.921	34.2614	0.375683	0.0235462	0.0368285	0.00237799	0.0389848	0.00348806	0.000592709	0.00229263	0.275494	0.0120697	0.167926	3.8147e-06	0.000304699	0.0230603	0	0.0238314	0.0129905	0	2.00272e-05	0.399229	0.0781913	0.00637341	0.287563	0.000308514	0.0604086	0.360058	0.287563	0.167926	0.375683	0.0235462	0.0392065	0.0453582	6.83004	-1.00449	14.0934	2.71145	25.3565	-2.70761	34.5316	22.1739	3392464	0.399229	1441	781.903
741	1	1678	2987	108.976	34.2587	0.219194	0.0232668	0.601284	0.00426674	0.0355411	0.000566006	0.000106812	0.00477028	0.0026598	1.95503e-05	0.0175819	0.00609684	7.15256e-05	0.075655	0	0	0.0076375	0	0.00128221	0.242461	0.641091	0.0054431	0.00267935	0.00616837	0.0845747	0.649194	0.00267935	0.0175819	0.219194	0.0232668	0.60555	0.0409842	1.31042	4.47789	5.14383	2.67816	6.69121	4.09616	35.6288	90.7273	4.54736e+06	0.242461	1137.69	202.83
742	1	1679	2988	108.977	34.2591	0.259978	0.00700808	0.380228	0.0057621	0.0125799	0.00965691	0.00316811	0.00530338	0.122064	0.0356407	0.113046	0.00652027	0.00420618	0.0289655	0	0	0.000914097	0	0.00481939	0.266986	0.39857	0.0181284	0.157704	0.0107265	0.0348392	0.538762	0.157704	0.113046	0.259978	0.00700808	0.38599	0.0307083	6.12377	4.64775	3.10093	4.02152	4.52619	3.73793	34.3846	52	4.04226e+06	0.266986	1104.4	265.72
743	1	1680	299	108.967	34.3051	0.299984	0.0221348	0.155973	0.00785494	0.0299397	0.00156259	6.7234e-05	0.00250339	0.224361	0.0322776	0.205908	7.15256e-06	2.86102e-06	0.0136471	0	1.57356e-05	0.00373793	0	1.85966e-05	0.322119	0.193768	0.00413322	0.256639	1.00136e-05	0.0174232	0.422263	0.256639	0.205908	0.299984	0.0221348	0.163828	0.0340729	6.73112	4.8758	3.32633	7.3003	7.71456	9.18313	33.4207	6	656894	0.322119	863.373	95.9211
744	1	1681	3	108.922	34.3115	0.321025	0.013855	0.277258	0.00394344	0.00542068	0.00246096	0.000221252	0.00199032	0.206538	0.0305767	0.0500612	0	0	0.0812745	0	0	0.00488281	0	0.000491142	0.33488	0.286623	0.00467253	0.237115	0	0.0866485	0.497833	0.237115	0.0500612	0.321025	0.013855	0.281202	0.0100932	9.26619	7.93182	6.10429	3.3495	2.93566	7.63898	30.6077	17.0769	1.91575e+06	0.33488	238.108	43.3002
745	1	1682	30	108.944	34.3124	0.226299	0.0280499	0.288747	7.96318e-05	0.00437594	0.00450945	8.91685e-05	0.00198984	0.208601	0.0183907	0.0955939	0.00268602	0.000455379	0.111723	0	0.000355244	0.00140715	0	0.00660372	0.254349	0.293202	0.00658846	0.226991	0.0031414	0.120133	0.508391	0.226991	0.0955939	0.226299	0.0280499	0.288826	0.0109644	4.5122	4.323	4.61488	7.12805	8.51546	6.31545	31.6878	16.8	616536	0.254349	679.458	29.6085
746	1	1683	3007	108.981	34.2587	0.257161	0.00896311	0.295341	0.00832415	0.00782728	0.000134468	5.34058e-05	0.000443935	0.219901	4.1008e-05	0.0654316	0.0226188	0.0073595	0.0995922	0	3.52859e-05	8.10623e-06	0	0.00676441	0.266124	0.311492	0.000631809	0.219942	0.0299783	0.1064	0.532025	0.219942	0.0654316	0.257161	0.00896311	0.303665	0.00845909	3.88552	5.92036	4.77665	4.47173	3.76626	8.25673	32.4158	75.4286	2.58919e+06	0.266124	1114.79	409.606
747	1	1684	3011	108.98	34.2589	0.260889	0.0322027	0.198583	0.00501633	0.0148315	0.00230074	3.09944e-05	0.00128317	0.383536	0.00546455	0.0167007	0.0283957	0.0003438	0.0453429	0	0.000140667	0	0	0.00493431	0.293092	0.218431	0.0036149	0.389001	0.0287395	0.0504212	0.605582	0.389001	0.0167007	0.260889	0.0322027	0.203599	0.0184464	4.8243	4.16296	7.82145	3.54166	5.06576	2.71419	33.5164	75.4286	2.9482e+06	0.293092	1115.01	406.098
748	1	1685	3012	108.983	34.2576	0.320178	0.0269675	0.0622935	0.013155	0.00884628	0.0109801	4.76837e-07	0.00295305	0.42764	0.0121694	0.0643106	0.000189304	0.000169277	0.0478258	0	0.000263691	0	0	0.00193214	0.347145	0.0842948	0.0139337	0.43981	0.000358582	0.0501475	0.525869	0.43981	0.0643106	0.320178	0.0269675	0.0754485	0.0227799	4.66093	3.76045	0.946046	6.73152	10.0866	6.6873	31.6297	49.6	4.35593e+06	0.347145	856.319
749	1	1686	3013	108.983	34.2577	0.35702	0.0119185	0.262267	0.017415	0.0073247	0.0101442	0.000145435	0.00179386	0.220912	0.000819683	0.0767255	0.000609398	0	0.0269389	0	0	0.00131321	0	0.00450993	0.368939	0.287007	0.0120835	0.221731	0.000609398	0.0329046	0.520002	0.221731	0.0767255	0.35702	0.0119185	0.279682	0.0194082	4.14794	5.67361	5.21748	3.03364	6.12241	4.95495	31.6297	49.6	4384544	0.368939	844.187
750	1	1687	3014	108.985	34.2577	0.308965	0.0281782	0.16308	0.00517034	0.040988	0.0038228	8.53539e-05	0.00170565	0.366146	4.29153e-06	0.0293155	2.3365e-05	0.000101566	0.044414	0	0.000806808	0.00359726	0	0.00359583	0.337143	0.209238	0.0056138	0.36615	0.000124931	0.0524139	0.580998	0.36615	0.0293155	0.308965	0.0281782	0.16825	0.0466018	3.30652	11.3116	2.22625	7.40165	5.75551	8.22153	34.8871	28.9831	5824384	0.337143	745.23	332.334
751	1	1688	3015	108.983	34.2578	0.293243	0.0142736	0.103364	0.012681	0.00289106	0.0156593	2.90871e-05	0.00276899	0.420789	0.041079	0.0583549	0.00154495	0.00126171	0.0246406	0	0	5.72205e-06	0	0.00726414	0.307517	0.118936	0.0184574	0.461868	0.00280666	0.0320601	0.558182	0.461868	0.0583549	0.293243	0.0142736	0.116045	0.0213485	7.29935	4.85858	2.81209	2.05485	5.17258	2.79029	31.7117	49.6	4.21743e+06	0.307517	861.087
752	1	1689	3017	108.988	34.2595	0.430295	0.0140495	0.199641	0.00102377	0.0059886	0.000831604	3.33786e-05	0.00230408	0.24234	0.00255823	0.0673676	0.00159836	0.000160694	0.0283403	0	0.00131512	3.43323e-05	0	0.00211859	0.444345	0.206653	0.00316906	0.244898	0.00175905	0.0318084	0.452162	0.244898	0.0673676	0.430295	0.0140495	0.200665	0.00915766	5.82625	6.94097	6.82085	4.08592	4.69202	5.52111	32.6175	42.8333	5522508	0.444345	845.315	268.633
753	1	1690	3019	108.987	34.2575	0.285982	0.0134048	0.469584	0.00029707	0.000837326	0.000107765	0.000151634	0.000862598	0.0820432	1.7643e-05	0.036108	0.00214863	0.000426769	0.104128	0	0.000792027	0.00195217	0	0.00115633	0.299387	0.470719	0.001122	0.0820608	0.0025754	0.108028	0.553884	0.0820608	0.036108	0.285982	0.0134048	0.469882	0.00195932	5.48335	8.3051	5.49827	3.50975	2.98216	6.16275	35.8441	42.8333	4.74041e+06	0.299387	1115.71	298.058
754	1	1691	302	108.98	34.3042	0.235581	0.00403023	0.448923	0.00177336	0.000745296	0.000327587	9.05991e-06	0.000730991	0.131998	0.000296593	0.0343566	0.00736141	0.00730324	0.115777	0	0.00139666	0.000504971	0	0.00659418	0.239612	0.451441	0.00106764	0.132295	0.0146646	0.126564	0.584507	0.132295	0.0343566	0.235581	0.00403023	0.450696	0.00181293	4.68879	6.17578	6.84909	2.5235	2.40752	7.27055	30.7854	24.96	3.3238e+06	0.239612	560.853	37.0953
755	1	1692	3022	108.989	34.2576	0.287716	0.0194955	0.317403	0.0177445	0.00135326	0.00101519	7.15256e-06	0.000681877	0.264522	0.00684833	0.00989914	0.000309944	0.000138283	0.0506377	0	5.67436e-05	0.00214529	0	0.0197754	0.307212	0.336501	0.00170422	0.27137	0.000448227	0.0728655	0.602727	0.27137	0.00989914	0.287716	0.0194955	0.335148	0.00305748	4.51646	7.45659	7.07021	6.27438	5.01185	6.26313	33.5746	55.5882	4.32492e+06	0.307212	1176.77	591.884
756	1	1693	3023	108.99	34.2595	0.313293	0.0193424	0.375287	0.0139513	0.000824928	0.00049305	5.81741e-05	0.00157881	0.226751	0.013494	0.0121441	2.81334e-05	0.00105905	0.0127058	0	5.43594e-05	0.000604153	0	0.00831032	0.332635	0.390063	0.00213003	0.240245	0.00108719	0.0216947	0.618945	0.240245	0.0121441	0.313293	0.0193424	0.389238	0.00295496	3.42861	9.02318	9.87692	2.55626	5.00013	9.39723	31.1067	83.027	3.52976e+06	0.332635	928.244	569.993
757	1	1694	3024	108.989	34.2587	0.352011	0.000778675	0.53019	0.00581598	9.67979e-05	0.000299454	0.000277996	0.00172281	0.0325747	0.00222588	0.0516706	0.0018754	0.000502586	0.0183015	0	0	0	0	0.00165319	0.352789	0.536102	0.00230026	0.0348005	0.00237799	0.019959	0.570977	0.0348005	0.0516706	0.352011	0.000778675	0.536005	0.00239706	4.41266	4.14471	4.7591	3.86013	9.50232	8.33343	30.3138	83.027	4.65532e+06	0.352789	949.8	827.523
758	1	1695	3025	108.99	34.2577	0.37798	0.00945091	0.328597	0.00657463	0.0072999	0.00133658	4.76837e-06	0.0146804	0.0991464	0.0184045	0.0944371	2.86102e-05	4.29153e-05	0.038866	0	0	0	0	0.00315094	0.387431	0.342471	0.0160217	0.117551	7.15256e-05	0.042017	0.457639	0.117551	0.0944371	0.37798	0.00945091	0.335171	0.0233216	2.44762	2.2641	5.82536	7.98108	3.53102	5.96982	30.3924	108.632	3.75677e+06	0.387431	1150.89	826.172
759	1	1696	3026	108.992	34.2586	0.346083	0.0256572	0.189108	0.00116587	0.0118976	0.000686169	0.000188828	0.00322771	0.228935	0.041605	0.134951	0	0	0.0153928	0	0	4.76837e-07	0	0.00106144	0.37174	0.202172	0.00410271	0.27054	0	0.0164948	0.435209	0.27054	0.134951	0.346083	0.0256572	0.190274	0.0160003	8.53002	4.55567	4.99179	4.94843	4.73143	2.09657	33.1575	108.632	3.32995e+06	0.37174	617.137	645.763
760	1	1697	3027	108.992	34.2565	0.246627	0.0330501	0.228012	0.0181084	0.0368266	0.00187826	6.48499e-05	0.00215149	0.268922	0.0376101	0.0648932	0.0179591	0.0147958	0.0223246	0	0	1.90735e-06	0	0.00612068	0.279677	0.282947	0.0040946	0.306532	0.0327549	0.0291004	0.555964	0.306532	0.0648932	0.246627	0.0330501	0.24612	0.0409212	1.82686	7.3973	2.73387	6.12651	2.57409	6.82285	31.9988	56.64	4.49949e+06	0.279677	807.696	955.25
761	1	1698	3028	108.892	34.2557	0.260406	0.0144877	0.338091	0.025878	0.0100651	0.003932	1.4782e-05	0.00115967	0.242564	0.000384808	0.0198426	0.0295138	0.00505686	0.042798	0	0.000589371	0.000644684	0	0.00293541	0.274894	0.374034	0.00510645	0.242949	0.0345707	0.048604	0.621704	0.242949	0.0198426	0.260406	0.0144877	0.363969	0.0151715	4.22308	6.0399	3.36612	2.63955	3.06824	4.30579	34.3641	24.1967	7.72245e+06	0.274894	586.19	48.3301
762	1	1699	3029	108.89	34.2548	0.270257	0.00841761	0.322621	0.0169311	0.00382853	0.000152111	6.67572e-06	0.00075531	0.19531	0	0.0422997	0	0	0.136485	0	0	1.62125e-05	0	0.00292015	0.278675	0.34338	0.000914097	0.19531	0	0.139421	0.539604	0.19531	0.0422997	0.270257	0.00841761	0.339552	0.00474262	7.19769	4.99422	4.76403	6.58035	4.73208	4.81892	35.786	35.0455	6310229	0.278675	547.384	26.8523
763	1	1700	303	108.991	34.3037	0.218636	0.0149965	0.268402	0.06359	0.0162382	0.00153685	1.95503e-05	0.00303173	0.11522	0.000401497	0.151104	0.00719643	0.00139475	0.130227	0	0.00344706	0.00205755	0	0.000934124	0.233632	0.34823	0.00458813	0.115621	0.00859117	0.138234	0.468038	0.115621	0.151104	0.218636	0.0149965	0.331992	0.0208263	4.36877	3.73554	7.51138	2.57127	0.929832	4.92601	32.6346	15.6667	2761811	0.233632	549.125	31.5251
764	1	1701	3030	108.895	34.2557	0.222196	0.0223966	0.199756	0.0134311	0.00701284	0.00870562	0.000466824	0.003757	0.335793	0.0354438	0.0323982	0.0237212	0.00508642	0.0486708	0	0.0368042	0.000347137	0	0.00371885	0.244593	0.2202	0.0129294	0.371237	0.0288076	0.0898352	0.568923	0.371237	0.0323982	0.222196	0.0223966	0.213187	0.0199423	5.32402	6.47797	7.39349	2.91406	1.84103	8.88363	36.0526	49.0667	6.85405e+06	0.244593	462.039	47.9202
765	1	1702	3031	108.896	34.254	0.25069	0.0364203	0.121392	0.0158248	0.0415149	0.00797224	0.000187397	0.00161028	0.297079	0.00395679	0.0885258	0.000230789	1.52588e-05	0.129092	0	0.000686646	0.00458145	0	0	0.287111	0.178732	0.00976992	0.301035	0.000246048	0.13458	0.48558	0.301035	0.0885258	0.25069	0.0364203	0.137217	0.0512848	2.77321	-1.79222	5.72194	3.77694	3.0295	6.49161	34.2513	72.96	4.1976e+06	0.287111	567.846	39.5547
766	1	1703	3032	108.9	34.2554	0.235991	0.0166011	0.175929	0.0205479	0.0104318	0.0005126	3.24249e-05	0.00164175	0.265067	0.00427151	0.0802341	0	5.24521e-05	0.183935	0	0.00212955	0.00232124	0	0.000244617	0.252592	0.206909	0.00218678	0.269338	5.24521e-05	0.188688	0.474162	0.269338	0.0802341	0.235991	0.0166011	0.196477	0.0126185	4.59312	6.9447	3.72196	3.64388	5.18667	3.00733	33.2088	36	5846309	0.252592	507.309	55.2676
767	1	1704	3033	108.904	34.2543	0.221954	0.0295472	0.282605	0.00331593	0.033205	0.00422812	0.000153065	0.00152206	0.141705	0.00265741	0.126342	0.0032959	3.29018e-05	0.144665	0	0.000103474	0.00254393	0	0.00212383	0.251501	0.319126	0.00590324	0.144362	0.0033288	0.149436	0.466734	0.144362	0.126342	0.221954	0.0295472	0.285921	0.0391083	3.90895	7.44574	4.30368	3.72888	1.8347	3.80449	36.1859	29	6606931	0.251501	1018.22	55.2671
768	1	1705	3034	108.908	34.2554	0.278301	0.014801	0.276625	0.0126376	0.0464067	0.00439644	0.000288963	0.00333023	0.220085	0.00244999	0.0461164	4.00543e-05	7.9155e-05	0.0584021	0	0.00077343	0.0148134	0	0.00405216	0.293102	0.335669	0.00801563	0.222535	0.000119209	0.0944433	0.563769	0.222535	0.0461164	0.278301	0.014801	0.289262	0.0544224	8.11839	5.23201	4.20426	2.63579	3.04524	7.25698	35.4442	68	5080818	0.293102	744.645	58.3227
769	1	1706	3035	108.906	34.2554	0.304801	0.00461245	0.243256	0.0132256	0.0169735	0.000193596	4.3869e-05	0.00143147	0.281918	0.0245008	0.0189409	0	0	0.0861936	0	7.15256e-06	0.00274992	0	0.00115204	0.309413	0.273455	0.00166893	0.306419	0	0.0901027	0.557042	0.306419	0.0189409	0.304801	0.00461245	0.256482	0.0186424	4.83488	5.27424	6.83812	4.80742	6.88985	3.52765	35.3109	67.8	5457359	0.309413	886.2	44.8548
770	1	1707	3036	108.907	34.256	0.320807	0.00574779	0.349078	0.0250053	0.0143609	0.00554037	0.000133991	0.00379515	0.171867	0.00603676	0.0574083	3.19481e-05	0.0002141	0.0327168	0	0.00176096	0.00130558	0	0.000273705	0.326555	0.388444	0.00946951	0.177904	0.000246048	0.0399733	0.569781	0.177904	0.0574083	0.320807	0.00574779	0.374083	0.0238304	5.48562	4.80678	4.74624	3.20815	2.09108	7.21608	34.6136	67.8	5.03011e+06	0.326555	920.816	49.2823
771	1	1708	3037	108.905	34.2539	0.229477	0.00268936	0.408261	0.158514	0.0536766	0.00355196	3.8147e-06	0.00277281	0.0257783	2.47955e-05	0.0972157	2.00272e-05	6.19888e-05	0.00456524	0	0.00205183	0.00927019	0	0.000537872	0.232167	0.620452	0.00632858	0.0258031	8.2016e-05	0.017952	0.652559	0.0258031	0.0972157	0.229477	0.00268936	0.566775	0.0600052	12.0054	4.29306	6.67492	5.72813	0.553273	6.82911	36.2132	50.2105	5679810	0.232167	937.316	37.7764
772	1	1709	3038	108.908	34.2566	0.136138	0.0144587	0.251994	0.0565991	0.03649	0.000649929	3.48091e-05	0.00445318	0.339889	5.24521e-06	0.0198689	6.19888e-05	0	0.137529	0	8.39233e-05	8.58307e-06	0	0.00119686	0.150597	0.345083	0.00513792	0.339894	6.19888e-05	0.139358	0.690109	0.339894	0.0198689	0.136138	0.0144587	0.308593	0.0416279	7.4523	8.16054	7.27905	3.07451	2.50719	2.0861	32.9046	97.1613	4853746	0.150597	926.729	48.7702
773	1	1710	3039	108.909	34.2544	0.189537	0.0379758	0.44329	0.0701122	0.0144944	0.000993252	0	0.00436926	0.150445	0.000190258	0.0525136	0.00809383	1.19209e-05	0.0220189	0	0	1.09673e-05	0	0.00594378	0.227512	0.527896	0.00536251	0.150636	0.00810575	0.0279737	0.683704	0.150636	0.0525136	0.189537	0.0379758	0.513402	0.0198569	4.57881	10.5592	2.97652	2.54458	2.59695	2.13082	35.6185	68	5890381	0.227512	745.426	61.9631
774	1	1711	3040	108.909	34.2554	0.237013	0.00910759	0.498687	0.00492763	0.00586367	0.00363111	5.81741e-05	0.00314474	0.0402384	0.000957966	0.0879464	0.00562382	0.000787735	0.0706358	0	3.91006e-05	0.0255499	0	0.00233889	0.246121	0.509479	0.00683403	0.0411963	0.00641155	0.102012	0.556551	0.0411963	0.0879464	0.237013	0.00910759	0.503615	0.0126977	6.13249	3.3011	3.95232	4.94294	2.2921	5.37955	33.0721	37.375	5.95793e+06	0.246121	746.979	61.0742
775	1	1712	3041	108.911	34.2554	0.211831	0.0180435	0.574212	0.0014987	0.0182419	0.00130892	0.000114441	0.00292778	0.0618119	0.00251102	0.0262675	0.0012145	5.81741e-05	0.062623	0	0	0.0171514	0	0.000183582	0.229875	0.593953	0.00435114	0.0643229	0.00127268	0.0799584	0.660116	0.0643229	0.0262675	0.211831	0.0180435	0.575711	0.022593	2.84639	8.68555	10.8747	1.87446	5.95617	3.12579	34.9657	37.375	6437574	0.229875	889.795	47.5831
776	1	1713	3042	108.911	34.257	0.18916	0.000620365	0.442722	0.0024724	0.00196266	0.00208378	0	0.00151396	0.176466	0.00229931	0.0305319	0.0179129	0.000311852	0.128566	0	0.00199366	0.000285625	0	0.00109816	0.18978	0.447157	0.00359774	0.178765	0.0182247	0.131943	0.627221	0.178765	0.0305319	0.18916	0.000620365	0.445194	0.0055604	4.37223	3.02542	3.69391	1.64542	3.73657	5.43866	35.5057	37.375	6071886	0.18978	1010.26	49.7571
777	1	1714	3043	108.91	34.2561	0.205754	0.00132894	0.47337	7.00951e-05	0.000496387	0.00053072	7.10487e-05	0.00324774	0.0845232	5.43594e-05	0.0607758	0.00084734	2.76566e-05	0.165136	0	0	0	0	0.00376749	0.207083	0.473936	0.00384951	0.0845776	0.000874996	0.168903	0.562309	0.0845776	0.0607758	0.205754	0.00132894	0.47344	0.00434589	6.09965	6.88301	5.16584	8.94125	6.40491	1.61114	33.7249	37.375	5.84369e+06	0.207083	912.811	53.3178
778	1	1715	3044	108.913	34.2559	0.227878	0.0349503	0.468035	0.00393486	0.00183868	0.00602102	0.000233173	0.00301409	0.184373	1.00136e-05	0.0165167	0.00661469	0.00027895	0.040782	0	0.000125408	0	0	0.00532007	0.262828	0.473809	0.00926828	0.184383	0.00689364	0.0463014	0.66745	0.184383	0.0165167	0.227878	0.0349503	0.47197	0.011107	5.81001	8.74568	2.92721	5.70627	2.60619	3.53316	36.6986	51.6	6.59399e+06	0.262828	966.835	627.18
779	1	1716	3046	108.915	34.2566	0.0899062	0.0140467	0.594812	0.00599432	0.00102711	0.000754833	0.000173092	0.00300503	0.111395	0	0.0209498	0.000269413	0.00141907	0.151011	0	0.000228405	0.000166416	0	0.00483608	0.103953	0.601834	0.00393295	0.111395	0.00168848	0.156247	0.717162	0.111395	0.0209498	0.0899062	0.0140467	0.600807	0.00496006	3.97053	7.00283	11.9092	5.17312	3.35938	3.25672	36.7635	45.9273	6794385	0.103953	986.392	656.135
780	1	1717	3047	108.913	34.2543	0.276579	0.00294971	0.423558	0.0412092	0.0236654	0.000498295	7.15256e-06	0.00221872	0.0324826	0	0.116276	0.000174046	1.4782e-05	0.0731168	0	0.000902653	6.81877e-05	0	0.00332928	0.279529	0.488433	0.00272417	0.0324826	0.000188828	0.0803666	0.52364	0.0324826	0.116276	0.276579	0.00294971	0.464767	0.0263896	5.01893	5.06084	7.53651	3.19766	3.11989	5.30396	35.451	56.7907	5889582	0.279529	1090.08	644.526
781	1	1718	3048	108.913	34.2565	0.254424	0.0311837	0.41321	0.0252385	0.00740719	0.00530434	0.000537395	0.00332832	0.153102	0.00108433	0.0355139	0.0026474	0.00330162	0.0505486	0	7.72476e-05	0.00775385	0	0.00533771	0.285607	0.445856	0.00917005	0.154186	0.00594902	0.0637174	0.608128	0.154186	0.0355139	0.254424	0.0311837	0.438449	0.0165772	4.91003	7.08333	4.13941	4.03517	5.56707	6.70435	35.5638	51.6	6739953	0.285607	955.487	610.427
782	1	1719	3049	108.913	34.2554	0.239059	0.00837612	0.352628	0.00486898	0.0114236	0.00015831	0.000230789	0.00269508	0.178846	0.000302315	0.0300021	0.0044508	5.67436e-05	0.15728	0	9.05991e-06	0.00670338	0	0.00290871	0.247435	0.368921	0.00308418	0.179149	0.00450754	0.166902	0.550851	0.179149	0.0300021	0.239059	0.00837612	0.357497	0.0145078	3.74544	5.67609	7.16711	5.46304	2.30028	6.7185	36.1996	56.7907	6.42233e+06	0.247435	860.331	623.218
783	1	1720	305	108.991	34.305	0.224272	0.013268	0.217884	0.00417995	0.0653601	0.00134706	2.81334e-05	0.0014863	0.251848	0.00132608	0.0897675	1.43051e-06	1.19209e-05	0.126419	0	0.000107288	0.00202131	0	0.000671864	0.23754	0.287424	0.0028615	0.253174	1.33514e-05	0.12922	0.542133	0.253174	0.0897675	0.224272	0.013268	0.222064	0.0682216	6.15045	8.036	4.9306	3.66767	6.96854	4.75024	32.8773	20.3077	2.40772e+06	0.23754	578.777	47.5227
784	1	1721	3050	108.912	34.256	0.276862	0.0279622	0.405481	0.0109367	0.00202322	0.00110912	0.000298977	0.0028162	0.174406	0	0.040031	0.0150218	0.00108528	0.0331469	0	0	0.00173426	0	0.00501728	0.304824	0.418441	0.0042243	0.174406	0.0161071	0.0419664	0.597071	0.174406	0.040031	0.276862	0.0279622	0.416418	0.00624752	3.26916	9.42982	5.90116	6.42653	4.47965	6.74676	33.9915	51.6	6510347	0.304824	974.016	160.082
785	1	1722	3051	108.912	34.2539	0.186282	0.0409803	0.643679	0.00329351	0.00132656	0.000326157	0.000198841	0.00180721	0.0796161	0.000498772	0.026381	0.00459862	0.000314713	0.006742	0	0	0.000154018	0	0.00377226	0.227262	0.648299	0.00233221	0.0801148	0.00491333	0.0106978	0.730247	0.0801148	0.026381	0.186282	0.0409803	0.646972	0.00365877	3.21153	3.8694	13.6704	2.08057	5.24437	3.01691	35.3451	56.7907	6195514	0.227262	931.601	79.1144
786	1	1723	3052	108.912	34.2568	0.241807	0.0368438	0.422164	0.00157309	0.00163221	0.00159121	0.000248909	0.00201082	0.187907	1.43051e-06	0.0204835	0.0299091	0.0063386	0.0366497	0	0	0.00114059	0	0.00379992	0.278651	0.425369	0.00385094	0.187908	0.0362477	0.0474896	0.617127	0.187908	0.0204835	0.241807	0.0368438	0.423737	0.00548315	4.85383	4.00404	6.23126	3.04402	4.0927	14.2317	34.9212	51.6	6.63973e+06	0.278651	1096.77	227.401
787	1	1724	3054	108.916	34.2558	0.215799	0.0255632	0.22691	0.00632477	0.0316782	0.00759315	2.6226e-05	0.0056119	0.231237	2.81334e-05	0.103971	0.0202785	0.00435591	0.111854	0	0.00335598	0.00373077	0	0.00104523	0.241363	0.264913	0.0132313	0.231265	0.0246344	0.120624	0.509381	0.231265	0.103971	0.215799	0.0255632	0.233234	0.0449095	5.34217	5.54205	5.89032	1.21168	-2.22702	2.20753	36.0013	45.9273	6462759	0.241363	785.733	815.482
788	1	1725	3058	108.921	34.2556	0.225729	0.0232639	0.347787	0.0874085	0.0396409	0.00370026	2.67029e-05	0.00413609	0.121208	0	0.0861182	0.00166607	0	0.0472765	0	0	0.0120368	0	2.38419e-06	0.248992	0.474836	0.00786305	0.121208	0.00166607	0.0593157	0.603908	0.121208	0.0861182	0.225729	0.0232639	0.435195	0.0475039	5.13898	7.53172	7.18745	5.85787	1.2755	4.07018	33.8309	21.1034	4.21153e+06	0.248992	1346.9	834.048
789	1	1726	3059	108.921	34.2565	0.29118	0.0193515	0.327976	0.0326357	0.0428991	0.0036912	7.86781e-05	0.00375366	0.0786061	0.00321484	0.144752	0.00295258	0.000315666	0.0368319	0	0.00841093	0.00271606	0	0.000233173	0.310531	0.403511	0.00752354	0.081821	0.00326824	0.048593	0.489641	0.081821	0.144752	0.29118	0.0193515	0.360612	0.0504227	5.23865	6.89496	4.8743	2.81632	4.97495	3.29374	35.2767	51.25	4.8938e+06	0.310531	1343.56	860.03
790	1	1727	3062	108.923	34.2546	0.225321	0.014761	0.416845	0.0115747	0.0214906	0.000507832	0	0.00437021	0.138994	3.33786e-06	0.022769	0.000825882	0	0.141234	0	0	0.000682354	0	0.00060606	0.240082	0.44991	0.00487804	0.138997	0.000825882	0.142538	0.593782	0.138997	0.022769	0.225321	0.014761	0.42842	0.0263686	4.44524	5.6779	5.30329	4.7447	3.64336	6.23814	36.1209	32.5385	4.5678e+06	0.240082	1517.54	812.344
791	1	1728	3063	108.922	34.2552	0.186185	0.0105896	0.237339	0.00303078	0.0128279	0.000135422	2.38419e-05	0.00283957	0.347352	9.67979e-05	0.0451741	0	0	0.153754	0	0	0	0	0.000651836	0.196774	0.253198	0.00299883	0.347448	0	0.154406	0.603549	0.347448	0.0451741	0.186185	0.0105896	0.24037	0.0158267	5.19396	6.55047	6.83887	3.16261	2.44463	3.72723	34.7606	32.5385	4656709	0.196774	1406.16	855.353
792	1	1729	3064	108.923	34.2556	0.144169	0.0431495	0.248837	0.0295382	0.0795016	0.00084734	4.91142e-05	0.0024457	0.403742	0	0.0109882	0.00214529	0	0.0338759	0	0	0.000710964	0	9.53674e-07	0.187318	0.357876	0.00334215	0.403742	0.00214529	0.0345879	0.76496	0.403742	0.0109882	0.144169	0.0431495	0.278375	0.0828438	4.98972	10.6821	4.50961	0.615904	6.01443	6.93368	35.4681	55.6364	5298030	0.187318	1513.5	890.035
793	1	1730	3065	108.923	34.2553	0.206964	0.0969052	0.327135	0.0151219	0.0947313	0.0011425	5.72205e-05	0.00251388	0.227348	0	0.00330257	0.00471592	0.000389576	0.0110712	0	0	0.00108051	0	0.00752115	0.303869	0.436988	0.00371361	0.227348	0.00510549	0.0196729	0.66805	0.227348	0.00330257	0.206964	0.0969052	0.342257	0.0984449	9.4631	10.824	4.76072	6.91535	12.8065	10.1754	35.5125	55.6364	5190552	0.303869	1557.6	848.352
794	1	1731	3066	108.923	34.2559	0.197184	0.0269308	0.36856	0.0343103	0.115556	0.0017252	5.00679e-05	0.00273991	0.111619	0	0.0107441	0.000296116	0	0.128451	0	0	0.000116348	0	0.00171757	0.224114	0.518426	0.00451517	0.111619	0.000296116	0.130285	0.63456	0.111619	0.0107441	0.197184	0.0269308	0.40287	0.120071	5.78724	3.386	4.61084	2.96875	4.46837	4.90522	35.5399	55.6364	5765083	0.224114	1547.38	906.924
795	1	1732	3067	108.924	34.2563	0.164641	0.00435257	0.355342	0.0914145	0.174433	0.00057745	1.38283e-05	0.0014739	0.094141	0	0.0182552	0.0112414	0	0.072711	0	0	0.00722933	0	0.0041728	0.168994	0.62119	0.00206518	0.094141	0.0112414	0.0841131	0.717396	0.094141	0.0182552	0.164641	0.00435257	0.446757	0.176498	6.7364	6.74938	4.63733	4.02976	3.68763	4.84857	35.8988	55.6364	6.23871e+06	0.168994	1421.24	869.804
796	1	1733	3068	108.923	34.2564	0.175972	0.00981569	0.567004	0.0112758	0.0742731	0.00879955	0	0.00258064	0.0391812	5.72205e-06	0.0312891	0.00393772	0	0.0738811	0	8.58307e-06	0.00197077	0	4.29153e-06	0.185788	0.652553	0.0113802	0.039187	0.00393772	0.0758648	0.703115	0.039187	0.0312891	0.175972	0.00981569	0.57828	0.0856533	5.45036	5.05765	5.7165	4.07999	2.66314	3.56664	35.5501	51.25	5.81623e+06	0.185788	1417.12	908.777
797	1	1734	307	108.991	34.3058	0.275718	0.0340109	0.456819	0.00709009	0.0280237	0.00528192	0	0.00261688	0.0728683	0.0056324	0.0842171	0.00153828	3.48091e-05	0.0190921	0	0	0.000585079	0	0.00647211	0.309729	0.491932	0.00789881	0.0785007	0.00157309	0.0261493	0.5727	0.0785007	0.0842171	0.275718	0.0340109	0.463909	0.0359225	1.76832	5.25725	8.24608	5.06965	3.4532	4.90264	33.5267	20.3077	2.18746e+06	0.309729	631.351	51.5041
798	1	1735	3070	108.922	34.2565	0.201735	0.0171938	0.610528	0.0169978	0.000452518	0.00996256	1.52588e-05	0.00208664	0.0781689	0	0.0118074	0.000664234	0.000453472	0.0446172	0	0	0.00209236	0	0.00322008	0.218929	0.627978	0.0120645	0.0781689	0.00111771	0.0499344	0.718211	0.0781689	0.0118074	0.201735	0.0171938	0.627525	0.012517	2.74982	9.02404	9.83778	2.35657	1.87314	2.71746	36.1039	51.25	5.38376e+06	0.218929	1347.21	881.158
799	1	1736	3073	108.925	34.2548	0.242089	0.016501	0.470023	0.0199347	0.0168982	0.01719	0.000223637	0.00557756	0.100844	1.09673e-05	0.0243073	0.00582457	0.000153065	0.0550861	0	0.00415468	0.0120277	0	0.00895214	0.25859	0.506855	0.0229912	0.100855	0.00597763	0.0804229	0.630691	0.100855	0.0243073	0.242089	0.016501	0.489957	0.0398893	5.80897	5.38393	8.30389	4.04487	3.26376	6.70974	35.933	47.122	5.43494e+06	0.25859	1347.98	731.465
800	1	1737	3074	108.924	34.2566	0.152767	0.0131931	0.374106	0.00873423	0.090281	0.0115175	0.000398159	0.00274038	0.180238	0.032733	0.0303946	0.00239468	0.00228643	0.0853171	0	0	0.00735426	0	0.00537109	0.16596	0.473122	0.0146561	0.212971	0.00468111	0.0982161	0.668015	0.212971	0.0303946	0.152767	0.0131931	0.382841	0.104937	5.27743	4.1743	8.06621	4.67344	2.01754	10.4341	36.0902	55.6364	6.37881e+06	0.16596	1301.09	761.166
801	1	1738	3075	108.928	34.2551	0.279821	0.0241332	0.465808	0.013382	0.0426764	0.000940323	1.71661e-05	0.00250959	0.0939054	0.00834084	0.0353065	0.00599194	5.67436e-05	0.0187321	0	0	0.00454235	0	0.00383615	0.303954	0.521867	0.00346708	0.102246	0.00604868	0.0271106	0.619239	0.102246	0.0353065	0.279821	0.0241332	0.47919	0.0461435	3.02265	6.15396	7.0223	1.82396	2.91592	5.56674	36.3636	54.6122	5863611	0.303954	1272.14	604.366
802	1	1739	3076	108.928	34.256	0.111722	0.0138397	0.4888	0.0185385	0.0651269	0.000776291	1.09673e-05	0.00321674	0.0949278	1.90735e-06	0.00985479	6.4373e-05	0	0.183335	0	0	0.00236845	0	0.00681496	0.125561	0.572465	0.004004	0.0949297	6.4373e-05	0.19312	0.671397	0.0949297	0.00985479	0.111722	0.0138397	0.507339	0.0691309	1.91382	4.99055	7.00894	3.63257	-2.28805	4.29627	37.56	54.6122	6387199	0.125561	1074.94	616.34
803	1	1740	3077	108.927	34.2561	0.183844	0.020309	0.450658	0.0851445	0.0992332	0.000830173	3.09944e-05	0.0032649	0.0981445	0.00014019	0.0359979	4.57764e-05	0	0.0213432	0	0	9.67979e-05	0	0.000797749	0.204153	0.635036	0.00412607	0.0982847	4.57764e-05	0.0223575	0.737306	0.0982847	0.0359979	0.183844	0.020309	0.535802	0.103359	2.31751	6.65556	5.51085	2.87081	4.41103	4.56414	35.516	54.6122	6.02574e+06	0.204153	1167.99	669.874
804	1	1741	3079	108.93	34.2558	0.299306	0.0170503	0.405855	0.00141096	0.0304914	0.000840187	0	0.00365639	0.138883	0.00489092	0.0813823	0.000212193	0	0.00838757	0	3.33786e-06	0.00239897	0	0.00522995	0.316356	0.437757	0.00449657	0.143774	0.000212193	0.0160222	0.581136	0.143774	0.0813823	0.299306	0.0170503	0.407266	0.0349879	4.95315	6.02482	7.22462	2.49947	8.48048	3.09142	38.5751	54.6122	6.51895e+06	0.316356	1255.92	811.689
805	1	1742	308	108.992	34.3063	0.273984	0.0345149	0.401804	0.00587749	0.00152588	0.000673294	0.000103951	0.00239897	0.13056	0.00801277	0.0784335	0.00379419	0.00261307	0.0456605	0	0	0.000655651	0	0.00931311	0.308499	0.409207	0.00317621	0.138573	0.00640726	0.0557036	0.542943	0.138573	0.0784335	0.273984	0.0345149	0.407681	0.00470209	4.21238	5.44489	4.92686	0.926478	4.30991	4.29506	32.2313	20.3077	1614053	0.308499	578.877	38.8867
806	1	1743	3080	108.931	34.2558	0.2784	0.00690412	0.470047	0.00453043	0.0114841	0.0100703	0.000135422	0.00205135	0.0683479	0.000914097	0.0243077	0.00175571	7.05719e-05	0.114272	0	7.96318e-05	6.67572e-06	0	0.00661993	0.285305	0.486062	0.0122571	0.069262	0.00182629	0.120981	0.566667	0.069262	0.0243077	0.2784	0.00690412	0.474577	0.0237412	5.2546	7.93761	4.63509	2.79486	2.52494	1.50971	36.3431	54.8235	6776021	0.285305	1102.71	828.916
807	1	1744	3081	108.931	34.2548	0.377385	0.0119009	0.308926	0.00645924	0.00310516	0.00126171	3.95775e-05	0.00220108	0.211564	0.00869799	0.0231624	0.00079155	0.00024271	0.0318379	0	0.000139713	0.000386715	0	0.0118966	0.389286	0.31849	0.00350237	0.220262	0.00103426	0.0442634	0.533556	0.220262	0.0231624	0.377385	0.0119009	0.315385	0.00660753	4.73632	5.92531	4.59515	3.01911	2.27157	4.68736	35.5536	44.0488	6.13537e+06	0.389286	1113.92	800.255
808	1	1745	3082	108.934	34.2553	0.305626	0.00382471	0.273142	0.000713825	0.0104456	0.00285292	0.000122547	0.00129795	0.193508	0.0117598	0.0545335	0.000963211	0.000180244	0.129076	0	0	0.000258446	0	0.0116954	0.309451	0.284301	0.00427342	0.205268	0.00114346	0.14103	0.482083	0.205268	0.0545335	0.305626	0.00382471	0.273856	0.014719	5.07894	7.93194	5.56291	4.14786	3.33983	11.2325	35.0887	45.0698	6.71095e+06	0.309451	1156.95	232.131
809	1	1746	3083	108.934	34.2564	0.298578	0.0139298	0.356698	0.00297356	0.0118194	0.000683308	0.000299454	0.00177527	0.173144	0.0324087	0.0783744	0.000308514	0.000102043	0.0210614	0	0.000172138	0.00236988	0	0.00509977	0.312508	0.371491	0.00275803	0.205553	0.000410557	0.0289059	0.547393	0.205553	0.0783744	0.298578	0.0139298	0.359672	0.0145774	4.96968	8.94336	9.07371	4.66961	4.26599	5.15164	35.7039	89.027	6748735	0.312508	1039.7	332.536
810	1	1747	3085	108.934	34.2568	0.423616	0.0111094	0.327381	0.00263023	0.00609064	0.00105762	0.000565529	0.00243521	0.0753608	0.00358057	0.107452	0.000525475	0.000206947	0.0224323	0	0	0	0	0.0155559	0.434725	0.336102	0.00405836	0.0789413	0.000732422	0.0379882	0.415521	0.0789413	0.107452	0.423616	0.0111094	0.330011	0.010149	3.11011	5.98047	7.99446	4.48857	1.05824	6.90436	35.5809	89.027	6.59143e+06	0.434725	984.474	231.834
811	1	22	1033	108.975	34.2923	0.281643	0.00348568	0.331892	0.000644684	0.0001688	0.000526428	3.8147e-06	0.000764847	0.132098	4.76837e-07	0.0284476	0.000401497	0.000538826	0.217668	0	0	0.000804424	0	0.000911236	0.285129	0.332706	0.00129509	0.132099	0.000940323	0.219384	0.466099	0.132099	0.0284476	0.281643	0.00348568	0.332537	0.00146389	5.38151	5.85835	5.27151	2.1621	3.5146	4.6557	30.6931	13.7647	3.53207e+06	0.285129	830.232	862.13
812	1	23	1034	108.975	34.2908	0.316253	0.0167923	0.28395	0.000846863	0.0774741	0.00509834	0	0.00153875	0.163987	0	0.0200472	0.00259256	1.19209e-05	0.110826	0	0	0.000142574	0	0.000372887	0.333045	0.362271	0.0066371	0.163987	0.00260449	0.111408	0.532895	0.163987	0.0200472	0.316253	0.0167923	0.284797	0.0841112	6.42576	6.87368	9.89094	6.18475	0.885897	5.24813	32.8294	16.2	3640683	0.333045	929.399	827.767
813	1	24	1035	108.975	34.2916	0.173942	0.00352001	0.177297	0.018796	0.00482416	0.00095892	0.00019598	0.00529814	0.393813	0.00822496	0.0215321	0.0114007	0.0127859	0.146832	0	0.000315189	0.00152683	0	0.00869608	0.177462	0.200917	0.00645304	0.402038	0.0241866	0.167411	0.601183	0.402038	0.0215321	0.173942	0.00352001	0.196093	0.0112772	2.3118	4.27125	5.46689	5.58828	2.82631	5.92395	30.4539	16.2	3387379	0.177462	924.33	757.179
814	1	25	1036	108.976	34.2908	0.133605	0.0127668	0.22432	0.00567818	0.0298791	0.001122	0	0.000204563	0.229499	1.28746e-05	0.00797319	3.76701e-05	5.24521e-06	0.354236	0	0	0.000268459	0	0.000295639	0.146372	0.259877	0.00132656	0.229512	4.29153e-05	0.354896	0.490703	0.229512	0.00797319	0.133605	0.0127668	0.229998	0.0312057	6.97027	9.25536	4.00004	7.40991	6.5322	2.50959	31.6638	16.2	3.17727e+06	0.146372	878.112	802.053
815	1	26	1037	108.979	34.2924	0.293751	0.018549	0.318097	0.0101004	0.0015831	0.00522041	3.05176e-05	0.000912189	0.18608	0.00176477	0.0289321	0.00281763	0.00576115	0.118763	0	0	6.7234e-05	0	0.00509167	0.3123	0.32978	0.00616312	0.187845	0.00857878	0.1264	0.522024	0.187845	0.0289321	0.293751	0.018549	0.328197	0.00774622	6.19178	6.83058	7.72409	2.9309	3.03491	9.48624	32.7781	19.4286	2.70965e+06	0.3123	666.618	34.4431
816	1	27	1038	108.976	34.2923	0.308231	0.00737619	0.433216	0.00182533	0	0.00389814	5.72205e-06	0.00111628	0.07793	0.000112057	0.0218735	0.00219822	0.00622702	0.117501	0	2.6226e-05	0.00151348	0	0.0162973	0.315608	0.435041	0.00502014	0.078042	0.00842524	0.135991	0.517991	0.078042	0.0218735	0.308231	0.00737619	0.435041	0.00502014	5.89365	5.47201	6.21165	2.96289	2.0182	3.64366	31.1272	15.1111	2.75694e+06	0.315608	823.316	757.61
817	1	28	1039	108.975	34.2899	0.315167	0.014503	0.255031	0.0048151	0.0318027	0.000652313	0	0.00187445	0.228292	0	0.0262465	0	0.00248766	0.111088	0	0	0.00234318	0	0.00569153	0.32967	0.291648	0.00252676	0.228292	0.00248766	0.119129	0.522467	0.228292	0.0262465	0.315167	0.014503	0.259846	0.0343294	4.81402	4.62235	4.58524	5.14863	4.23519	6.00654	32.3235	16.2	3260982	0.32967	994.177	873.851
818	1	29	104	108.992	34.3127	0.321463	0.024622	0.238733	0.0262284	0.0760732	0.00119734	6.34193e-05	0.00241756	0.0317168	0.0810089	0.195274	2.28882e-05	0	0.000815392	0	0	0.000310421	0	1.57356e-05	0.346085	0.341035	0.00367832	0.112726	2.28882e-05	0.00117922	0.37643	0.112726	0.195274	0.321463	0.024622	0.264962	0.0797515	5.7446	6.68783	9.39467	7.43196	16.8628	4.89212	30.8606	20	314233	0.346085	692.467	34.4042
819	1	30	1040	108.98	34.2908	0.268897	0.00208426	0.486775	0.0177708	0.00834942	0.000600338	1.43051e-05	0.00292635	0.0100965	0.000534534	0.0662518	7.20024e-05	0.000814915	0.126811	0	0	0.00719404	0	0.000203133	0.270981	0.512896	0.00354099	0.0106311	0.000886917	0.134813	0.526533	0.0106311	0.0662518	0.268897	0.00208426	0.504546	0.0118904	9.20377	6.22908	4.85989	13.0924	9.40837	2.78033	34.1898	14.3077	3.50846e+06	0.270981	750.292	38.3355
820	1	31	1041	108.981	34.2924	0.291773	0.0624857	0.459985	0.00937653	0.000411034	0.00536108	7.62939e-05	0.00235033	0.0993972	5.72205e-06	0.0474153	0.00208807	0.00104237	0.0144505	0	1.85966e-05	0.00288057	0	0.000823498	0.354259	0.469772	0.0077877	0.0994029	0.00313044	0.0182328	0.576957	0.0994029	0.0474153	0.291773	0.0624857	0.469361	0.00819874	5.63474	3.70825	2.15506	2.34564	1.26018	6.66761	31.722	12.4	3.67814e+06	0.354259	664.995	38.4151
821	1	32	1042	108.982	34.2911	0.148698	0.00066185	0.512942	0.000347614	6.29425e-05	0.000371456	9.05991e-06	0.00566435	0.00433397	0	0.0464172	0.000491619	2.38419e-06	0.2792	0	0	0.000339985	0	0.000457764	0.14936	0.513352	0.00604486	0.00433397	0.000494003	0.279997	0.523731	0.00433397	0.0464172	0.148698	0.00066185	0.513289	0.00610781	3.42759	8.60209	11.0839	3.30042	5.67368	5.8326	31.9544	11.1667	3860232	0.14936	823.249	41.7257
822	1	33	1043	108.984	34.2904	0.302669	0.0920992	0.0957861	0.0024662	0.00227833	0.00760412	0.00018549	0.00262833	0.410636	0.022625	0.0230312	0.00427485	0.000978947	0.019609	0	0.00411797	0.000913143	0	0.00791979	0.394768	0.100531	0.0104179	0.433261	0.00525379	0.0327373	0.521585	0.433261	0.0230312	0.302669	0.0920992	0.0982523	0.0126963	9.76164	-0.157483	2.73287	1.22135	2.26032	-3.30048	33.1336	10.3636	3.16175e+06	0.394768	764.664	35.6698
823	1	34	1044	108.985	34.2896	0.393405	0.0262737	0.224966	0.00441599	0.0137424	0.00465345	0	0.00327635	0.0931039	0.000335217	0.173965	4.29153e-06	0	0.050755	0	8.05855e-05	0.0107293	0	0.000293732	0.419679	0.243124	0.0079298	0.0934391	4.29153e-06	0.0618587	0.344158	0.0934391	0.173965	0.393405	0.0262737	0.229382	0.0216722	4.84656	6.72752	6.28558	1.52562	1.25167	4.00748	34.682	10.3636	2.56165e+06	0.419679	562.735	41.5767
824	1	35	1045	108.984	34.2906	0.349737	0.0459156	0.256026	0.00375986	0.00435066	0.00913763	0.000169754	0.001616	0.232328	0.0015974	0.0284872	0.0124154	0.00222826	0.0437465	0	0.00206375	0.00235415	0	0.00406694	0.395653	0.264136	0.0109234	0.233925	0.0146437	0.0522313	0.507388	0.233925	0.0284872	0.349737	0.0459156	0.259786	0.015274	5.02267	5.26951	3.37228	4.49793	5.03091	7.43591	33.4515	10.3636	3330271	0.395653	762.472	37.7324
825	1	36	1047	108.986	34.2907	0.354053	0.0630789	0.0639663	0.00947475	0.0128646	0.022902	7.62939e-06	0.00226545	0.4272	0.0168762	0.0180097	5.67436e-05	0.000544071	0.00367928	0	0	0.000204563	0	0.00477886	0.417132	0.0863056	0.0251751	0.444077	0.000600815	0.00869989	0.538681	0.444077	0.0180097	0.354053	0.0630789	0.073441	0.0380397	5.90726	3.06221	6.20634	6.06668	3.51107	-1.56106	33.4583	10.3636	3.14604e+06	0.417132	707.166	43.4342
826	1	37	1048	108.983	34.2901	0.347215	0.0301261	0.124382	0.00358105	0.00208998	0.00110817	1.95503e-05	0.00202227	0.39768	0.00370264	0.0197539	8.39233e-05	0.000644207	0.0643787	0	0.00251102	0.000531673	0	0.000169754	0.377341	0.130053	0.00314999	0.401383	0.00072813	0.0675912	0.530883	0.401383	0.0197539	0.347215	0.0301261	0.127963	0.00523996	2.97764	3.14221	9.40367	5.21635	5.49834	5.8508	33.5575	14.8	3.03132e+06	0.377341	679.858	32.4904
827	1	38	1049	108.987	34.2904	0.176426	0.0411134	0.488742	0.0278788	0.00297642	0.0119586	0.000172138	0.00428486	0.108616	0.0457177	0.0510683	4.29153e-06	8.63075e-05	0.0199709	0	0	0.01653	0	0.00408411	0.217539	0.519597	0.0164156	0.154334	9.05991e-05	0.0409555	0.644629	0.154334	0.0510683	0.176426	0.0411134	0.516621	0.019392	2.21671	7.12439	6.13325	1.89864	1.58136	4.86191	34.0702	12	2.61253e+06	0.217539	632.751	37.6017
828	1	39	105	108.991	34.3127	0.360156	0.0243225	0.100738	0.00392389	0.0125203	0.000103951	7.62939e-06	0.00257444	0.406068	0.00214815	0.0860462	0	0	0.00121927	0	9.53674e-06	0.000162125	0	0	0.384478	0.117182	0.00268602	0.408216	0	0.00139093	0.525937	0.408216	0.0860462	0.360156	0.0243225	0.104662	0.0152063	6.54759	2.78894	2.4595	5.01164	9.53935	2.9179	30.659	20	295582	0.384478	715.037	33.6601
829	1	40	1050	108.987	34.2912	0.317861	0.0860662	0.15097	0.0380268	0.0144763	0.00725794	4.76837e-06	0.00214338	0.350067	0.00125599	0.0172739	0.000207901	0.00216961	0.01125	0	1.90735e-06	9.25064e-05	0	0.00069809	0.403927	0.203473	0.00940609	0.351323	0.00237751	0.012219	0.562946	0.351323	0.0172739	0.317861	0.0860662	0.188997	0.0238824	6.15949	1.24838	5.38603	1.20652	6.58692	8.76498	32.0535	12.4286	2.79627e+06	0.403927	577.776	39.0387
830	1	41	1051	108.988	34.2905	0.244115	0.0103083	0.615607	0.000473499	0.000228882	0.00093174	1.66893e-05	0.00158024	0.00384665	0	0.0337276	0	0.000588894	0.0866776	0	0	0.00115633	0	0.000741959	0.254423	0.616309	0.00252867	0.00384665	0.000588894	0.0885758	0.622684	0.00384665	0.0337276	0.244115	0.0103083	0.61608	0.00275755	4.75953	3.15261	4.9696	1.46206	4.5577	-0.367634	36.1893	10.875	1.86952e+06	0.254423	572.282	47.9077
831	1	42	1052	108.989	34.2917	0.387973	0.0532923	0.215604	0.0128484	0.00584555	0.0115461	0.000264168	0.00441265	0.124455	0.00894594	0.147248	0.000148296	0.00387716	0.0182233	0	0	7.10487e-05	0	0.00506353	0.441265	0.234298	0.016223	0.133401	0.00402546	0.0235395	0.374976	0.133401	0.147248	0.387973	0.0532923	0.228452	0.0220685	5.11101	10.3809	3.70139	7.12063	1.6273	2.97822	35.451	10.875	1.9519e+06	0.441265	756.341	24.4038
832	1	43	1053	108.991	34.29	0.346543	0.00720501	0.138472	0.0241432	0.0516391	0.0049901	8.15392e-05	0.00241661	0.0449882	0.00587225	0.277618	1.4782e-05	0.000193596	0.0884962	0	0.000107288	0.00721598	0	3.33786e-06	0.353748	0.214254	0.00748825	0.0508604	0.000208378	0.0958228	0.266731	0.0508604	0.277618	0.346543	0.00720501	0.162615	0.0591273	9.2611	6.95425	10.5101	1.48206	5.25569	4.68859	38.0624	7.5	854559	0.353748	631.354	48.5776
833	1	44	1054	108.991	34.2919	0.226089	0.0280318	0.36378	0.0467734	0.0207043	0.00695658	0.000199318	0.00362921	0.00511169	0.00029707	0.285787	0	0	0.0109506	0	1.23978e-05	0.0015173	0	0.000160694	0.254121	0.431257	0.0107851	0.00540876	0	0.012641	0.447154	0.00540876	0.285787	0.226089	0.0280318	0.410553	0.0314894	3.6956	4.88748	3.29052	3.85004	-3.25781	7.84977	34.8871	6	1.20046e+06	0.254121	628.363	35.9214
834	1	45	1055	108.99	34.2919	0.395595	0.00103712	0.145251	0.00436878	0.0125017	0.0021801	0.00107479	0.000882626	0.0541444	0.00872612	0.306145	0	0	0.0664878	0	0	0	0	0.00145578	0.396632	0.162122	0.00413752	0.0628705	0	0.0680933	0.220404	0.0628705	0.306145	0.395595	0.00103712	0.14962	0.0166392	5.6208	2.04091	6.65723	1.69574	-1.53302	4.33578	34.9725	6	1.32875e+06	0.396632	655.061	36.7839
835	1	46	1056	108.887	34.2876	0.281579	0.00476551	0.156106	0.00624847	0.0294738	0.005229	0.000591278	0.00221396	0.0147672	0.00535965	0.359396	0	0	0.131692	0	0.000106812	0.00247097	0	0	0.286344	0.191829	0.00803423	0.0201268	0	0.13427	0.21463	0.0201268	0.359396	0.281579	0.00476551	0.162355	0.037508	8.16114	12.2293	7.81317	1.23	7.83633	-0.215997	34.6478	17.6	2.58135e+06	0.286344	589.989	33.8959
836	1	47	1057	108.888	34.2878	0.378309	0.0333524	0.0866208	0.0175896	0.0617623	0.00528145	0	0.00206184	0.00183392	0	0.401649	0	1.90735e-05	0.010983	0	0	0.000426292	0	0.000111103	0.411661	0.165973	0.00734329	0.00183392	1.90735e-05	0.0115204	0.17515	0.00183392	0.401649	0.378309	0.0333524	0.10421	0.0691056	4.65948	0.243415	5.93568	-1.21155	18.7452	1.59733	33.0994	17.6	2.34714e+06	0.411661	617.635	33.8021
837	1	48	1058	108.887	34.2882	0.291545	0.0189266	0.211906	0.0120358	0.0193324	0.00140524	6.86646e-05	0.00163555	0.058917	0.00614977	0.285244	0	0	0.0885315	0	0	0.00430155	0	0	0.310472	0.243274	0.00310946	0.0650668	0	0.092833	0.305301	0.0650668	0.285244	0.291545	0.0189266	0.223942	0.0224419	6.59827	8.39337	13.4068	4.44106	5.17165	7.87209	33.8104	15.6	2.57688e+06	0.310472	595.512	33.9953
838	1	49	1059	108.888	34.2884	0.297288	0.0328631	0.00609398	0.00908327	0.00212097	0.000985146	2.14577e-05	0.00185585	0.501741	0.0628572	0.0403585	4.76837e-07	3.62396e-05	0.0441852	0	4.76837e-07	0	0	0.000469685	0.330152	0.0172982	0.00286245	0.564598	3.67165e-05	0.0446944	0.521902	0.564598	0.0403585	0.297288	0.0328631	0.0151772	0.00498342	9.18222	6.35918	12.1496	7.27421	6.90459	-1.15575	33.513	10.2	2.2548e+06	0.330152	621.19	34.0182
839	1	50	106	108.991	34.3133	0.284348	0.0392442	0.0111341	0.0168629	0.0513148	0.000326633	0	0.00222063	0.529757	0.031774	0.00566196	0.0112758	0.00882435	0.00595903	0	0	0.000957012	0	0.000339985	0.323592	0.0793118	0.00254726	0.561531	0.0201001	0.00725603	0.611616	0.561531	0.00566196	0.284348	0.0392442	0.027997	0.0538621	6.62873	4.2479	4.79751	4.13322	7.01633	-6.29337	31.9305	20	329018	0.323592	648.101	27.0482
840	1	51	1060	108.887	34.2889	0.343092	0.00986099	0.170882	0.00948	0.0139813	0.00665951	0.000311852	0.00192261	0.0455251	0.00672674	0.312743	1.52588e-05	0	0.0732384	0	3.19481e-05	0.00542736	0	2.67029e-05	0.352953	0.194343	0.00889397	0.0522518	1.52588e-05	0.0787997	0.248762	0.0522518	0.312743	0.343092	0.00986099	0.180362	0.0228753	5.31038	2.6554	9.6253	5.54025	6.75194	6.10116	33.5301	10.2	2.49381e+06	0.352953	600.298	33.0956
841	1	52	1061	108.888	34.2889	0.311215	0.0213623	0.135875	0.00193596	0.00426006	0.00038147	4.57764e-05	0.00330973	0.343623	0.0506954	0.102962	0.000225067	0.000391483	0.0224891	0	0	2.86102e-05	0	0.00119925	0.332578	0.142071	0.00373697	0.394318	0.00061655	0.0237169	0.489431	0.394318	0.102962	0.311215	0.0213623	0.137811	0.00799704	7.10684	4.32926	6.32513	7.64016	6.72234	9.65604	34.0907	10.2	2.11757e+06	0.332578	664.993	34.2652
842	1	53	1062	108.888	34.2879	0.325262	0.0234599	0.122861	0.0123434	0.0506954	0.00271606	3.33786e-06	0.00196505	0.0584946	0.0015893	0.387172	2.81334e-05	0	0.00915623	0	0	0.00283003	0	0.00142336	0.348722	0.1859	0.00468445	0.0600839	2.81334e-05	0.0134096	0.249079	0.0600839	0.387172	0.325262	0.0234599	0.135205	0.0553799	1.88343	5.05949	9.07588	-2.40711	17.4346	8.06294	34.0633	17.6	2173146	0.348722	682.719	31.1133
843	1	54	1063	108.89	34.288	0.360857	0.0321913	0.139491	0.004601	0.0476785	0.00633526	0.000169277	0.00227404	0.00799608	0.00830603	0.383932	0	0	0.00228691	0	0	0.00358248	0	0	0.393048	0.19177	0.00877857	0.0163021	0	0.00616884	0.208545	0.0163021	0.383932	0.360857	0.0321913	0.144092	0.056457	3.38566	1.13218	9.07549	2.59544	14.0842	6.34746	35.6869	23.4	2686371	0.393048	654.292	34.7674
844	1	55	1064	108.888	34.2882	0.256919	0.00278616	0.141341	0.0327959	0.0177822	0.00165749	0.000103951	0.00167894	0.0821295	0.00165319	0.44155	9.10759e-05	0	0.0173955	0	0.000155926	0.00191402	0	6.67572e-06	0.259706	0.191919	0.00344038	0.0837827	9.10759e-05	0.0195117	0.277489	0.0837827	0.44155	0.256919	0.00278616	0.174137	0.0212226	15.8841	7.98966	13.281	2.59142	-1.0662	1.16454	33.9813	10.2	2.09681e+06	0.259706	698.147	32.511
845	1	56	1065	108.892	34.288	0.330233	0.0442767	0.238794	0.00699949	0.0447044	0.00107098	0	0.00198412	0.00689602	0.000579357	0.322472	2.47955e-05	0	0.000657558	0	0	0.00111771	0	1.90735e-06	0.374509	0.290498	0.0030551	0.00747538	2.47955e-05	0.00196552	0.300449	0.00747538	0.322472	0.330233	0.0442767	0.245793	0.0477595	4.31386	8.75807	10.1965	-1.95137	2.85527	5.75491	35.1434	20.1081	3.43459e+06	0.374509	465.192	30.5147
846	1	57	1066	108.895	34.288	0.249728	0.0123196	0.215278	0.0053277	0.0822763	0.0131941	7.15256e-06	0.00262308	0.171808	0.0945978	0.124087	0.000339508	0	0.0248833	0	0.00240707	0.000943661	0	0.000148296	0.262047	0.302882	0.0158243	0.266406	0.000339508	0.0284142	0.490514	0.266406	0.124087	0.249728	0.0123196	0.220605	0.0981007	3.3211	5.40297	4.16273	7.00273	11.5455	8.05089	32.1697	52.5	1406956	0.262047	533.764	30.0097
847	1	58	1067	108.893	34.2851	0.328137	0.00277424	0.458564	0.0033288	0.000180244	0.000849724	6.86646e-05	0.00117922	0.0750442	0.00323248	0.031116	5.19753e-05	0.000685215	0.0388846	0	0	4.76837e-07	0	0.055903	0.330912	0.462073	0.00209761	0.0782766	0.00073719	0.0947881	0.539215	0.0782766	0.031116	0.328137	0.00277424	0.461893	0.00227785	4.25636	9.78599	5.02797	3.18458	10.9955	2.08949	32.5731	13.8261	2.74093e+06	0.330912	261.268	20.4057
848	1	59	1068	108.897	34.2851	0.351664	0.0109491	0.295708	0.00859547	0.0230303	0.00355578	0.000127316	0.00359392	0.0490131	0.040494	0.188179	0.000200272	0.000124454	0.0225959	0	0	0.000831604	0	0.00127125	0.362613	0.327333	0.00727701	0.0895071	0.000324726	0.0247664	0.383624	0.0895071	0.188179	0.351664	0.0109491	0.304303	0.0303073	6.31452	5.86736	4.79201	3.7515	1.24754	5.58832	35.6253	16.7143	1.18635e+06	0.362613	386.889	33.3749
849	1	60	1069	108.9	34.288	0.312419	0.00893736	0.0250416	0.00401258	0.0266175	0.0101404	0.000139713	0.0152817	0.459229	0.0881796	0.0439939	9.58443e-05	1.57356e-05	0.00588465	0	6.67572e-06	2.86102e-06	0	1.90735e-06	0.321357	0.0556717	0.0255618	0.547408	0.00011158	0.00589609	0.540462	0.547408	0.0439939	0.312419	0.00893736	0.0290542	0.0521793	14.5704	6.7289	1.06498	1.54368	10.3606	3.31002	33.3524	16.8	1654179	0.321357	720.074	36.249
850	1	61	107	108.99	34.313	0.34001	0.0308557	0.275293	0.013978	0.029808	0.00298595	1.38283e-05	0.0032115	0.142771	0.056201	0.104545	0	0	0.000263214	0	0	5.72205e-05	0	6.19888e-06	0.370865	0.319079	0.00621128	0.198972	0	0.000326633	0.468062	0.198972	0.104545	0.34001	0.0308557	0.289271	0.0360193	4.63823	5.82091	2.23472	4.00264	10.0256	3.49924	30.6111	20	274164	0.370865	725.823	33.7776
851	1	62	1070	108.904	34.288	0.292981	0.0135241	0.275209	0.00669479	0.00255537	0.00684452	5.72205e-06	0.00293684	0.26162	0.112773	0.0203309	4.48227e-05	1.00136e-05	0.00444841	0	0	0	0	2.14577e-05	0.306505	0.28446	0.00978708	0.374393	5.48363e-05	0.00446987	0.555867	0.374393	0.0203309	0.292981	0.0135241	0.281904	0.0123425	9.12919	5.2146	10.2418	5.61308	3.70523	7.76341	30.7307	16.8	1.63462e+06	0.306505	421.685	45.0099
852	1	63	1071	108.909	34.288	0.31629	0.00634813	0.173281	0.00327825	0.00398159	0.0107574	1.90735e-05	0.00270939	0.345191	0.109488	0.0244198	0	5.29289e-05	0.00405598	0	0	1.14441e-05	0	0.000115395	0.322639	0.180541	0.0134859	0.454679	5.29289e-05	0.00418282	0.539218	0.454679	0.0244198	0.31629	0.00634813	0.176559	0.0174675	-0.122266	6.78459	10.2054	2.83515	0.879173	5.05723	34.4598	14.7	2.86342e+06	0.322639	590.835	42.4293
853	1	64	1072	108.912	34.288	0.361119	0.00211286	0.306472	0.00278711	0.00119257	0.00435257	0.000470161	0.00400877	0.173257	0.0460281	0.0414338	0	2.47955e-05	0.0567307	0	0	0	0	1.04904e-05	0.363232	0.310452	0.0088315	0.219285	2.47955e-05	0.0567412	0.49254	0.219285	0.0414338	0.361119	0.00211286	0.309259	0.0100241	7.69821	6.55336	3.39355	4.39313	4.04913	7.89487	31.4793	36.4	2.59464e+06	0.363232	572.386	34.2789
854	1	65	1073	108.915	34.288	0.275789	0.0162454	0.205644	0.00699043	0.00110054	0.00511646	3.38554e-05	0.00200892	0.331645	0.117916	0.0214872	0.000700474	5.81741e-05	0.0141077	0	0	0	0	0.00113344	0.292035	0.213735	0.00715923	0.449561	0.000758648	0.0152645	0.552539	0.449561	0.0214872	0.275789	0.0162454	0.212634	0.00825977	1.14878	4.22494	7.21591	5.43774	4.23167	7.0636	31.8006	22.6667	1.33459e+06	0.292035	551.283	44.177
855	1	66	1074	108.921	34.288	0.365043	0.034142	0.240954	0.00967312	0.0423551	0.00357676	0.000236988	0.00370312	0.105288	0.0415134	0.146767	0	0.000583649	0.00217867	0	0	4.673e-05	0	0.00392914	0.399185	0.292982	0.00751686	0.146801	0.000583649	0.00616455	0.405787	0.146801	0.146767	0.365043	0.034142	0.250627	0.0498719	0.749096	1.75324	16.2927	7.78256	8.04919	6.48443	35.6458	37.9091	4.2065e+06	0.399185	425.349	48.2971
856	1	67	1075	108.918	34.2871	0.198054	0.00378609	0.482835	0.00227642	0.0319943	0.00134134	0.00022459	0.00113297	0.00105762	0.00410414	0.193341	0	0	0.0638351	0	0	0.0159364	0	0	0.20184	0.517106	0.0026989	0.00516176	0	0.0798521	0.520862	0.00516176	0.193341	0.198054	0.00378609	0.485111	0.0346932	7.11573	9.59312	6.12789	2.36242	-0.437871	7.24997	34.6956	25.3333	2.91043e+06	0.20184	560.96	33.6716
857	1	68	1076	108.924	34.287	0.350919	0.000387669	0.355518	0.0221734	6.91414e-05	0.00403643	3.71933e-05	0.00191975	0.10295	3.57628e-05	0.0542588	0.00893259	0.0076499	0.0859661	0	7.62939e-06	0.00247717	0	0.00103617	0.351307	0.377761	0.00599337	0.102985	0.0165825	0.0911121	0.486704	0.102985	0.0542588	0.350919	0.000387669	0.377692	0.00606251	5.21499	7.95286	5.70147	3.69106	3.5035	14.0182	35.1092	49.75	5116742	0.351307	699.633	848.732
858	1	69	1077	108.926	34.288	0.360561	0.0160694	0.289806	0.0108981	0.0157051	0.00505447	6.19888e-05	0.00764656	0.0708175	0.0429807	0.145405	3.33786e-06	1.19209e-05	0.0330682	0	0	3.8147e-05	0	0.00186729	0.376631	0.31641	0.012763	0.113798	1.52588e-05	0.0349779	0.39999	0.113798	0.145405	0.360561	0.0160694	0.300704	0.0284681	4.88408	7.47054	7.19005	5.47497	3.08989	4.24467	34.4974	73.0435	4291576	0.376631	692.778	862.215
859	1	70	1078	108.928	34.288	0.367201	0.0249577	0.167994	0.016715	0.0969124	0.0056901	0.000373363	0.0023222	0.085207	0.034977	0.193292	2.86102e-06	2.86102e-06	0.00268269	0	0	0.00126314	0	0.000406742	0.392159	0.281621	0.00838566	0.120184	5.72205e-06	0.00435257	0.375214	0.120184	0.193292	0.367201	0.0249577	0.184709	0.105298	0.819915	3.53564	16.7911	0.833803	17.1987	6.43523	36.0389	38.7805	4492968	0.392159	620.362	767.414
860	1	71	1079	108.932	34.288	0.430375	0.00110006	0.271499	0.00811338	0.0136232	0.00132513	6.1512e-05	0.00228834	0.040885	0.0344524	0.164197	0	1.19209e-05	0.03162	0	0	0	0	3.48091e-05	0.431475	0.293235	0.00367498	0.0753374	1.19209e-05	0.0320678	0.337795	0.0753374	0.164197	0.430375	0.00110006	0.279612	0.0172982	3.68464	3.96404	6.66057	5.78268	4.12415	3.07376	32.1868	25.4286	3399905	0.431475	681.343	522.908
861	1	168	123	108.933	34.3086	0.379809	0.0562448	0.170547	0.00254822	0.00928974	0.00687694	4.86374e-05	0.00145721	0.259224	0.0252013	0.0837197	8.67844e-05	0.000229359	0.00396633	0	0	0.000111103	0	0.000639915	0.436054	0.182384	0.0083828	0.284426	0.000316143	0.00471735	0.449992	0.284426	0.0837197	0.379809	0.0562448	0.173095	0.0176725	12.4285	5.73197	1.65813	-0.383465	2.28673	4.80223	31.2708	33.1765	2.29955e+06	0.436054	912.819	183.79
862	1	169	124	108.934	34.3099	0.294828	0.0324373	0.143705	0.000695705	0.0282431	0.00192118	0.000128746	0.000882149	0.359471	0.00679207	0.0574231	0	0	0.0732222	0	0	0	0	0.000249863	0.327266	0.172644	0.00293207	0.366263	0	0.073472	0.535047	0.366263	0.0574231	0.294828	0.0324373	0.144401	0.0311751	9.08397	5.52306	5.62448	4.78801	4.06361	1.63706	32.7576	27.6923	1.81877e+06	0.327266	1090.11	187.328
863	1	170	125	108.933	34.3102	0.370579	0.0109997	0.188445	0.00892973	0.00985718	0.0053792	1.95503e-05	0.00346661	0.151297	0.014864	0.180394	4.76837e-06	0.00135326	0.0487099	0	0.00396919	5.72205e-06	0	0.0008111	0.381578	0.207232	0.00886536	0.166161	0.00135803	0.0544119	0.367393	0.166161	0.180394	0.370579	0.0109997	0.197374	0.0187225	3.72312	4.79505	7.25247	5.0165	0.157688	5.54849	32.4124	27.6923	1.71748e+06	0.381578	972.884	166.626
864	1	171	1252	108.964	34.2862	0.367883	0.0347118	0.00355816	0.00463152	0.0235815	0.00711393	0.000397205	0.00255823	0.44142	0.0495648	0.0642505	2.81334e-05	5.24521e-06	0.000296593	0	0	0	0	0	0.402595	0.0317712	0.0100694	0.490984	3.33786e-05	0.000296593	0.48326	0.490984	0.0642505	0.367883	0.0347118	0.00818968	0.0336509	7.69253	-1.83089	-1.58914	2.86131	11.2279	5.92285	34.1146	7.5	1.04623e+06	0.402595	966.509	459.37
865	1	172	1253	108.965	34.2872	0.369812	0.0298886	0.0165153	0.00513887	0.00692177	0.00649023	0.000113487	0.00216723	0.349767	0.0438881	0.148288	0.000104904	0	0.0109854	0	0.00848818	0.00141478	0	1.62125e-05	0.3997	0.0285759	0.00877094	0.393655	0.000104904	0.0209045	0.387114	0.393655	0.148288	0.369812	0.0298886	0.0216541	0.0156927	11.7274	-1.66649	-6.70131	9.23717	11.0661	7.57617	31.7527	7.5	890486	0.3997	1104.51	1181.69
866	1	173	1254	108.967	34.2856	0.287493	0.00697994	0.0420408	0.00824594	0.0436273	0.00641441	0.000741482	0.00330973	0.234647	0.00684643	0.245468	0	0.000123501	0.107274	0	0.00405121	0.00118685	0	0.00155067	0.294473	0.093914	0.0104656	0.241494	0.000123501	0.114063	0.339027	0.241494	0.245468	0.287493	0.00697994	0.0502868	0.0540929	3.7666	1.33193	14.2273	2.24917	3.17685	4.79766	34.9315	9.33333	1.29549e+06	0.294473	775.078	252.604
867	1	174	1255	108.967	34.2872	0.347294	0.0206709	0.186067	0.016192	0.0597115	0.010932	0.000164032	0.00452375	0.111009	0.00788164	0.209806	0.00533247	6.77109e-05	0.0182347	0	0	0.00154829	0	0.000565052	0.367965	0.261971	0.0156198	0.118891	0.00540018	0.0203481	0.388599	0.118891	0.209806	0.347294	0.0206709	0.202259	0.0753312	2.59227	4.91051	7.51949	4.886	8.32966	0.706807	33.6908	8.4	1.29834e+06	0.367965	946.791	972.18
868	1	175	1256	108.968	34.287	0.25354	0.0213079	0.609781	0.00186586	0.00132418	0.00284004	3.33786e-06	0.012485	0.0362558	0.0151558	0.0235929	0.00685358	0.000114441	0.0120339	0	0	0.00282621	0	1.19209e-05	0.274848	0.612971	0.0153284	0.0514116	0.00696802	0.0148797	0.664556	0.0514116	0.0235929	0.25354	0.0213079	0.611647	0.0166526	4.45125	6.84987	7.94728	3.41922	5.81544	7.85881	36.3295	10.2222	1.88903e+06	0.274848	855.667	1349.12
869	1	176	1257	108.97	34.2869	0.200014	0.0178685	0.64036	0.0139861	0.000377178	0.0137529	9.48906e-05	0.00313664	0.0227809	0	0.0305343	0.000417709	5.24521e-06	0.0124102	0	0	0.0320983	0	0.0120592	0.217882	0.654724	0.0169845	0.0227809	0.000422955	0.0566716	0.694489	0.0227809	0.0305343	0.200014	0.0178685	0.654346	0.0173616	3.22918	8.45267	9.91072	1.67667	4.81838	3.71931	37.4062	12.7273	2.87675e+06	0.217882	779.614	781.283
870	1	177	1258	108.969	34.2869	0.187747	0.0332093	0.555295	0.00806618	0.0238681	0.000573635	1.57356e-05	0.00288057	0.02353	0	0.0371151	0.00154686	5.10216e-05	0.00649929	0	0	0.118929	0	0.000673771	0.220956	0.587229	0.00346994	0.02353	0.00159788	0.126102	0.614229	0.02353	0.0371151	0.187747	0.0332093	0.563361	0.027338	3.9269	18.4914	7.3252	2.74581	3.46421	2.85913	39.5595	10.2222	2754276	0.220956	758.393	1362.6
871	1	178	1259	108.972	34.2861	0.340086	0.00855684	0.322651	0.0557013	0.0153651	0.00418091	7.67708e-05	0.00156212	0.062356	0.000753403	0.161773	0.0153885	0.000760078	0.00239611	0	0.00598431	0.00176954	0	0.000468731	0.348643	0.393717	0.0058198	0.0631094	0.0161486	0.0107884	0.461893	0.0631094	0.161773	0.340086	0.00855684	0.378352	0.0211849	6.57919	8.81915	7.36162	2.19394	3.92661	4.49096	32.9593	13.0909	2.29743e+06	0.348643	527.532	289.886
872	1	179	126	108.933	34.3104	0.356136	0.0151472	0.197747	0.0129638	0.0375595	0.00372219	0.000137806	0.00131273	0.0791569	0.0277109	0.250699	0	3.71933e-05	0.00957537	0	0.000242233	4.24385e-05	0	0.000122547	0.371283	0.24827	0.00517273	0.106868	3.71933e-05	0.0176706	0.3326	0.106868	0.250699	0.356136	0.0151472	0.210711	0.0427322	5.08918	3.50642	6.27706	5.95895	10.3454	11.9938	32.0603	27.6923	1.66049e+06	0.371283	952.375	155.268
873	1	180	1261	108.975	34.2878	0.12699	0.0183058	0.168373	0.00446653	0.00491715	0.000571251	0	0.00256443	0.438844	0.0173893	0.0431685	4.57764e-05	0.000582218	0.172394	0	0	0.00131512	0	6.91414e-05	0.145296	0.177757	0.00313568	0.456233	0.000627995	0.173782	0.619736	0.456233	0.0431685	0.12699	0.0183058	0.17284	0.00805283	2.39104	5.18923	2.31359	3.19654	0.829288	7.28437	34.7879	9	2.53314e+06	0.145296	640.766	626.151
874	1	181	1262	108.99	34.2852	0.270698	0.0159626	0.154916	0.0182772	0.0696535	0.000273705	0	0.00434876	0.317519	0.0246305	0.0891566	0	0.000287056	0.0296855	0	9.53674e-07	0.00162458	0	0.00111961	0.28666	0.242846	0.00462246	0.342149	0.000287056	0.0342779	0.564988	0.342149	0.0891566	0.270698	0.0159626	0.173193	0.074276	7.24882	5.30209	1.48648	13.4669	13.8975	3.32795	32.5799	10.9091	1.69004e+06	0.28666	714.776	109.994
875	1	182	1263	108.99	34.286	0.304961	0.013639	0.28943	0.0144811	0.00405216	0.00146055	0.000100136	0.00429153	0.123938	0.0210252	0.13362	9.53674e-07	0.000473022	0.0795341	0	0.0010457	0.002532	0	0.000789165	0.3186	0.307963	0.00585222	0.144963	0.000473976	0.0885277	0.437753	0.144963	0.13362	0.304961	0.013639	0.303911	0.00990438	4.68373	6.11953	8.30485	6.53472	4.43104	7.01631	33.5985	10.9091	1.03203e+06	0.3186	809.905	109.005
876	1	183	1264	108.991	34.2856	0.297665	0.033196	0.167469	0.02424	0.0283308	0.00538778	0.000550747	0.00289536	0.0674767	0.00125456	0.288262	0.000213146	0.000107765	0.082221	0	0	9.63211e-05	0	0.000134945	0.330861	0.22004	0.00883388	0.0687313	0.000320911	0.0829511	0.29635	0.0687313	0.288262	0.297665	0.033196	0.191709	0.0371647	0.86202	12.6942	15.6086	4.3192	9.81256	4.43467	31.7903		1.40344e+06	0.330861	719.41	136.354
877	1	184	1265	108.99	34.2862	0.313394	0.0130343	0.206833	0.00128508	0.0405064	0.00286245	2.28882e-05	0.0018878	0.0902815	0.00354147	0.315067	6.19888e-06	0	0.00911331	0	5.96046e-05	0.00208807	0	1.62125e-05	0.326428	0.248625	0.00477314	0.093823	6.19888e-06	0.0112782	0.343679	0.093823	0.315067	0.313394	0.0130343	0.208118	0.0452795	4.07039	8.23904	6.21035	-0.515109	8.49506	7.83549	33.7181	10.9091	930412	0.326428	818.201	95.7833
878	1	185	1266	108.99	34.2862	0.331172	0.0207071	0.271701	0.00317001	0.00847053	0.000862598	0.000118732	0.00186777	0.03934	0.00727987	0.0770345	0	4.76837e-07	0.15279	0	0.0105147	0.074708	0	0.000262737	0.351879	0.283342	0.0028491	0.0466199	4.76837e-07	0.238275	0.325531	0.0466199	0.0770345	0.331172	0.0207071	0.274871	0.0113196	3.81624	7.626	6.31604	5.22636	4.91498	4.57602	33.3558		924130	0.351879	803.551	92.4646
879	1	186	1267	108.991	34.2864	0.352491	0.035018	0.381364	0.0101433	0.00219154	0.000890255	5.24521e-06	0.00742006	0.0487108	0.00891113	0.02601	2.38419e-06	0	0.118187	0	0.000862598	0.00530958	0	7.10487e-05	0.387509	0.393699	0.00831556	0.057622	2.38419e-06	0.126842	0.450726	0.057622	0.02601	0.352491	0.035018	0.391508	0.0105071	2.47562	6.58047	4.76918	2.93742	2.3167	5.29551	32.7986		868390	0.387509	767.404	79.0595
880	1	187	1268	108.991	34.2866	0.32854	0.0585241	0.22803	0.000558376	0.018888	0.0066967	7.72476e-05	0.00513601	0.196403	0.0241914	0.110958	1.90735e-06	3.29018e-05	0.015902	0	0	0.00449038	0	0.0015707	0.387064	0.247477	0.01191	0.220594	3.48091e-05	0.0219631	0.455789	0.220594	0.110958	0.32854	0.0585241	0.228589	0.030798	6.12981	4.85046	3.29013	7.33536	8.5101	4.91208	31.5374		711525	0.387064	710.085	52.7418
881	1	188	1269	108.99	34.2864	0.358284	0.0303769	0.241854	0.0117297	0.00950956	0.00327778	4.24385e-05	0.00185823	0.107211	0.00817203	0.193126	0.000114918	0.00548124	0.0263653	0	0	5.53131e-05	0	0.000871181	0.388661	0.263093	0.00517845	0.115383	0.00559616	0.0289631	0.375482	0.115383	0.193126	0.358284	0.0303769	0.253583	0.014688	5.01607	2.5077	8.85856	4.29185	1.75813	3.56543	36.015	10.9091	780989	0.388661	828.167	68.6179
882	1	189	1270	108.99	34.2865	0.342963	0.00666904	0.344898	0.00790978	0.00858259	0.00153971	4.1008e-05	0.00160551	0.0751381	0.0220804	0.138071	1.00136e-05	1.23978e-05	0.0437918	0	0.00445366	0.00104904	0	0.00116634	0.349632	0.361391	0.00318623	0.0972185	2.24113e-05	0.0504799	0.439715	0.0972185	0.138071	0.342963	0.00666904	0.352808	0.0117688	4.98756	6.61182	8.08506	3.33427	0.00597882	5.80413	36.015	10.9091	745914	0.349632	827.732	66.1725
883	1	190	1272	108.991	34.2868	0.489057	0.00110483	0.324787	0.00172758	0	0	0	0.00173283	0.00432158	0	0.00117779	1.4782e-05	0	0.15408	0	0.00197601	0.0199685	0	4.29153e-06	0.490161	0.326515	0.00173283	0.00432158	1.4782e-05	0.176077	0.332569	0.00432158	0.00117779	0.489057	0.00110483	0.326515	0.00173283	-0.456796	5.64258	8.15817	4.58717	-0.207956	5.01989	35.2254		596810	0.490161	766.561	46.363
884	1	191	1273	108.991	34.2873	0.394378	0.00419235	0.241917	0.0193038	0.00284052	0.000104904	9.53674e-07	0.00226975	0.0540032	0.00579309	0.0757318	2.86102e-06	5.29289e-05	0.181881	0	0.00524282	0.00856638	0	0.0037179	0.398571	0.264061	0.0023756	0.0597963	5.57899e-05	0.199409	0.32044	0.0597963	0.0757318	0.394378	0.00419235	0.261221	0.00521612	-2.59404	6.02108	14.6292	2.31821	6.0035	4.97757	39.3852		365422	0.398571	758.382	46.2402
885	1	192	1275	108.988	34.2854	0.340971	0.0168676	0.192802	0.0161953	0.0184941	0.00515413	0.000261784	0.00174332	0.14286	0.0189495	0.210076	0.000123501	0.000562668	0.0240412	0	1.7643e-05	0.00251102	0	0.00794935	0.357839	0.227491	0.00715923	0.161809	0.000686169	0.0349388	0.377511	0.161809	0.210076	0.340971	0.0168676	0.208997	0.0256534	6.14996	4.00958	5.57526	3.6127	7.94138	4.56958	32.3919	10.9091	1.74348e+06	0.357839	678.161	125.214
886	1	193	1276	108.89	34.2834	0.317717	0.00954151	0.305211	0.00867271	0.00166511	0.00341463	0.000125408	0.00169897	0.096086	0.00201035	0.166155	0.000107288	0.000823975	0.0819159	0	4.76837e-07	0.000771046	0	0.00403214	0.327258	0.315549	0.00523901	0.0980964	0.000931263	0.086771	0.416874	0.0980964	0.166155	0.317717	0.00954151	0.313884	0.00690412	5.53188	4.85411	5.80199	8.87652	3.45864	4.898	35.181	38	3.34666e+06	0.327258	231.007	28.3147
887	1	194	1277	108.887	34.2827	0.332824	0.0426621	0.210154	0.0118799	0.0160475	0.010776	0.000321865	0.008214	0.150063	0.00575495	0.181062	0.000101089	0.0018692	0.0241194	0	0	0.00119877	0	0.0026927	0.375486	0.238081	0.0193119	0.155818	0.00197029	0.0282712	0.407455	0.155818	0.181062	0.332824	0.0426621	0.222034	0.0353594	10.0448	3.60355	8.60447	16.5699	1.88669	6.05716	35.0443	28.2	4.30735e+06	0.375486	428.563	42.0981
888	1	195	128	108.936	34.3092	0.326877	0.0179019	0.229409	0.0190315	0.0365939	0.00341606	8.01086e-05	0.00294828	0.187306	0.00673819	0.122566	0.000837803	0.00137281	0.033484	0	3.48091e-05	0.00209522	0	0.00756597	0.344779	0.285035	0.00644445	0.194044	0.00221062	0.0449214	0.478785	0.194044	0.122566	0.326877	0.0179019	0.248441	0.0430384	5.93388	2.70959	5.75431	6.24184	4.1783	4.85767	31.3699	52.1538	2.74857e+06	0.344779	1098.37	214.983
889	1	196	1281	108.901	34.2831	0.261779	0.0370536	0.262023	0.00274563	0.00568199	0.00657415	4.19617e-05	0.00179958	0.196447	0.0124321	0.162145	0.0133395	0.000222206	0.0369797	0	0	8.01086e-05	0	0.000654697	0.298833	0.270451	0.0084157	0.208879	0.0135617	0.0377145	0.475314	0.208879	0.162145	0.261779	0.0370536	0.264769	0.0140977	3.42601	6.72132	6.31244	4.33193	3.29858	6.64285	40.4072	7.5	2.71523e+06	0.298833	951.406	32.9074
890	1	197	1285	108.912	34.2852	0.219596	0.0502973	0.0702968	0.00449419	0.00341415	0.00407267	1.28746e-05	0.00195551	0.511092	0.0280614	0.0300488	9.87053e-05	0	0.0759711	0	0	0	0	0.000588894	0.269893	0.0782051	0.00604105	0.539153	9.87053e-05	0.07656	0.595338	0.539153	0.0300488	0.219596	0.0502973	0.074791	0.0094552	3.76526	3.37635	10.5093	9.46629	3.87822	-6.35443	31.4212	13.3846	3.80465e+06	0.269893	492.685	311.546
891	1	198	1286	108.914	34.2834	0.0870056	0.0335102	0.256892	0.00270557	0.00114393	0.00179672	0.000140667	0.00281477	0.335344	0.108961	0.0466108	0.0106502	0	0.108146	0	0.00108481	0.00315857	0	3.52859e-05	0.120516	0.260741	0.00475216	0.444305	0.0106502	0.112425	0.600837	0.444305	0.0466108	0.0870056	0.0335102	0.259597	0.00589609	4.38922	-0.811501	6.92503	2.34304	3.78553	3.8814	34.224	29.0323	4.0976e+06	0.120516	613.367	498.82
892	1	199	1287	108.912	34.2828	0.129393	0.00306034	0.426101	0.00553274	0.00462008	0.000952721	0.00046587	0.000832081	0.130809	0.00536966	0.0528526	0.00186825	0.00345898	0.231726	0	5.24521e-06	6.24657e-05	0	0.0026927	0.132453	0.436254	0.00225067	0.136178	0.00532722	0.234684	0.569314	0.136178	0.0528526	0.129393	0.00306034	0.431634	0.00687075	7.17465	8.32822	4.3505	5.0839	6.65278	1.18218	34.9793	29.0323	5.03176e+06	0.132453	865.253	439.474
893	1	200	1288	108.913	34.2833	0.144129	0.0107307	0.290194	0.00568247	0.00430441	0.0020895	0.000200272	0.00443459	0.32109	0.0345945	0.0647817	0.000870705	0.00050354	0.107677	0	0	0.00826549	0	0.00043869	0.15486	0.30018	0.00672436	0.355685	0.00137425	0.116395	0.627995	0.355685	0.0647817	0.144129	0.0107307	0.295876	0.0110288	2.35476	2.60261	8.44377	2.81968	4.44431	5.20866	34.0326	29.0323	4.55402e+06	0.15486	780.907	502.779
894	1	201	1289	108.918	34.2833	0.289054	0.00605345	0.427047	0.0364037	0.0170236	0.00573349	0.00023365	0.00317669	0.0204692	0	0.169519	0.000162601	0.000110149	0.0234241	0	0.000132084	0.00130653	0	3.29018e-05	0.295108	0.480474	0.00914383	0.0204692	0.000272751	0.025013	0.510087	0.0204692	0.169519	0.289054	0.00605345	0.46345	0.0261674	3.7696	6.44934	6.15515	1.57008	2.62421	4.79595	36.1209	46.125	5.12183e+06	0.295108	566.142	398.461
895	1	202	129	108.936	34.3098	0.363152	0.0287828	0.260792	0.00295973	0.0250921	0.00820255	8.82149e-05	0.00226402	0.111849	0.00906706	0.160422	1.90735e-06	7.62939e-06	0.0200672	0	0	0.00686407	0	0.000387192	0.391934	0.288844	0.0105548	0.120916	9.53674e-06	0.0273194	0.411248	0.120916	0.160422	0.363152	0.0287828	0.263752	0.0356469	4.44419	3.33166	12.797	4.45214	0.242895	3.42268	31.9407	65.28	2580240	0.391934	1041.12	253.399
896	1	203	1290	108.92	34.2841	0.231152	0.0170116	0.389375	0.0112009	0.00218391	0.0108838	0.000202656	0.00328636	0.254046	0.0473485	0.000638485	0.00133419	0.00373125	0.00217104	0	0.00721788	0.00627756	0	0.0091157	0.248164	0.40276	0.0143728	0.301395	0.00506544	0.0276046	0.671179	0.301395	0.000638485	0.231152	0.0170116	0.400576	0.0165567	6.61444	7.60785	6.17204	4.81769	4.15179	7.73976	35.4544	32.2759	6378739	0.248164	765.495	564.631
897	1	204	1291	108.922	34.283	0.279818	0.0240068	0.347382	0.0334983	0.00419235	0.00169229	1.95503e-05	0.00313282	0.226553	0.0248947	0.0201793	0.00133371	0.000246525	0.010458	0	0.000666142	0.0136409	0	0.00828552	0.303825	0.385073	0.00484467	0.251448	0.00158024	0.0330505	0.61647	0.251448	0.0201793	0.279818	0.0240068	0.38088	0.00903702	5.01559	4.6218	11.1453	4.62535	2.08823	4.42871	35.14	30.1429	5.55682e+06	0.303825	590.614	519.4
898	1	205	1292	108.926	34.2836	0.27116	0.0245175	0.424727	0.0204201	0.025784	0.00541782	3.19481e-05	0.00288963	0.096633	0.00635815	0.0636287	2.67029e-05	0.000379562	0.0344248	0	7.29561e-05	0.0219293	0	0.00065136	0.295677	0.470931	0.0083394	0.102991	0.000406265	0.0580263	0.575903	0.102991	0.0636287	0.27116	0.0245175	0.445147	0.0341234	5.89529	4.92167	3.20842	2.18607	3.63055	8.06828	36.6097	35.4146	6.00328e+06	0.295677	666.883	270.405
899	1	206	1293	108.934	34.2836	0.344213	0.0201511	0.376425	0.0454531	0.0158286	0.0101247	3.09944e-05	0.00162315	0.0481062	0.00426149	0.122742	0.000198841	0.00103807	0.00727415	0	0	0.000118256	0	0.00194693	0.364364	0.437706	0.0117788	0.0523677	0.00123692	0.00980377	0.497591	0.0523677	0.122742	0.344213	0.0201511	0.421878	0.0276074	3.80443	2.1276	9.09625	4.16802	10.594	7.35345	38.3017	32.25	4879018	0.364364	567.903	317.038
900	1	207	1294	108.936	34.2855	0.208097	0.00967932	0.497278	0.00411892	0.00223637	1.28746e-05	5.24521e-05	0.00119925	0.152985	0	0.00754786	0.000749588	0.000332832	0.109982	0	0	0	0	0.00572824	0.217777	0.503633	0.00126457	0.152985	0.00108242	0.11571	0.657883	0.152985	0.00754786	0.208097	0.00967932	0.501397	0.00350094	6.04961	8.05325	11.6555	4.43558	3.88486	3.31917	33.9881	39.6923	4628262	0.217777	628.616	331.188
901	1	208	1295	108.938	34.2836	0.259727	0.0471849	0.335053	0.00070858	0.0018878	0.0011878	4.81606e-05	0.00106811	0.208592	0	0.0135322	0.000943661	0	0.121044	0	0	0.00542974	0	0.00359297	0.306912	0.337649	0.00230408	0.208592	0.000943661	0.130066	0.548545	0.208592	0.0135322	0.259727	0.0471849	0.335762	0.00419188	5.551	4.75386	3.40396	3.6731	2.18364	6.1693	33.66	45.7143	5.30042e+06	0.306912	625.414	313.967
902	1	209	1297	108.947	34.2841	0.21055	0.0892739	0.453836	0.00273561	0.00968122	0.00220394	3.62396e-05	0.00107718	0.0636864	0	0.0264273	0.00420141	2.09808e-05	0.133819	0	0	0.000554085	0	0.00189686	0.299824	0.466253	0.00331736	0.0636864	0.00422239	0.13627	0.533257	0.0636864	0.0264273	0.21055	0.0892739	0.456572	0.0129986	7.2385	10.545	13.1766	5.59169	4.10494	3.46804	35.7039	52.2609	7720661	0.299824	905.69	201.878
903	1	210	1298	108.946	34.283	0.227991	0.0292964	0.333486	0.024056	0.025301	0.0033474	0.000235081	0.00259972	0.196842	0.000136375	0.0225253	0.00308609	3.09944e-05	0.1232	0	6.77109e-05	0.000115395	0	0.00767231	0.257288	0.382843	0.00618219	0.196978	0.00311708	0.131067	0.585866	0.196978	0.0225253	0.227991	0.0292964	0.357542	0.0314832	3.45261	3.49347	4.70812	2.35596	4.78797	6.95353	33.9642	52.2609	7.24135e+06	0.257288	696.268	247.475
904	1	211	1299	108.95	34.2837	0.307559	0.0505505	0.19626	0.0223198	0.020987	0.00756836	0.000162125	0.00199223	0.242804	0.000534058	0.0645051	9.53674e-07	0	0.0817575	0	0.00109911	0.00187111	0	2.90871e-05	0.358109	0.239567	0.00972271	0.243338	9.53674e-07	0.0847569	0.492094	0.243338	0.0645051	0.307559	0.0505505	0.21858	0.0307097	2.60713	5.00056	6.7359	2.85804	5.83322	7.0129	36.9447	22.186	7826830	0.358109	937.575	153.458
905	1	212	13	108.936	34.3115	0.355671	0.0366549	0.118446	0.00586843	0.00661707	0.00260305	3.33786e-06	0.00244045	0.235916	0.0146952	0.155956	0.00751352	3.09944e-05	0.0492678	0	0	0.00805378	0	0.000257015	0.392326	0.130932	0.00504684	0.250611	0.00754452	0.0575838	0.371894	0.250611	0.155956	0.355671	0.0366549	0.124315	0.0116639	5.49444	-1.3231	3.47561	4.5318	5.53492	0.630545	32.0296	50.7692	1.74361e+06	0.392326	756.556	159.88
906	1	213	130	108.938	34.3099	0.321148	0.0163331	0.236941	0.00941467	0.0105424	0.0026412	6.1512e-05	0.000722885	0.0863481	0.000152588	0.186049	0.00365019	0	0.12201	0	0	0.00367928	0	0.000305653	0.337481	0.256898	0.0034256	0.0865006	0.00365019	0.125995	0.346672	0.0865006	0.186049	0.321148	0.0163331	0.246356	0.013968	3.97645	5.8418	5.11174	3.63814	1.40976	1.23443	30.7376	65.28	2.81695e+06	0.337481	959.254	258.968
907	1	214	1300	108.948	34.2828	0.210323	0.0352278	0.373083	0.00610971	0.00156879	0.00460053	0	0.000533104	0.095058	0	0.0590672	0.00153828	0.000336647	0.133731	0	0.000127792	0.0785618	0	0.000133514	0.245551	0.380762	0.00513363	0.095058	0.00187492	0.212554	0.480953	0.095058	0.0590672	0.210323	0.0352278	0.379193	0.00670242	7.92662	4.45132	5.12783	2.03698	3.11151	4.19742	36.9105	50.88	8337021	0.245551	755.748	186.374
908	1	215	1301	108.951	34.283	0.245772	0.0302968	0.386916	0.0245671	4.1008e-05	0.000807285	0	0.00605774	0.128964	0	0.110289	0.00331974	0.00641871	0.0425491	0	0.00225163	0.00221825	0	0.0085578	0.276069	0.411524	0.00686503	0.128964	0.00973845	0.0565505	0.547353	0.128964	0.110289	0.245772	0.0302968	0.411483	0.00690603	2.91235	4.68181	5.39421	2.64526	3.07512	4.15275	37.372	22.186	7.16989e+06	0.276069	902.151	145.734
909	1	216	1302	108.951	34.2843	0.274009	0.0769277	0.333663	0.017364	0.00201941	0.00734949	5.24521e-06	0.00172949	0.144023	0	0.0637708	0.00169373	0	0.0709867	0	4.00543e-05	0.00497007	0	0.00144863	0.350936	0.353046	0.00908422	0.144023	0.00169373	0.0774455	0.506154	0.144023	0.0637708	0.274009	0.0769277	0.351027	0.0111036	5.46891	4.52063	9.38707	3.95819	1.76851	4.23453	35.5741	22.186	6.53437e+06	0.350936	882.093	112.609
910	1	217	1303	108.952	34.2852	0.261539	0.092484	0.178661	0.00792074	0.0105386	0.00694323	0.00027895	0.00235272	0.0769534	0.00155211	0.235938	0.015543	0.00216961	0.066319	0	0.00849152	0.0300646	0	0.00225115	0.354023	0.19712	0.00957489	0.0785055	0.0177126	0.107126	0.283648	0.0785055	0.235938	0.261539	0.092484	0.186582	0.0201135	3.71262	4.85725	5.97771	3.54418	3.07772	-1.16566	34.3744	22.186	6541073	0.354023	859.509	97.675
911	1	218	1309	108.962	34.2841	0.360755	0.00218725	0.141695	0.000840664	0.00044775	0.00129795	2.38419e-05	0.00149727	0.101169	0.00447655	0.257853	3.76701e-05	8.96454e-05	0.106676	0	0.0189271	0.000858307	0	0.000601768	0.362943	0.142984	0.00281906	0.105646	0.000127316	0.127628	0.246972	0.105646	0.257853	0.360755	0.00218725	0.142536	0.00326681	5.9929	5.93701	7.21679	1.48803	1.56155	5.36581	38.6879	11.8846	3672956	0.362943	956.273	63.7197
912	1	219	1313	108.964	34.2831	0.38343	0.0472512	0.0272498	0.00712109	0.0102558	0.00263405	2.6226e-05	0.00203037	0.261945	0.0203877	0.220445	0.00466347	6.77109e-05	0.0114346	0	2.71797e-05	0	0	0.000612736	0.430681	0.0446267	0.00469065	0.282332	0.00473118	0.0124927	0.311262	0.282332	0.220445	0.38343	0.0472512	0.0343709	0.0149465	3.40239	3.17767	8.88921	3.48858	1.82951	7.70781	35.8236	8.57143	4976786	0.430681	1116.77	86.3922
913	1	220	1314	108.963	34.2831	0.334673	0.0642533	0.02701	0.00668812	0.00812769	0.0033288	2.19345e-05	0.00209856	0.465308	0.0519729	0.0268192	0.000523567	0.000588417	0.00554752	0	0.00244713	0	0	0.000591278	0.398927	0.0418258	0.00544929	0.517281	0.00111198	0.00858593	0.512583	0.517281	0.0268192	0.334673	0.0642533	0.0336981	0.013577	9.82026	-1.95435	3.98407	5.02738	12.8889	-1.764	36.4012	11.8846	5.34597e+06	0.398927	1104.71	87.4069
914	1	221	1315	108.964	34.2842	0.30876	0.056386	0.0261207	0.0065093	0.0291524	0.00717354	6.29425e-05	0.00250864	0.430316	0.0428882	0.067513	0.000157356	0	0.0216298	0	0.000177383	0	0	0	0.365146	0.0617824	0.00974512	0.473205	0.000157356	0.0224519	0.501844	0.473205	0.067513	0.30876	0.056386	0.03263	0.0388975	7.67655	3.7953	8.51157	2.70794	9.12051	0.968204	35.0477	8.57143	3340239	0.365146	1000.61	71.8545
915	1	222	1316	108.965	34.283	0.20689	0.0479393	0.0852184	0.0128832	0.0320401	0.0195274	1.52588e-05	0.00904417	0.328518	0.0685883	0.121786	9.82285e-05	1.57356e-05	0.0629945	0	0.000352859	0.00405645	0	3.24249e-05	0.254829	0.130142	0.0285869	0.397106	0.000113964	0.0674362	0.487247	0.397106	0.121786	0.20689	0.0479393	0.0981016	0.060627	10.9059	4.02522	5.05199	4.02448	5.26937	4.90571	35.9398	19.0588	4046436	0.254829	1027.9	135.167
916	1	223	1317	108.967	34.2829	0.211736	0.00193882	0.0874019	0.0102611	0.0267129	0.00887489	0.000823021	0.00440025	0.0473223	0.00428867	0.342855	0.00135326	0.000655174	0.173291	0	0.00537491	0.0715222	0	3.48091e-05	0.213675	0.124376	0.0140982	0.0516109	0.00200844	0.251376	0.185796	0.0516109	0.342855	0.211736	0.00193882	0.0976629	0.0408111	10.6843	8.51896	-0.0462594	6.21539	2.45836	-4.34604	36.0321	19.0588	3.12835e+06	0.213675	907.993	163.401
917	1	224	1318	108.967	34.2837	0.259893	0.021513	0.0618415	0.00509453	0.00741053	0.0038085	0.00021553	0.00136519	0.156157	0.0206394	0.329195	0.00017786	6.38962e-05	0.123868	0	6.81877e-05	0.00868368	0	5.24521e-06	0.281406	0.0743465	0.00538921	0.176796	0.000241756	0.132626	0.235893	0.176796	0.329195	0.259893	0.021513	0.066936	0.0127997	13.1631	10.9165	7.4742	-0.460169	6.1637	13.4742	35.2289	19.0588	2.43425e+06	0.281406	807.141	211.065
918	1	225	1319	108.97	34.284	0.292707	0.06634	0.106831	0.0190392	0.017837	0.00549364	3.29018e-05	0.00777769	0.300705	0.0302057	0.147951	6.19888e-05	0	0.00338077	0	0	0.00150871	0	0.000128746	0.359047	0.143707	0.0133042	0.330911	6.19888e-05	0.00501871	0.457716	0.330911	0.147951	0.292707	0.06634	0.12587	0.0311413	13.7244	0.93594	-0.347781	6.23974	7.78929	5.64144	36.1756	9.27273	1.62398e+06	0.359047	546.681	210.921
919	1	226	132	108.943	34.3101	0.28319	0.0142193	0.189033	0.00841284	0.007442	0.00288057	0.000838757	0.00246525	0.143603	0.0456963	0.235155	0.000540257	0.000892162	0.0640979	0	6.24657e-05	0.00118399	0	0.000152111	0.297409	0.204887	0.00618458	0.1893	0.00143242	0.0656323	0.354675	0.1893	0.235155	0.28319	0.0142193	0.197445	0.0136266	3.03307	9.24416	4.26747	3.59376	3.15068	8.48329	30.4881	16.6154	1.90372e+06	0.297409	990.656	160.585
920	1	227	1320	108.972	34.2835	0.308527	0.0449109	0.227393	0.089139	0.0252972	0.00112104	6.19888e-06	0.00273609	0.0866003	0.000111103	0.197701	0.000458241	0	0.00869703	0	0.000790596	0.00602913	0	0.000473022	0.353438	0.341829	0.00386333	0.0867114	0.000458241	0.0159979	0.432293	0.0867114	0.197701	0.308527	0.0449109	0.316532	0.0291605	3.48246	2.7675	13.2559	3.53251	0.389672	3.98014	36.8251	11.7	1.68569e+06	0.353438	549.572	149.545
921	1	228	1321	108.973	34.2851	0.181581	0.105609	0.299441	0.0459337	0.00653315	0.0213356	0.000122547	0.00415611	0.169139	1.90735e-06	0.132077	0.0177274	0.00172091	0.00114203	0	0.000256538	0.0126934	0	0.000213146	0.28719	0.351908	0.0256143	0.169141	0.0194483	0.0146217	0.546661	0.169141	0.132077	0.181581	0.105609	0.345375	0.0321474	7.51851	6.30881	10.939	9.44178	5.3334	4.37695	34.6273	11.7	2139471	0.28719	488.839	130.429
922	1	229	1322	108.972	34.2845	0.347882	0.0683908	0.348951	0.0433197	0.0128212	0.00252867	0.000185966	0.00183678	0.0270653	0	0.135713	0.00632238	0	0.00145864	0	1.09673e-05	0.0030899	0	0.000423431	0.416273	0.405092	0.00455141	0.0270653	0.00632238	0.00498295	0.436708	0.0270653	0.135713	0.347882	0.0683908	0.392271	0.0173726	-1.63117	3.34431	8.33765	5.86848	2.55755	6.04011	36.579	11.7	2021282	0.416273	509.496	141.062
923	1	230	1323	108.983	34.2842	0.315742	0.0253954	0.193985	0.0843759	0.0481024	0.00220251	5.43594e-05	0.00214243	0.114767	4.76837e-07	0.20497	0.00281477	0.000321388	0.00426531	0	2.38419e-06	0.00015831	0	0.000674725	0.341137	0.326463	0.0043993	0.114767	0.00313616	0.00512695	0.445629	0.114767	0.20497	0.315742	0.0253954	0.278361	0.0525017	5.87606	4.69581	5.02905	4.30574	-0.294631	3.73269	36.4115	17.2	1.94904e+06	0.341137	392.111	125.504
924	1	231	1324	108.984	34.2844	0.26516	0.0389013	0.150665	0.00123882	0.0829144	0.00189686	1.95503e-05	0.00228882	0.294514	0.000347614	0.102723	0.00106096	0.0021019	0.054883	0	0	0.000454426	0	8.10623e-05	0.304061	0.234818	0.00420523	0.294861	0.00316286	0.0561681	0.533537	0.294861	0.102723	0.26516	0.0389013	0.151904	0.0871196	5.70818	4.25483	5.03932	9.64921	6.17623	3.27043	34.2992	12	2.38711e+06	0.304061	610.412	127.618
925	1	232	1325	108.984	34.2815	0.201026	0.00589132	0.521807	0.000917912	1.4782e-05	0.000638962	4.43459e-05	0.00513315	0.00116873	0	0.0737376	0.0518403	0.0125055	0.093852	0	1.43051e-06	0.00219393	0	0.0241046	0.206917	0.522739	0.00581646	0.00116873	0.0643458	0.125275	0.529725	0.00116873	0.0737376	0.201026	0.00589132	0.522725	0.00583124	7.00289	6.68443	6.72524	3.47107	2.68078	3.54532	38.5512	38.6667	1.7896e+06	0.206917	583.634	144.883
926	1	233	1326	108.981	34.2831	0.328919	0.0348883	0.34474	0.00460577	0.00867987	0.00353241	5.24521e-06	0.00540829	0.01369	9.05991e-06	0.168313	7.43866e-05	0.000616074	0.0786304	0	0	0.00456047	0	0.0019455	0.363808	0.358026	0.00894594	0.0136991	0.00069046	0.0865183	0.380662	0.0136991	0.168313	0.328919	0.0348883	0.349346	0.0176258	4.97379	9.0277	6.03695	2.25458	2.93636	3.87386	33.4378	16.8	1.14303e+06	0.363808	551.088	125.742
927	1	234	1327	108.986	34.2839	0.362448	0.0299759	0.260784	0.019856	0.045094	0.0015316	7.29561e-05	0.00609827	0.140585	0.00388527	0.105805	2.43187e-05	0.000223637	0.0141602	0	0	0.00449419	0	0.00496101	0.392424	0.325734	0.00770283	0.144471	0.000247955	0.0236154	0.474022	0.144471	0.105805	0.362448	0.0299759	0.28064	0.0527968	2.21786	5.87746	6.19301	8.21953	11.7273	0.917585	33.2635	13.4286	2568641	0.392424	650.618	129.123
928	1	235	1328	108.991	34.2837	0.334171	0.046483	0.202275	0.0175853	0.00689125	0.00392199	2.71797e-05	0.00103855	0.147882	0.00656366	0.183156	4.57764e-05	0	0.0483656	0	0	4.95911e-05	0	0.001544	0.380654	0.226752	0.00498772	0.154445	4.57764e-05	0.0499592	0.379621	0.154445	0.183156	0.334171	0.046483	0.219861	0.011879	6.78483	3.64841	1.89368	4.72415	3.18695	10.523	32.2757	89	2.55979e+06	0.380654	502.008
929	1	236	133	108.945	34.3106	0.222599	0.0125375	0.143737	0.00856686	0.0070734	0.00164413	9.39369e-05	0.00679827	0.336977	0.0361748	0.128337	6.7234e-05	2.86102e-05	0.0936227	0	0.000854969	0.000266552	0	6.00815e-05	0.235136	0.159378	0.00853634	0.373152	9.58443e-05	0.095365	0.504891	0.373152	0.128337	0.222599	0.0125375	0.152304	0.0156097	4.85488	7.05089	7.46811	2.61782	2.65278	6.24873	31.0623	16.8	1.39918e+06	0.235136	791.331	26.2673
[truncated: 2,222 more rows]
[truncated: 1 more columns]
