# Supplementary material for: Analysis of spatial heterogeneity in Xi'an's urban heat island effect using multi-source data fusion
Source: PLoS One. 2025 Oct 17;20(10):e0332885. doi: 10.1371/journal.pone.0332885 (PMC12533849; doi:10.1371/journal.pone.0332885)
Supplement: S1 File — S1 Data. fin_data.csv. Original dataset of independent and dependent variables used in the analysis. S2 Data. fin_data.xlsx. Same dataset as S1, provided in Excel format for reproducibility. S3 Data. fin_data_2.csv and fin_data_2.xls. Extended dataset 2, including supplementary indicators for model validation. S4 Data. fin_data_3.csv. Extended dataset 3, providing additional data points for robustness checks. S5 Data. segmentation_result.csv. Semantic segmentation outputs of street view images, including derived indices such as Green View Index (GVI) and Sky View Index (SVI). S6 Text. OLS.pdf. Supplementary results of the Ordinary Least Squares (OLS) regression analysis, including diagnostic plots and summary tables. S7 Data. GWR folder. Geographically Weighted Regression (GWR) model outputs and related spatial results. S8 Data. MGWR folder. Multiscale Geographically Weighted Regression (MGWR) model outputs and coefficient estimation results. (ZIP) [file pone.0332885.s001.zip › S3_Data.csv]

id	lng	lat	GVI	SVI	RPVI	Building_height	Building_density	Height_Width_Ratio	LST
117	108.9161346	34.30472736	0.47383976	0.094186306	0.377532959	12	930243.4375	8.090671539	31.16482544
1170	108.9719515	34.28906956	0.357359409	0.001805782	0.370339393	12.72727273	3405992.75	0.756369531	33.35238647
1171	108.9741346	34.28908613	0.349029064	0.032681942	0.418510437	10.88888889	3022312.25	1.018646479	33.58139038
1173	108.9725996	34.28814775	0.044552326	0.019902229	0.332650662	12.72727273	2780009.75	0.858348489	32.39532471
1175	108.9784493	34.28913426	0.326242924	0.026786804	0.381230354	10.36363636	3172093.5	0.705036044	34.28207397
1176	108.9763902	34.28913124	0.283307552	0.00261879	0.421703338	9	3151970	0.961891115	32.56964111
1177	108.9771449	34.28850227	0.533799648	8.58307E-06	0.162073612	10.36363636	3071805.5	0.533172011	33.01397705
1178	108.9764225	34.28784277	0.444928169	5.91278E-05	0.111679077	9	2743577	0.045940273	34.00863647
1179	108.9784601	34.28695068	0.510988712	0.045214176	0.114005088	7.043478261	2181053.75	0.842335761	35.76889038
118	108.9251131	34.30826204	0.19448185	0.062795162	0.384130478	19.71428571	2384289.5	1.164814711	30.67263794
1180	108.9796591	34.28578058	0.025209427	0.180755138	0.277280808	3.428571429	1306632.625	0.495137036	34.66830444
1155	108.9655227	34.28858651	0.323223591	0.154412746	0.326067448	8.4	802989.5625	1.021570444	33.15753174
1156	108.9642722	34.28762881	0.548084259	0.055039406	0.356637478	7.5	795807.125	0.819693744	32.56964111
116	108.918646	34.30931968	0.077722549	0.332276821	0.369995594	11.35714286	2399986	5.675703049	32.05007935
1160	108.9666074	34.28756586	0.155704021	0.305637836	0.339477539	8.4	1267041.125	1.058085203	33.70443726
1161	108.9666309	34.28795481	0.088727951	0.378617764	0.432813644	8.4	1249363	0.9426893	33.81381226
1162	108.9675076	34.28810229	0.258547783	0.092696667	0.446520806	8.4	1855936.375	0.495749056	35.28012085
1163	108.9665838	34.28828483	0.127291203	0.335563183	0.328140258	8.4	1186883.75	0.945194006	34.94174194
1164	108.9665367	34.28918058	0.193865299	0.292562485	0.379840851	8.4	1057496.875	1.011514187	35.95004272
1165	108.9693646	34.28881521	0.234101295	0.095461369	0.39417696	9.473684211	3328122.5	1.164094925	36.55505371
1167	108.9704492	34.28903065	0.330253601	0.02658987	0.388222217	12.72727273	3703644	1.346958756	35.31771851
1168	108.968693	34.28857948	0.379868507	0.028419018	0.401739598	9.473684211	2841339	0.605435133	35.20492554
1181	108.9811026	34.28951893	0.420558453	0.012495518	0.388350963	14.8	2694871.75	0.545865655	31.12380981
1182	108.9908451	34.28771908	0.000850201	0.000741959	0.616645813		275770.6875	0.944909573	41.70944214
1183	108.9908451	34.28809625	0.003622055	0.000315189	0.667803764		271961.5625	0.63532263	42.36569214
1186	108.887164	34.28661703	0.316263199	0.105835438	0.303901673	17.6	2697392.75	2.159013987	34.75717163
1187	108.8868183	34.28683678	0.033548832	0.346788883	0.324487686	17.6	2689366.5	2.334425449	35.34848022
1188	108.8871649	34.287088	0.286048889	0.344752789	0.25974226	17.6	2562341.25	2.147524118	34.19662476
1189	108.8880348	34.28719568	0.300780296	0.087144852	0.339834214	17.6	2401033.5	1.301122427	33.62582397
119	108.9276173	34.30990085	0.019839764	0.069561005	0.310347557	14.1	2041397	1.581271529	34.76400757
1190	108.8867225	34.28542683	0.372193336	0.071698666	0.25894022	20.64	3293131.75	2.906453133	35.17416382
1192	108.9176324	34.28515859	0.155002594	0.182362556	0.336288929	59.4	3923294	3.95559144	35.1980896
1193	108.9196814	34.28613042	0.001041412	0.033412457	0.097179889	28.2	5561508	7.510956287	36.18588257
1194	108.9217701	34.28510754	0.179554939	0.05969286	0.217350006	42.85714286	5785530.5	2.14729476	36.47644043
1195	108.9229664	34.28604924	0.002913952	0.026518822	0.166160106	49.75	5546820	2.582778215	37.81289673
1196	108.9264279	34.28598772	0.010509968	0.019561768	0.102794647	37.23529412	5013864.5	1.790496111	39.70303345
1197	108.9240405	34.28393318	0.014674187	0.060429573	0.225347519	30.89361702	5834855.5	5.012346745	37.22497559
1198	108.9285937	34.28395605	0.194028378	0.106266022	0.37031889	61.10526316	5680008.5	6.125441074	35.72445679
1199	108.9293492	34.28617669	0.222167969	0.004264832	0.374145984	38.7804878	4665246.5	4.379953861	33.5574646
12	108.9340999	34.31208851	0.183952332	0.140166759	0.329376697	50.76923077	1201808.125	2.739292622	33.12335205
120	108.9316657	34.30990152	0.02935791	0.037382126	0.34396267	27.69230769	1931418.625	0.946624637	30.81277466
1200	108.9307923	34.28618481	0.261327744	0.007385731	0.328660488	48.62068966	4024699	6.623549938	31.91677856
1201	108.9300948	34.28474734	0.036585808	0.024480343	0.196416378	48.62068966	5081538	2.211843252	35.44418335
1202	108.931553	34.28482679	0.303186417	0.03181076	0.190649033	48.62068966	4809141.5	4.959118843	33.57797241
1203	108.9322018	34.28618419	0.404182911	2.19345E-05	0.359811306	105.1764706	3609904.5	2.738296509	33.92318726
1204	108.9335451	34.28618572	0.297345638	0.00030756	0.290140628	105.1764706	3679544	5.321234226	34.68881226
1206	108.9343101	34.28583328	0.180356026	0.128216743	0.262578011	39.69230769	3918873.25	2.224851608	35.62533569
1207	108.9383145	34.28547821	0.197739601	0.008808136	0.271772862	28.42105263	5514222	2.026296377	31.5954895
1208	108.938764	34.28547969	0.258358479	0.016163349	0.315832615	28.42105263	5509292	3.156008244	30.85037231
1209	108.9415028	34.28589923	0.016680241	0.02647686	0.227013112	42.75	4561231.5	2.798917294	32.93878174
121	108.9300682	34.30818005	0.222652912	0.098185062	0.283127785	16.58823529	3121261.75	1.024700046	33.41049194
1210	108.9396449	34.28559895	0.077693939	0.06336832	0.34895277	28.42105263	5236632.5	2.95132041	31.90994263
1211	108.9425801	34.28379878	0.120122433	0.121090412	0.40184021	62.4	4632974	3.537379503	35.12289429
1212	108.9444907	34.28525592	0.181762695	0.015321255	0.301561833	47.69230769	5973121.5	1.151957154	37.72402954
1213	108.9425818	34.28585685	0.017053127	0.198153019	0.445505143	42.75	4644952	3.494197845	34.49057007
1214	108.9425818	34.28631652	0.381304741	0.057954788	0.262255192	42.75	4677916.5	3.396038055	35.08529663
1215	108.9440039	34.28657309	0.024854183	0.030863285	0.275564194	47.69230769	5404711	4.839342117	39.1288147
1216	108.9485063	34.2875374	0.128073692	0.24297905	0.292144298	31.875	5528508.5	1.315897107	33.91976929
1217	108.9455001	34.28704974	0.096689224	0.041501999	0.322110653	40.88888889	6146046.5	4.188213348	35.18099976
1218	108.945806	34.28632391	0.007107258	0.029424191	0.378099918	40.88888889	6546422	2.602155447	38.60928345
1219	108.9460672	34.28530889	0.003584385	0.042324543	0.239325046	52.26086957	7117363.5	1.100527883	39.71670532
122	108.9353025	34.30972838	0.364610672	0.069067478	0.290185451	52.15384615	2237021.75	4.48976469	35.47494507
1220	108.9473939	34.28607899	0.037614346	0.036124229	0.270242691	40.88888889	6859957	3.551933527	36.38415527
1221	108.949988	34.28534034	0.044543266	0.054476261	0.253093243	36.68181818	6773434	1.034507751	36.53112793
1222	108.9483074	34.28487389	0.034521103	0.070191383	0.227279663	36.68181818	7512405	2.074832439	37.04040527
1223	108.9515486	34.28573899	0.161767006	0.18615675	0.387303353	18.78947368	6616043	2.317917824	35.11264038
1539	108.9541409	34.2776654	0.075594902	0.161123276	0.36642313	22.41176471	5603424	1.324303746	38.05557251
154	108.966466	34.31064338	0.027490616	0.322758198	0.353011131		506883.875	0.48245731	32.85675049
1540	108.9559202	34.27615675	0.182720184	0.051077843	0.328448296	33.32142857	6908496.5	3.962483168	38.21279907
1541	108.957058	34.27635441	0.095905781	0.100915909	0.197556019	48.25531915	6175669.5	3.542904615	36.23718262
1542	108.9559437	34.27694643	0.120274067	0.218770504	0.341109276	33.32142857	5982204	2.739435434	38.72891235
1543	108.9561558	34.27772433	0.122497559	0.119619846	0.309231758	33.32142857	4669814	1.275689602	39.4022522
1544	108.95658	34.27771254	0.09400177	0.092890263	0.346560001	12.63157895	4426555	1.539185524	39.50820923
1545	108.9572407	34.27823675	0.002944469	0.034977913	0.494981765	12.63157895	3547939.75	2.037616253	39.20742798
1546	108.9551548	34.27755953	0.131302357	0.127615929	0.368663311	33.32142857	5438942	1.771588326	38.82803345
1547	108.9544355	34.27792469	0.135684967	0.228239536	0.319453717	22.41176471	5268516	1.067918658	37.91885376
1548	108.9554143	34.27822101	0.037717819	0.162669659	0.31932354	40	4516694	2.53884697	39.24160767
1549	108.9581707	34.27569709	0.16453743	0.196623325	0.28523016	48.25531915	6508988	2.966483116	34.79818726
155	108.968211	34.31078925	0.263258457	0.105753899	0.222437858	10	372335.5938	0.21909903	30.17703247
1550	108.9581707	34.27627461	0.126198292	0.135473251	0.353517532	48.25531915	5912051	2.438132048	34.68881226
1551	108.9593865	34.27635728	0.134994984	0.093141556	0.305287838	37.62711864	6233275.5	3.261259556	37.59072876
1552	108.9581825	34.27668713	0.068688393	0.137009621	0.403278828	12.63157895	5341059	2.124643087	36.3157959
1553	108.9583828	34.27712323	0.110275269	0.22449255	0.393679619	12.63157895	4717272	1.695029378	37.0916748
1554	108.9587127	34.27719394	0.062692642	0.181980133	0.4051795	12.63157895	4697313	2.065791368	37.38223267
1555	108.9580765	34.27718216	0.026037216	0.292291164	0.436466694	12.63157895	4628283.5	1.622307777	37.77529907
1556	108.9579468	34.2774061	0.088460922	0.221941948	0.401253701	12.63157895	4320416.5	1.400949001	37.77529907
1557	108.9573424	34.27718257	0.096378803	0.197406292	0.349783897	12.63157895	4831023.5	1.132815003	37.92910767
1559	108.9586742	34.27739785	0.14972353	0.164628506	0.331646443	12.63157895	4419271	2.357252121	37.38223267
156	108.9690283	34.30922639	0.129422665	0.104676723	0.250683308	10	624810.375	0.549727142	31.40408325
1563	108.9567863	34.27563763	0.022348404	0.064349651	0.13634491	48.25531915	6925438.5	5.228755951	36.03207397
1564	108.9614228	34.27760646	0.126886368	0.038313866	0.379953862	22.83333333	5090787.5	1.30009222	37.95645142
1565	108.9604095	34.27779504	0.071613312	0.100411415	0.283863068	18	4849960.5	1.478222728	38.2640686
1566	108.9598132	34.27774269	0.217734814	0.121188641	0.24624443	37.62711864	4641307.5	0.800513566	38.01113892
1568	108.9612064	34.27829434	0.023329258	0.225164413	0.277216434	22.83333333	4600271.5	2.260547161	38.10342407
1569	108.9605663	34.27573625	0.078038216	0.021932602	0.255681038	37.62711864	7901865	34.17859268	37.00964355
157	108.9705932	34.30853273	0.11470747	0.066046715	0.349412441	0	640523.5625	2.867464066	33.22250366
1570	108.9606006	34.27696173	0.042563438	0.230162621	0.380097389	37.62711864	5921236.5	1.42453301	38.0897522
1571	108.9610502	34.27634232	0.178816319	0.102564335	0.34930563	37.62711864	7032504.5	8.087171555	36.36022949
1572	108.9592159	34.27725538	0.189608574	0.122161865	0.382679463	37.62711864	4847616	2.549568176	37.51895142
1	108.9251248	34.31071347	0.173036098	0.182878017	0.357933998	12	1966847.375	1.626674175	32.18682861
10	108.933768	34.31156271	0.183385372	0.233308792	0.356368065	50.76923077	1349283.625	3.548315763	31.99197388
100	108.9915049	34.31218739	0.225445271	0.137591839	0.3175807	20	303140.7813	1.255183101	30.68972778
101	108.9912104	34.31229346	0.544581413	0.028004169	0.294384956	20	303016	1.230053663	30.56668091
1015	108.9665838	34.29030028	0.135900974	0.327924728	0.30904007	9.428571429	1109437.375	0.948364913	34.83578491
1016	108.9677908	34.29082944	0.182044983	0.000127316	0.263655186	9.428571429	2397514.75	1.231710076	37.75479126
1017	108.9665013	34.29111353	0.186878681	0.278338909	0.370799064	9.428571429	1210296	0.910527349	34.20346069
1019	108.9663717	34.29143176	0.195869446	0.264012814	0.343529224	9.428571429	1193891.375	0.801027358	34.26156616
102	108.9902677	34.31212845	0.163804054	0.06143713	0.363506794	12	407082.875	1.19575882	30.72390747
1020	108.9663835	34.29153784	0.198093414	0.233016014	0.399873734	9.428571429	1232760	0.742868721	34.26156616
1023	108.9693407	34.29083127	0.194742203	0.005579472	0.19467163	5.56097561	3761004.25	0.719840467	38.69815063
1024	108.9702792	34.29081121	0.260729313	0.009179115	0.354836941	13.03448276	4211433.5	1.34659791	34.58627319
1025	108.969777	34.29114889	0.263391495	0.08019352	0.313818454	5.56097561	4151481	1.165063024	37.62832642
1026	108.9702886	34.29135589	0.38819313	0.090214729	0.226491451	13.03448276	4415334	1.339465499	34.95883179
1027	108.9700032	34.29204263	0.061342239	0.105341434	0.139546394	5.56097561	4622280.5	0.984703779	35.09896851
1028	108.9708066	34.29116361	0.10834074	0.019800663	0.23745203	13.03448276	4385044	3.465725422	33.67709351
1029	108.9707432	34.29172642	0.006592751	0.050983429	0.223688126	13.03448276	4565766	1.11730051	33.98129272
103	108.9915756	34.31262348	0.119251251	0.214571953	0.353805542	20	313199.9688	1.230288029	30.86062622
1030	108.9722853	34.29080333	0.120905876	0.095792294	0.104955673	13.03448276	4080395	3.578690052	32.97979736
1031	108.9737213	34.29025694	0.023282528	0.151303768	0.328372479	10.88888889	3652076	0.706417263	36.77722168
1032	108.9737386	34.29156923	0.003829479	0.034899712	0.276434898	13.76470588	3917406.75	0.71643734	32.9866333
108	108.9918285	34.31163096	0.240381718	0.123821259	0.342053414	20	283225.9375	1.2869519	31.61941528
1080	108.9287224	34.28702787	0.101576805	0.152154446	0.408574104	38.7804878	4622457.5	5.686816216	34.36068726
1082	108.9343025	34.28709283	0.20993948	0.154310226	0.315533638	55.92857143	3807192.25	7.192633152	33.84457397
1084	108.9343061	34.28883863	0.249065876	0.118788719	0.268620491	55.92857143	4172234.5	4.094911098	32.86700439
1086	108.9343218	34.28986419	0.240150452	0.085799694	0.40183258	70.57142857	4253067	5.279695511	32.50811768
1087	108.9346426	34.29006335	0.180464745	0.11570549	0.268482208	70.57142857	4232716	3.716283083	33.26010132
1089	108.9386935	34.28676062	0.26802969	0.001692295	0.26396656	24.54545455	6249090.5	3.961364985	35.9637146
109	108.9920846	34.31165275	0.377024651	0.052149773	0.317997933	20			31.57498169
1094	108.9425932	34.28736685	0.296108246	0.148863792	0.278597832	42.75	4934458	1.450997353	34.1043396
1095	108.9431536	34.28795852	0.03452301	0.150459766	0.215428829	48.3	5230513.5	1.252314687	35.04769897
1096	108.9443626	34.28797364	0.057610035	0.14697504	0.271173001	48.3	5725725	6.157115459	35.50570679
1097	108.9440154	34.2886344	0.053664684	0.002820015	0.093924523	48.3	5698697	0.694634974	37.10192871
11	108.9344279	34.31152735	0.162427425	0.19029808	0.383604526	50.76923077	1444159.625	3.85782671	32.37139893
110	108.9917877	34.31210488	0.560307026	0.021535873	0.246400357	20	295857.2188	1.250148773	31.01785278
1100	108.9462839	34.28961993	0.021729469	0.01204443	0.184072495	55.56521739	6293367.5	6.875403881	36.03207397
1102	108.9451819	34.28841565	0.001482487	0.057141781	0.071337223	48.3	6017662.5	3.152724743	35.60140991
1103	108.9451033	34.28901557	0.074979782	0.040622234	0.151447296	48.3	6066751.5	2.579583645	36.02182007
1105	108.9452134	34.28913575	0.074979782	0.040622234	0.151447296	55.56521739	6107394.5	2.743048668	35.51596069
1107	108.9452565	34.29007634	0.199403763	0.101054192	0.164059639	55.56521739	6231682.5	3.32475853	35.28353882
111	108.9919204	34.31254642	0.078050137	0.214975834	0.37484026	20	319095.1563		31.84500122
1110	108.9523261	34.28808047	0.125283718	0.100939751	0.318892479	6.125	4992551	0.537374556	38.20254517
112	108.9919056	34.31301242	0.458316326	0.018104076	0.215254307	20	345712.625		32.45684814
113	108.9178157	34.31005509	0.075758457	0.385511398	0.344330311	17.25	1735927.125	1.497707367	33.32846069
1134	108.9637377	34.28857098	0.449104309	0.12882328	0.235640526	8	791998.75	1.417851925	33.97787476
114	108.9176558	34.3108072	0.059173584	0.39643383	0.359837055	12	1358638.375	1.474918246	33.57113647
115	108.9184664	34.31062418	0.065433979	0.34072876	0.399308681	11.35714286	1983037.25	1.750831008	33.68392944
1153	108.965568	34.28793299	0.439818382	0.1175704	0.401128292	8.4	869262.5	1.04915905	32.20050049
1154	108.9645218	34.28827304	0.39861536	0.223386288	0.208778859	8	759708	1.166387439	32.89093018
1225	108.9520034	34.28654107	0.156368732	0.207993507	0.319527626	18.78947368	6499923	1.930266261	36.56188965
1227	108.9536455	34.28709811	0.191972733	0.129415989	0.282296181	6.125	5512755	0.753159642	38.48623657
1398	108.9674197	34.28144864	0.155494213	0.232419491	0.359955311	29.5	3408380.25	2.198791981	35.75180054
1399	108.9670198	34.28230919	0.319236279	0.04197073	0.282655716	19.05882353	3422280.75	1.9724015	36.08676147
14	108.9379266	34.31152155	0.253190041	0.107568264	0.302906513	65.28	2021631.875	4.726762295	31.80056763
1400	108.9687127	34.28284818	0.156527996	0.17725563	0.317481041	19.6	2015286.375	1.113747239	34.05990601
1401	108.9704693	34.28146233	0.286765575	0.047178745	0.295270919	18	1525042.125	1.233068228	32.58673096
1402	108.9714417	34.28289773	0.200417995	0.082701206	0.315565109	10	1481821.125	0.703505039	36.6541748
1403	108.9723243	34.28178955	0.116337299	0.145917892	0.383625507	11	1299737.375	0.869426012	35.57064819
1404	108.9796318	34.28068117	0.005456448	0.14876461	0.378398896	39.27272727	1722702.5	0.940743029	34.25473022
1405	108.9761247	34.28091421	0.085962772	0.178319931	0.404614449	17.55555556	1941798.75	0.526952505	36.89685059
1407	108.9857318	34.28094988	0.141076088	0.028270245	0.206419944	25.71428571	2423506.75	1.861613631	35.81332397
1409	108.9907975	34.27996765	0.028026104	0.09095192	0.257322788	34.71428571	2301514.75	3.062084436	33.57797241
1410	108.9913518	34.28102448	0.13490057	0.096517563	0.317943573	96	2134638.25	3.015120983	30.69314575
1411	108.9908333	34.28168451	0.076448441	0.104318142	0.309459686	96	2333471	2.291055441	32.16973877
1412	108.8914372	34.27820328	0.087212563	0.157598972	0.248480797	17.41935484	3609995.75	1.129286289	34.32650757
1413	108.886625	34.2770826	0.126610279	0.275243759	0.243970394	62.57142857	2868700.75	2.830688715	36.46276855
1415	108.9177313	34.27902082	0.101818085	0.081488132	0.379536628	31.82608696	5033538	1.094863892	36.05258179
1417	108.917144	34.2802593	0.023593903	0.078902245	0.21203661	17.2173913	5965131.5	1.385896683	37.79922485
1418	108.9176997	34.28020441	0.064384937	0.128495216	0.231579304	17.2173913	5996279.5	1.306474328	37.69668579
1419	108.924544	34.27937954	0.21314764	0.049127102	0.237593651	49.16129032	4156211.5	5.888530731	35.51596069
1420	108.9230968	34.27817305	0.414805412	0.118271828	0.244720459	49.16129032	4163071.75	1.83896625	34.32992554
1421	108.927794	34.27853758	0.278319836	0.144032478	0.25176382	23.66666667	3667239	2.09986043	35.06820679
1422	108.9283585	34.27791923	0.189508438	0.298536777	0.342403412	23.66666667	3971631.75	1.726494431	35.16049194
1423	108.9319635	34.27833984	0.223377705	0.175670624	0.305774212	19.875	3354824.25	1.792981386	33.56430054
1424	108.9284068	34.27913868	0.106381893	0.140024662	0.327288151	23.66666667	3412329.25	6.58697319	37.21472168
1426	108.9285385	34.28009612	0.197388172	0.171357155	0.341280937	23.66666667	3960533	18.95980644	35.71762085
1427	108.9286306	34.28060018	0.110086441	0.256190777	0.353462219	33.18367347	4485920.5	6.562223434	33.98471069
1429	108.9406796	34.27899061	0.158494473	0.305775642	0.327867985	40.58823529	4466991	1.729387879	34.42562866
1430	108.9405879	34.27845275	0.215084076	0.267279625	0.417815685	20.86956522	4421496.5	1.019272447	33.5574646
1431	108.9374935	34.27839092	0.102344513	0.287504196	0.420372009	14.76923077	4810939	1.590849638	33.2840271
1432	108.9419455	34.27858472	0.098526955	0.260790825	0.392027854	40.58823529	4103398.75	1.768771291	35.61849976
1677	108.9437601	34.27381601	0.271667957	0.072482586	0.155612945	52.08	4447141.5	1.782533288	36.38415527
1678	108.9507786	34.27517422	0.240715981	0.080526829	0.34492588	17.14285714	5947909.5	2.074175596	38.66738892
1679	108.9496083	34.27419328	0.143852711	0.166079521	0.375023842	17.14285714	6776104	1.337739825	37.65567017
168	108.9907744	34.3092526	0.027002811	0.139858723	0.278592109		1639032.875	1.085344553	33.58139038
1680	108.9496398	34.27536707	0.055907726	0.119537354	0.243765354	34.37288136	6530189.5	2.821453571	37.81289673
1681	108.9507003	34.27555565	0.062769413	0.038463116	0.161666393	37.59183673	5935827.5	2.435778856	38.89639282
1682	108.9496634	34.27575602	0.174393177	0.102169514	0.292296409	34.37288136	6341439	5.05249691	37.61465454
1683	108.9507121	34.27595639	0.049003601	0.043625832	0.145701885	37.59183673	5852630.5	2.455571651	38.72207642
1687	108.9548772	34.27517948	0.127674103	0.017766476	0.302258492	16.625	6926178.5	1.578995466	37.24893188
1688	108.9528538	34.27521309	0.220592976	0.033818722	0.341639519	34.95652174	5584583	1.946051478	37.25918579
1689	108.9518197	34.27546136	0.073766708	0.068316936	0.320126534	34.95652174	5575397	3.819701672	37.78213501
169	108.9913764	34.31076203	0.263437748	0.126739502	0.289321899		517756.0625	1.278540015	32.87042236
1690	108.9538228	34.27561458	0.071489811	0.014734268	0.161058426	34.95652174	6347991	5.296433449	37.24209595
1691	108.951749	34.27575602	0.028319836	0.044265747	0.169589519	37.59183673	5619918	4.261034966	37.74795532
1692	108.9527859	34.27595639	0.00875473	0.018226624	0.11004591	34.95652174	5865094.5	3.723303556	37.48135376
1693	108.9538346	34.27597996	0.05042696	0.031722546	0.273333549	34.95652174	6460705	5.659789562	37.40274048
1694	108.95487	34.2759573	0.000301838	0.01898241	0.13630104	33.32142857	7023035	2.461323738	38.35293579
1695	108.9569735	34.27467788	0.07023716	0.015277386	0.174201489	48.25531915	6990687	3.456805706	37.92227173
1696	108.9559673	34.27493098	0.194696426	0.025925636	0.292831421	16.625	7256005	3.022166014	37.57705688
1697	108.9563474	34.2751707	0.150549889	0.02609539	0.294252872	48.25531915	7218967.5	5.997615814	37.40615845
1698	108.9559419	34.27401838	0.281616211	0.034751415	0.3598032	16.625	6794052.5	2.548312426	35.65951538
1699	108.9559353	34.27556845	0.190375805	0.040237904	0.288769245	33.32142857	7226428	19.10021591	37.21813965
17	108.9399405	34.31206063	0.184389591	0.100272655	0.295388699	102	1367206.125	5.096926212	31.83132935
170	108.9905387	34.31091447	0.031037331	0.181996346	0.304802895		830926.9375	1.268411636	30.97000122
1700	108.9581637	34.27415871	0.305580616	0.044728279	0.317937851	48.25531915	6722413	3.67813468	35.80648804
1701	108.9579704	34.27494277	0.423554897	0.051546574	0.188527107	48.25531915	6828484	3.525552988	35.11264038
1702	108.9581118	34.27504884	0.172047615	0.065598011	0.397077084	48.25531915	6828127	3.838864803	35.13656616
1703	108.9592992	34.27516036	0.175819397	0.00728035	0.345338821	38.94545455	7469579	1.663920403	36.36706543
1704	108.9573483	34.27515956	0.194528103	0.008960724	0.310984612	48.25531915	6871350	3.832600117	36.23376465
1705	108.9605745	34.27370521	0.307320118	0.028419018	0.32662487	38.94545455	8956400	8.242429733	36.86950684
1706	108.9610004	34.27348022	0.146884441	0.007138252	0.202410221	38.94545455	9188005	4.234455109	36.4901123
1707	108.9604445	34.274344	0.275666714	0.012694359	0.275229931	38.94545455	9080472	6.707005978	37.14978027
1708	108.9604684	34.27504884	0.24358654	0.0093503	0.247904301	38.94545455	8727795	4.653399944	36.71228027
1709	108.9610366	34.27516218	0.131116867	0.054405212	0.284469605	46.07142857	8911287	2.093018055	37.78897095
171	108.9213712	34.30854636	0.23741436	0.122162342	0.360168934	12.94736842	2423527.5	0.897040844	31.12380981
1710	108.9625422	34.27366985	0.080310822	0.009319305	0.084973812	51.08823529	9223461	2.659029245	37.07116699
1711	108.963417	34.27425723	0.123812199	0.018815994	0.131162167	40.36363636	8402968	2.901580811	38.6913147
1712	108.9623709	34.2745505	0.204008102	0.00421524	0.303820133	46.07142857	9135858	3.155294418	38.33926392
1713	108.9633553	34.27513135	0.232446194	0.02745533	0.315306663	46.07142857	7671358	6.118359566	37.7616272
1714	108.9623301	34.27515492	0.227872372	0.010076523	0.389559269	46.07142857	8475708	2.528345585	37.63174438
1715	108.9619033	34.27516689	0.098114014	0.009776115	0.314352036	46.07142857	8731774	2.718920231	37.70352173
1716	108.9645453	34.27364628	0.105073929	0.007917404	0.199645996	40.36363636	7175275.5	2.145259619	37.54971313
1717	108.9644511	34.27408237	0.090013027	0.019056797	0.221742153	40.36363636	7288769.5	2.204328537	39.07070923
1718	108.9652406	34.27424037	0.07883358	0.018687725	0.19408083	40.36363636	6413539	3.797356844	37.86074829
1719	108.9643568	34.2746599	0.14069128	0.02400589	0.310887337	40.36363636	7164918.5	2.41770792	38.65371704
172	108.9187529	34.3062492	0.172841072	0.15959549	0.324760437	18	1596884.375	6.060594559	30.11550903
1720	108.9653848	34.27510838	0.305344105	0.034146309	0.315785885	23.2	6033243.5	3.26862669	37.19421387
1721	108.9664259	34.27420866	0.211719513	0.031348228	0.306478978	23.2	5426892.5	1.020068645	36.5345459
1722	108.9704288	34.27380367	0.089365005	0.210624218	0.408226014	34.08	6533984.5	0.965739191	35.75521851
1729	108.9796525	34.27254886	0.07798624	0.078916073	0.322212219	10.5	1506256.125	0.69033134	38.12393188
173	108.9332967	34.30685999	0.395372391	0.094790936	0.397256851	33.17647059	2664004.5	1.638257146	32.25177002
1732	108.9912806	34.27413704	0.031231403	0.082191944	0.247664452	36.88888889	3243187.5		35.5809021
1733	108.9907779	34.27254977	0.039463043	0.164888382	0.206479073	52.875	2967603.5	1.749289632	34.33676147
1734	108.8901119	34.27132438	0.378691673	0.082273483	0.32181263	15.78947368	3424478.25	2.53644824	35.64242554
1735	108.8923368	34.27128936	0.424722672	0.076450825	0.285608768	18.46153846	3885172.75	2.100858688
1736	108.8901708	34.27148939	0.393726826	0.084470749	0.216976642	15.78947368	3283412.75	2.640714169	36.9720459
1737	108.9015247	34.27138357	0.512373924	0.001196861	0.326071263	29.55555556	3417585	3.23773241	34.21713257
1739	108.9045968	34.27137261	0.402359009	0.047828674	0.370940208	41.68421053	2992393.75	2.574381828	32.67559814
1740	108.9037776	34.27139566	0.422779083	0.062754154	0.351421833	15.13043478	2911267.75	1.844180942	33.38998413
1741	108.907916	34.27112401	0.277421951	0.136023521	0.376699924	54.5106383	4771374	2.066150188	32.88751221
1615	108.9145014	34.27496686	0.115277767	0.190577984	0.348741055	33.13043478	5069659	1.570762277	36.58581543
1616	108.9169178	34.27503683	0.052815437	0.037292004	0.32972002	57.91304348	3483154	4.262960911	32.3850708
1617	108.9159762	34.27323532	0.048984528	0.047138691	0.140460491	33.13043478	3829340.75	3.841003418	33.48226929
1618	108.9178153	34.27343855	0.104659081	0.071590424	0.214540958	106	1986740.75	3.359286547	34.31967163
1619	108.9207242	34.27322197	0.275361538	0.013446331	0.313335419	35.375	4122815.25	2.9350667	35.75863647
1620	108.9211504	34.27385652	0.113527775	0.008476257	0.253950119	35.375	4655609.5	2.192101002	36.33288574
1621	108.9206876	34.27431803	0.381393433	0.00647831	0.340943814	36.15384615	3916998.75	1.134332895	34.28207397
1622	108.9211268	34.27484006	0.200329304	0.063955307	0.297235966	36.15384615	4450674	2.134969473	35.82699585
1623	108.9207831	34.27528457	0.132036209	0.102877617	0.34950304	36.15384615	3946969.25	1.725378633	34.47006226
1624	108.921007	34.27585031	0.113435745	0.039415359	0.300935269	36.15384615	4141771	1.696881652	35.24594116
1626	108.9228687	34.27496634	0.288647175	0.019309044	0.24483633	36.15384615	5941782.5	3.620187521	34.32650757
1627	108.9226802	34.27535529	0.17800951	0.005332947	0.275323391	36.15384615	5572419	2.880973577	34.30599976
1628	108.9228957	34.27423909	0.257547379	0.025910378	0.248402596	46.52631579	6405676.5	2.837478876	36.04574585
1629	108.9240512	34.27522613	0.289541721	0.05336237	0.232779979	33.52941176	5929402	3.138471603	34.92807007
1630	108.9229047	34.27341485	0.211905003	0.046244144	0.171277523	46.52631579	6630327.5	3.276827097	35.74838257
1631	108.9222401	34.27381221	0.009592533	0.031998634	0.108487606	35.375	6056462.5	3.010875463	36.0184021
1634	108.921549	34.27510777	0.049129009	0.021080017	0.164465905	36.15384615	4861256.5	3.784418583	35.33139038
1780	108.9347931	34.27270524	0.203404427	0.005002499	0.235818863	32.44897959	7160031	3.165102482	35.06820679
1781	108.9332789	34.27282119	0.138087749	0.013384342	0.300866127	43.23809524	7603093	5.090484142	34.00180054
1782	108.9336779	34.27309586	0.029854774	0.017789841	0.260474681	43.23809524	7828497	2.801315546	34.9793396
1783	108.9340497	34.27320391	0.071034431	0.025611401	0.333046437	32.44897959	7865780.5	1.667478919	35.80307007
1785	108.9371438	34.27261911	0.127122402	0.006331921	0.363921642	52.75471698	7432540.5	2.467131138	34.11801147
1786	108.9357809	34.27270813	0.160223484	0.013868809	0.341512203	32.44897959	7138726.5	2.522791147	35.66293335
1787	108.9382164	34.27095966	0.176160336	0.044484615	0.295343876	49.77777778	8067186	3.110537529	33.75228882
1788	108.9381985	34.27143046	0.094424725	0.110701084	0.420013904	49.77777778	7779482	11.57859802	33.30453491
1789	108.9398601	34.27145392	0.123990059	0.0451684	0.308188915	53.55	6371698.5	4.049095631	35.56381226
179	108.9377177	34.30726033	0.103621483	0.102281094	0.342730522	51.67741935	4049073	2.933907747	32.47052002
1790	108.938181	34.27203116	0.152070045	0.030327797	0.384512425	49.77777778	7518116.5	13.11268997	33.45492554
1791	108.9403066	34.27260918	0.129330635	0.075906277	0.321599961	53.55	5449458	4.929815769	35.71762085
1793	108.9419992	34.27153164	0.102446556	0.257019997	0.318597316	43.84615385	4237745	2.006620169	35.35189819
1794	108.9425111	34.27118295	0.107676983	0.252681255	0.385721683	43.84615385	4188458.25	2.685256958	36.43884277
1795	108.944201	34.27145923	0.263772011	0.170928955	0.238563538	52.08	4377424	3.748948097	36.60632324
1796	108.9425228	34.27156011	0.09046793	0.302871227	0.397188663	43.84615385	4046331.25	2.074978352	35.87142944
1797	108.9424521	34.27201977	0.113600254	0.241953373	0.261747837	43.84615385	3978722.75	1.919785619	35.68002319
1798	108.9424639	34.27283302	0.192668438	0.125320435	0.325012207	64	4032550.75	3.736649513	36.21322632
1799	108.9467091	34.27317556	0.191242218	0.023130894	0.229233742	36.52173913	6477216	2.166057348	38.40078735
18	108.9411678	34.31142128	0.270339012	0.28276825	0.30774355	16.61538462	1447723.375	1.864811063	32.09793091
180	108.9365235	34.30800919	0.171696186	0.126176834	0.265547276	51.67741935	3322676.5	7.30911684	30.99050903
1800	108.9431473	34.27319133	0.310077667	0.003828526	0.254985332	52.08	3991607.25	5.296806812	35.89877319
1801	108.946507	34.27109954	0.255288601	0.041334629	0.259815217	46.65	6666745	3.178448439	35.26644897
227	108.9873231	34.3074942	0.172497749	0.108942032	0.266534805	11.28	3705522.25	1.13342154	35.84066772
2270	108.895855	34.26494287	0.163964272	0.080010414	0.38019085	33.17647059	4577424.5	3.535039902	36.19955444
2271	108.8970024	34.26495832	0.177859783	0.012487888	0.369390011	59.65714286	4526606	2.678335905	36.2611084
2272	108.8987236	34.26483937	0.260820866	0.002864838	0.313473224	40.94117647	4089834.5	12.99888325	35.03744507
2274	108.9026126	34.26453416	0.249639988	0.003314495	0.310896874	48.11320755	4886523	6.102138996	36.72253418
2276	108.9067202	34.264929	0.245592117	0.007196426	0.323364735	36.57142857	5478495	2.828692913	31.79373169
2277	108.9053176	34.26371687	0.285534382	0.004673958	0.345572949	54.17647059	4583727	3.849321127	32.40899658
2278	108.9081804	34.26453369	0.05048275	0.038192272	0.186769963	36.57142857	6403456.5	4.278184891	35.58432007
2279	108.9093666	34.26512046	0.104925632	0.083172321	0.333866596	36.57142857	7126630.5	2.577077389	37.22839355
228	108.9839361	34.30799377	0.325196266	0.027229786	0.310926437	12	4122555.5	0.567682803	33.96420288
2280	108.9112598	34.2643965	0.019393444	0.008550644	0.139204502	48.69230769	7342726.5	4.829725266	34.49057007
1812	108.949611	34.27236608	0.20001936	0.02630806	0.282299042	39.46153846	6718975	5.568708897	33.87533569
1813	108.9537049	34.27156011	0.419379234	0.035373688	0.266838074	8.117647059	3543199.75	1.10611558	33.42416382
1814	108.9540584	34.27160725	0.338123798	0.121029377	0.327894687	8.117647059	3592323	1.047858	33.10968018
1815	108.9534598	34.27178988	0.56111002	0.003083229	0.338736057	8.117647059	3537292.25	1.15523541	32.76104736
1816	108.9537639	34.27179583	0.52837038	0.002873898	0.30438137	8.117647059	3525776	0.994803488	32.76104736
1818	108.9539406	34.27191369	0.265988827	0.114774227	0.348173141	8.117647059	3576153.75	0.94064796	32.48077393
182	108.9377396	34.30876871	0.034606934	0.047685146	0.329157829	51.67741935	3285886	2.989624262	31.08621216
183	108.9396713	34.30726072	0.222417831	0.026534081	0.286798	37.90909091	4526775	2.033992052	32.94561768
1830	108.9519383	34.27032827	0.205356598	0.043395042	0.314050198	30.7826087	4810177	3.058315277	36.37390137
1831	108.9526951	34.27150846	0.451517582	0.083205223	0.296783447	8.117647059	4017494.5	1.627967834	34.91098022
1832	108.9558966	34.27110044	0.325150013	0.084713936	0.393276214	23.82352941	4580401.5	2.546495676	33.92660522
1833	108.9555784	34.27152475	0.389225006	0.097725391	0.353050709	23.82352941	4512986.5	1.401921988	33.41732788
1834	108.9570395	34.27153653	0.282134056	0.142022133	0.28651762	36.8	4840074.5	3.856580019	36.27819824
1835	108.9552957	34.27179583	0.436603069	0.058917522	0.334444523	23.82352941	4422415	0.942848742	33.04815674
1838	108.9559015	34.27243706	0.206795216	0.06200552	0.363002778	23.82352941	5281454.5	2.06797719	35.25619507
1839	108.9565925	34.27336107	0.031468868	0.027327538	0.35103035	36.8	6302833.5	1.982996702	36.58239746
184	108.9407214	34.30874334	0.128021717	0.057737827	0.2936306	70.43478261	3399359.25	2.973730564	31.41433716
1840	108.9549616	34.2715596	0.45337534	0.055764198	0.324165821	23.82352941	4097729.75	0.926850677	32.75762939
1841	108.9543001	34.27089273	0.195356369	0.221678257	0.298045635	23.82352941	3697611.5	1.542847753	34.41879272
1842	108.9542352	34.27164261	0.194302559	0.245357513	0.387217044	23.82352941	3657415.75	0.98612541	32.93536377
1843	108.9543648	34.2716544	0.185324192	0.277439594	0.409334183	23.82352941	3728250.25	0.932739854	32.93536377
1844	108.9545062	34.2716544	0.419429779	0.103471756	0.362032414	23.82352941	3804600.5	0.863646984	32.80548096
1845	108.9547772	34.27185476	0.409830093	0.009863853	0.334593296	23.82352941	4048822.25	0.678438544	32.43292236
185	108.9389361	34.30801995	0.085850716	0.042529106	0.264235973	70.43478261	4062825.5	2.025132895	31.99197388
1851	108.9582414	34.27111223	0.068209171	0.257160664	0.336105347	37.0625	4112064.5	3.026512384	36.51062012
1852	108.9593619	34.27152751	0.119316101	0.169883728	0.36108017	68.72727273	4598975.5	10.39402771	36.19613647
1853	108.9582061	34.27193727	0.037844658	0.221462727	0.365159035	36.8	4814449	3.809208393	37.00964355
1854	108.9581943	34.27283302	0.087583065	0.152352333	0.325119019	36.8	5667927.5	2.35751152	36.81481934
1855	108.9572102	34.27237567	0.096057415	0.034074306	0.30498457	36.8	5374357.5	4.133436203	38.23672485
1856	108.9593999	34.27335924	0.189515114	0.007338047	0.337081909	38.94545455	7025541	2.087921143	34.53158569
1857	108.957723	34.27335162	0.204066753	0.060298443	0.311878204	36.8	6115734	2.222503901	36.75671387
1858	108.9581943	34.27335162	0.101160526	0.118151665	0.378601551	36.8	6149711	2.652789354	36.0730896
186	108.9425539	34.30768469	0.10573864	0.052173615	0.334515095	61.04347826	2896470.25	15.73787212	29.64724731
1860	108.9605167	34.2725944	0.155486584	0.028347015	0.296583176	38.94545455	7454019	101.3080063	35.41000366
1861	108.9614182	34.27154706	0.30581665	0.040296078	0.239694595	51.08823529	6574215.5	14.61908627	35.25961304
1862	108.9614346	34.2726798	0.124985695	0.016705036	0.201170445	51.08823529	8522991	7.367867947	35.57748413
1863	108.9631278	34.27296548	0.057758808	0.014535904	0.191858768	51.08823529	8370710.5	4.861516953	36.88659668
1864	108.9619861	34.27333134	0.106713295	0.001142025	0.282112122	51.08823529	9336694	3.220093727	36.61999512
1865	108.9625422	34.27332805	0.139955997	0.0002141	0.194708347	51.08823529	9080761	4.428929329	36.84558105
1866	108.9631803	34.27333602	0.062437534	0.003812313	0.201825142	51.08823529	8575853	6.570380688	37.0267334
1867	108.9622882	34.27074347	0.193331242	0.008746147	0.306812763	58.28571429	5552160	2.748538971	37.57363892
1868	108.9622929	34.27245637	0.31619215	0.018131733	0.337965012	51.08823529	8309775.5	7.846931934	35.75521851
1869	108.9633601	34.2715519	0.312534332	0.038167	0.327202321	52.21621622	6370749	5.332428455	35.30062866
187	108.950605	34.30592084	0.224802494	0.204827309	0.400180339	12.375	2271534.5	1.185245633	34.79135132
1870	108.9654211	34.27240499	0.151533127	0.018349648	0.226492882	25.09090909	5369032.5	3.017831802	38.05215454
1871	108.9645218	34.27297446	0.269005775	0.015181065	0.177438736	40.36363636	6911875	3.788621426	37.07116699
1872	108.9645218	34.27325733	0.301737785	0.002353191	0.249605179	40.36363636	7078795.5	3.247561693	37.1907959
1873	108.9643596	34.27219379	0.163513184	7.62939E-06	0.200902462	52.21621622	6361547	2.431622267	37.01306152
1874	108.9643363	34.27077855	0.338427067	0.017372131	0.248584747	52.21621622	4625069.5	4.237659454	35.9637146
1875	108.9652877	34.27156123	0.378736496	0.025445938	0.378194809	52.21621622	4625719	5.767512321	36.37390137
1876	108.9654605	34.27331312	0.240726948	0.003558636	0.333152294	40.36363636	5976454	2.485834122	38.13760376
1877	108.9641447	34.27318661	0.182408333	0.015318871	0.227671146	40.36363636	7489768.5	2.421827078	37.22497559
1878	108.9665131	34.27069971	0.222500324	0.085053921	0.269433022	14.8	2855980.75	0.820243537	34.8699646
1879	108.9675626	34.27033458	0.062309742	0.177666664	0.35833025	14.8	2708717	1.161598086	33.50961304
188	108.9513407	34.30676642	0.166934013	0.130691528	0.344532967	11.30769231	2305480	0.616220295	34.65805054
1880	108.9690685	34.27149643	0.163766861	0.163369656	0.361575604	37.71428571	3441948.75	2.401639223	35.11947632
1881	108.967085	34.27154022	0.072793007	0.311187744	0.321414948	25.09090909	3183504	0.835594594	35.9090271
1882	108.9663953	34.27161904	0.103662968	0.086696625	0.275305748	25.09090909	3656260.25	0.828010559	37.18737793
1883	108.966195	34.2718194	0.084581375	0.039394379	0.277139186	25.09090909	4004460.75	1.518385172	37.53604126
1884	108.9676443	34.2719962	0.005909443	0.084342003	0.269949913	25.09090909	3326895.75	1.253389835	36.82165527
1885	108.9691015	34.27243837	0.020007133	0.020198345	0.395019055	37.71428571	3954649.25	1.876488805	33.84115601
1886	108.966401	34.27254864	0.091920853	0.062654495	0.228592872	25.09090909	4485835.5	1.004030585	37.73086548
1887	108.9710266	34.27135877	0.197490215	0.052172184	0.317054272	34.08	4314090.5	5.432230949	34.3230896
1888	108.9705434	34.27189728	0.088148117	0.055122375	0.249768257	34.08	4300508	5.017056465	34.61361694
1889	108.9717448	34.27127724	0.241595745	0.082901001	0.336493492	43.22727273	4279326	3.440257072	37.38223267
189	108.9498223	34.30670798	0.117387772	0.25301218	0.410055637	12.70588235	2768586.75	0.345499068	35.77914429
1890	108.9731544	34.27280522	0.161258221	0.010241985	0.315969467	32.4	3808222.25	2.335154295	38.1444397
1892	108.8883425	34.27063045	0.411324978	0.043728352	0.341184616	36	3501330	1.703215122	33.17123413
1893	108.8864999	34.26960966	0.232937813	0.197503567	0.324587822	24.5	3899726.25	2.823820353	35.98080444
1894	108.8883096	34.27127573	0.434168816	0.033300877	0.323203087	36	2693433.5	2.443669081	36.50720215
1895	108.890055	34.26954464	0.372095108	0.049469948	0.348196507	27	5246962.5	2.981136799
1896	108.8922857	34.27065424	0.458281994	0.063394547	0.305067539	18.46153846	4150442	2.483237982
1897	108.8900529	34.27095901	0.314263344	0.194859982	0.237225533	27	3803022	1.976075888	34.98617554
1898	108.8950843	34.26992181	0.186209202	0.16536808	0.250288963	34.15384615	2680368.25	11.48812008
1899	108.8954691	34.27067615	0.410642624	0.069766521	0.334722518	34.15384615	2260082	6.2434268
19	108.9416155	34.31143306	0.161386967	0.263463497	0.279733181	16.61538462	1352861.75	1.538350105	32.12869263
190	108.9539186	34.30686496	0.225445747	0.066939831	0.316263676	14	1491689.375	0.743700445	35.29379272
1900	108.8945069	34.27099436	0.567117691	0.035010338	0.337238789	34.15384615	2489400.75	0.913646877
1901	108.8954678	34.27131186	0.453101635	0.013960361	0.322803498	47.14285714	2219783.25	1.230020523
1902	108.8964507	34.27030999	0.300288677	0.07541275	0.331701278	47.14285714	2491266.5	4.825805664	33.77963257
1903	108.8964511	34.27071149	0.312870979	0.146113396	0.409831047	47.14285714	2336437	3.621363163	33.00714111
1904	108.8964841	34.26916715	0.33355999	0.024945259	0.328587055	65.33333333	3202910.25	5.91430521	38.71865845
1905	108.8980828	34.27069934	0.387549877	0.03759861	0.38788414	43.81818182	3010392.25	3.539437532	29.81472778
1906	108.8964394	34.27102972	0.33815527	0.124372482	0.374414444	47.14285714	2269907.25	2.552277088	32.23468018
1907	108.8980654	34.27133617	0.497857571	0.007004261	0.36220932	47.14285714	2805120	1.461542368	32.32354736
1908	108.9002686	34.27070192	0.480144024	0.018754482	0.378240108	29.55555556	3849024.5	1.717541575	30.24539185
1909	108.8996915	34.27106508	0.479633808	0.038897991	0.355775833	43.81818182	3515853.75	1.850507259	30.74441528
191	108.9558066	34.30624701	0.221807003	0.199012756	0.37305069	6	1614164.5	0.905804873	35.37240601
1910	108.9008661	34.26957861	0.222805977	0.017221451	0.248761654	35.18181818	4348496.5	2.966818094	33.56430054
1911	108.9029261	34.27070051	0.466456413	0.009388447	0.392722606	66.75	3369784	4.019575596	32.63116455
1912	108.9052517	34.26910905	0.352702618	0.020615101	0.402514458	61.45454545	3962347.5	16.70743942	32.87384033
1913	108.9050999	34.27066435	0.168029308	0.259939194	0.424654007	41.68421053	3293914.25	2.782768011	32.23468018
1914	108.9053591	34.27067614	0.383250713	0.112127304	0.318188191	41.68421053	3379039.25	3.175559044	31.75613403
1915	108.9067153	34.27072351	0.454626083	0.036953926	0.275981903	41.68421053	4106958.75	1.909874201	32.08425903
1916	108.9055123	34.2710533	0.23320055	0.243541718	0.365424633	41.68421053	3350439.5	3.142350197	31.85183716
1917	108.9049938	34.27104151	0.222118855	0.169197083	0.370671272	41.68421053	3171274.25	2.760944366	31.95095825
1918	108.9052532	34.27136074	0.155498505	0.19631815	0.322091103	41.68421053	3191212.25	2.785825491	32.12185669
1919	108.9081751	34.26783535	0.047339916	0.165197849	0.301431179	32.44444444	6646956.5	2.378030777	34.89389038
192	108.9565924	34.30695707	0.280858994	0.078261375	0.353680611	10.36363636	2006290	0.640945375	34.80844116
1920	108.910553	34.27077059	0.456075668	0.01139164	0.330779552	64.5	4779488	13.79866028	31.50662231
1921	108.9080339	34.27077043	0.341012001	0.037483215	0.305507183	54.5106383	4970557	2.486511946	32.42950439
1922	108.9129602	34.26969842	0.158067226	0.077586651	0.267166615	46	4334911	1.98010695	31.56130981
1923	108.912971	34.27084114	0.247302055	0.091688156	0.281998635	46	3716458.75	2.35968852	30.24539185
1924	108.9150926	34.27082484	0.296611309	0.016840458	0.342873573	43.04347826	3756110.75	2.422674179	30.48464966
1925	108.9178374	34.27058185	0	0.028009415	0.287951946	86.66666667	2510690	2.539610624	34.73666382
1926	108.9178733	34.26949556	0.024718761	0.073668957	0.300967693	86.66666667	3068327.25	3.100493431	35.73471069
1927	108.9174839	34.27075996	0.161481857	0.203002453	0.344426155	86.66666667	2471401.25	4.041734219	34.02914429
1928	108.918366	34.27077411	0.155529022	0.238358021	0.38973999	14.35714286	2498817.75	1.74153161	35.55355835
1929	108.9208183	34.26906322	0.308015347	0.05563879	0.275440693	29.85714286	4813183	1.630578756	35.66976929
193	108.9558099	34.30776531	0.333481789	0.033113003	0.18035841	12.3	2151895.75	0.877455831	34.75375366
1930	108.9222527	34.26973361	0.21950388	0.016534805	0.243514061	29.85714286	6912829.5	3.467222452	36.58239746
1933	108.9207916	34.27040624	0.232028961	0.030443192	0.297132015	29.85714286	4972220	0.950686932	34.68539429
1935	108.9204885	34.27110044	0.229530811	0.227589607	0.297256946	14.35714286	4489825	0.917883873	34.45297241
1936	108.9202411	34.2711358	0.102134228	0.351894855	0.351730823	14.35714286	4142402	0.986502111	34.75033569
1937	108.9194634	34.27117116	0.175248146	0.274085522	0.251796245	14.35714286	3178979.5	1.840571284	33.88900757
1938	108.9207713	34.27118295	0.201890469	0.079990864	0.306455136	14.35714286	4873707.5	1.018114328	35.35189819
1939	108.921835	34.27120398	0.39313364	0.070055008	0.324553013	29.85714286	6282632	2.05108285	36.07992554
1941	108.9237815	34.27011357	0.304056644	0.015147686	0.092603206	47.77358491	7630230.5	2.429861069	36.25085449
1942	108.9235614	34.27115112	0.255709171	0.056698799	0.334958553	47.77358491	7319229.5	20.77605629	35.05111694
1944	108.9248619	34.26897271	0.058351994	0.046842098	0.208171368	29.14285714	7721565.5	1.888204575	35.39291382
1947	108.9258475	34.2700711	0.180789948	0.031296253	0.250997543	23.72093023	6770528.5	2.206609964	37.79580688
1948	108.9250722	34.27084114	0.448390961	0.041143417	0.276881218	47.77358491	6917875	1.958047867	34.96224976
1949	108.9247187	34.27125366	0.440546989	0.046283245	0.308267116	47.77358491	7001516	5.382842064	35.29721069
195	108.9583054	34.30700538	0.182241917	0.151538372	0.324256896	10.36363636	1812620.25	1.181188464	35.16390991
1950	108.9254256	34.27126545	0.401075363	0.075315475	0.258351803	23.72093023	6711531.5	2.800703526	35.59799194
1951	108.926316	34.27123722	0.336178303	0.056607246	0.325975895	23.72093023	6545146	2.333498955	35.99105835
1952	108.9280415	34.2687431	0.270065308	0.022884369	0.253115177	35.53125	7375830.5	4.454794884	36.93786621
1953	108.929327	34.26952537	0.065921783	0.044623375	0.229605198	35.53125	7608873	3.972657681	36.79431152
1955	108.9280412	34.27022621	0.175013542	0.047529221	0.253970146	31.9	7025179.5	1.318467855	37.80947876
1956	108.9273698	34.2711358	0.228423595	0.10300684	0.29185009	31.9	6741299	2.276826382	35.51254272
1957	108.9309413	34.26879437	0.090405464	0.00042057	0.062488079	29.09433962	7793189.5	2.86636734	36.38415527
1959	108.9307204	34.27051879	0.052488327	0.048138618	0.098009586	29.09433962	7326787.5	2.380982161	35.08529663
1960	108.9306809	34.27131259	0.212441444	0.131008148	0.301780224	47.78181818	7310976.5	2.948922873	35.37582397
1965	108.9330578	34.26947247	0.040886879	0.008622646	0.14688015	37.40625	7272460	2.632226944	35.05453491
1967	108.9383837	34.26953608	0.18843317	0.050431252	0.150845051	39.225	8981017	3.319147348	34.99301147
1970	108.9425346	34.26906142	0.302165031	0.101942062	0.211001873	53.66666667	5385387	3.97103405	35.93295288
1971	108.9438752	34.2696813	0.062715054	0.090117455	0.325325489	46.22727273	5499501.5	2.495084763	38.35635376
1972	108.9425182	34.27020322	0.144870281	0.108554363	0.288284779	43.84615385	4765697.5	7.604391575	38.46572876
1973	108.9466351	34.26879033	0.042861462	0.059371471	0.255740166	48.77419355	7074034.5	2.749284744	36.59265137
1975	108.9464975	34.26946955	0.06197691	0.026366234	0.341384888	48.77419355	7257353	3.468447685	36.32946777
1976	108.9457985	34.26992181	0.103621006	0.017131329	0.342930793	48.77419355	6891754.5	3.596246243	36.46960449
1978	108.946444	34.270271	0.098694324	0.023715496	0.297163009	46.65	7032434.5	3.640879631	36.74645996
1979	108.9450869	34.26925176	0.114897728	0.046617508	0.391975403	46.22727273	6693954.5	3.957530499	37.31045532
1980	108.9452329	34.26991003	0.179012299	0.040422916	0.390834809	46.22727273	6471510.5	3.298530102	37.33096313
1988	108.9525422	34.26916483	0.160480976	0.124221802	0.361195564	30.7826087	4096036.5	3.112528801	38.43838501
1989	108.953466	34.26849735	0.129721642	0.073076725	0.326394558	40	3671070.75	2.751168728	39.64834595
199	108.9612755	34.30709742	0.225687981	0.196275234	0.352449894	9.428571429	1417276.25	0.553520203	36.7635498
1990	108.9535365	34.26982485	0.158586979	0.05824852	0.346387863	30.7826087	3805830	1.713827491	37.84707642
1991	108.9519979	34.26850138	0.095118523	0.079235077	0.290241241	41.41935484	3867074.25	3.615169525	37.22497559
2197	108.9554253	34.26739955	0.386056423	0.020287037	0.207463741	40	3903938.5	3.400776386	34.14535522
2198	108.9554253	34.26768242	0.467954636	0.016190052	0.325805188	40	3868569.25	7.655936718	34.39144897
2199	108.9556609	34.26783564	0.287365913	0.109695435	0.33403492	40	3897799.5	15.87998104	33.96420288
22	108.9412413	34.31195668	0.348052502	0.145301819	0.209968566	13	1189283	2.188652992	31.80740356
2200	108.9559084	34.26759992	0.352688313	0.028010368	0.345902443	40	3913220	7.680647373	33.51644897
2201	108.9559202	34.26822459	0.28176403	0.0294981	0.345565796	40	3972674.5	15.4807682	33.7762146
2202	108.9559134	34.26656586	0.310901165	0.031229019	0.351624489	58.2	4262543	4.032811642	32.71661377
2203	108.9564982	34.26861069	0.195807457	0.032892704	0.349678039	40	4057527.25	3.673089027	33.86166382
2204	108.9544122	34.26646671	0.519488811	0.028289795	0.298138141	58.2	4158596.5	4.040753841	33.05499268
2205	108.954789	34.26677488	0.499406338	0.035886288	0.30286789	58.2	4033783.75	2.939269304	33.58480835
2206	108.9546712	34.26765885	0.319871902	0.04511404	0.255928993	40	3733336.75	3.617013454	35.21859741
2207	108.9545769	34.26792993	0.190624714	0.030252457	0.185097694	40	3704235	4.004751205	35.82699585
2208	108.9550655	34.26793875	0.32977581	0.034248829	0.207586766	40	3802338.75	6.299337387	35.26644897
2209	108.9583357	34.26662166	0.187992573	0.040955544	0.290987015	73.09090909	3023417.5	4.669802189	34.23080444
2210	108.9583357	34.26739955	0.06470108	0.113981724	0.318130016	73.09090909	2754069.25	5.086544037	34.12826538
2211	108.9593898	34.26742945	0.095066071	0.03706646	0.165869713	69.23076923	2510861.75	4.703490734	36.07992554
2212	108.9583121	34.26803601	0.325174809	0.051639557	0.320161343	73.09090909	2852854	4.869199276	35.87826538
2213	108.958371	34.26880212	0.097772598	0.0908494	0.368443013	37.0625	3009033.25	3.953613758	36.66442871
2215	108.9576537	34.26860798	0.073113918	0.028008461	0.335420609	73.09090909	3445260.25	5.768806458	35.96713257
2218	108.9613775	34.26744491	0.065080643	0.077882767	0.217951775	79.2	3721185.5	3.164874077	36.46276855
222	108.9825116	34.30747861	0.115109921	0.108606339	0.332631588	10.25	3431806	0.631187499	35.06478882
2220	108.9634414	34.26749133	0.082501411	0.022245407	0.284620762	79.2	5330788.5	5.727583885	36.3157959
2221	108.9623069	34.26663888	0.173109531	0.014790535	0.329853535	79.2	4958837.5	3.495105982	35.41342163
2222	108.9623142	34.26811286	0.119547844	0.009061337	0.358911514	79.2	4434947.5	8.177447319	34.33334351
2223	108.9634271	34.26877687	0.150426388	0.00947094	0.243677139	60.88888889	4661081	5.345410347	35.61508179
2224	108.9647989	34.26683793	0.069581509	0.036534309	0.19437933	54.50847458	5733399	2.247960329	37.18737793
2225	108.9656031	34.26756138	0.246496677	0.064805031	0.267463208	21.48387097	4704374.5	2.284389257	34.90414429
2226	108.9646278	34.26755277	0.20293951	0.118701458	0.27212429	60.88888889	5237490.5	5.649534225	36.63366699
2227	108.9655242	34.26883085	0.317415714	0.042165279	0.220936298	60.88888889	3685515.5	2.136321068	34.16928101
2228	108.964506	34.26821788	0.224737644	0.011484623	0.204222202	60.88888889	4741081	4.527338982	35.34506226
2229	108.9664625	34.266983	0.25292635	0.072629929	0.227730751	21.48387097	4667731	1.349523306	34.46322632
2230	108.9665013	34.26820102	0.204699039	0.026200771	0.281673432	21.48387097	3777136	1.679375768	34.19662476
2231	108.9703246	34.26808655	0.056726456	0.015422821	0.248668194	44.75409836	7245437.5	7.256608963	36.51062012
2232	108.9703073	34.26844853	0.101765156	0.040541172	0.315823078	44.75409836	7067291	5.111957073	36.85925293
2233	108.9724876	34.26842246	0.037525177	0.023183823	0.293021679	58.35	6319036.5	3.302478313	34.66488647
2234	108.9702689	34.2668847	0.085464954	0.007199287	0.324111462	44.75409836	7023722.5	3.627617359	36.04574585
2235	108.9709603	34.2677109	0.267972946	2.52724E-05	0.261462212	44.75409836	7357550.5	4.261923313	36.34313965
2236	108.9725995	34.26764291	0.170214653	0.015372753	0.208491325	58.35	6657428.5	4.773675919	35.79281616
2237	108.97154	34.26687927	0.250778198	0.097958088	0.270754814	44.75409836	7013909	2.961716175	36.65759277
2238	108.9746094	34.26708443	0.116683006	0.141376495	0.333403111	30.21052632	7406133.5	5.277003288	36.09359741
2239	108.9751607	34.26835682	0.029951096	0.059122562	0.251030922	30.21052632	5862618	6.074341297	35.40316772
2240	108.9783804	34.26895967	0.06533289	0.109392166	0.200274468	34.5	4219196	6.867645264	36.96520996
2241	108.9784164	34.26850075	0.109562397	0.04259634	0.331886292	34.5	4745852	7.459243298	35.73129272
2242	108.975678	34.26607838	0.027362347	0.082416058	0.215566635	41.66197183	8411570	1.893219709	36.35339355
2243	108.9765134	34.26847892	0.041320801	0.084567547	0.228489399	34.5	5524175.5	2.586310387	34.14193726
2244	108.9756033	34.26748722	0.059762955	0.05612421	0.202469826	30.21052632	7203204.5	2.215474844	35.43392944
2245	108.9762152	34.26667125	0.159369469	0.006067276	0.128148556	30.21052632	7967121.5	2.481846809	37.50186157
2246	108.9768329	34.2678235	0.239052773	0.008718491	0.198444367	30.21052632	6383508	1.416543365	35.86801147
2247	108.9774508	34.2666514	0.124797821	0.000350952	0.169181347	60.12765957	7162999	2.394714117	36.35339355
2248	108.9804822	34.26850166	0.157806396	0.024762154	0.235144615	56.25	4607074.5	3.155840874	38.10684204
2249	108.9797779	34.26667746	0.063591003	0.039916515	0.26015377	56.25	5384338	4.224396229	36.14486694
2250	108.9775924	34.26574672	0.088664055	0.000204086	0.297600746	60.12765957	7446340	2.355447769	34.61019897
2252	108.9824922	34.26851075	0.287084103	0.021389484	0.235095978	29.45454545	5152796	2.507941008	35.46810913
2253	108.9834117	34.26709406	0.392998695	0.007718086	0.273224354	38	5460499.5	1.998273015	34.16928101
2255	108.9911948	34.26803628	0.161330223	0.016777992	0.156529426	56.21052632	3684920.25		32.77813721
2256	108.9884117	34.26785174	0.176177979	0.038905621	0.218683243	50.76923077	4609058	4.682649136	32.75762939
2257	108.9907731	34.26676055	0.286917686	0.06636095	0.339374066	41.07692308	3860087	2.804864168	33.18490601
2258	108.8873825	34.26567987	0.340371132	0.089405537	0.374953746	45.85714286	3749204.75	4.934275627	35.9090271
2259	108.8849838	34.26466082	0.348945141	0.081636429	0.314028263	39.6	4141438.25	21.9492836	33.80697632
226	108.9839551	34.3052069	0.244036674	0.048883915	0.240932464	11.53846154	3699033.75	0.969614208	34.24447632
2260	108.8918018	34.26494845	0.233743668	0.015068054	0.345758438	54.70588235	4269566.5	54.65343475	33.64974976
2261	108.8900559	34.26531184	0.204614639	0.033133507	0.280919552	76.75	3748814.25	2.306543112	36.83532715
2263	108.8900585	34.26425572	0.272675037	0.04703331	0.374777794	76.75	4142628.75	3.137086868	36.81481934
2268	108.8943602	34.26494181	0.345613956	0.05973196	0.354693889	33.17647059	4371334.5	2.528387308	35.61166382
2269	108.896458	34.26297772	0.268827915	0.119953156	0.265602112	28.36363636	4459303	11.77821732	36.41149902
2296	108.9226319	34.26427937	0.210451603	0.012750149	0.309316159	39.75	5597441.5	3.121999741	38.04190063
2297	108.9264979	34.26461799	0.136586189	0.015133858	0.139120579	46.47887324	9602831	133.716217	36.30212402
2298	108.9267807	34.26465335	0.068217278	0.003038883	0.16026783	46.47887324	9882650	6.818813801	36.76696777
23	108.9417569	34.31206952	0.390908718	0.143205643	0.29944992	13	1050448.875	1.87171495	31.6946106
230	108.9907626	34.30693071	0.145367622	0.085613728	0.281462193	10.71428571	2127531.75	4.214583874	33.56771851
2300	108.9264861	34.26532517	0.003752708	0.026669502	0.131340981	46.47887324	9394054	3.889848232	36.89343262
2301	108.9274868	34.26466602	0.013538361	0.02057457	0.12621212	46.47887324	10493429	3.44293952	37.13269043
2302	108.9279037	34.26388334	0.062461853	0.005973339	0.198442459	26.63265306	10404351	2.201592445	37.73428345
2303	108.9279058	34.26527605	0.060635567	0	0.219664097	35.22580645	10468247	3.424700737	36.03549194
2304	108.9292451	34.26468426	0.146395206	0.004350662	0.145791054	25.57894737	10573957	8.02066803	37.0267334
2305	108.9265261	34.26324512	0.101112843	0.015873909	0.215534211	61.07692308	8567907	4.584383965	37.00622559
2306	108.9257851	34.26359475	0.31788826	0.02434063	0.262053967	46.47887324	8286814	3.999227285	34.28890991
2307	108.9261798	34.26464156	0.101725101	0.009245396	0.13368988	46.47887324	9276103	175.3030701	36.18588257
2308	108.9267667	34.26606436	0.062453747	0.05183363	0.191378594	46.47887324	9022290	3.224520922	37.2796936
231	108.9907508	34.30780289	0.081748962	0.197310925	0.329692841	10.71428571	2082565.625	0.905497849	35.26644897
2353	108.9425111	34.26597341	0.173098087	0.166064262	0.368631839	58.92592593	4160282.75	3.456316948	34.31625366
2354	108.9438024	34.26597631	0.29896307	0.055951118	0.306163311	54.6	4622467.5	2.898534536	34.49740601
2355	108.9465644	34.26421726	0.021764755	0.009850502	0.257428646	56	6734858	6.488124371	37.17712402
2356	108.9470475	34.26442941	0.198737621	0.025459766	0.184782982	56	6329373	7.431529045	37.1907959
2358	108.9468236	34.26592627	0.385422707	0.035433292	0.255255222	40.36363636	5596362	2.154711485	34.16244507
2359	108.9450174	34.26420693	0.224569798	0.011980057	0.158883095	54.6	6198572	8.337863922	35.97738647
236	108.9266447	34.30500687	0.225470543	0.194049835	0.362359524	9.6	1924518.125	0.398914218	36.70202637
2360	108.9458106	34.26445199	0.164338589	0.018436909	0.188202381	56	6675810	4.656289577	36.3157959
2361	108.945818	34.26596345	0.354633331	0.027215004	0.256633759	40.36363636	5939620	3.010310411	35.05111694
2362	108.9450156	34.26519814	0.207084179	0.043922901	0.19869709	54.6	5795381	4.13538456	35.93637085
2363	108.9486024	34.26514008	0.381906986	0.061890602	0.274542809	83.47619048	4100894	8.69010067	33.48910522
2364	108.9475071	34.26584376	0.381883621	0.114273548	0.261812687	40.36363636	4921912	2.557787418	34.64779663
2365	108.9495043	34.26596082	0.178809643	0.281371593	0.339462757	39.78947368	2895928.75	5.528544426	34.04281616
2367	108.9516076	34.26585555	0.342439651	0.09559536	0.221068383	39.78947368	3838857.75	1.604898334	33.56771851
2368	108.9511127	34.26591448	0.214855194	0.156830788	0.417791367	39.78947368	3451385.5	1.644558191	33.6668396
2369	108.9495102	34.26432333	0.34875679	0.091675758	0.377068996	83.47619048	4077797.75	5.742054462	34.27865601
237	108.925567	34.30615281	0.182426453	0.119845867	0.339730263	16	1913485.375	0.952154279	34.24447632
2370	108.9504949	34.26513447	0.470117092	0.035655499	0.249566555	39.78947368	3626791.25	2.852044106	33.72494507
2371	108.9511029	34.26628306	0.293947697	0.086305141	0.379138469	39.78947368	3220565.25	1.382184386	34.74008179
2372	108.9522438	34.26586734	0.311741352	0.080892563	0.28766346	39.78947368	4199794	1.447953105	33.66342163
2373	108.9532697	34.26587083	0.345737934	0.046350956	0.29179573	46.93333333	4502279.5	2.392062187	33.79672241
2374	108.9520595	34.26451786	0.124466419	0.053193092	0.214958191	46.93333333	5283840.5	4.503799915	36.04574585
2375	108.9571185	34.26582252	0.378642559	0.043277264	0.324929714	39.09090909	4351418	2.031224489	32.78155518
2377	108.9558942	34.26461488	0.223009109	0.03157568	0.347416878	35.82608696	6399971	2.312465668	35.98764038
2378	108.9550079	34.26587294	0.23734951	0.037911415	0.283632279	58.2	4814575.5	6.181216717	33.31820679
2379	108.9541291	34.26609128	0.234584332	0.163418293	0.355210304	58.2	4421995	4.16168642	32.90802002
238	108.9277839	34.30645963	0.342128754	0.018051624	0.382094384	9.290322581	2450212.25	2.964575291	36.85583496
2380	108.9583946	34.26435869	0.198462486	0.019553185	0.294547558	39.09090909	5526378	4.425545692	36.71911621
2381	108.9590648	34.26461703	0.122159004	0.03378582	0.109748841	45.66666667	5192397	1.298961401	38.82803345
2382	108.958371	34.26524266	0.377849579	0.042690754	0.204092026	39.09090909	4487291.5	4.799045563	37.75137329
2413	108.9722489	34.26481389	0.225580692	0.041774273	0.287013531	70.57142857	6595594.5	9.859412193	33.15753174
2414	108.9718603	34.26596442	0.283204556	0.093626499	0.31447649	70.57142857	6662434	4.410817623	35.48861694
2415	108.9746592	34.26506714	0.130177021	0.193680763	0.375739574	41.66197183	8221824	3.798007727	35.94662476
2416	108.9752759	34.26443181	0.166164398	0.080559254	0.337507248	41.66197183	8286837.5	3.153530836	35.94662476
2417	108.9746558	34.26306001	0.122283936	0.140547752	0.35586071	55.65957447	7318001.5	16.59229088	33.81039429
2418	108.9752068	34.26552349	0.214956284	0.154864788	0.249570369	41.66197183	8463300	1.613990664	35.52279663
2419	108.9740256	34.26417092	0.2303195	0.046246052	0.222453117	76.88135593	7747224	7.338612556	34.7605896
242	108.9341044	34.30526992	0.209547043	0.094824791	0.347976207	6	2879939	2.171977282	32.73370361
2420	108.976187	34.26458263	0.097198486	0.040745258	0.238512993	41.66197183	8315129.5	74.25760651	36.01498413
2421	108.9758043	34.26502784	0.095507145	0.054400444	0.231838226	41.66197183	8471161	3.540183783	34.93148804
2422	108.9768989	34.26469095	0.210239887	0.01878643	0.251130104	41.66197183	8076853.5	41.60652924	36.20639038
2423	108.9779407	34.26483722	0.22811079	0.010503292	0.314801216	60.12765957	7413400	4.845188618	34.12142944
2424	108.9764798	34.26360885	0.264670372	0.010896206	0.171261311	58.62295082	7877673	2.265216827	37.11901855
2425	108.9794191	34.26511914	0.193636417	0.001035213	0.310669422	59.86046512	6403008.5	2.423874378	34.2137146
2426	108.9787872	34.26350057	0.209231377	0.007451534	0.163713932	58.62295082	7517665.5	5.320334435	35.83383179
2427	108.9807994	34.26536822	0.234537601	0.003838539	0.30043459	59.86046512	5513937	2.449821949	35.65609741
2428	108.9823677	34.26565428	0.223442554	0.014953613	0.362278938	50.18181818	5225876.5	8.048522949	33.60531616
2429	108.9815809	34.26388714	0.301869392	0.042043686	0.325335503	52.61538462	6199191	5.94015646	35.56381226
243	108.9425888	34.30515741	0.22852993	0.051510334	0.273021221	61.41176471	2583431	3.671005487	30.07791138
2430	108.9802734	34.26433015	0.318236351	0	0.217692852	59.86046512	6570238	7.643381119	36.46618652
2431	108.9848951	34.26556444	0.27716732	0.01404047	0.310723305	47.52	6081140.5	3.271896601	33.94369507
2432	108.9834162	34.26426543	0.421648502	0.019432068	0.381756306	52.61538462	6189359	6.023452759	34.20687866
2433	108.9873811	34.26556771	0.08397007	0.00540638	0.185459137	47.69230769	5552141.5	3.395778179	35.04086304
2434	108.9895827	34.26556217	0.302867413	0.055996418	0.176543235	55.77272727	4685371	3.947694302	34.85971069
2435	108.9908307	34.26361304	0.115793228	0.215129375	0.347122193	21.75	3560584	4.772824287	33.27719116
2437	108.8851229	34.26226934	0.213644028	0.196020126	0.332480907	45.92307692	4285402	12.90062332	35.28353882
2438	108.8900551	34.26250826	0.134701252	0.038160324	0.350709915	46.18604651	5164458.5	3.633452415	34.77767944
244	108.944084	34.30654912	0.015869141	0.066552639	0.346418381	16.71428571	2098195.5	0.641395748	31.56472778
2442	108.9061916	34.2628037	0.154646873	0.038486958	0.219383716	54.17647059	4548383.5	2.061357737	32.49786377
2443	108.9053078	34.26189615	0.167355537	0.027037621	0.358854771	72	3902146	2.647351742	34.39486694
2446	108.9086284	34.26353512	0.002460957	0	0.206450939	36.57142857	6404845.5	0.779608428	35.37240601
2447	108.9088761	34.26403458	0.015069485	0.035890579	0.218845367	36.57142857	6699471.5	1.071619749	36.25769043
245	108.9455747	34.3052083	0.168796062	0.090605259	0.338770866	8.117647059	2206774	0.773246646	34.08041382
2453	108.9094125	34.26369866	0.00455761	0.01712656	0.227737904	48.69230769	6777828.5	1.772706985	35.27328491
2455	108.9152055	34.26211384	0.003520966	0.005232811	0.067311287	67.53846154	6153800.5	1.774280071	36.03207397
2456	108.9164155	34.26329116	0.016528606	0.050749779	0.111979484	48.26086957	5398973	2.394231319	34.29916382
2457	108.9183099	34.26220004	0.146614075	0.092711449	0.252955913	48.26086957	2572557.25	2.767970562	35.12289429
2459	108.9207006	34.26188358	0.190032482	0.1269207	0.327277184	22.17391304	2556854.5	1.635385871	34.19320679
2471	108.9253744	34.26165839	0.144427776	0.007971764	0.276669503	61.07692308	5800856	3.756571531	35.54672241
2472	108.9247517	34.2624524	0.197927952	0.031624794	0.237653255	40.875	6298034	3.599918365	33.80355835
2473	108.9279138	34.26193722	0.012457848	0.052302837	0.336101532	53.03225806	7072307	4.905697823	36.68835449
2474	108.9279311	34.26276751	0.086907387	0.004392624	0.142196656	26.63265306	8779270	4.500214577	37.22497559
2479	108.9316455	34.26169524	0.065061092	0.060417175	0.126900196	28.46153846	6526036	2.174625158	36.37731934
248	108.9512965	34.30531209	0.206394672	0.185551167	0.36260128	12.375	1851109.375	4.107980728	34.44271851
2481	108.9352132	34.26191891	0.007769108	0.017075062	0.236046315	36.72	5052184	2.466521978	35.73471069
2482	108.9344173	34.26167367	0.019378185	0.010190487	0.282553196	36.72	5233262	2.833780527	36.2166748
2484	108.9344144	34.26301324	0.058552265	0.007311821	0.132165432	36.72	6895877	2.123843908	36.7088623
2485	108.9362896	34.26149463	0.167068958	0.059753895	0.197580814	33.48387097	4541669	3.398207188	35.25961304
2487	108.9384962	34.2616311	0.098352909	0.264703274	0.24106121	24.8	4786989.5	1.655558825	35.40658569
2488	108.9386227	34.2621193	0.123224258	0.096979141	0.153204441	24.8	5025401	0.997770488	36.97546387
2489	108.9391539	34.26197944	0.095858097	0.157272339	0.255952835	24.8	4803685.5	0.802017689	36.19955444
249	108.9511935	34.30414465	0.519113541	0.036990166	0.258478164	12.375	1605252	2.071995258	33.96762085
2495	108.9406901	34.26253242	0.012615681	0.106618404	0.275334358	24.8	4292846.5	1.674574256	37.44717407
2496	108.9423932	34.2620368	0.028781414	0.238682747	0.291761398	25.71428571	3665122.25	1.783877373	36.8182373
2497	108.9431895	34.26229472	0.030359268	0.117126942	0.280858517	37.77777778	3920496.5	2.652542591	36.52087402
2499	108.9438361	34.26284198	0.125749111	0.004930496	0.208732128	37.77777778	4671292	2.770783901	35.72787476
25	108.9430295	34.31139771	0.51774168	0.045348167	0.247260571	16.8	1027663.688	1.29142046	31.06228638
250	108.9506519	34.30406917	0.106730461	0.17034483	0.39029789	12.375	1716444.5	1.523596525	34.24447632
2500	108.9443825	34.26336542	0.12039566	0.051389694	0.31892395	37.77777778	5475192	1.719590306	37.64199829
2501	108.9424404	34.26287362	0.141092777	0.125050068	0.327151776	63	4099664.75	2.644627094	35.76547241
2502	108.9431382	34.26338386	0.059669971	0.019822598	0.296389103	63	4478657	4.774446011	36.91052246
2503	108.9455275	34.26224895	0.010139942	0.018401146	0.18437481	37.77777778	5375246	2.745660305	36.13119507
2504	108.9475805	34.26264495	0.008731365	0.022977829	0.260993004	53.03225806	5722604	4.333572865	37.97354126
2505	108.9455393	34.26294434	0.024215221	0.094913006	0.230718613	56	6243860	5.202000141	36.0730896
2506	108.9475294	34.26325079	0.056818008	0.002799034	0.286318302	56	6097327.5	5.130524635	37.18395996
2507	108.9471397	34.263895	0.032157421	0.020874977	0.281236649	56	6457856	9.473875999	36.83190918
2508	108.9452447	34.2633215	0.130520344	0.061859608	0.27130127	56	6296501.5	2.892352581	36.13119507
2509	108.9449855	34.26369866	0.158927917	0.061235905	0.233427047	54.6	6184228.5	2.937472582	36.36364746
2510	108.9457895	34.26393463	0.00715971	0.008839607	0.290458203	56	6819358.5	4.196249485	36.83532715
2511	108.9486081	34.26384181	0.037434578	0.017453194	0.329106331	83.47619048	4965863	6.677521706	34.96566772
2512	108.9513327	34.2616125	0.226691723	0.056402683	0.339993477	54.4	4606281.5	36.54541779	35.41000366
2513	108.9535559	34.26207373	0.159801483	0.019527912	0.162948608	49.81818182	6388355.5	2.361669064	37.21813965
2514	108.9513321	34.26269853	0.045693398	0.010962963	0.255856037	59.47826087	4901910.5	73.06291199	35.25961304
2515	108.9518935	34.2633014	0.163811207	0.021350861	0.309756279	59.47826087	5467347.5	9.672225952	36.56530762
2516	108.9494866	34.26168321	0.284449577	0.095211029	0.354345798	53.03225806	4124881	3.513330221	36.18930054
2517	108.9495102	34.26276755	0.307819843	0.024357796	0.390406131	53.03225806	4415610	2.176221848	35.85092163
2518	108.9504505	34.26329928	0.211052895	0.028725624	0.415025235	59.47826087	4426948.5	3.085232496	35.30404663
2519	108.9495102	34.26355723	0.29175663	0.05661726	0.278783798	59.47826087	4408088.5	2.401697636	34.22396851
2520	108.9536588	34.26332329	0.089960098	0.0082798	0.269325733	49.81818182	6813130.5	6.088303089	36.51745605
2522	108.9553856	34.26332732	0.13369751	0.002109528	0.346461773	35.82608696	7581037.5	4.529438019	36.23034668
2523	108.9571324	34.26335088	0.161747932	0.064106941	0.343327999	43.84615385	6858440.5	2.341604471	37.26260376
2524	108.9558798	34.26271061	0.257666588	0.049753666	0.320289135	35.82608696	7632211	3.410015345	36.97888184
2525	108.9558716	34.2615821	0.222844601	0.176775932	0.297235489	54.10909091	7136605.5	3.77943635	37.35830688
2526	108.9584278	34.2621774	0.143846989	0.205586433	0.270075798	43.84615385	5941763.5	2.930500269	37.84707642
2527	108.9589999	34.26334203	0.269473076	0.022504807	0.182999134	45.66666667	5981324	3.071555614	35.50228882
2528	108.9584064	34.2633215	0.283443451	0.100554466	0.358938217	43.84615385	6145035	2.885745049	34.31283569
2529	108.9583946	34.26372224	0.35420084	0.010568619	0.203504562	39.09090909	6010567.5	3.065568447	34.89047241
253	108.9524795	34.30516277	0.190360069	0.151646137	0.367756367	14	1291105.75	3.396842003	34.57260132
2531	108.9595729	34.26355723	0.134650707	0.013178825	0.175168514	45.66666667	5912683.5	2.449306011	36.40808105
2535	108.9600832	34.26332301	0.128475666	0.032653809	0.296918869	45.66666667	6046570.5	2.792128801	35.02035522
2536	108.9603214	34.26216709	0.02685976	0.015527725	0.295321465	38.59459459	6004631.5	2.954295397	36.48327637
2537	108.9608671	34.26264897	0.008826256	0.005004883	0.198500157	45.66666667	6258973	4.557012081	36.16879272
2538	108.9613946	34.26318236	0.005256653	0.01149416	0.210174083	52.22727273	6431408.5	3.552201033	36.40808105
2539	108.9623097	34.26158997	0.116197586	0.082645893	0.300302505	52.22727273	6065817	2.503699064	35.3074646
254	108.9541161	34.30525911	0.33010149	0.16139555	0.38532114	6	802650.75	1.067222595	35.89877319
2540	108.9623098	34.26269232	0.135488987	0.00430727	0.313063622	52.22727273	6468815	2.324273109	36.89001465
2541	108.9622594	34.263239	0.338643074	0.012190819	0.329699517	52.22727273	6603264.5	2.679131508	37.55996704
2542	108.9629519	34.26331957	0.202017784	0.027486801	0.191252231	52.22727273	6673648.5	1.971133351	37.3788147
2543	108.9633535	34.26216467	0.10919714	0.02250433	0.156742573	52.22727273	6178982	3.711996317	36.34997559
2545	108.9658877	34.26212855	0.079654217	0.106319427	0.172114849	22.54545455	4953180.5	2.169160128	36.61999512
2546	108.9642082	34.26158397	0.001348019	0.019635677	0.222881317	47.61290323	5795200	2.249823809	35.32113647
2547	108.9648263	34.26219155	0.038656712	0.015388966	0.19220829	52.52459016	5727231.5	7.456252575	36.60632324
2548	108.965036	34.26332617	0.141876221	0.076635361	0.268968105	52.52459016	6008314.5	13.85881424	37.37197876
255	108.9555648	34.30432545	0.108672619	0.259045601	0.378333568	6	865425.8125	0.982347429	35.18099976
2550	108.9665249	34.26194251	0.408376694	0.020969391	0.347796917	22.54545455	4462998	0.820693254	34.91439819
2551	108.9665013	34.26274397	0.29349184	0.006243706	0.295820236	22.54545455	4561131	0.816864848	33.68734741
2553	108.9702152	34.26331071	0.047637463	0.046800137	0.240719318	83.8	5333440	8.489167213	32.88751221
2554	108.9706072	34.26267927	0.066888332	0.032408237	0.291893005	58.9787234	5518492	4.89682436	31.79031372
2555	108.9689999	34.26209173	0.097932339	0.024656296	0.235693931	86.52631579	4514832.5	4.720932484	31.8039856
2556	108.9710242	34.26162533	0.165772438	0.006909847	0.219518185	58.9787234	5620740.5	6.268745899	33.6668396
2557	108.971852	34.26310748	0.151545048	0.043938637	0.227500439	58.9787234	6165717	1.904900908	35.78939819
2558	108.9725093	34.26221755	0.012162209	0.032162189	0.236082077	58.9787234	6207804	3.832341909	34.14877319
2559	108.9729472	34.26391234	0.054999352	0.108946323	0.341403484	76.88135593	7034367.5	17.92623138	33.03448486
256	108.9557434	34.30482097	0.313828468	0.131705761	0.355068207	6	1084538	1.041532159	34.50424194
2560	108.9739851	34.261781	0.042138577	0.009837151	0.207588673	80.51162791	6226478.5	25.00811386	32.79180908
2561	108.9733344	34.26134444	0.198984623	0.000594616	0.331531048	80.51162791	5989201.5	2.871648788	33.27035522
2562	108.9733814	34.26301124	0.176015377	0.015476227	0.187003135	76.88135593	6942055.5	2.702792168	34.50424194
2563	108.9776041	34.2618247	0.109785557	0.008821487	0.211511612	70.90909091	6697621	3.543696165	35.69711304
2564	108.9755014	34.26182973	0.070243835	0.015512943	0.14114666	55.65957447	6179380.5	2.672878027	33.09259033
2565	108.9772874	34.26282083	0.198355198	0.015848637	0.188917636	58.62295082	7360167	4.885294914	35.59115601
2566	108.9763865	34.26227807	0.027612209	0.022212982	0.308624745	55.65957447	6712381	4.470711708	34.43588257
2567	108.9796409	34.2620973	0.064526081	0.008040905	0.202328682	51.72413793	6941304	5.242722511	34.89389038
2568	108.9803306	34.26283791	0.103481293	0.000971794	0.212053299	51.72413793	6958418	3.549010992	36.47644043
2569	108.9804537	34.26155171	0.095952034	0.108810902	0.220806599	51.72413793	6070144	2.467873573	31.15457153
257	108.9562383	34.30479739	0.395028114	0.140274525	0.314683437	6	1248652.125	0.982794762	34.75375366
2570	108.984802	34.26285006	0.127103329	0.03040266	0.297563553	36.7755102	6227701	1.913303018	35.18441772
2571	108.983435	34.26196791	0.469019413	0.030533314	0.316970825	36.7755102	5953206	2.124244928	32.30987549
2572	108.8876097	34.26053624	0.321332455	0.123689651	0.388115406	42.64285714	4635029.5	6.548967361	30.77175903
2573	108.8850958	34.25956496	0.140085697	0.170087814	0.314567089	46	4510401.5	4.435217857	35.15707397
2574	108.8876098	34.26143974	0.258461952	0.09239912	0.404874325	42.64285714	4439845.5	4.101374626	34.45980835
2575	108.8903593	34.26071674	0.197697163	0.140563488	0.408788681	44.52631579	5737216	1.977444053	31.212677
2576	108.8900494	34.25929075	0.39260006	0.028902531	0.332792759	44.52631579	5974826	5.539460182	32.20733643
2577	108.8903534	34.26120427	0.25581789	0.10684824	0.390465736	46.18604651	5650361	4.693752766	32.78839111
2578	108.8928022	34.25953367	0.31918335	0.061756134	0.339384079	24	6533315	2.616131306	34.91781616
2579	108.8928927	34.26084638	0.300159454	0.066585064	0.345646858	44.42553191	5501308.5	9.214982033	35.33822632
258	108.9553664	34.30505669	0.185602188	0.225306511	0.396050454	6	1019712.563	1.05556941	35.40316772
2580	108.8916213	34.26098019	0.416498184	0.031211853	0.400480271	44.42553191	5946239.5	101.0521545	35.09896851
2581	108.8947787	34.26095994	0.39397192	0.071942806	0.358029366	18.72	4740833	1.266675711	37.69668579
2582	108.89643	34.25832615	0.139727592	0.152310848	0.353664398	41.3877551	6383101	5.871468067	34.29916382
2583	108.9008458	34.26094188	0.393901825	0.08112812	0.398463249	28	4205898.5	1.69705677	34.34017944
2584	108.8963687	34.26098782	0.240430832	0.151853561	0.326259613	35.86046512	5098714	3.764308929	36.1277771
2585	108.8968283	34.26098097	0.159916401	0.139180183	0.330002308	35.86046512	5161149.5	3.247746468	36.16537476
2586	108.9044434	34.25965034	0.01741457	0.107000828	0.150853158	33.31578947	4742421.5	1.54277873	37.09509277
2587	108.904876	34.26094067	0.199804306	0.122884274	0.371078968	72	3986130.25	2.62271595	35.64926147
2588	108.9053709	34.25958525	0.396979332	0.087399006	0.256215572	56.85714286	4866676	1.980668783	36.09701538
2589	108.9064787	34.26091756	0.213583946	0.069413185	0.391047001	72	4432182	3.27625227	34.25814819
259	108.9559202	34.3051392	0.447597504	0.077712059	0.379829883	6	1262797.875	1.103869081	34.8152771
2590	108.9053473	34.26095246	0.127161503	0.153057575	0.3700881	72	4146619.75	2.839579582	35.79623413
2591	108.909507	34.26086882	0.302957058	0.0128479	0.316082	44.30769231	4856474	3.131787539	34.14535522
2592	108.9076215	34.26127069	0.184085369	0.110914707	0.320510388	41.33333333	4790770.5	1.927438259	34.01547241
2593	108.9116277	34.26088174	0.161077023	0.105340958	0.325792313	44.30769231	5822191.5	2.118369818	33.92318726
2594	108.911451	34.26124712	0.116930485	0.002569199	0.185850143	44.30769231	5826133.5	3.307666302	34.92123413
2596	108.913677	34.26086506	0.308564663	0.089548588	0.307271957	67.53846154	6431509.5	3.305321932	32.87042236
2597	108.9119799	34.2598472	0.144862652	0.206044674	0.238605976	31.74545455	6073130.5	2.248450994	31.81765747
2598	108.9122758	34.26086996	0.389319897	0.019964218	0.275361538	31.74545455	6150447	1.802673578	34.33334351
2599	108.9127	34.26127069	0.345559597	0.060307503	0.337748528	40.14545455	6388934	3.340818644	34.19320679
26	108.9438425	34.31152735	0.065911293	0.037498474	0.333138466	16.8	859347.5	1.29469192	31.02127075
260	108.956274	34.30548057	0.330504894	0.177764893	0.336810589	6	1489797.25	1.221732259	35.02035522
2601	108.9150212	34.26090532	0.33940506	0.056654453	0.329155922	67.53846154	5872709	3.014483929	34.93832397
2602	108.9162719	34.26092268	0.024553299	0.089705944	0.282492638	67.53846154	4786323.5	3.903828859	35.28012085
2603	108.9146549	34.26000193	0.017548084	0.042206287	0.122732162	67.53846154	6141432.5	14.58054447	34.41537476
2604	108.9187011	34.26020672	0.047472954	0.216708183	0.246732235	24.85714286	2856897.25	3.571271896	34.99301147
2605	108.9190319	34.26079462	0.061602592	0.35793066	0.40501833	24.85714286	2524941	2.161779881	34.74691772
2606	108.9185915	34.26096425	0.027703762	0.346948147	0.414906025	24.85714286	2624985	3.03903079	35.3621521
2607	108.9185443	34.26104675	0.02185297	0.316275597	0.360379219	24.85714286	2622308.5	3.010322571	35.3621521
2608	108.9190082	34.26113543	0.059391022	0.360425472	0.300262452	24.85714286	2406768.5	1.954492688	35.51937866
2609	108.9178375	34.26092919	0.107730865	0.22352314	0.235269546	48.26086957	3162287	2.875570059	35.09555054
261	108.9554998	34.3054554	0.187956333	0.275383472	0.380674839	6	1219684.125	1.071981192	35.75863647
2610	108.9206535	34.25985634	0.164299965	0.036464214	0.369177818	43.10526316	3523950.75	2.317824841	34.49740601
2611	108.9204178	34.26022171	0.127349377	0.15564394	0.365437031	24.85714286	3140516.75	1.761279583	34.75717163
2612	108.9207124	34.26028064	0.083305836	0.046683788	0.28502512	43.10526316	3324584	2.124102116	35.12289429
2613	108.9212816	34.26049081	0.209662914	0.150491238	0.363918305	43.10526316	3726917	2.260864973	35.19125366
2614	108.9198054	34.26043984	0.353761673	0.109644413	0.343008042	24.85714286	2705337	1.644257426	33.68392944
2615	108.9201514	34.26061849	0.288422108	0.174574852	0.297757149	24.85714286	2753224	1.334917784	34.66830444
2616	108.9194988	34.26085817	0.21463728	0.187924862	0.388095856	24.85714286	2448335	1.857531428	34.5965271
2619	108.9213361	34.26097585	0.269670486	0.182824612	0.356209754	22.17391304	3546352	1.711979508	34.84262085
262	108.9558377	34.305481	0.223638058	0.307747841	0.3721838	6	1355745	1.121876717	35.42025757
2623	108.9194988	34.26107032	0.193949699	0.176748753	0.359391689	24.85714286	2359792.5	1.828147054	34.5965271
2625	108.919904	34.26143223	0.345617294	0.129412174	0.303866387	24.85714286	2263209.25	1.31006074	34.24789429
2628	108.9211915	34.26120434	0.286187172	0.196496487	0.396426677	22.17391304	3291842.75	1.496504545	34.40512085
263	108.956309	34.30431416	0.241799831	0.247738838	0.407763004	6	1118274.375	0.834547758	34.99301147
2631	108.9206064	34.26149463	0.102498055	0.105519772	0.269028186	22.17391304	2608902	1.464419603	34.54867554
2632	108.9209873	34.26157978	0.228373051	0.122279644	0.327990055	22.17391304	2932207.25	1.530689597	34.83236694
2633	108.9217656	34.26010579	0.061855316	0.089559078	0.195656299	43.10526316	4452197	2.501407623	35.52963257
2634	108.9217493	34.26078745	0.18533802	0.261087418	0.372854233	43.10526316	4074545.25	1.856623888	34.42562866
2635	108.9218554	34.26092889	0.229741573	0.167867184	0.385062694	22.17391304	4120622.25	1.807785511	33.60531616
2636	108.9227756	34.2609763	0.276453018	0.104851723	0.364436626	43.27659574	4866608.5	2.5327878	35.1434021
2637	108.9217376	34.26092889	0.221608162	0.232141495	0.355997562	22.17391304	3996420	1.81892693	34.22396851
2638	108.9215372	34.2611764	0.29447794	0.187822342	0.359078885	22.17391304	3674507.75	1.543630123	33.76937866
2639	108.9213605	34.26141213	0.287563324	0.167925835	0.39922905	22.17391304	3392464	1.480885744	34.53158569
2987	108.975633	34.25865687	0.002679348	0.01758194	0.242461204	90.72727273	4547359.5	4.216609478	35.62875366
2988	108.9770831	34.25907505	0.157704353	0.113046169	0.266985894	52	4042264.5	2.863033533	34.38461304
299	108.9667984	34.30510381	0.256639004	0.205907822	0.322118759	6	656893.8125	0.35567534	33.42074585
3	108.9217046	34.31150366	0.237114906	0.050061226	0.334880352	17.07692308	1915750.875	3.035646677	30.60769653
30	108.9435605	34.31236914	0.226991177	0.095593929	0.254349232	16.8	616536.3125		31.68777466
3007	108.9806528	34.25867771	0.219942093	0.065431595	0.266123772	75.42857143	2589194.5	1.359323502	32.41583252
3011	108.9804289	34.25893701	0.389000893	0.016700745	0.293091774	75.42857143	2948203.25	1.461122751	33.51644897
3012	108.9831508	34.25764052	0.439809799	0.064310551	0.34714508	49.6	4355932.5	3.47404933	31.62966919
3013	108.9831626	34.25771124	0.221731186	0.076725483	0.368938923	49.6	4384544	3.471332073	31.62966919
3014	108.9848204	34.2576638	0.366150379	0.029315472	0.337143421	28.98305085	5824384	2.585730076	34.88705444
3015	108.9830329	34.25784089	0.461867809	0.058354855	0.307517051	49.6	4217426.5	3.442654133	31.71170044
3017	108.9875632	34.25954172	0.244897842	0.067367554	0.444344997	42.83333333	5522508	4.620329857	32.61749268
3019	108.987491	34.25750964	0.082060814	0.036108017	0.299386501	42.83333333	4740411.5	3.549141645	35.84408569
302	108.9796067	34.30416265	0.132294655	0.034356594	0.239611626	24.96	3323803.75	1.564854503	30.78543091
3022	108.9887713	34.25764052	0.271369934	0.009899139	0.307211876	55.58823529	4324922.5	4.218023777	33.57455444
3023	108.9904741	34.259531	0.240245342	0.012144089	0.332635402	83.02702703	3529763.5	2.346022367	31.10671997
3024	108.9890366	34.25865882	0.034800529	0.051670551	0.352789402	83.02702703	4655315.5	5.035438061	30.31375122
3025	108.9904611	34.2576654	0.11755085	0.094437122	0.387430667	108.6315789	3756769.5	10.09740543	30.3923645
3026	108.9919334	34.25861491	0.270539761	0.134950638	0.371740341	108.6315789	3329952.75	7.549940109	33.15753174
3027	108.9919031	34.25646976	0.306532383	0.064893246	0.279677391	56.64	4499489.5	5.68154192	31.99880981
3028	108.8916741	34.25568382	0.242948532	0.019842625	0.27489376	24.19672131	7722452.5	1.798904538	34.36410522
3029	108.8900112	34.25475567	0.195309639	0.042299747	0.278674602	35.04545455	6310229	2.645483732	35.78598022
303	108.9907842	34.30374584	0.11562109	0.151103973	0.233632088	15.66666667	2761811	1.844911098	32.63458252
3030	108.8948935	34.25568401	0.371237278	0.032398224	0.244592666	49.06666667	6854047.5	2.187839031	36.05258179
3031	108.8964584	34.25402142	0.301035404	0.088525772	0.287110805	72.96	4197601.5	23.31028175	34.25131226
3032	108.9003612	34.2553856	0.269338131	0.080234051	0.252592087	36	5846309	2.880193472	33.20883179
3033	108.9036322	34.25433011	0.14436245	0.12634182	0.251501084	29	6606931	1.100848317	36.18588257
3034	108.9078627	34.25540246	0.222534657	0.046116352	0.293101787	68	5080818	7.979557514	35.44418335
3035	108.9060395	34.25543351	0.306418896	0.018940926	0.309413433	67.8	5457359	2.557193756	35.31088257
3036	108.9066635	34.2560019	0.177904129	0.057408333	0.326554775	67.8	5030112.5	3.545214176	34.61361694
3037	108.905394	34.25394873	0.025803089	0.097215652	0.232166768	50.21052632	5679810	3.65609026	36.21322632
3038	108.9080347	34.2565565	0.339893818	0.019868851	0.150596618	97.16129032	4853746	4.016942978	32.90460205
3039	108.9090236	34.25436393	0.150635719	0.052513599	0.22751236	68	5890381	5.123707771	35.61849976
3040	108.9093629	34.2553986	0.041196346	0.087946415	0.24612093	37.375	5957926.5	3.635432243	33.07208252
3041	108.910731	34.25539793	0.064322948	0.026267529	0.229874611	37.375	6437574	3.027663946	34.96566772
3042	108.9107673	34.25696345	0.178765297	0.030531883	0.189780235	37.375	6071886	4.862829208	35.50570679
3043	108.9097025	34.25605034	0.08457756	0.060775757	0.207082748	37.375	5843687.5	2.937993765	33.72494507
3044	108.9133427	34.25591604	0.184383392	0.016516685	0.262827873	51.6	6593987.5	4.098225594	36.6986084
3046	108.9149882	34.25657128	0.111395359	0.020949841	0.103952885	45.92727273	6794385	3.592405081	36.7635498
3047	108.9134726	34.25434726	0.032482624	0.116275787	0.279529095	56.79069767	5889582	4.197100639	35.45101929
3048	108.9126411	34.25645881	0.154186249	0.035513878	0.285607338	51.6	6739953	3.464908361	35.56381226
3049	108.9125683	34.25535345	0.179148674	0.030002117	0.247435093	56.79069767	6422332.5	4.426566124	36.19955444
305	108.9907508	34.30495061	0.253174305	0.089767456	0.237540245	20.30769231	2407723.5	0.886001706	32.8772583
3050	108.9118312	34.25596434	0.174406052	0.040030956	0.304824352	51.6	6510347	3.710371256	33.99154663
3051	108.9117116	34.25386468	0.080114841	0.026381016	0.22726202	56.79069767	6195514	2.631760597	35.34506226
3052	108.9119341	34.25675655	0.187908173	0.020483494	0.278650761	51.6	6639733.5	2.137554884	34.92123413
3054	108.9159202	34.25576407	0.231265068	0.103970528	0.241362572	45.92727273	6462759	4.188717365	36.00131226
3058	108.9207596	34.25555435	0.121208191	0.086118221	0.248992443	21.10344828	4211527.5	2.176515341	33.8309021
3059	108.9211398	34.25646019	0.081820965	0.144752026	0.310531139	51.25	4893799.5	6.442925453	35.27670288
3062	108.9229796	34.25461221	0.138997078	0.022768974	0.240082264	32.53846154	4567798.5	4.551041126	36.12094116
3063	108.9221731	34.25516722	0.347448349	0.045174122	0.196774483	32.53846154	4656709	3.937747478	34.7605896
3064	108.9225741	34.25562507	0.403741837	0.010988235	0.187318325	55.63636364	5298030	3.12310648	35.46810913
3065	108.9229751	34.25528627	0.227348328	0.003302574	0.30386877	55.63636364	5190552	5.232243538	35.51254272
3066	108.9230039	34.25594851	0.111618996	0.010744095	0.224114418	55.63636364	5765083	4.915270805	35.53988647
3067	108.9236316	34.25634053	0.094141006	0.018255234	0.16899395	55.63636364	6238707.5	7.990406513	35.89877319
3068	108.9225139	34.25636014	0.039186954	0.031289101	0.185788155	51.25	5816226.5	3.299698114	35.55014038
307	108.990739	34.30583459	0.078500748	0.084217072	0.309728622	20.30769231	2187455.75	3.284550905	33.52670288
3070	108.9217611	34.25646189	0.078168869	0.011807442	0.218929291	51.25	5383764.5	6.202692509	36.10385132
3073	108.9254479	34.25482864	0.10085535	0.024307251	0.258590222	47.12195122	5434937.5	3.877530575	35.93295288
3074	108.9242593	34.25656663	0.212970734	0.030394554	0.165959835	55.63636364	6378807.5	5.094151974	36.09017944
3075	108.9277233	34.25510647	0.102246284	0.035306454	0.303954124	54.6122449	5863611	2.927579641	36.36364746
3076	108.9284655	34.25603906	0.094929695	0.009854794	0.125561238	54.6122449	6387199	3.304216862	37.55996704
3077	108.9271226	34.25608294	0.098284721	0.035997868	0.204152584	54.6122449	6025736.5	4.658868313	35.51596069
3079	108.9295201	34.25575652	0.143773556	0.081382275	0.316356182	54.6122449	6518954.5	3.296897411	38.57510376
308	108.9915518	34.30627167	0.138572693	0.078433514	0.308499336	20.30769231	1614053	4.197794437	32.23126221
3080	108.930614	34.25575188	0.069262028	0.024307728	0.285304546	54.82352941	6776021	4.126617908	36.34313965
3081	108.9313879	34.25483203	0.220261574	0.023162365	0.389286041	44.04878049	6135372.5	3.708768129	35.55355835
3082	108.9344515	34.25528326	0.205267906	0.054533482	0.309450627	45.06976744	6710954.5	5.970895767	35.0887146
3083	108.9339683	34.25643832	0.205552578	0.078374386	0.312507629	89.02702703	6748735	6.031849861	35.70394897
3085	108.9344397	34.25678012	0.078941345	0.107452393	0.434725284	89.02702703	6591430.5	5.274937153	35.5809021
1033	108.9746025	34.29234574	0.132098675	0.028447628	0.285128594	13.76470588	3532067.25	0.844258726	30.69314575
1034	108.9745743	34.29079096	0.16398716	0.020047188	0.333045005	16.2	3640683	1.393049121	32.82940674
1035	108.9754168	34.29156776	0.402038097	0.021532059	0.177462101	16.2	3387379	1.812199831	30.45388794
1036	108.9764126	34.29078435	0.229512215	0.007973194	0.146372318	16.2	3177269.25	1.305698276	31.66384888
1037	108.9785808	34.29236059	0.18784523	0.028932095	0.312300205	19.42857143	2709645.25	1.191504478	32.77813721
1038	108.9764538	34.29234075	0.07804203	0.021873474	0.315607548	15.11111111	2756942.75	0.476172984	31.12722778
1039	108.9754121	34.2899379	0.228291512	0.026246548	0.329670429	16.2	3260982	0.860117197	32.32354736
104	108.9915403	34.31268241	0.112725735	0.195274353	0.346084595	20	314233.375	1.219573736	30.86062622
1040	108.9796767	34.29076882	0.010631084	0.066251755	0.270980835	14.30769231	3508460.75	1.243397474	34.18978882
1041	108.9806139	34.29238554	0.099402905	0.047415257	0.354258537	12.4	3678140.25	1.059284925	31.72195435
1042	108.9819803	34.29113293	0.004333973	0.046417236	0.14936018	11.16666667	3860232	0.526775301	31.95437622
1043	108.9844116	34.29040636	0.433261395	0.023031235	0.394767761	10.36363636	3161745.25	0.764820874	33.13360596
1044	108.9849871	34.28957134	0.093439102	0.173964977	0.419678688	10.36363636	2561653.5	0.33910346	34.68197632
1045	108.9840581	34.29057136	0.233925343	0.028487206	0.395652771	10.36363636	3330271	1.392838955	33.45150757
1047	108.9855987	34.2907216	0.444076538	0.018009663	0.417132377	10.36363636	3146035.25	0.586217701	33.45834351
1048	108.9833112	34.29011336	0.401382923	0.019753933	0.377340794	14.8	3031317.5	0.947566032	33.5574646
1049	108.9867263	34.29043734	0.154333591	0.051068306	0.217539311	12	2612530.25	0.58818531	34.07015991
105	108.9910454	34.31272955	0.408216476	0.086046219	0.384478092	20	295582.125	1.173514366	30.65896606
1050	108.987301	34.29119038	0.351323128	0.017273903	0.403927326	12.42857143	2796267.25	0.697453022	32.05349731
1051	108.9884879	34.29047002	0.003846645	0.033727646	0.254423142	10.875	1869520.25	0.274085164	36.18930054
1052	108.9891776	34.29167596	0.133401394	0.147247791	0.441265106	10.875	1951901.625	0.623645067	35.45101929
1053	108.9908215	34.29004098	0.050860405	0.277617931	0.353747844	7.5	854559.25	0.432870001	38.06240845
1054	108.9907744	34.29185607	0.005408764	0.285787106	0.254120827	6	1200464.375	0.500129819	34.88705444
1055	108.9904916	34.29193857	0.062870502	0.306145191	0.396631718	6	1328751.875	0.459309876	34.97250366
1056	108.8868715	34.28757765	0.02012682	0.359396458	0.286344052	17.6	2581346.75	2.272068977	34.64779663
1057	108.8875409	34.28783015	0.001833916	0.401649475	0.411661148	17.6	2347141.5	1.629183888	33.09942627
1058	108.8869776	34.28822589	0.065066814	0.285244465	0.310472011	15.6	2576882.75	1.501420975	33.81039429
1059	108.8876815	34.28843174	0.564598083	0.040358543	0.330151558	10.2	2254802.75	0.990129411	33.51303101
106	108.9914094	34.31328686	0.56153059	0.005661964	0.323592186	20	329017.6563	1.153467059	31.93045044
1060	108.887225	34.28888593	0.052251816	0.31274271	0.352953434	10.2	2493813.5	2.413556576	33.53012085
1061	108.8879339	34.2888989	0.394318104	0.102962494	0.332577706	10.2	2117568.25	0.595901608	34.09066772
1062	108.8882855	34.28791945	0.060083866	0.387171745	0.348721981	17.6	2173146	0.921981752	34.06332397
1063	108.889511	34.28800049	0.016302109	0.383932114	0.393048287	23.4	2686371	1.01039505	35.68685913
1064	108.8883208	34.28817875	0.083782673	0.441549778	0.259705544	10.2	2096808.125	0.70428896	33.98129272
1065	108.891785	34.28800235	0.007475376	0.322472095	0.374509334	20.10810811	3434590.25	1.006154418	35.1434021
1066	108.8953804	34.28799303	0.266405582	0.124087334	0.262047291	52.5	1406956	6.844250679	32.16973877
1067	108.8929042	34.28514377	0.078276634	0.031116009	0.330911637	13.82608696	2740926.5	0.770928025	32.57305908
1068	108.8971784	34.28507909	0.089507103	0.188178539	0.362612724	16.71428571	1186348.375	0.768861592	35.62533569
1069	108.8997026	34.28796746	0.547408104	0.04399395	0.321356774	16.8	1654179	0.821794748	33.35238647
107	108.99041	34.31296989	0.198972225	0.104545116	0.370865345	20	274163.625	1.054876328	30.6111145
1070	108.904127	34.28800185	0.374392986	0.020330906	0.306504726	16.8	1634615.125	1.783089519	30.73074341
1071	108.9087496	34.28800618	0.454679012	0.024419785	0.322638512	14.7	2863418.25	0.86421293	34.45980835
1072	108.9119529	34.28800839	0.219285011	0.041433811	0.363231658	36.4	2594637.75	1.903702974	31.47927856
1073	108.9153604	34.28800304	0.449561119	0.021487236	0.292034626	22.66666667	1334586.375	1.591008067	31.80056763
1074	108.9208793	34.28800404	0.146801472	0.146766663	0.399184703	37.90909091	4206499.5	2.118254185	35.64584351
1075	108.9176059	34.28710464	0.005161762	0.193341255	0.201840401	25.33333333	2910425.25	1.674521208	34.69564819
1076	108.9241326	34.28701315	0.102985382	0.054258823	0.351306916	49.75	5116742	4.217740536	35.10922241
1077	108.925568	34.28799541	0.113798141	0.145405293	0.376630783	73.04347826	4291576	4.305072784	34.49740601
1078	108.9278555	34.28800144	0.120183945	0.193291664	0.392158985	38.7804878	4492968	3.625420094	36.03890991
1079	108.9315018	34.28800177	0.07533741	0.164197445	0.431475162	25.42857143	3399905	3.716486692	32.18682861
123	108.9332497	34.30860415	0.284425735	0.08371973	0.436053753	33.17647059	2299548.5	1.75487566	31.27078247
124	108.9337856	34.30989585	0.366262913	0.057423115	0.32726574	27.69230769	1818768.25	1.775879145	32.75762939
125	108.9332496	34.31021908	0.166160583	0.180394173	0.381578446	27.69230769	1717484.75	1.47559011	32.41241455
1252	108.9641653	34.28621657	0.49098444	0.064250469	0.402594567	7.5	1046234.438	0.714114845	34.11459351
1253	108.9653723	34.28719622	0.3936553	0.14828825	0.399700165	7.5	890485.8125	0.888542056	31.75271606
1254	108.9667054	34.28555105	0.241493702	0.245467663	0.294472694	9.333333333	1295487.25	0.60158056	34.93148804
1255	108.9666309	34.28715334	0.118890762	0.209805965	0.367964745	8.4	1298343.125	1.202324271	33.69076538
1256	108.9675873	34.28704117	0.051411629	0.023592949	0.274847984	10.22222222	1889025.875	1.834642649	36.32946777
1257	108.970392	34.28687908	0.022780895	0.030534267	0.217882157	12.72727273	2876753.25	1.299711704	37.40615845
1258	108.9691692	34.28692311	0.023530006	0.037115097	0.220955849	10.22222222	2754276	0.730649054	39.55947876
1259	108.9724245	34.28608078	0.063109398	0.161773205	0.348643303	13.09090909	2297425.25	0.865332842	32.95928955
126	108.9332614	34.31043123	0.10686779	0.250698566	0.371283054	27.69230769	1660485.25	1.543250918	32.06033325
1261	108.9753386	34.28783624	0.456233025	0.043168545	0.145296097	9	2533138.25	0.322255254	34.78793335
1262	108.9900218	34.28521081	0.342149258	0.089156628	0.286660195	10.90909091	1690037.875	1.309961438	32.57989502
1263	108.9897846	34.28604543	0.144962788	0.133619785	0.318600178	10.90909091	1032030.375	0.817463994	33.59848022
1264	108.990798	34.28562113	0.068731308	0.288262367	0.330860614		1403439.125	3.76564908	31.79031372
1265	108.9899496	34.28618687	0.093822956	0.315066814	0.326427937	10.90909091	930411.75	0.715511799	33.71810913
1266	108.9903973	34.28622223	0.046619892	0.077034473	0.351879119		924129.875	1.122004747	33.35580444
1267	108.9908451	34.28635188	0.057621956	0.026010036	0.387509346		868390.25	1.670933247	32.79864502
1268	108.9914395	34.28660831	0.220593929	0.110957623	0.38706398		711525.25	5.215712547	31.53738403
1269	108.9896552	34.28643289	0.115382671	0.193125725	0.388660908	10.90909091	780988.75	0.45376128	36.01498413
1270	108.9899142	34.28646974	0.097218513	0.138070583	0.349631786	10.90909091	745914.3125	0.433122456	36.01498413
1272	108.9908451	34.28678797	0.004321575	0.001177788	0.490161419		596809.8125	1.451853156	35.22543335
1273	108.9908333	34.28729478	0.059796333	0.075731754	0.398570537		365421.75	1.286533237	39.38516235
1275	108.9877291	34.28542117	0.161809444	0.210075855	0.357839108	10.90909091	1743480.25	0.537728131	32.39190674
1276	108.8898101	34.28336293	0.098096371	0.166155338	0.327258111	38	3346663.75	2.255271196	35.18099976
1277	108.8868001	34.2827388	0.155817509	0.181061745	0.375486374	28.2	4307347.5	2.005315542	35.04428101
128	108.936325	34.30924082	0.194044113	0.122565746	0.344779014	52.15384615	2748568.25	2.561163425	31.36990356
1281	108.9009368	34.28305597	0.208879471	0.162144661	0.298832893	7.5	2715234.5	0.601802111	40.40716553
1285	108.9122226	34.28521603	0.539153099	0.030048847	0.269893169	13.38461538	3804645.75	0.915445924	31.4211731
1286	108.9138496	34.28335628	0.444304943	0.046610832	0.120515823	29.03225806	4097599.5	1.09108007	34.22396851
1287	108.9121636	34.28281784	0.136178493	0.052852631	0.132453442	29.03225806	5031764.5	2.294388294	34.9793396
1288	108.9125979	34.28334744	0.355684757	0.064781666	0.154859542	29.03225806	4554021.5	1.084328532	34.03256226
1289	108.9176943	34.28331207	0.020469189	0.169519424	0.295107842	46.125	5121831.5	1.970733404	36.12094116
129	108.9363957	34.30975941	0.12091589	0.160421848	0.391934395	65.28	2580240	2.327017546	31.94070435
1290	108.9197473	34.28413716	0.301394939	0.000638485	0.2481637	32.27586207	6378739	6.063035488	35.45443726
1291	108.9217733	34.28298305	0.251447678	0.020179272	0.303824902	30.14285714	5556820.5	2.302205801	35.13998413
1292	108.9259732	34.28355164	0.102991104	0.063628674	0.295677185	35.41463415	6003277.5	3.252305984	36.60974121
1293	108.9343328	34.28364176	0.052367687	0.122742176	0.364364147	32.25	4879018	1.76616466	38.30166626
1294	108.9361631	34.28547982	0.152985096	0.007547855	0.217776775	39.69230769	4628262	4.581182957	33.98812866
1295	108.93794	34.28358822	0.208591938	0.013532162	0.306912422	45.71428571	5300420.5	8.645487785	33.66000366
1297	108.9469661	34.28408411	0.063686371	0.026427269	0.299824238	52.26086957	7720661	9.87103653	35.70394897
1298	108.9458361	34.2830268	0.196978092	0.022525311	0.257287502	52.26086957	7241351.5	6.953780174	33.96420288
1299	108.9497596	34.28367374	0.243337631	0.0645051	0.358109474	22.18604651	7826830	2.198580027	36.94470215
13	108.9355218	34.3115184	0.250610828	0.155955791	0.392326355	50.76923077	1743613.75	2.993568897	32.02957153
130	108.9381896	34.30988997	0.086500645	0.186049461	0.337481022	65.28	2816946.25	6.08997345	30.73757935
1300	108.9481263	34.28283525	0.095057964	0.059067249	0.245550633	50.88	8337021	3.908750057	36.91052246
1301	108.9513922	34.2830071	0.128964424	0.11028862	0.276069165	22.18604651	7169886.5	1.431573749	37.37197876
1302	108.9514539	34.28429481	0.144022942	0.063770771	0.350936413	22.18604651	6534365.5	1.628935456	35.57406616
1303	108.9515369	34.28524397	0.078505516	0.235937595	0.354022979	22.18604651	6541073	2.495789051	34.37435913
1309	108.9624447	34.28409495	0.105645657	0.257853031	0.362942696	11.88461538	3672956	1.508770227	38.68789673
1313	108.9641801	34.28312244	0.28233242	0.220445156	0.430681229	8.571428571	4976786	1.253120065	35.82357788
1314	108.9631615	34.2831026	0.517281055	0.026819229	0.398926735	11.88461538	5345970.5	1.83981204	36.40124512
1315	108.9641434	34.28421709	0.473204613	0.067512989	0.365145683	8.571428571	3340239	0.810111284	35.04769897
1316	108.965457	34.28302841	0.397106171	0.121785641	0.254829407	19.05882353	4046436	1.265024304	35.93978882
1317	108.9668077	34.2828985	0.051610947	0.342855453	0.213675022	19.05882353	3128347.25	1.864845872	36.03207397
1318	108.9666427	34.28368818	0.176796436	0.329194546	0.281405926	19.05882353	2434246.5	0.797346175	35.22885132
1319	108.9695043	34.28401819	0.330910683	0.147950649	0.359046936	9.272727273	1623982.25	0.750665724	36.17562866
132	108.94256	34.3100712	0.189299583	0.235154629	0.297409058	16.61538462	1903715.625	2.022859573	30.48806763
1320	108.972351	34.28347521	0.086711407	0.197701454	0.353438378	11.7	1685693.75	0.743644595	36.82507324
1321	108.9727679	34.28508217	0.169140816	0.132077217	0.287189961	11.7	2139471	0.818924367	34.62728882
1322	108.9723405	34.28445539	0.027065277	0.1357131	0.416273117	11.7	2021282	0.657546937	36.57897949
1323	108.9826412	34.28415318	0.114767075	0.20497036	0.341136932	17.2	1949042.125	2.440001488	36.41149902
1324	108.984361	34.28437853	0.294861317	0.102723122	0.304061413	12	2387109.75	1.691762567	34.29916382
1325	108.9836651	34.28154539	0.001168728	0.073737621	0.206917286	38.66666667	1789602.125	3.341346025	38.55117798
1326	108.9813009	34.28313158	0.013699055	0.16831255	0.363807679	16.8	1143030.125	0.94247967	33.43783569
1327	108.9857307	34.28389323	0.144470692	0.10580492	0.392424106	13.42857143	2568641	1.28485024	33.26351929
1328	108.9908722	34.28368867	0.154445171	0.18315649	0.380653858	89	2559792.25	9.333747864	32.2756958
133	108.9446867	34.31056099	0.373152256	0.128336906	0.235136032	16.8	1399184.625	0.938016593	31.06228638
1330	108.8862733	34.28009056	0.064963341	0.290249825	0.285160065	25.5	3493694.5	1.902070403	35.20492554
1331	108.8951439	34.28206387	0.014936447	0.09629631	0.290091038	30.42857143	2930076.75	2.270988941	36.82507324
1332	108.8932122	34.28034415	0.031898499	0.075509071	0.218035221	18.5625	3627751	0.868973315	37.47451782
1333	108.8933556	34.28214927	0.047656536	0.086544991	0.363667965	37.26315789	2979480	2.746298552	35.27328491
1334	108.8964462	34.27985608	0.038545132	0.033626556	0.326402664	12	4265360.5	0.606117964	36.96862793
1335	108.8987948	34.28042104	0.144106388	0.097800732	0.233683586	16.40816327	4908105	1.927434802	38.49990845
1336	108.898556	34.28211168	0.117043972	0.159610271	0.354174614	13.63636364	3287595.75	2.703660488	36.13803101
1337	108.8964865	34.28204989	0.057571888	0.209549904	0.408110142	34.54545455	2979515.5	7.062560558	36.7635498
1338	108.8969954	34.28209655	0.130048752	0.143576622	0.33861351	34.54545455	2975320.5	4.510854721	35.34506226
1339	108.8998682	34.28215596	0.153208733	0.131680012	0.344032764	13.63636364	3716117.25	1.578939795	36.9720459
134	108.9490154	34.3078428	0.120162487	0.129368782	0.301181793	15.77777778	3282078.5	0.77338922	35.35873413
1341	108.9015421	34.28218359	0.234580994	0.057461739	0.331309318	16.95	4402801.5	1.449002147	36.58239746
1342	108.9031562	34.28065494	0.183701515	0.0402565	0.277235985	16.8	5850515	1.352386832	38.13076782
1343	108.9045948	34.28220323	0.205593109	0.060536385	0.239043236	21.75	6208770.5	2.447856903	36.64050293
1344	108.9061754	34.28086789	0.203303814	0.093313217	0.296661853	33.38181818	7016425	2.43189621	37.45401001
1345	108.9066443	34.28224259	0.086698055	0.14061594	0.353612423	33.38181818	6894807	2.895204306	38.57852173
1346	108.9086134	34.28595289	0.096581459	0.040333748	0.450136661	21.66666667	3494626.75	1.420844078	30.56326294
1347	108.9087251	34.28227548	0.229324341	0.110351086	0.332924366	24.8	6456432.5	3.037670374	36.56872559
1348	108.9104126	34.28086399	0.197372437	0.116032124	0.211999416	44.26666667	5785511.5	3.656455517	34.75717163
1349	108.9111555	34.2822943	0.197144032	0.052054882	0.363223553	44.26666667	5546482.5	4.555983543	33.83432007
135	108.9456868	34.30895835	0.079692364	0.168502808	0.341196061	17.14285714	2457110.5	0.861302912	35.03060913
1350	108.9120921	34.2809675	0.407250404	0.071124077	0.150024414	34	5269453	2.388726473	34.88021851
1351	108.9120755	34.28235633	0.270744324	0.027729988	0.354373932	29.03225806	5256796.5	4.906108379	34.81869507
1352	108.9149238	34.28236793	0.329040527	0.027094841	0.181526184	50.72727273	4815792.5	8.511152267	34.28890991
1353	108.9176842	34.28124842	0.00108242	0.063109875	0.211877822	17.2173913	6290603.5	1.324412346	37.15319824
1354	108.9177195	34.28213239	0.086954594	0.008914471	0.334627152	46.125	6022126.5	2.468556881	36.79431152
1355	108.9197663	34.28182785	0.222423553	0.006857872	0.362764359	31.84615385	6548374	4.726860046	34.00863647
1356	108.9229082	34.28182721	0.407352448	0.010664463	0.357620716	43.26315789	5024849	2.526567459	33.79672241
1357	108.9269573	34.2818261	0.291343689	0.012244225	0.345395565	35.41463415	5781478.5	1.912802577	35.25619507
1358	108.9247226	34.28182742	0.191507339	0.05818367	0.36011982	43.26315789	5414219	3.066037655	33.8855896
1359	108.9285519	34.28124363	0.079038143	0.135674477	0.334163189	33.18367347	5169544.5	3.941567421	33.68051147
136	108.9505532	34.31001747	0.181334972	0.059951782	0.294650077	18.6	2522101.25	1.033090472	31.29470825
1360	108.9285481	34.28181416	0.123112679	0.162278175	0.366820812	33.18367347	5588018	4.28031683	35.17074585
1361	108.9299924	34.28182282	0.316320419	0.011566639	0.328460693	45.39130435	5305792.5	1.232130051	32.80889893
1362	108.9322635	34.28182456	0.244355679	0.016227245	0.363366604	39.42857143	5639080	2.468998909	34.03256226
1365	108.9310973	34.28136268	0.139992714	0.036602497	0.298700332	34.32	4878059.5	3.376406431	33.88217163
1366	108.9332139	34.28040679	0.087500095	0.010326862	0.152826309	39.42857143	4698981.5	1.19658637	36.73962402
1367	108.9361367	34.28178452	0.297267914	0.017721653	0.343687534	56.05263158	5600533	2.194730043	33.27719116
1368	108.9337318	34.28182756	0.293304443	0.008481026	0.239233494	39.42857143	5703143	4.304483414	35.05795288
1369	108.9382863	34.28176357	0.201118946	0.03145647	0.342606545	56.05263158	5804848.5	5.89343977	32.2756958
137	108.9490477	34.30954004	0.109622002	0.027558804	0.382549763	15.77777778	2904882.5	0.731308997	32.69268799
1370	108.9387046	34.28008111	0.061710358	0.054952621	0.329064369	33.66666667	4898144	2.031014919	31.3767395
1371	108.9411289	34.28177612	0.30918932	0.009816647	0.332330227	59.81818182	5212641.5	2.701874495	34.06332397
1372	108.9391564	34.28177291	0.157287121	0.064880848	0.320277214	62.51612903	5839501	4.754288197	31.63650513
1373	108.9396821	34.28062849	0.08566618	0.093018055	0.275670051	33.66666667	5391741.5	2.522467852	31.96121216
1374	108.9442467	34.28175928	0.258358002	0.038506508	0.291630745	59.1	5225745.5	3.132415056	34.69223022
1375	108.9425623	34.28061565	0.1334548	0.044354916	0.334507465	59.81818182	4628617.5	8.949900627	34.36752319
1376	108.947058	34.28172238	0.226503849	0.032371044	0.374341011	50.23728814	7561348.5	10.33870029	37.18395996
1377	108.9488943	34.28172276	0.218521118	0.033710003	0.398430824	50.88	8397909	1.960870028	36.35681152
1378	108.9533786	34.28178375	0.207631588	0.036231995	0.417892933	9.375	6128647.5	2.102110863	36.82165527
1379	108.9513248	34.2822149	0.015055656	0.101402283	0.353293419	28.16	7757253.5	1.413073421	37.25576782
138	108.9520298	34.30838614	0.330455303	0.021826744	0.306810379	12	2460183.75	0.819850266	33.0960083
1381	108.9504495	34.28175537	0.299818993	0.044696331	0.316120148	28.16	8391145	2.016132355	36.91394043
1382	108.9495826	34.28012859	0.304319859	0.091110229	0.27064991	24	7274495.5	1.684274554	39.46035767
1385	108.9575036	34.28197704	0.270526409	0.064694881	0.397242546	13.66666667	4524030.5	5.277068138	36.45593262
1387	108.9609549	34.28159577	0.270881653	0.074085712	0.359186172	17.45454545	5853249.5	1.941860437	36.53796387
1388	108.9609232	34.28220946	0.336437702	0.040052414	0.395843029	17.45454545	5489049.5	1.892806053	36.28845215
139	108.9558089	34.30934644	0.277750492	0.068587303	0.255045891	11.36842105	2190735	5.246622086	34.04281616
1390	108.9632422	34.28249886	0.283620834	0.047567368	0.384994507	11.88461538	5937080	1.504522443	36.14486694
1392	108.9649695	34.28136628	0.101461887	0.046649933	0.241137505	17.70491803	5551982.5	7.096113205	38.6366272
1395	108.9644275	34.28226204	0.284115314	0.126129627	0.406813145	17.70491803	5621843.5	1.78322649	36.74304199
1433	108.9422872	34.27880866	0.169638157	0.272708893	0.366537571	40.58823529	4019772.5	3.419215441	36.69177246
1434	108.9432887	34.27838436	0.192338467	0.250606537	0.284878254	31.89473684	3623454.75	1.693021178	35.05111694
1435	108.9465949	34.27849571	0.17331171	0.232311726	0.341051101	36	4498932	8.245609283	34.99301147
1436	108.9427703	34.27847865	0.083405018	0.329795837	0.383291244	40.58823529	3780428.75	2.354586601	35.68685913
1437	108.9431413	34.27891049	0.088142395	0.340423107	0.343484402	40.58823529	3758755.75	4.016213417	36.02523804
1438	108.9425464	34.27882045	0.091528893	0.155318737	0.334331512	40.58823529	3923117.75	3.792618036	36.40124512
1439	108.9425582	34.27913868	0.088718414	0.035434723	0.253159046	40.58823529	4021398	6.732499123	36.19271851
1440	108.9443134	34.27945445	0.34145546	0.052928448	0.200680733	52.62857143	3949329	2.912046909	34.88021851
1441	108.952046	34.27846814	0.245792389	0.10354948	0.361711025	22.41176471	5562663.5	5.093132496	35.70394897
1442	108.9599028	34.27821935	0	0	0.443786621	18	4374424	1.656333327	38.46914673
1445	108.9588697	34.27827238	7.00951E-05	0.060698032	0.356820107	18	3825087.5	2.128026724	38.65713501
1446	108.9702202	34.27893071	0.097424984	0.247776031	0.354027271	53.6	2627119.75	8.567135811	38.59561157
1447	108.9676621	34.27753464	0.067759514	0.31357193	0.385684491	20.76923077	4291445.5	2.086881638	35.34506226
1448	108.9649363	34.27874216	0.043544292	0.245484352	0.417645931	38.25	4444112.5	2.694473267	35.17758179
1449	108.9676569	34.27975148	0.095808506	0.291591644	0.357918739	29.5	3231437.75	1.994282603	36.73620605
1450	108.9746436	34.27897869	0.153850079	0.11425972	0.320876599	18.96	2760491.75	1.893820643	36.64050293
1452	108.9780942	34.27897354	0.210165024	0.038095474	0.314142227	31.57894737	2874580.25	1.781879306	38.4178772
1454	108.9796783	34.2765478	0.103276253	0.023698807	0.257475376	11.80645161	3051130.75	1.219430566	35.88168335
1455	108.9816765	34.27892721	0.401029587	0.013745785	0.342021942	13.77777778	2875836.25	1.390244246	34.8699646
1456	108.9846952	34.27892784	0.29224062	0.04717207	0.30017662	11.63636364	3251466.25	1.058610201	35.42709351
1457	108.9857316	34.27802726	0.18756485	0.062449932	0.259987354	11.63636364	3969679.5	0.521646738	36.72937012
1458	108.9882527	34.27893873	0.283248425	0.054281235	0.199314117	24.46153846	2982519.75	0.748566329	35.93637085
1459	108.9907402	34.27755608	0.171758652	0.144364834	0.175621509	40.22727273	3632674	1.504655361	32.91143799
1462	108.89451	34.27633297	0.569404125	0.021276474	0.226133347	17.02702703	5271056	2.156813622	38.6468811
1464	108.896013	34.27631815	0.154174805	0.128534794	0.355575085	13.88235294	5881144	1.347540379	37.42324829
1465	108.8964394	34.27383542	0.146097183	0.277591705	0.365248203	16.23529412	3902133.75	2.673454523	36.71911621
1466	108.896404	34.27659284	0.007931709	0.290625095	0.329662323	13.88235294	5966736	1.588712811	36.80456543
1467	108.8964511	34.27728823	0.03079319	0.201272011	0.339643479	13.88235294	5754084.5	1.333816648	36.39440918
1468	108.8972971	34.27683341	0.284193039	0.130551338	0.344024182	13.88235294	6020061	1.260510564	37.64541626
1469	108.897394	34.27737778	0.385053158	0.066717625	0.305870056	13.88235294	5854665	1.009670138	37.83682251
1470	108.8989018	34.27670098	0.171912193	0.060014248	0.312541485	15.24324324	5807323	1.667424679	37.7171936
1472	108.9014207	34.27652274	0.210655212	0.03641367	0.411098003	17.45454545	3883447.5	7.071787834	33.68734741
1474	108.9036837	34.27635065	0.255355835	0.057531834	0.377977372	18.92307692	3007569	1.01121223	33.35922241
1475	108.9065153	34.27613998	0.223543644	0.107233524	0.328987598	22.83333333	3931817.75	1.274461985	38.6913147
1477	108.9161152	34.27639547	0.228618145	0.096664429	0.234760285	16.8	4288824	1.783286452	35.21517944
1478	108.9177195	34.27673428	0.503757954	0.145865917	0.267235279	31.82608696	3204288.25	3.447256565	32.74053955
1479	108.9184949	34.27730891	0.406710148	0.19068861	0.303600788	13.42857143	3342311.25	4.524634361	32.53546143
1480	108.9176814	34.2775584	0.384780884	0.108941555	0.318462372	31.82608696	3707528	2.460049152	32.50469971
1481	108.917696	34.27832543	0.135848522	0.246844769	0.376431942	31.82608696	4364136	1.227652431	34.66830444
1482	108.9183087	34.27827828	0.142695427	0.274501801	0.398686886	31.82608696	4228077.5	2.050077915	34.77084351
1483	108.9178265	34.27585457	0.150763988	0.199151516	0.322526932	57.91304348	2807540	3.351485014	33.0960083
1484	108.9169156	34.27756007	0.150244713	0.175189018	0.431316852	31.82608696	4022215.5	2.062692642	34.87680054
1486	108.9256375	34.2772614	0.238460064	0.050433159	0.306199551	25	4379491	2.229824066	37.31045532
1489	108.9215137	34.27648677	0.059487343	0.014441013	0.208305359	21.09090909	4435052.5	1.891183257	35.18783569
149	108.9622076	34.30853939	0.268228054	0.090919971	0.345703125	16.875	1764611.875	0.854556024	33.54037476
1490	108.9220642	34.2759936	0.12233305	0.036670208	0.255353928	36.15384615	4888278.5	8.356970787	34.31625366
1491	108.9222242	34.27699705	0.239856243	0.086050987	0.361165047	21.09090909	4511248	1.556474209	35.76889038
1493	108.9283478	34.27616854	0.32283926	0.116257191	0.308625221	31.77777778	6148586.5	2.508140802	37.23867798
1494	108.9301095	34.27715727	0.191538334	0.097253323	0.359147071	24.9	4773468	1.541095614	36.83532715
1495	108.9283007	34.2772293	0.001297951	0.084546566	0.287387371	31.77777778	4769199.5	1.915953159	36.28161621
1496	108.9327846	34.27599004	0.000305176	0.014453888	0.246016026	45.33333333	7671619.5	4.38946104	37.84024048
1497	108.932007	34.2760696	0.04500246	0.040365219	0.266623497	45.33333333	7247934.5	2.826869965	37.27285767
15	108.9365008	34.31068472	0.233046055	0.114046097	0.202264785	65.28	2329876.75	1.610018611	33.0960083
150	108.9657101	34.31073031	0.286729336	0.200018406	0.301238537		631644.5625	0.536055744	33.23275757
1500	108.9320595	34.27704072	0.120257854	0.068650246	0.295312882	45.33333333	5377780	3.2810812	35.87484741
1501	108.9335788	34.27720733	0.182449818	0.037385941	0.166481971	45.33333333	5653218	1.406661153	36.42175293
1502	108.9305763	34.27622771	0.05211544	0.026484013	0.192929745	48.38709677	6450425.5	4.385763645	37.17028809
1503	108.9344084	34.27619889	0.105633259	0.016244411	0.322945118	55.5	7430807.5	5.75828743	35.92611694
1504	108.9367602	34.27726195	0.11956358	0.079998493	0.338146686	28.66666667	6108162.5	1.815548539	34.60336304
1505	108.9367531	34.27662888	0.050067902	0.01256752	0.196341515	28.66666667	6848907.5	2.411573648	35.88510132
1506	108.9351449	34.27615911	0.087110519	0.043143272	0.175188064	55.5	7469927.5	6.150451183	34.94174194
1507	108.9386933	34.27600353	0.201932907	0.02892828	0.162208557	44.70588235	7026029.5	2.275882483	37.20788574
1508	108.9386698	34.27701715	0.256371975	0.022921562	0.216272831	20.86956522	5924112.5	2.392110109	36.78747559
1509	108.9402464	34.27732308	0.275703907	0.067034245	0.377398014	20.86956522	5033740.5	0.884426951	35.17758179
151	108.9668216	34.30898186	0.175482273	0.19137001	0.279374599	13.2	647472.875	0.603431463	32.11160278
1510	108.9422	34.27687805	0.250053406	0.140742302	0.402022839	27.42857143	4472216.5	2.440930605	35.58432007
1511	108.9419926	34.27758289	0.266151905	0.089707851	0.395772457	27.42857143	4186575.5	1.791557789	36.40808105
1513	108.9419926	34.27810149	0.319704533	0.131284237	0.362805367	40.58823529	4065917	1.593074083	35.90560913
1514	108.942598	34.27590335	0.27456522	0.097278595	0.333693981	27.42857143	4907454.5	2.129452229	34.84945679
1515	108.9427231	34.27651034	0.259973049	0.169680119	0.387963295	27.42857143	4552551	1.994573951	35.13656616
1516	108.9427114	34.27653391	0.240653038	0.159780502	0.392628193	27.42857143	4539910	2.035153866	35.13656616
1517	108.9430438	34.27694118	0.26164484	0.162764549	0.367603779	27.42857143	4190567.25	3.164337635	35.80307007
1518	108.9465022	34.27741089	0.164906979	0.026023865	0.40255928	39.875	4922581.5	2.399739504	38.73916626
1519	108.9426208	34.27716768	0.206143856	0.14316988	0.337992669	27.42857143	4156600.75	2.579602242	35.91928101
152	108.9668666	34.31056088	0.124108791	0.18128109	0.320832252		467491.1563	0.479538798	31.92019653
1521	108.9430884	34.27766539	0.178675652	0.102959633	0.329444408	31.89473684	3775763.75	1.914532423	36.08334351
1522	108.9429117	34.27804256	0.278453827	0.159261227	0.324187756	31.89473684	3733360.75	1.696914196	35.52963257
1526	108.949662	34.27618028	0.256080627	0.024793625	0.367144585	37.59183673	6137497	4.03121376	37.34121704
1527	108.9507118	34.276381	0.16771698	0.017221451	0.303656578	37.59183673	5762563.5	2.008604527	37.84024048
1528	108.9507213	34.27748514	0.099065304	0.083728313	0.340338707	37.59183673	5502432	1.75240922	36.3704834
1529	108.9496623	34.27693187	0.10017395	0.234866619	0.359415054	37.59183673	5731300	8.637769699	36.89001465
153	108.967279	34.31061981	0.164410114	0.295408249	0.327505589		421714.0313	0.407252073	31.74588013
1530	108.9538463	34.27618032	0.119032383	0.027903557	0.219848156	34.95652174	6479375	4.304154873	37.60098267
1531	108.954895	34.27635712	0.083886147	0.020634651	0.27389288	33.32142857	6857815	2.163540602	38.60586548
1532	108.951749	34.27616854	0.037431717	0.017015934	0.288881302	37.59183673	5637561.5	2.433174133	37.4335022
1533	108.9537756	34.27645141	0.171605587	0.026962757	0.29148674	34.95652174	6402820.5	4.858525276	37.72744751
1534	108.9518314	34.27646319	0.106243134	0.084035397	0.35005188	37.59183673	5636643	2.212425947	37.2694397
1535	108.9528094	34.2765457	0.096614361	0.022855759	0.292144775	22.41176471	5904558.5	4.833841801	37.44717407
1536	108.9517771	34.2769822	0.092485428	0.059383869	0.262531281	37.59183673	5592558	2.656823158	36.95153809
1537	108.9538423	34.27699391	0.047492027	0.128463745	0.288683892	22.41176471	6184793	3.03621769	37.87442017
1538	108.9527969	34.27748903	0.172906876	0.030511856	0.329265595	22.41176471	5648909.5	2.752826452	37.01989746
1635	108.9220286	34.27527173	0.081450939	0.026531696	0.183534145	36.15384615	5215848.5	2.823823452	34.82553101
1636	108.9213605	34.27563816	0.228497505	0.023113728	0.244936467	36.15384615	4497161.5	2.130826235	34.81869507
1637	108.9256838	34.27522181	0.159641266	0.000734806	0.281169415	43.28571429	6190588	3.242384672	36.42858887
1638	108.9272302	34.27520345	0.041849613	0.042576313	0.241882801	43.28571429	6751039.5	5.77839613	37.18054199
1639	108.9261776	34.27417798	0.099378109	0.091771603	0.276660443	43.28571429	6926001.5	2.109761477	37.56338501
1640	108.9283596	34.27477776	0.223024368	0.116037846	0.306093216	41.73913043	7495739.5	5.967010498	36.48327637
1641	108.9283361	34.27515492	0.112620354	0.12624836	0.3464427	41.73913043	7224823	2.871589184	36.35339355
1642	108.9288783	34.27442111	0.122033119	0.010798454	0.159034253	41.73913043	7758165	7.870648384	36.47644043
1644	108.9294133	34.27517202	0.162316322	0.009273052	0.302187443	48.38709677	7389042.5	2.99267292	37.49160767
1645	108.9311678	34.27520815	0.223157406	0.067399979	0.333626747	48.38709677	7870455	3.04537487	35.28353882
1646	108.9283265	34.27384969	0.150090694	0.113107681	0.234254361	41.73913043	7712003.5	44.85954666	35.85775757
1647	108.9292882	34.2736757	0.043063641	0.000231266	0.10135889	41.73913043	7814331	2.673051596	36.80114746
1648	108.9327995	34.27518425	0.098291397	0.011521816	0.282829285	45.33333333	8658080	7.61784935	36.22351074
1649	108.9318268	34.27473248	0.076192856	0.002905846	0.307788372	48.38709677	8491393	3.791023731	35.45785522
165	108.9829371	34.31015819	0.215864182	0.040085316	0.333670139	12	3465752	1.847943544	31.93386841
1650	108.9317933	34.27361017	0.073372364	0.041184425	0.272469043	43.23809524	8197201.5	3.566911459	36.37390137
1651	108.9324767	34.27425842	0.100139618	0.041582584	0.26965475	43.23809524	8749969	4.766786098	37.73770142
1653	108.9337416	34.27361355	0.051799774	0.012785435	0.2805233	43.23809524	8327890	3.746146917	37.1361084
1654	108.93438	34.2737946	0.077151775	0.043847561	0.267356395	32.44897959	8335601.5	2.931938887	37.47109985
1655	108.9351938	34.27397629	0.156550884	0.051204205	0.266530991	55.5	8278783.5	2.618513823	36.50720215
1656	108.9337875	34.27443889	0.090641975	0.071534634	0.226856708	43.23809524	8807996	2.614615202	37.43692017
1657	108.9348393	34.27453738	0.120854378	0.080798626	0.233705997	55.5	8573857	2.8377707	36.62341309
1658	108.9340682	34.27514914	0.298497677	0.020170689	0.251787662	55.5	8612709	4.291749477	35.43051147
1659	108.9346282	34.27516671	0.206050873	0.046666622	0.300002098	55.5	8470528	5.520303726	35.05795288
1660	108.9349935	34.27517849	0.17850399	0.055821896	0.238003731	55.5	8408298	6.074507713	34.91439819
1661	108.9360938	34.27514674	0.152998447	0.056542397	0.25841856	55.5	8262648.5	3.533938885	36.1824646
1663	108.9363748	34.27409558	0.122284412	0.12374115	0.291163445	52.75471698	8144657.5	2.493620872	36.08676147
1666	108.9354648	34.27336341	0.251218796	0.036204338	0.305759907	32.44897959	7733158.5	3.101557255	35.35873413
1667	108.9358277	34.27400602	0.304461002	0.054902077	0.221253872	55.5	8176675.5	2.78051734	36.43884277
1668	108.9383555	34.27513027	0.173717022	0.011033058	0.284837246	44.70588235	7705499.5	2.640880585	36.94812012
1669	108.9405993	34.2751546	0.135806084	4.91142E-05	0.298307419	44.70588235	6096080.5	4.738263607	35.33139038
167	108.9840372	34.30932383	0.299086094	0.064264297	0.270052909	12	3934456.75	0.863642871	31.89968872
1670	108.9402784	34.27383783	0.23120451	0.000912666	0.24140215	53.55	5928886	3.493452311	37.09509277
1671	108.9381205	34.27442222	0.2502985	0.004200935	0.246983529	52.75471698	7892367.5	3.107342243	36.04574585
1672	108.9381735	34.27322668	0.156852245	0.062502861	0.277858735	52.75471698	7524679	6.022593975	35.68002319
1673	108.9424875	34.27351663	0.242665768	0.097123623	0.30946064	64	4286305.5	4.021891117	35.46127319
1674	108.94248	34.27449415	0.150167942	0.115477085	0.363066674	64	4785788	20.75024414	35.32797241
1675	108.9425228	34.27522564	0.09179163	0.157509327	0.362099647	27.42857143	5003897.5	4.022587776	35.01351929
1676	108.9460842	34.27515532	0.231895447	0.033662319	0.213899612	36.52173913	6261618	2.860985994	37.73428345
1742	108.9104376	34.27143063	0.500029087	0.002193451	0.36538124	64.5	4604387	6.795970917	30.90847778
1743	108.9067086	34.27140685	0.43409729	0.030578136	0.381281376	41.68421053	3910326.5	1.499954581	32.05349731
1744	108.9129827	34.2711358	0.265512943	0.10118103	0.277284622	46	3703666.25	2.763040066	30.51541138
1745	108.912971	34.27143046	0.33751297	0.043205261	0.339631558	41.53846154	3763305.5	3.424102783	31.65701294
1746	108.9144779	34.27145949	0.331519127	0.036198616	0.365673542	43.04347826	3901570	2.459529638	32.83282471
1747	108.9165897	34.27147403	0.289565086	0.097287178	0.362223625	106	2644728.5	6.015440941	34.06332397
1748	108.9172011	34.27118295	0.130414963	0.221138477	0.327912331	86.66666667	2375601	6.004293442	34.10775757
1749	108.9174903	34.27160485	0.095857143	0.131997108	0.326761246	106	2164715.75	6.905814648	34.87338257
175	108.9340037	34.30719026	0.221793652	0.079164028	0.319333077	33.17647059	2715036.75	2.647204399	31.93728638
1750	108.9178082	34.27119478	0.011768341	0.032666206	0.212085724	86.66666667	2255551	4.132331848	34.79818726
1751	108.9178138	34.27178404	0.139605522	0.316522598	0.358985424	106	2068754	6.638848782	34.45980835
1752	108.9183109	34.27152693	0.166349411	0.265114307	0.348490238	14.35714286	2231923.5	3.497372627	33.97787476
1754	108.9208284	34.27195255	0.184096336	0.041871548	0.311430931	35.375	4739178.5	1.614137769	35.78256226
1756	108.9228962	34.2719498	0.11190033	0.085983276	0.303543568	47.77358491	6962657	3.280403137	35.56381226
1757	108.9244738	34.27200701	0.142123699	0.108625412	0.302150726	47.77358491	6967659	9.930452347	36.39782715
1761	108.9259469	34.27221469	0.082053185	0.126728058	0.207062721	39.42857143	6707930	3.163099527	36.16879272
1762	108.9280886	34.27128902	0.072179794	0.251306534	0.385427952	31.9	7090181.5	3.17892909	35.62191772
1763	108.92945	34.27127858	0.218916416	0.148154259	0.309190273	31.9	7491457.5	1.761277914	36.13461304
1767	108.9310604	34.27289026	0.133425713	0.045446873	0.298137665	47.78181818	7698795	3.8679986	34.25473022
1768	108.9282793	34.27234105	0.18953228	0.091365814	0.341286659	31.9	7371180.5	37.25101471	35.84066772
1769	108.9297653	34.27296156	0.232497215	0.000584602	0.279651165	47.78181818	7679034	2.22294426	37.56680298
177	108.9356215	34.30719153	0.333792686	0.052959919	0.280666828	44.78571429	3325982.25	15.34855556	33.37973022
1770	108.9287213	34.27307001	0.164096832	0.00977087	0.223456859	41.73913043	7654646	7.661834717	35.87826538
1771	108.9326486	34.27284481	0.415743828	1.09673E-05	0.252043724	43.23809524	7676707	5.157081127	34.06674194
1772	108.9320791	34.27285665	0.424142361	0.021309853	0.29967308	43.23809524	7698244.5	3.564117908	34.70932007
1773	108.9323977	34.27202299	0.443604469	0.021111488	0.377292633	39.375	7065370.5	4.747989655	34.02572632
1774	108.9354346	34.2713724	0.416005135	0.01447773	0.232327461	32.44897959	6345417.5	2.664064646	32.44659424
1775	108.9328979	34.27086406	0.104335308	0.037826061	0.186929703	39.375	6546573.5	2.740324736	33.60531616
1776	108.9317112	34.27131346	0.44815588	0.075031757	0.279106617	39.375	6986735	2.185041666	33.98812866
1777	108.930622	34.27163082	0.250854492	0.089803696	0.283520698	47.78181818	7371314.5	3.442662239	35.7449646
1778	108.9310344	34.27192548	0.069502354	0.00622654	0.218180657	47.78181818	7344715.5	4.774755001	34.47006226
1779	108.9339005	34.27281382	0.176873684	0.006736755	0.328915119	32.44897959	7482276.5	1.400122166	35.17758179
178	108.9365276	34.30550592	0.156386852	0.024208546	0.321903706	36	4566978.5	1.726186156	31.63308716
1573	108.9588306	34.27739431	0.116299629	0.159927368	0.363178253	12.63157895	4487615	2.974844456	37.38223267
1575	108.9591288	34.2776238	0.242928982	0.03618288	0.320491314	37.62711864	4368299	2.794498682	37.7171936
1576	108.9622712	34.27763004	0.065948009	0.128380299	0.363665104	22.83333333	4813318.5	1.425430536	36.30212402
1577	108.9649413	34.27764429	0.189882755	0.108095646	0.205636978	31.95348837	4600911.5	1.704939127	36.95837402
1578	108.962283	34.27798362	0.023854256	0.17460537	0.375006676	22.83333333	4563335.5	1.586402655	36.00131226
1579	108.9615072	34.27579664	0.049367905	0.015629768	0.228606701	46.07142857	7907675.5	9.861808777	36.92419434
158	108.9727096	34.30959475	0.140525341	0.139988899	0.302818299	6.75	621622.8125	0.952940404	30.8298645
1580	108.9622554	34.27695633	0.112343311	0.111019135	0.405926228	22.83333333	5562096	2.120017529	36.29870605
1581	108.9618927	34.27634605	0.144635677	0.062092304	0.385601044	46.07142857	6770470.5	5.440046787	35.88510132
1582	108.9623023	34.27574274	0.269740105	0.054563046	0.35798502	46.07142857	7566182.5	4.512423992	37.04382324
1583	108.9633156	34.27633309	0.209759712	0.025866985	0.332782745	31.95348837	5949218.5	1.5144521	36.21322632
1584	108.9643568	34.27573266	0.177256584	0.033862114	0.309738636	31.95348837	6153317	8.849134445	36.73620605
1585	108.9654582	34.27633304	0.214051723	0.09910965	0.355224132	31.95348837	5320976.5	1.92007935	37.42324829
1586	108.9676423	34.27431634	0.185526371	0.191403866	0.314081669	25.26315789	5191465.5	1.909014821	32.97979736
1587	108.9682729	34.27625092	0.161686897	0.040633678	0.285067558	32.45901639	5656763.5	2.959989548	34.42562866
1588	108.966468	34.27571375	0.112309933	0.028850079	0.258833409	23.2	5367697.5	1.200844407	34.93832397
1589	108.9689045	34.27737461	0.067754745	0.097299576	0.191779136	32.45901639	4752535	5.66203022	36.02865601
1590	108.9711746	34.27648718	0.22424078	0.130913258	0.307114125	30.82758621	6303280	2.946865559	35.46810913
1593	108.9912473	34.27620851	0.268387318	0.044185162	0.238168239	40.22727273	3856483.5	1.316192508	32.10818481
1594	108.9907682	34.27519964	0.027556896	0.18891716	0.236764908	40.22727273	3737430.75	2.137010813	33.18148804
1596	108.8866442	34.2729491	0.118868351	0.208446503	0.260993957	27.27272727	1571417.5	2.31090641	41.52828979
16	108.9399118	34.31139201	0.380665779	0.075588226	0.300439357	102	1723532.75	3.69095993	31.38015747
160	108.9794625	34.30950492	0.130122662	0.166993141	0.36277771	11.45454545	2589497	0.804046452	32.80889893
161	108.9805982	34.31013841	0.162761688	0.013356686	0.316712856	11.45454545	3173045.25	0.832621992	30.17703247
1612	108.9104396	34.27496626	0.228693008	0.00788784	0.338306904	30.70588235	3086958	3.073265553	33.70443726
1613	108.907918	34.27318654	0.197040558	0.032961845	0.345299243	25.02857143	4662514.5	2.932776928	36.15512085
1614	108.9129592	34.27321018	0.057247639	0.069734573	0.316729545	41.53846154	4424801	1.721414328	34.14193726
1802	108.9468472	34.27156011	0.360031605	0.051660061	0.238236904	46.65	6736181	2.802661657	35.62875366
1803	108.9461756	34.27161904	0.26718092	0.034529209	0.273118019	46.65	6161932	6.189502239	34.0496521
1804	108.9466284	34.27264185	0.192829132	0.054900169	0.225579739	36.52173913	6382170	2.339657068	35.09555054
1805	108.9483637	34.27149057	0.323719501	0.056492329	0.331097603	39.46153846	7115686	2.336982727	35.66293335
1807	108.9514444	34.27310663	0.081850052	0.065322399	0.26354599	17.14285714	4984304.5	1.170124412	35.37582397
1808	108.9496162	34.27107687	0.189641953	0.106146336	0.273253917	45.70212766	6444429	1.755976558	34.20346069
1809	108.9507854	34.27150641	0.426204681	0.030160427	0.305436611	45.70212766	5767443.5	3.719707251	34.58285522
181	108.9363957	34.30880473	0.095880032	0.105728626	0.399971962	52.15384615	2945423.5	3.125446796	31.51687622
1810	108.9495809	34.27151296	0.171914101	0.095624447	0.37157917	45.70212766	6625997.5	4.162389755	33.96078491
1811	108.9501698	34.27307123	0.195907116	0.028430939	0.258382321	17.14285714	6224164.5	2.335920811	35.35873413
1992	108.9559202	34.26888462	0.21949625	0.071532726	0.338970661	40	4143157.25	3.390531778	35.03060913
1993	108.9555667	34.26917928	0.089850426	0.074550152	0.306573391	40	4128810.25	2.734131575	35.37924194
1994	108.9559084	34.26952108	0.29682827	0.04972887	0.317429066	40	4310534	1.899680257	35.68344116
1995	108.9559089	34.2702754	0.140213013	0.036829948	0.365037918	23.82352941	4455212	3.940263033	35.78256226
1996	108.9570985	34.27067614	0.074126244	0.015824318	0.294670582	37.0625	4458332.5	2.424840212	36.28161621
1997	108.9564862	34.26986747	0.105772972	0.017142773	0.209784031	37.0625	4417982.5	2.277166843	37.3241272
1998	108.9550912	34.26854032	0.110877037	0.074998856	0.224101067	40	3848085.25	5.119524956	37.68301392
1999	108.9549649	34.26987036	0.234819412	0.077511787	0.261844635	40	3967630.25	1.409766197	38.7460022
2	108.9285368	34.31153252	0.302861214	0.053903103	0.293838024	14.1	1729169.375	2.013025999	31.14089966
20	108.9421576	34.31138592	0.437665939	0.076348782	0.229191304	16.61538462	1254739.25	1.342605114	31.57839966
2000	108.9584535	34.26939143	0.35094738	0.093787193	0.296398163	37.0625	3138104	3.694752932	35.82015991
2001	108.9584653	34.27006325	0.096227169	0.168169022	0.331190586	37.0625	3407506	3.128524542	35.17416382
2003	108.958371	34.27048756	0.097313881	0.166559219	0.38359499	37.0625	3665922	2.85272193	35.38607788
2004	108.9577359	34.26987041	0.172572136	0.022052765	0.316128731	37.0625	3763047	1.908531308	35.91244507
2005	108.9570289	34.26923994	0.014341354	0.046108723	0.22452116	37.0625	4034900	9.559491158	36.57897949
2007	108.9613938	34.26992747	0.188733578	0.003549099	0.213085652	58.28571429	4282295.5	3.74447155	35.06137085
2009	108.9633131	34.26998041	0.211811066	0.004693508	0.258108616	58.28571429	4623379.5	4.451199532	37.10192871
2010	108.9623011	34.26933877	0.190542221	0.036539078	0.273165703	58.28571429	4409987.5	3.741682291	34.68197632
2011	108.965405	34.26996144	0.321173668	0.073129654	0.231767654	14.8	3339076.75	2.9528265	36.13461304
2012	108.9665158	34.26940376	0.247738838	0.04565382	0.25409317	14.8	2810893.5	0.622311354	33.54037476
2013	108.9688532	34.26873873	0.294407845	0.0128088	0.321472168	31.56	5305367.5	2.425111294	36.66442871
2014	108.9675561	34.26747303	0.399549484	0.020710945	0.22332859	21.48387097	4648439	2.24339819	31.73562622
2015	108.9723686	34.27022254	0.086534977	0.081711292	0.223296165	43.22727273	4666743	1.147276521	32.62774658
2016	108.9706047	34.27015613	0.049778938	0.047770023	0.199318409	43.22727273	5140723.5	2.419445515	37.18395996
2017	108.9720511	34.27111223	0.222841263	0.134782314	0.348631382	42.75	4225164.5	1.892112255	35.09213257
2018	108.9724871	34.27118295	0.284915447	0.13484621	0.369169712	42.75	4046074.5	1.800273299	37.30361938
2019	108.9738863	34.27110616	0.210028172	0.095394611	0.37428999	42.75	3319803.5	3.794188023	35.6355896
2020	108.9746118	34.26971426	0.080123425	0.125214577	0.33240509	75.5	4063415.25	8.066981316	33.76254272
2021	108.9761604	34.2709215	0.102797031	0.179653168	0.262686253	75.5	2337891.75	3.145408392	33.81039429
2022	108.9784405	34.27093197	0.036739349	0.094957352	0.343150615	17.5	1929179	1.165744424	37.87442017
2023	108.9773406	34.26970601	0.004746437	0.074158192	0.311158657	34.5	3450417.25	1.463423491	36.73620605
2024	108.9783576	34.27044053	0.046377659	0.124932289	0.339099884	17.5	2369355.25	1.949638724	36.52770996
2025	108.9794329	34.26954334	0.137449265	0.037172318	0.266471863	34.66666667	3477396.25	2.955927134	39.22109985
2027	108.9794862	34.27060542	0.032847404	0.185723305	0.310410023	34.66666667	2412136	3.789673328	36.34313965
2028	108.9796041	34.27092365	0.054843426	0.207910538	0.397246838	34.66666667	2179258.25	2.650844574	36.74987793
2029	108.9815196	34.27090859	0.248205185	0.073465824	0.334467411	29.14285714	2865021.75	2.16275239	34.76742554
2033	108.9834184	34.26981466	0.2401824	0.105531693	0.37147665	31.13513514	4579938	2.960046768	34.52816772
2034	108.983399	34.27154182	0.122934341	0.168148994	0.373905182	29.14285714	2603623.5	1.152328134	35.32455444
2035	108.9855176	34.27091576	0.299757004	0.102210522	0.336913109	31.13513514	4066699.75	3.194483995	35.81674194
2036	108.9892303	34.27090779	0.057278633	0.097127914	0.362174988	75.14285714	3397395.75	4.508001328	34.50424194
2037	108.9873221	34.26971147	0.051239014	0.169359207	0.208305836	60.73469388	4573966	5.042089462	35.55355835
2038	108.990739	34.26856639	0.11285305	0.159838676	0.352955341	56.21052632	3845474.5	3.714393854	34.33334351
2039	108.9907508	34.26923821	0.183649063	0.160018444	0.306367874	56.21052632	3710224.25	4.466274738	34.45297241
204	108.959418	34.30637216	0.118525982	0.226959705	0.359010696	14.5	1584465	1.377232671	36.71569824
2040	108.9912337	34.26930467	0.158619881	0.01311636	0.158537387	56.21052632	3513476.25		34.35726929
2041	108.9885599	34.26896557	0.088116646	0.081943035	0.106635571	75.14285714	4295715	2.997461081	34.05990601
2042	108.9907769	34.27009462	0.065749168	0.150733471	0.226341248	52.875	3459135	10.21376991	33.41732788
2043	108.8882063	34.26843315	0.216405392	0.084205151	0.331079483	29.63265306	5237576	4.901080132	36.28845215
2044	108.8854269	34.26717423	0.273285866	0.117643356	0.263773441	39.84	3938792.75	3.40401721	34.53500366
2045	108.8900516	34.26618465	0.223943233	0.065575123	0.371551991	62.29411765	4111054.25	1.874580741	34.22738647
2046	108.8903755	34.26671482	0.132202148	0.071364403	0.303014756	62.29411765	4574371.5	1.382353187	32.95245361
2047	108.8927247	34.26843424	0.167826176	0.035795689	0.309675693	40.53333333	4794329	8.172572136	35.59115601
2048	108.8900544	34.2675643	0.157004833	0.097903728	0.337202072	62.29411765	5256877.5	4.349262714	32.16290283
205	108.9597858	34.30709563	0.35602808	0.108243465	0.281853675	14.5	1571896.375	0.664929092	35.19467163
2051	108.891675	34.26668179	0.16083622	0.03715229	0.272241115	54.70588235	4683369	2.592934608	34.53500366
2053	108.8953792	34.2675732	0.230822563	0.01558876	0.158082486	32.4	4449466.5	2.817726135	37.45059204
2054	108.8953613	34.26582368	0.332559586	0.026298523	0.314716339	33.17647059	4702953.5	3.002540827	36.11410522
2055	108.8959248	34.26671546	0.311797619	0.048351288	0.285014153	59.65714286	4697591.5	3.865227938	35.32113647
2056	108.8964526	34.26583216	0.234677315	0.026507854	0.340044022	59.65714286	4625713	5.295566559	35.39974976
2057	108.896466	34.26756198	0.217244625	0.018861294	0.388712406	65.33333333	4238632.5	5.507268906	33.96762085
2058	108.8959351	34.26845173	0.227007866	0.006492615	0.280023098	65.33333333	3763826.75	7.815168381	37.14978027
2059	108.897824	34.2684363	0.182498932	0.053646088	0.306895733	65.33333333	3681289.25	5.308336735	30.78543091
2071	108.8994921	34.26830641	0.343935966	0.021165848	0.226956845	54.4	3886935.5	5.104137421	30.85379028
2072	108.9003135	34.26842509	0.278995514	0.011098385	0.221817017	35.18181818	4197911.5	7.541610718	31.71853638
2075	108.9008856	34.26668197	0.214321613	0.009365559	0.295884132	55.85714286	4554466	2.125061512	35.17416382
2077	108.9006459	34.26763528	0.252185822	0.041626453	0.342754841	35.18181818	4340351	1.19820714	32.7131958
2078	108.9008109	34.26764706	0.316063881	0.034851074	0.353002071	35.18181818	4420774.5	1.444781661	34.03598022
2079	108.9030396	34.26765874	0.181452274	0.059017181	0.278190136	50.47058824	5054120	7.558904171	36.30895996
208	108.9636924	34.30719753	0.056612015	0.073265076	0.354374885	14.4	931941.375	0.581834733	36.87976074
2081	108.9008388	34.26804779	0.256340504	0.007033348	0.399736882	35.18181818	4393029.5	2.293981075	33.94711304
2082	108.9052554	34.26614374	0.347228527	0.027673244	0.314645291	40.09756098	5268861	2.10654068	31.93386841
2083	108.9116451	34.26855508	0.16994381	0.036830425	0.099092483	38.61818182	5905026.5	2.215795755	34.55209351
2084	108.913486	34.26853049	0.150517941	0.07955265	0.137462616	48.375	5519789	6.715378284	32.80889893
2085	108.9129628	34.26786222	0.034809589	0.10132885	0.302217961	42.73469388	6097103.5	4.42139864	34.99984741
2086	108.9141894	34.26713327	0.001028538	0.108709812	0.125503063	43.15384615	6828631.5	2.558393002	37.99746704
2087	108.9130513	34.26612264	0.001925945	0.131222248	0.207476616	42.73469388	7086635	2.070361376	35.54330444
2089	108.916309	34.26858641	0.065666199	0.060835361	0.298882008	48.375	5158969	4.096687317	35.77572632
209	108.9659908	34.3073608	0.248879433	0.169724941	0.359476566	6	621420.5625	0.737048328	35.39974976
2091	108.9160647	34.26711029	0.046138287	0.054002762	0.260327339	31.09090909	6325660	2.396160364	36.72937012
2092	108.9178595	34.26783196	0.204880238	0.152066708	0.301062107	31.09090909	3722762.5	1.23598516	33.95736694
2093	108.9178763	34.26615144	0.227306366	0.046414375	0.299422741	31.09090909	3776407.75	2.072012186	33.41732788
2094	108.9173017	34.26713344	0.121092319	0.028758049	0.302765847	31.09090909	4639464	1.968375921	34.99984741
2096	108.9208582	34.26592284	0.309145451	0.019933224	0.274083138	39.75	3676791.25	2.170304537	35.69369507
2098	108.9217554	34.26727458	0.097558022	0.072954178	0.279211044	37.04347826	5840337	2.771107197	37.36172485
21	108.9407907	34.31179844	0.36868906	0.131152153	0.294332028	102	1340700.375	2.516097546	31.6946106
210	108.9651561	34.30658371	0.102847099	0.204473019	0.317297936	14.4	554272.8125	0.580173254	36.70202637
2101	108.9207694	34.2678188	0.314555645	0.028210163	0.233379841	37.04347826	4343474.5	2.176433325	34.69906616
2102	108.920736	34.26836603	0.209753513	0.045250893	0.228381634	37.04347826	4483911	2.364359856	35.23910522
2104	108.923033	34.26739771	0.060723305	0.004929543	0.152084351	37.04347826	7710228.5	3.352208376	37.34463501
2105	108.9239557	34.26770833	0.013316631	0.014283657	0.171674251	29.14285714	8247153.5	2.556645155	37.51211548
2106	108.9230659	34.26829482	0.109218121	0.011569023	0.172343255	29.14285714	7841018.5	2.757783651	36.97546387
2108	108.925759	34.26705014	0.105838299	0.03805685	0.235365868	35.52	8128802	2.738247633	36.87634277
2109	108.9253199	34.26768176	0.038615704	0.051829338	0.243715287	35.52	8015511	1.805437684	36.61999512
211	108.9667841	34.30664784	0.207197666	0.083111763	0.277375221	6	662025.5	0.564140916	33.26010132
2110	108.9268083	34.26766024	0.14185667	0.025560856	0.133433819	35.52	7759633.5	2.323827744	35.98764038
2111	108.9248601	34.26768242	8.58307E-05	0.028416634	0.167696953	35.52	8131680.5	1.646235108	37.16003418
2112	108.9247576	34.26823742	0.006382465	0.037705421	0.094676972	29.14285714	8042928	2.566699505	36.74645996
2113	108.9243685	34.26875747	0.008986473	0.041590691	0.12424612	29.14285714	8013527	2.68331337	36.44226074
2114	108.9279922	34.26687152	0.004329681	0.01591444	0.126140118	35.22580645	8682989	1.585328817	37.28311157
2115	108.9280296	34.26793866	0.028031349	0.013018608	0.154801846	35.53125	7771353	2.68541503	36.79772949
3524	108.9279826	34.25238384	0.00457716	9.82285E-05	0.31388998	34.25806452	4639071.5	3.235710382	35.18441772
3525	108.9273227	34.25238384	0.020394802	0	0.249189854	34.25806452	4397043.5	2.179511309	35.10238647
2281	108.9098492	34.26442157	0.060573578	0.016160011	0.204114437	48.69230769	7126143.5	1.371021867	35.68685913
2284	108.9141095	34.2651184	0.207827091	0.023481369	0.284717083	43.15384615	7458104	3.015534401	36.70544434
2285	108.9128077	34.26325989	0.000748158	0.017296314	0.229701042	40.14545455	7317260.5	1.370818734	36.5345459
2286	108.9119458	34.26466514	0.000943184	2.86102E-06	0.18697834	35.89285714	7384283.5	3.71287179	35.88510132
2288	108.9119223	34.26479479	0.003000259	0.025077343	0.238746166	35.89285714	7370755	4.082897186	35.68002319
2289	108.9124464	34.26509412	0.103699684	0.042346001	0.302267074	35.89285714	7334671	4.544723988	35.58432007
229	108.989327	34.30810878	0.382639408	0.06447506	0.163650035	13.2972973	3068155.5	0.889348686	38.24356079
2290	108.9164918	34.26511194	0.170162201	0.004269123	0.308036804	45.47368421	5880294	3.514640093	34.50082397
2291	108.9150629	34.26412246	0.108446121	0.010523796	0.189432621	43.35483871	7221422	6.461613178	33.64633179
2292	108.9179564	34.26420777	0.378308296	0.042443275	0.293252945	45.47368421	3233459.75	3.128581762	33.66000366
2293	108.9207828	34.26437031	0.291193008	0.004233837	0.289498806	39.75	2912832.5	8.925265312	36.3807373
246	108.9472391	34.30660245	0.105502605	0.067489624	0.408122063	14.64	2873314	1.791096926	35.90560913
2460	108.9207949	34.26228431	0.320850849	0.106302738	0.29016304	22.17391304	2556312.75	1.31677866	34.79818726
2461	108.9214815	34.2624671	0.387075424	0.042872429	0.367650986	22.17391304	3309568	1.561005712	34.78451538
2463	108.9207478	34.26274397	0.392819881	0.053321362	0.320777893	22.17391304	2470628.25	0.851693511	33.83773804
2465	108.9207949	34.26376938	0.27980423	0.105025768	0.238970757	39.75	2701940.75	6.825536728	35.6355896
2466	108.9217878	34.26383666	0.227902412	0.085673332	0.172496795	39.75	4099398.25	4.898763657	37.04724121
2467	108.9220898	34.26166281	0.280714512	0.067294121	0.192010403	22.17391304	4082609.75	0.771672904	33.56771851
2468	108.9239231	34.26352881	0.312989712	0.017045975	0.203567505	40.875	6555361.5	3.806161642	34.36410522
2469	108.9231087	34.26253745	0.081311226	0.046624184	0.296794414	40.875	5049939	3.625296593	34.86654663
247	108.9490248	34.30524164	0.088341713	0.154690266	0.294266223	12.70588235	2310034	0.778810322	35.88510132
2470	108.9255788	34.26244932	0.182075977	0.010896683	0.315062046	61.07692308	6734240	3.156758785	34.71273804
2668	108.9373501	34.26086996	0.27982235	0.110886574	0.393372535	33.48387097	4641132	3.362958193	34.57943726
2669	108.9367128	34.26089695	0.279911518	0.14918375	0.342921257	33.48387097	4486520	9.936090469	34.38461304
267	108.9565564	34.30459703	0.414606094	0.098398209	0.270752907	6	1278420.25	0.758113146	34.85629272
2672	108.9388583	34.26088174	0.198861599	0.180775642	0.351644993	33.48387097	4661092	2.830316067	34.61703491
2673	108.9395064	34.26086996	0.381372452	0.052586079	0.29163456	73.6744186	4476372.5	5.570227146	34.44613647
2674	108.9388274	34.25999435	0.222448826	0.031424522	0.321538925	73.6744186	4980092	6.384943485	35.53646851
2675	108.9388819	34.26115283	0.376361847	0.11281538	0.231849671	24.8	4642515.5	1.645198584	34.1590271
2676	108.9391566	34.2615395	0.154208183	0.23622179	0.235660553	24.8	4626249.5	0.590579569	34.86312866
2678	108.941769	34.25959625	0.179784775	0.154738903	0.358880043	25.71428571	3752105.75	2.213971376	37.83682251
2679	108.9418657	34.2605998	0.126074314	0.300890446	0.366147995	25.71428571	3483261.5	1.680689454	37.78897095
2680	108.9403835	34.25897896	0.380153179	0.048912525	0.258509636	73.6744186	4807083.5	2.80476594	36.33630371
2681	108.9407959	34.26093761	0.203270912	0.177747726	0.325135231	25.71428571	3868258	5.643534184	36.32946777
2682	108.9414859	34.26122354	0.018616676	0.375716686	0.393085957	25.71428571	3584301.5	2.310530901	36.39099121
2683	108.9419455	34.26157713	0.078119278	0.333114624	0.350759029	25.71428571	3519817.75	2.208482742	36.25085449
2685	108.9423461	34.25925524	0.212236881	0.207396507	0.282957554	67.68	3643980.25	2.270308971	36.79431152
2686	108.9423697	34.2598917	0.123555183	0.263453484	0.320533275	25.71428571	3442167.5	1.909756303	36.10385132
2687	108.9428632	34.26059886	0.02115202	0.290725708	0.375632286	25.71428571	3202760	1.961134195	35.81332397
2688	108.9438072	34.26102318	0.00627327	0.205111027	0.26273632	37.77777778	3229195.75	1.73422277	36.16879272
2689	108.9441372	34.25871852	0.005500793	0.017138958	0.249498844	86.57142857	3779465.75	7.918807983	36.3807373
269	108.9575971	34.30555592	0.140890598	0.250023842	0.386224747	10.36363636	1733695.5	1.289043546	36.66784668
2690	108.9433057	34.25957944	0.043130875	0.018758297	0.281681538	86.57142857	3295088.25	3.824628353	36.34997559
2691	108.9443342	34.26037255	0.074028969	0.017849445	0.233354569	86.57142857	3058774.75	3.512481928	37.46768188
2692	108.944875	34.25974062	0.002929211	0.060342789	0.262925148	86.57142857	3200951.5	5.420219898	37.8265686
2693	108.944801	34.26111693	0.016291142	0.270457268	0.237185001	37.77777778	3545408.25	1.593187213	36.34655762
2694	108.9428446	34.26146991	0.032414913	0.259531498	0.326192379	25.71428571	3383248.75	2.041550398	35.98080444
2695	108.9455511	34.25957347	0.013591766	0.067737103	0.210896015	86.57142857	3415782.75	4.021986485	37.50869751
2697	108.9464826	34.26101368	0.028625011	0.105799675	0.2433815	60	4094661.75	4.578318596	38.40078735
2698	108.9461874	34.26181286	0.023232937	0.096840382	0.256707669	60	5041747	3.831828594	37.73770142
2699	108.9454097	34.26115283	0.049311638	0.230013371	0.276637078	60	3828852	1.530219197	37.16003418
27	108.9444317	34.31144485	0.3113451	0.116868973	0.257843972	16.8	964585.375	1.264473915	31.07254028
270	108.9586908	34.30509486	0.234140396	0.169151783	0.291766167	6	1651590.125	1.10963285	35.22201538
2701	108.9453508	34.26167142	0.106989861	0.083534718	0.234184265	60	4444912	1.984346986	36.99255371
2702	108.9484268	34.2610844	0.271289349	0.032557487	0.327455044	53.03225806	4169815.25	2.248910427	36.51745605
2703	108.9473663	34.2603065	0.10256052	0.013587952	0.276035309	60	3841638.5	3.236217737	37.56338501
2704	108.9519257	34.26111747	0.35743475	0.030951977	0.296325207	54.4	4974438.5	4.180275917	34.21029663
2706	108.9504175	34.26112925	0.219815254	0.043468475	0.263891697	54.4	4171610	5.062945843	34.9246521
2708	108.9494528	34.26031463	0.363715172	0.024663448	0.324156761	59.82857143	4292028	2.924352169	35.08187866
2709	108.9525156	34.25969098	0.176747322	0.047309399	0.289186478	54	6148152	1.52265358	35.82357788
271	108.9589932	34.30560615	0.295706272	0.171916485	0.321265698	6	1643909.25	1.516789794	36.29870605
2710	108.9531944	34.26009728	0.088272572	0.06816721	0.301037311	54	6110419.5	2.789190054	34.84603882
2711	108.9525043	34.26054084	0.187968731	0.037485123	0.314943314	54	5512770	5.284006596	34.8699646
2712	108.9541812	34.26110621	0.127186775	0.054666519	0.21899128	54.10909091	6492346	4.62947464	35.46127319
2713	108.9558848	34.25969133	0.092883587	0.050120831	0.261513233	54.10909091	6703141	7.030163765	34.94515991
2714	108.9558966	34.26002135	0.031974792	0.041283131	0.342766285	54.10909091	6675957.5	7.360195637	35.12631226
2715	108.9565267	34.26009138	0.130081654	0.049603939	0.220061779	62.5	6340874.5	4.10696125	34.63412476
2716	108.9558907	34.26057175	0.178677082	0.115582943	0.355798721	54.10909091	6731585.5	11.29463863	35.81332397
2717	108.9571754	34.26101539	0.013698101	0.246847153	0.317949296	43.84615385	6139891	3.449204922	37.80606079
2718	108.9550789	34.25992937	0.101396084	0.060809135	0.211962223	54.10909091	6798428.5	3.597194195	36.16195679
272	108.9600034	34.30423711	0.498150826	0.061544418	0.330122471	6	1266438.75	0.789309978	32.61407471
2720	108.957812	34.25947995	0.043024063	0.009478569	0.250487328	62.5	5601299.5	4.790085793	35.64584351
2721	108.957122	34.25978562	0.078258514	0.002733231	0.177452087	62.5	5905815.5	4.241695404	36.17562866
2722	108.9578127	34.26009209	0.053233624	0.046772003	0.255050659	62.5	5490778	4.999080658	35.47836304
2723	108.9585124	34.25977383	0.061850548	0.046066284	0.216489791	62.5	5410712	4.027930737	34.75033569
2724	108.9596804	34.26003758	0.028470039	0.09696579	0.169412613	38.59459459	5692019.5	2.497362137	35.46469116
2725	108.9585242	34.26051637	0.006935596	0.169465542	0.349266053	62.5	5262918.5	2.177461624	35.41000366
2726	108.9594323	34.26099169	0.018666267	0.123599052	0.368215561	38.59459459	5432469.5	4.204149246	37.8710022
2727	108.9585124	34.26102318	0.038273811	0.171553135	0.365673065	38.59459459	5375786.5	2.070192575	37.7616272
2728	108.960944	34.25979257	0.079767227	0.018275738	0.232888698	39.24	6407664	3.745667458	35.64242554
2729	108.9608573	34.26050458	0.168119431	0.144308567	0.248951912	38.59459459	6031723.5	5.848110676	35.20150757
2730	108.9615878	34.26095246	0.368647099	0.074258327	0.33683157	52.22727273	6092834.5	4.882098198	34.24789429
2731	108.960598	34.26098782	0.308590889	0.063905716	0.299066544	38.59459459	5859649	4.646492958	36.67810059
2732	108.9623301	34.25975026	0.250306606	0.000453949	0.246762276	39.24	6542481.5	3.870895386	35.68344116
2733	108.9638384	34.26002135	0.343796253	0.000292301	0.249069214	47.61290323	5890372	2.313328028	35.32455444
2734	108.9623178	34.26048086	0.375254631	0.011051655	0.350728512	39.24	6175126.5	9.098996162	33.9402771
2735	108.9632736	34.26094424	0.358290195	0.044801712	0.297513485	47.61290323	5897398.5	2.867612839	33.89242554
2736	108.9623301	34.26095246	0.128447056	0.096121788	0.382521153	52.22727273	6045959.5	6.800414085	33.64291382
3526	108.9298316	34.25243103	0.002007484	0.000041008	0.278398514	70.34482759	4906358.5	6.144358158	32.99005127
3527	108.9313985	34.25115712	0.327453613	0.001048088	0.362722874	70.34482759	4659540.5	4.658603191	33.07891846
3528	108.9313996	34.2515588	0.265637875	0	0.297245025	70.34482759	4613818.5	4.88688755	33.58480835
3529	108.9322463	34.25148969	0.004989147	0.02185154	0.15785265	99.29032258	4712957.5	11.37905598	33.87191772
3531	108.9313824	34.24974484	0.304141998	0.001285553	0.287294388	68.17021277	5098011.5	7.865934849	31.90310669
3532	108.9313996	34.25201847	0.206789017	0.000507832	0.266718387	70.34482759	4627941	5.079331875	33.31820679
3533	108.9329316	34.25245416	0.000160694	0.000492096	0.24251175	49.46341463	5056719.5	69.2450943	33.34555054
3534	108.933763	34.25110459	0.008167267	0.011235237	0.141179085	99.29032258	5284179	3.442735434	36.08334351
3535	108.9363479	34.25115851	0.043977737	0.042844296	0.187760829	15.96610169	6452721.5	0.827776194	36.21322632
3536	108.9344774	34.2498459	0.447888374	0.118368626	0.285088062	15.33333333	5676441.5	1.776014686	35.64926147
3537	108.9344776	34.25170885	0.361524582	0.10123539	0.308797836	19.06666667	5534659.5	2.109289646	36.69177246
3538	108.938222	34.24924603	0.277947426	0.012579918	0.240812302	72.20689655	6857607	6.802671432	34.0496521
3539	108.9417011	34.2506811	0.094202518	0.317536831	0.339680671	38.4	2429627	2.065787315	35.28353882
3540	108.9419337	34.25137022	0.00061655	0.000998974	0.305953503	38.4	2791862.75	1.445222378	35.5262146
3541	108.9412031	34.25137022	0.0296731	3.43323E-05	0.347394466	38.4	2946062.75	2.014208317	34.39486694
3542	108.9414859	34.25137022	0.005014896	0.001084805	0.326419353	38.4	2856176.5	1.772593617	34.67855835
3543	108.9409266	34.25058784	0.094583035	0.184917927	0.383719445	38.4	2704903.25	4.181818485	33.9949646
3544	108.9399499	34.25033045	0.006616592	0.071953773	0.220731259	72.20689655	3801268	2.227350712	32.51837158
3545	108.9405315	34.25144094	0.059681892	0.276770592	0.416280746	27.33333333	3361421.75	1.690590024	34.28207397
3546	108.9423225	34.25015624	0.045205593	0.237114429	0.42072916	38.4	2179465	1.80194521	34.83236694
3639	108.8900593	34.2486091	0.25469017	0.15310955	0.347986221	30.77419355	3331767	3.402700186	33.92660522
3657	108.896458	34.24755165	0.409403801	0.120278835	0.293745041	29.72093023	4111177.75	2.690342188	31.978302
3659	108.8959563	34.24884796	0.214048862	0.155447006	0.382657528	29.72093023	3615775	1.114248276	30.5017395
3661	108.8964629	34.24923691	0.418664455	0.069212914	0.260847568	62.85714286	3665413	1.252984643	30.4914856
3663	108.8979596	34.24969711	0.408437729	0.015395641	0.227802277	69.67741935	3890310	5.647776127	30.79568481
3798	108.9834571	34.24831758	0.429946423	0.06149292	0.351723194	37.77142857	4942974.5	1.890027404	32.95587158
38	108.9520296	34.31076869	0.230250359	0.044923782	0.379588604	18.6	2083641.25	1.057031751	32.24151611
3800	108.9834549	34.24891355	0.252584934	0.102214336	0.313035965	42	5159076.5	3.864394188	32.09109497
3801	108.9858491	34.24943727	0.119577408	0.09154892	0.349131584	42	5545013.5	5.532260895	32.58673096
3802	108.9833275	34.24969657	0.394710541	0.050423622	0.270141124	28.93023256	5226611.5	4.367203712	31.09988403
3804	108.9829269	34.24818793	0.500161171	0.010047436	0.274619102	37.77142857	4941768.5	2.379429102	32.61749268
3806	108.9893722	34.24792863	0.379162312	0.029117584	0.276652813	38.82352941	6036845.5	2.237494946	34.6512146
3807	108.9898133	34.24816295	0.269629955	0.039842606	0.259193897	38.82352941	5594333.5	3.201808453	34.10092163
3808	108.9882758	34.24745597	0.190215111	0.06899929	0.333039284	70.66666667	6450292.5	14.63961315	34.02914429
3809	108.9893648	34.24842365	0.516075611	0.014259815	0.27987051	38.82352941	6041427.5	1.928032398	34.84603882
3810	108.9898822	34.24862121	0.490818501	0.016686916	0.3200984	38.82352941	5461656	2.289580584	33.55404663
3811	108.9882708	34.2489058	0.205048561	0.032765388	0.241885662	38.82352941	6629888	24.46638298	34.72299194
3812	108.9893486	34.24911904	0.516746998	0.029483795	0.284705639	38.82352941	5934638.5	3.97569418	34.33676147
3813	108.9904754	34.24942697	0.296230793	0.046919346	0.276997566	38.82352941	4530417.5	4.067870617	32.94219971
3814	108.9885356	34.24976729	0.216984749	0.036289215	0.226309776	38.82352941	6320670.5	10.48316479	33.96762085
3815	108.9890541	34.24981443	0.381472111	0.015445709	0.221120834	38.82352941	5956506.5	5.988180637	33.51303101
3816	108.991051	34.24741465	0.408124924	0.019585609	0.186950206	48.66666667	4239210.5	1.355860353	31.99880981
3817	108.9914913	34.24821991	0.230209827	0.068356514	0.222023964	48.66666667	3886230.5	1.956321359	32.31329346
3818	108.9901611	34.24789755	0.451648712	0.070768833	0.206833839	48.66666667	5189216	2.956426382	34.50082397
3819	108.9902677	34.24824686	0.668614388	0.000905037	0.20013094	48.66666667	5054085	2.92821312	33.12677002
3820	108.9904091	34.24828222	0.493214607	0.037255287	0.283655643	48.66666667	4882671	2.845868111	33.12677002
3821	108.9907862	34.24824686	0.329785347	0.096846104	0.283130646	48.66666667	4464846	2.753685236	32.79180908
3822	108.9919763	34.24776362	0.199338436	0.152823925	0.354653359	48.66666667	3734998.5	5.392655373	31.96121216
3823	108.9919527	34.24903654	0.215109348	0.103147507	0.357982635	48.66666667	3492016	3.834541559	32.79180908
3824	108.9924909	34.24993165	0.217949867	0.084542751	0.301606178	26.22222222	3106159	1.825837374	32.04324341
3825	108.8923019	34.2466101	0.02601099	0.055364132	0.380083084	64.8	3687880	10.21065617	34.38461304
3826	108.8951904	34.24532386	0.007259846	0.193252563	0.332116604	17.14285714	3909868.25	1.080687761	34.76742554
3828	108.8982926	34.24625466	0.095802784	0.145515442	0.313848496	51.5	3799827.75	1.900400877	32.41241455
3829	108.8960724	34.24566348	0.252914906	0.120222569	0.293459415	41.53846154	3682101	5.084288597	33.38998413
3830	108.9018572	34.24623426	0.283865452	0.102425098	0.306164265	69.67741935	6821142.5	6.389659882	35.64584351
3831	108.9008165	34.24625328	0.141373158	0.097827911	0.285413265	69.67741935	5788767	12.35113907	33.98812866
3832	108.9002331	34.24464549	0.225091457	0.042140484	0.290425301	115.2857143	3584138.75	6.093448162	33.87191772
3833	108.9013492	34.24520196	0.390738487	0.011687279	0.193220139	69.67741935	4389896.5	2.766545534	37.44717407
3834	108.901417	34.24681787	0.108898163	0.081357479	0.260361672	24.92307692	7923655	5.888784885	34.18295288
3835	108.9020568	34.2474314	0.118311405	0.119694233	0.341918469	24.92307692	10149419	4.077875137	34.24789429
3836	108.9047365	34.24627747	0.311793327	0.031346798	0.325276375	41.16666667	5034481	6.708598614	32.64825439
3837	108.9034562	34.24626791	0.21549654	0.019804478	0.267756938	41.16666667	6516996	4.878687382	34.17611694
3838	108.9030162	34.24543566	0.247784615	0.056566238	0.293807983	41.16666667	4847260	5.451667309	32.64825439
3839	108.9022484	34.24600747	0.145061016	0.151140213	0.287540913	69.67741935	6367137	8.323431969	36.71569824
3840	108.9024723	34.24627855	0.134326935	0.09394455	0.312422275	41.16666667	7132697	8.54437542	35.10580444
3841	108.9028493	34.24627855	0.336079597	0.038779736	0.276551247	41.16666667	7026406	7.880749226	34.75717163
3842	108.9023691	34.24451807	0.448414326	0.018288136	0.150209904	69.67741935	3796808.25	2.164649487	33.55062866
3844	108.9046639	34.24743361	0.10681963	0.030464649	0.20743227	36	7373730	1.407943249	33.89926147
3845	108.9032976	34.24743109	0.073802471	0.040849209	0.249186992	41.16666667	9854243	2.298031807	35.06137085
3849	108.9055359	34.24540637	0.173128128	0.102496147	0.363677025	81.28571429	3939573.5	8.77978611	32.89093018
3850	108.9056419	34.24625498	0.183877468	0.092574596	0.352831364	81.28571429	4445442	4.781680584	33.30453491
3852	108.9057244	34.24657321	0.168219566	0.066797733	0.337926865	81.28571429	4692417.5	2.156609297	32.75762939
3853	108.9055712	34.24711538	0.382827759	0.05740118	0.262544632	36	5395204.5	1.575333238	32.29962158
3892	108.9155156	34.24567723	0.269463062	0.014915466	0.335523128	32.61702128	6003962.5	3.066345215	33.85140991
3893	108.917175	34.24757446	0.229498863	0.013656616	0.271704674	38.26415094	6448630	2.742131233	36.13461304
3894	108.9155965	34.24687482	0.378072262	0.013062954	0.255865573	36.66666667	5912006.5	2.161809206	34.07357788
3895	108.9187881	34.24633512	0.391025066	0.012720585	0.312932491	29.7	5783452.5	3.103667021	30.9836731
3896	108.9202669	34.24753114	0.336952209	0.011417389	0.226825237	36.04255319	4907511	1.120870829	31.90994263
3897	108.9217433	34.24632572	0.188984394	0.022111893	0.276011943	17.67567568	4817017.5	0.811327219	33.83432007
3898	108.9232397	34.24750437	0.193209648	0.029028416	0.283236504	23.41463415	5088478	3.248592138	34.66488647
3899	108.9261797	34.24750428	0.21664381	0.043402672	0.336124897	14.51612903	5760756.5	1.236637115	34.53842163
39	108.9558051	34.31224035	0.217441559	0.15632391	0.380001068	15.47368421	1715911.5	1.853029251	33.23275757
3900	108.9247395	34.24632552	0.292099953	0.008001328	0.284246445	19.2	4980525	1.377120256	31.6399231
3901	108.9294129	34.24564262	0.270123959	0.001067162	0.322985172	50.66666667	6020567.5	13.60584927	32.83282471
3902	108.9275451	34.24418566	0.410766125	0.003536701	0.346502781	50.66666667	4928411	0.853352606	31.9236145
3903	108.9275804	34.24657376	0.229364395	0.001063347	0.299371719	14.51612903	6090678	2.592163324	33.34555054
3904	108.9313172	34.24533565	0.168748379	0.00144434	0.2858572	51.23076923	5715297	2.90768981	32.58331299
3905	108.9363934	34.24663172	0.240553379	0.022778034	0.273765088	42.35294118	6480158.5	2.370900631	34.86654663
3906	108.9345474	34.24580657	0.347909451	0.020840645	0.270133972	42.35294118	5229144.5	11.83365631	31.56130981
3908	108.9382888	34.24629694	0.15533638	0.029390335	0.188433171	38.33333333	6984766	3.3813169	35.17074585
3909	108.9383062	34.24548542	0.303738594	0.003223896	0.225296497	38.33333333	6602407	17.01626587	33.79330444
3910	108.9382809	34.24698573	0.159811497	0.009673119	0.304094315	14.48571429	7147080.5	2.274597168	35.05795288
3911	108.9393078	34.24729217	0.186864376	0.035019398	0.190814018	64.4	6147585.5	3.095404863	34.9793396
3912	108.9423094	34.24587066	0.426840305	0.025871754	0.29896307	100.8461538	4389956	7.286661148	32.63800049
3913	108.9422636	34.24697394	0.309335709	0.056623459	0.29942131	58.23529412	3840102	2.998491287	32.087677
3914	108.9422754	34.24743361	0.226617336	0.057320595	0.299095153	58.23529412	3529378.75	3.593862534	32.44659424
3915	108.9412638	34.24729217	0.048111439	0.025724888	0.274526119	58.23529412	3910560.75	3.878131866	35.18099976
3916	108.9434913	34.2466161	0.119933605	0.01574707	0.173671722	71.84210526	4687741	6.515328884	36.37390137
3917	108.9430697	34.24757876	0.273306847	0.00463295	0.282078743	58.23529412	3643875.5	5.926006317	31.22976685
3918	108.9441913	34.24766399	0.309429169	0.013988972	0.314391613	71.84210526	4524390	7.2726264	33.02764893
3919	108.945668	34.2463015	0.215964794	0.017877102	0.190070629	36.52173913	6506744.5	2.830443859	35.91928101
3920	108.9474953	34.24755147	0.056096077	0.040853024	0.23264265	36.78688525	6895736	2.717107534	37.25918579
3922	108.9483201	34.24667929	0.090355873	0.068370342	0.264251232	48.32432432	6457103.5	2.048844099	32.61407471
3923	108.9492863	34.24585427	0.453577042	0.050990105	0.251716137	48.32432432	5634088	2.818813562	33.95736694
3924	108.9493099	34.24711538	0.389002323	0.040071011	0.209243774	48.32432432	6275203	1.896707535	34.4871521
3925	108.9508791	34.24754956	0.310076237	0.025098324	0.222688675	37.26315789	6410903.5	1.976139307	35.36557007
3928	108.9524515	34.24570466	0.154540062	0.034888268	0.255120754	58.4	5895798.5	3.345567465	35.23568726
3929	108.9540142	34.24755018	0.31094265	0.013595104	0.259119988	58.4	6895182.5	3.341264248	34.65463257
3930	108.9524603	34.24696225	0.102546215	0.08725214	0.283108234	58.4	6538472.5	9.45592308	34.66488647
3931	108.9556138	34.24531208	0.057877064	0.096111774	0.319214821	34.17391304	5242739.5	7.094153404	36.00131226
3932	108.9572153	34.24559489	0.246434689	0.017102718	0.191622258	65.78571429	4367383	7.788221359	33.65658569
3933	108.9556084	34.24658356	0.402788162	0.019917488	0.289003373	34.17391304	6238309	3.000709295	33.02423096
3934	108.9562151	34.24755339	0.276656151	0.033268929	0.331560611	38.46428571	6562097.5	2.890277386	32.58331299
3935	108.9588172	34.24498164	0.321503162	0.018015862	0.329026222	48.23529412	4184691.75	5.840446949	34.46322632
3936	108.9577991	34.24755448	0.242618561	0.018792629	0.30488205	65.78571429	5454682	4.740630627	33.95736694
3937	108.9599604	34.24752589	0.187637806	0.03061676	0.294163228	41.53846154	5920090	2.802484512	37.62149048
3938	108.9587643	34.24657616	0.320067406	0.041936398	0.316494465	65.78571429	5016540.5	3.124082565	34.69906616
3939	108.9611716	34.24628366	0.246145725	0.029967308	0.332038403	47.875	6399836	5.038434982	34.99642944
3940	108.9627244	34.24750739	0.360564709	0.013992786	0.310853482	47.875	7038242	2.750550032	33.97103882
3941	108.9642862	34.24628361	0.307827473	0.006182194	0.269864559	52.68	6687846.5	5.442937851	36.8182373
2116	108.9288107	34.26814835	0.016689777	0.084154129	0.256486416	35.53125	7874205	5.618920803	36.57556152
2117	108.929099	34.26694987	0.067320824	0.01851511	0.187837123	35.22580645	8706673	2.076169968	37.10534668
2118	108.9307187	34.26801209	0.115346432	0.044897556	0.191524983	33.05263158	7974927.5	3.731389761	34.98959351
212	108.9668195	34.30740216	0.057018757	0.219739437	0.350699425	6	683107.625	0.687034011	33.98812866
2120	108.9319534	34.26830709	0.085721493	0.011332989	0.166900635	37.40625	8116046.5	10.22079945	35.70736694
2121	108.9325073	34.26860906	0.115364075	0.001548767	0.124046803	37.40625	8071494.5	2.858344078	36.78405762
2125	108.9318655	34.26653211	0.072643757	0.004739285	0.103014469	35.79661017	8761535	2.476076603	37.37539673
2126	108.9353046	34.26719902	0.046023846	0.006157875	0.114578724	31.22891566	10321841	1.384962559	37.3788147
2127	108.9343751	34.26742219	0.070067883	0.005066395	0.163631916	31.22891566	9898306	2.514502764	37.21130371
2129	108.9343892	34.26793342	0.015745163	0.055658817	0.184632301	31.22891566	9356107	2.521230936	36.48669434
213	108.9680181	34.30744037	0.089954853	0.20946455	0.370253087	13.71428571	858663.25	0.655963004	33.87191772
2130	108.9356208	34.26842216	0.228775978	0.020911217	0.285546303	31.22891566	9058395	4.533653259	38.09658813
2131	108.9333096	34.26846907	0.068422794	0.002218246	0.170393467	37.40625	8442707	4.34898138	36.90368652
2132	108.9336856	34.26855461	0.039834499	0	0.146226407	37.40625	8404907	2.741720438	36.97888184
2133	108.9341097	34.26842496	0.048879623	0.000909805	0.116447449	37.40625	8638309	2.467839479	37.03015137
2135	108.9336031	34.26764749	0.083882332	0.009198189	0.086118221	37.40625	9409824	3.548022747	37.20788574
2136	108.9336031	34.26582062	0.029215813	0	0.07074976	35.79661017	10032208	2.608472586	37.78897095
2137	108.9343642	34.26660586	0.052206516	0.051449776	0.17056179	31.22891566	10310573	3.753922224	36.83190918
214	108.9698966	34.30749666	0.172208786	0.137031555	0.332225799	13.71428571	951471.75	6.055399418	32.27227783
2140	108.9364526	34.26716096	0.033127308	0.06563282	0.227157116	31.22891566	10197870	1.112615585	37.27285767
2141	108.9376115	34.26850704	0.048632145	0.023483753	0.179842949	39.225	9678687	5.555263042	36.30895996
2142	108.9369744	34.26716724	3.09944E-05	0.016181469	0.094963073	23.4084507	10049154	1.233207941	37.10534668
2144	108.9377987	34.26714141	0.047921658	0.002321243	0.100544453	23.4084507	9663855	1.857995391	37.11218262
2146	108.9384094	34.26664616	0.150048733	0.000116348	0.179051876	23.4084507	8882777	2.214968681	37.00964355
2147	108.9383933	34.26749384	0.097970009	0.002391338	0.152367592	37.66666667	9430065	2.719660044	36.84558105
2148	108.9383991	34.26818831	0.034478664	0.002151489	0.160398007	39.225	9571099	9.432860374	36.04916382
2149	108.9388491	34.26854598	0.020709515	0.074939728	0.204473495	37.66666667	9186296	3.093623161	36.06283569
2150	108.9399623	34.26853309	0.141158104	0.019900799	0.270723343	37.66666667	7776684.5	4.515953541	37.34805298
2151	108.9411043	34.26855918	0.121109486	0.05548811	0.311422825	53.66666667	6188390.5	2.723713636	35.74154663
2153	108.9420284	34.26853683	0.131980419	0.071616173	0.297192574	53.66666667	5536437.5	5.961045742	34.66488647
2154	108.9425082	34.26717542	0.354604721	0.050111771	0.152033329	58.92592593	4654088.5	2.55284214	35.05111694
2155	108.9437836	34.26834245	0.031506062	0.066209793	0.187891483	60.41860465	5640081.5	16.2448864	36.13461304
2156	108.9425111	34.26843674	0.101306438	0.094695568	0.391361236	53.66666667	5379142.5	3.814688921	35.48178101
2157	108.9465526	34.26833067	0.10161829	0.042092323	0.250986576	48.77419355	6799939	5.292369843	36.62683105
2158	108.9465569	34.26760144	0.055072308	0.033266068	0.274682999	48.77419355	6155228	2.709451437	36.82165527
2159	108.946555	34.26655154	0.114497185	0.010485172	0.302878857	40.36363636	5695693	1.648614287	35.49887085
216	108.9705819	34.30522981	0.089997292	0.073917389	0.342428684	14.5	1787555.625	1.432970285	30.27957153
2160	108.9458001	34.26806045	0.027425766	0.01013279	0.307805538	48.77419355	6738008	17.69924355	36.71911621
2161	108.9450562	34.26820102	0.042452335	0.012440681	0.322574138	60.41860465	6516236	8.822993279	36.74645996
2162	108.945068	34.26848389	0.079461098	0.007757664	0.249616146	48.77419355	6656221	6.268318653	36.68835449
2163	108.9458431	34.26855765	0.256360054	0.001778603	0.297357082	48.77419355	7060452.5	8.730280876	36.70202637
2165	108.9450615	34.26757691	0.094122887	0.014167786	0.197341442	60.41860465	6125387.5	4.676635742	37.67959595
2166	108.9450687	34.26651882	0.200513363	0.036976337	0.295031547	60.41860465	5644008.5	2.764891624	36.8182373
2167	108.9480298	34.26624074	0.325360775	0.0958004	0.323923111	42.85714286	4059553	1.280528545	34.47689819
217	108.9803209	34.30747785	0.212342739	0.126153469	0.301728725	11.04	2755945.25	0.82147485	30.57693481
218	108.9795564	34.30644889	0.195685863	0.139724255	0.362257958	11.04	2903410.25	1.527947783	32.46026611
2184	108.9539166	34.26645743	0.485758305	0.037136078	0.312196732	40	4067135	2.32690239	32.92169189
2185	108.9541935	34.26685288	0.165410995	0.142440319	0.407504559	40	3859958.75	2.318135977	33.65658569
2186	108.9530296	34.26701253	0.236279011	0.071498394	0.342343331	40	3568705	2.154302597	33.97445679
2187	108.9535989	34.26780029	0.313061237	0.11181879	0.351245403	40	3524421.25	3.492699146	35.10580444
2188	108.9541763	34.26784743	0.433110714	0.045345306	0.280697823	40	3616547.5	3.074149132	35.29379272
2189	108.9524039	34.26692445	0.290025234	0.071837425	0.331246853	40	3517051.5	1.970202088	34.74008179
219	108.9795119	34.30819885	0.218207359	0.225150108	0.335827827	11.45454545	2550402	0.829726994	32.11502075
2190	108.952801	34.26796429	0.227313519	0.031384468	0.286828042	40	3539286.5	2.644610405	37.76504517
2191	108.9553017	34.26687471	0.280884743	0.040574551	0.241900921	58.2	4071636.75	3.036131144	33.56430054
2192	108.9556727	34.26725812	0.291068077	0.049633026	0.291339875	58.2	3955225.5	2.053886414	33.55404663
2193	108.9559202	34.26730526	0.211676598	0.052737236	0.366759777	58.2	3941088.25	4.94156456	33.10626221
2194	108.9571341	34.26735269	0.12594223	0.002064228	0.37002182	73.09090909	3505479.5	5.767934799	34.04623413
2195	108.9548832	34.26715204	0.334013939	0.047738552	0.258329392	58.2	3885277	1.740502357	34.06674194
2196	108.9551285	34.2675218	0.450899124	0.019774437	0.270299912	40	3845034.5	3.781522751	34.36752319
2311	108.9279001	34.26597341	0.058054924	0.004626274	0.169654369	35.22580645	9748929	1.892401814	36.61315918
2312	108.9257149	34.26534432	0.046633244	0.016161919	0.202805042	46.47887324	8745648	4.205446243	36.76013184
2313	108.9261807	34.2660444	0.019442081	0.01723814	0.113265514	46.47887324	8734895	7.720188618	37.0814209
2315	108.930529	34.26550675	0.027860165	0.01768446	0.214885235	25.57894737	9219051	1.868371487	37.26260376
2317	108.9302567	34.26638593	0.023937225	0.004504204	0.14392519	33.05263158	8733723	6.370732784	36.9276123
2318	108.9299739	34.26645665	0.047756672	0.121415615	0.247146607	33.05263158	8822817	8.628609657	37.3788147
232	108.9915598	34.30814598	0.297909737	0.003871918	0.248969555	10.71428571	1388820.75	0.893258929	34.77084351
2321	108.9326604	34.26464156	0.038579941	0.001115799	0.134175778	31.75384615	9413531	3.38225913	36.30212402
2322	108.9331814	34.26474685	0.033466339	0.010964394	0.086966037	31.75384615	9563066	1.914434433	36.14486694
2323	108.9316241	34.26343477	0.08767128	0.005468369	0.142870903	31.75384615	8566702	1.561171055	36.90026855
2326	108.9311683	34.26472199	0.087055206	0.014100552	0.135154248	25.57894737	9282557	3.066201687	37.42666626
2327	108.9356531	34.26469328	0.104717731	0.006695271	0.103738785	27.44	8998952	8.721464157	37.5975647
2328	108.934018	34.26471891	0.068524361	0.001930714	0.112735272	27.44	9489290	2.02747488	36.16537476
2329	108.9344158	34.26419077	0.20291853	0.000537872	0.175653934	27.44	8742514	1.864757776	36.50720215
233	108.9236496	34.30645908	0.023685455	0.025030136	0.297601223	22.66666667	2206760.75	3.880758524	30.31033325
2330	108.9360343	34.26607577	0.035531998	0.000288486	0.10976553	23.4084507	10172330	1.412859321	36.9173584
2331	108.9343867	34.26535539	0.014752865	0.016014576	0.09717083	27.44	9961515	2.84616518	37.28652954
2337	108.9390468	34.26451192	0.121115685	0.012635708	0.105580806	37.82608696	6849382.5	5.344088078	37.61465454
2339	108.9390586	34.26481836	0.077167034	0.014343739	0.234156132	37.82608696	7002070.5	4.875282288	37.24209595
2340	108.9399054	34.26482439	0.038529873	0.037138462	0.193983555	37.82608696	5936910.5	2.470822334	36.28161621
2342	108.9390822	34.26506587	0.168940544	0.002031803	0.229520798	37.82608696	7110139	3.880895853	36.4798584
2343	108.939094	34.26556089	0.223218918	0.054597378	0.267288208	37.82608696	7391237.5	1.7261163	35.60482788
2345	108.940298	34.26605563	0.312469959	0.117625713	0.301814556	37.82608696	5960416	3.460657835	34.36752319
2346	108.938784	34.26604194	0.080865383	0.085078716	0.288508415	23.4084507	8060808.5	3.13945961	36.77380371
2347	108.9380614	34.26606871	0.010808945	0.008988857	0.12310791	23.4084507	8738480	3.312775612	36.80456543
2349	108.941387	34.26518912	0.022764683	0.031747818	0.274903297	58.92592593	4523730	3.879718065	36.47302246
235	108.9247698	34.30560177	0.156858444	0.016759872	0.313583374	18.52173913	2099119.75	2.350877047	32.33721924
2350	108.9407101	34.26402597	0.131158829	0.117686749	0.27670145	63	4833343.5	3.957955599	35.07846069
2351	108.9419955	34.26601112	0.258235931	0.106750488	0.210814953	58.92592593	4254741	2.657730103	34.31967163
2352	108.9424353	34.26470065	0.097418785	0.153403759	0.281925678	63	4238680.5	5.489768982	35.66293335
2383	108.9593814	34.26582351	0.17048502	0.05801487	0.283782959	94.90909091	3774144.5	3.525089025	38.25039673
2385	108.9600586	34.26460461	0.04403162	0.046488285	0.2098732	45.66666667	5389913.5	1.375131607	39.55606079
2386	108.9613736	34.26582199	0.053248405	0.045933723	0.28634882	69.875	4839083	4.56031847	36.67126465
2387	108.9604374	34.2652472	0.049845695	0.020856857	0.239805222	94.90909091	4881416	7.39611721	39.82608032
2388	108.9604366	34.2639452	0.216669559	0.005869389	0.257472038	45.66666667	5961574	2.701046944	36.36022949
2389	108.9623284	34.26412392	0.128752232	0.02340126	0.359602451	69.875	6517674.5	5.480051041	38.18545532
239	108.9253432	34.30647104	0.150669098	0.16976738	0.352248668	16	2009952.25	0.69084239	33.44467163
2391	108.9623201	34.26535963	0.106018543	0.021480083	0.317829132	69.875	5817600	5.502989292	35.45785522
2392	108.9637679	34.26578844	0.173272133	0.061822891	0.282387257	54.50847458	6430725.5	7.073407173	35.1434021
2393	108.9650438	34.2645718	0.215552807	0.015585899	0.203781605	52.52459016	6344607.5	2.967964649	35.98422241
2394	108.9657943	34.26491265	0.073719501	0.006146908	0.113850116	30.94736842	5674021.5	2.137612343	35.27670288
2395	108.9650758	34.26550203	0.170043468	0.022246361	0.269911766	54.50847458	6220356.5	2.317076921	35.79623413
2396	108.9655253	34.26568573	0.290237427	0.070708275	0.328129291	54.50847458	5823614.5	1.683632731	35.35531616
2397	108.9651227	34.26612663	0.22268486	0.182701111	0.299396992	54.50847458	5965781.5	0.956818163	35.22885132
24	108.9406729	34.31136235	0.374748707	0.092187881	0.304883003	102	1578394	2.372783899	31.90994263
240	108.931697	34.30645887	0.168188572	0.058200836	0.173515797	8.470588235	2833893.25	0.772444367	35.70053101
2400	108.9665013	34.26411118	0.357719898	0.02930975	0.263254166	30.94736842	4816584.5	1.010939002	34.57260132
2401	108.9664895	34.2651248	0.352934361	0.025558949	0.241621971	30.94736842	4998361	0.806972265	34.52133179
2402	108.9662775	34.26550196	0.221729755	0.1160779	0.313145161	30.94736842	5177426.5	1.046325564	34.56576538
2403	108.9665838	34.26557268	0.097160816	0.13952446	0.327906132	30.94736842	4931265	0.825597644	34.13851929
2404	108.9676689	34.26366286	0.101588249	0.241999626	0.400957107	83.8	3981378.75	2.105376959	33.03106689
2405	108.9671376	34.26580841	0.187756062	0.229391575	0.364159108	30.94736842	4660455	1.556125402	32.4397583
2406	108.9689177	34.26589945	0.340859413	0.02649641	0.262937546	42.61538462	5397820	14.70119476	31.66384888
2407	108.9660771	34.2659852	0.249945641	0.097527504	0.333727837	30.94736842	5262781.5	0.777273059	34.31967163
2408	108.9662185	34.26636236	0.190215588	0.008811474	0.22535181	21.48387097	5045497.5	0.733834863	34.84945679
2409	108.9665249	34.26610306	0.062164783	0.009444714	0.38763237	21.48387097	4917307.5	0.851113915	33.61557007
241	108.9300584	34.30509322	0.093110561	0.139848709	0.202617169	8.470588235	2921892.25	0.669089675	37.58731079
2410	108.9702223	34.26491462	0.0406847	0.03644371	0.328242302	70.57142857	5696112.5	6.862586498	31.34939575
2411	108.9708906	34.26596439	0.141867638	0.040242195	0.30723095	70.57142857	6568729	5.186504364	35.10238647
2412	108.9734294	34.26596049	0.216492176	0.061379433	0.18349123	40.38461538	7259362.5	2.123064518	36.72937012
2640	108.9213016	34.26145927	0.294472218	0.13377285	0.379859925	22.17391304	3309578.75	1.482282162	34.53158569
2641	108.9253093	34.2601034	0.113990307	0.053569794	0.296267033	69.71428571	5325306.5	2.742661953	35.73129272
2642	108.9260034	34.26099651	0.002124786	0.07322216	0.142293454	61.07692308	5318498	2.414166927	35.41342163
2643	108.9244873	34.26097554	0.004608631	0.084417343	0.18385601	43.27659574	5457273	10.06581688	35.49887085
2644	108.9237711	34.26026323	0.047432899	0.107223511	0.273294449	43.27659574	5563109.5	8.843268394	35.86801147
2645	108.9279354	34.26104675	0.101389885	0.187204361	0.389940261	53.03225806	5535786	9.308458328	35.82699585
2646	108.928501	34.26104675	0.208145618	0.115431309	0.308280945	53.03225806	5636501	9.280679703	34.89389038
2647	108.9272617	34.26102552	0.077586174	0.186524868	0.322760105	53.03225806	5370756.5	4.45916605	36.26452637
2648	108.9278623	34.26006423	0.093312263	0.06548214	0.420859336	53.03225806	4791218	5.520823479	33.7762146
265	108.9565918	34.30443202	0.216841221	0.15208292	0.307591915	7.8	1238214.75	0.667430639	35.38607788
2650	108.9280179	34.2612589	0.124725342	0.173182964	0.41183424	53.03225806	5851646	7.206825733	35.73812866
2652	108.9301389	34.26103835	0.287248611	0.038524628	0.332381725	28.46153846	5798514	8.876343727	34.95883179
2653	108.9323187	34.25938489	0.153451443	0.023043156	0.343592167	46.64150943	6299814	3.236743212	36.45251465
2654	108.9313996	34.25939667	0.227286339	0.00555706	0.240001202	61.6097561	6314571.5	3.235616684	35.11947632
2656	108.9313195	34.26030159	0.142512798	0.022830009	0.261566162	61.6097561	5942972.5	3.144279718	34.67514038
2657	108.9335305	34.26101544	0.286478519	0.095392227	0.29494524	62.34146341	5479462	9.345024109	34.91098022
2658	108.9314703	34.26103496	0.238916397	0.131986141	0.352974415	62.34146341	6079394.5	5.233905315	35.5262146
2659	108.9321536	34.26105334	0.388688087	0.034752846	0.323050499	62.34146341	6059283	8.612500191	35.49545288
2661	108.9307751	34.25953811	0.22850275	0.029509544	0.223534107	61.6097561	6036294.5	4.661486626	34.56576538
2662	108.9344203	34.25990961	0.226962566	0.075426579	0.340961934	55.02857143	5028974	3.672544241	33.90267944
2663	108.9348521	34.26097603	0.139790058	0.158491135	0.250892163	36.72	4721410.5	4.360678673	34.76400757
2664	108.9357445	34.26093706	0.253985882	0.072740078	0.402871132	36.72	4429369	4.287852764	34.14877319
2665	108.9344515	34.26097603	0.081965923	0.169316769	0.418464661	36.72	4910851	5.266404152	35.26986694
2667	108.9381985	34.26084638	0.301839828	0.072780132	0.377012253	33.48387097	4737636.5	4.194081306	34.54867554
2969	108.9653644	34.25846661	0.212198734	0.039218903	0.182813168	46.10169492	5680513	3.923942327	33.98129272
297	108.9638148	34.30559886	0.169667721	0.151118755	0.272010804	6	638424.1875	0.494813442	33.41732788
2970	108.9653231	34.25920868	0.255713463	0.110485554	0.184549332	46.10169492	5265845.5	10.95388603	34.18637085
2971	108.9652586	34.25677002	0.200323582	0.040986538	0.244503975	32.89655172	6541494	4.862894535	37.88809204
2972	108.966606	34.25538998	0.044097424	0.020715714	0.321111679	19.82608696	5278770.5	1.300387859	32.97979736
2973	108.9689685	34.25809048	0.063484192	0.071485996	0.387125969	66.81818182	6242615.5	5.564449787	36.41491699
2974	108.9676715	34.25760561	0.161475658	0.11898756	0.372779369	32.89655172	5419807	2.771751404	32.17315674
2975	108.9702751	34.25769077	0.102490425	0.023575783	0.292158126	74.31578947	7415691	6.889458179	35.99105835
2976	108.9724287	34.25848909	0.082940102	0.01780653	0.237089634	59.5	6538597	4.873039246	36.29187012
2978	108.975044	34.25737441	0.093827248	0.141283989	0.245628834	39.69230769	5046935	2.461495161	32.47735596
2979	108.9746081	34.25788803	0.214511871	0.263162613	0.304312229	59.5	5483768.5	4.516389847	34.51107788
298	108.9644602	34.30586725	0.225523472	0.235471249	0.410952091	6	546173.3125	0.376471967	34.59310913
2980	108.9750903	34.2583802	0.190428257	0.009076118	0.123466969	90.72727273	4964345	5.681114674	35.26303101
2981	108.972496	34.25696205	0.154342175	0.005367756	0.338425159	74.31578947	7426737	7.969007969	35.60482788
2982	108.9753868	34.25695194	0.118807793	0.018634796	0.261665345	39.69230769	4566027.5	1.65525043	31.68435669
2986	108.9755503	34.25786189	0.002686024	0.051003933	0.126175403	39.69230769	4422647	4.1799016	33.72494507
3086	108.9350576	34.25711452	0.095991611	0.082774162	0.376643658	89.02702703	6494909.5	5.314846039	35.58773804
3087	108.9344632	34.2571455	0.235271454	0.063748837	0.288825035	89.02702703	6452933.5	5.235898018	35.36557007
3089	108.9370677	34.25702977	0.196829319	0.06317997	0.259865761	66.85714286	7801779.5	7.906656742	34.09408569
309	108.9185935	34.30286326	0.300343513	0.238875389	0.26597166	13.75	2940620.25	2.549171209	31.47244263
3090	108.9362394	34.25711466	0.104867935	0.042685509	0.317623138	89.02702703	7116821	7.602778435	34.6512146
3091	108.9357245	34.25573123	0.129332542	0.040704727	0.271412849	89.02702703	7401344.5	4.746030331	35.24252319
3092	108.9358183	34.25709835	0.116922379	0.045930386	0.300765514	89.02702703	6840330	6.632433891	35.46127319
3094	108.9391047	34.25531728	0.118017197	0.011579514	0.230625629	35.01639344	8306271.5	3.207492828	36.25769043
3095	108.9375214	34.25520516	0.126841068	0.041747093	0.275878429	48.07792208	8817341	14.39093971	33.97787476
3097	108.9394289	34.25476837	0.086773872	0.023786545	0.230731487	35.01639344	7593025	3.299108982	36.72595215
3098	108.9393666	34.25615498	0.084274769	0.031355381	0.228934288	56.88888889	7972976	2.730555534	36.63024902
3099	108.9397661	34.25703311	0.122371197	0.100141048	0.296270371	56.88888889	6980057.5	3.585368872	36.64733887
31	108.9425814	34.31200044	0.153238297	0.054656029	0.285653114	13	889993.6875	1.029304862	31.431427
310	108.9183115	34.30291384	0.222924709	0.13367939	0.309423446	13.75	2798162.5	2.878340483	32.43292236
3100	108.9376564	34.2566269	0.267323494	0.034006119	0.319367409	48.07792208	8481204	24.18225861	34.24789429
3101	108.9381749	34.25700406	0.166146278	0.104645252	0.367782116	56.88888889	8146342	6.576635838	34.46322632
3102	108.9388937	34.25700406	0.155504227	0.0299716	0.290214539	56.88888889	7888603	10.98875523	34.84262085
3103	108.9412204	34.25529628	0.00340271	0.021361351	0.157087326	85.71428571	5447177	3.343723297	38.04190063
3104	108.9418405	34.25584193	0.056578636	0.032811165	0.309577942	85.71428571	4738753.5	4.472703934	37.48135376
3106	108.9418191	34.2570128	0.168488503	0.049363136	0.255392074	67.68	4409834	6.180992603	36.77038574
3108	108.9408657	34.25699056	0.154786587	0.058421612	0.328733922	56.88888889	5360582	4.240837574	37.35147095
3109	108.9424639	34.25523612	0.195314407	0.126006126	0.39180708	85.71428571	4716381	4.358070374	36.84899902
311	108.9184972	34.30320625	0.215412617	0.057965279	0.266814709	13.75	2720658.25	3.139565945	31.87234497
3110	108.9424757	34.25619081	0.2371912	0.106523514	0.354008198	85.71428571	4482216	8.5815382	37.28652954
3111	108.9424521	34.25679191	0.257774353	0.040739059	0.175665379	85.71428571	4344084.5	16.80764008	37.76846313
3112	108.9469297	34.25429354	0.032513142	0	0.115698338	20.4	7027429.5	1.767203927	36.70202637
3113	108.9471771	34.25498861	0.150761604	0.001258373	0.175382614	19.72881356	8077057	1.70149219	37.16687012
3114	108.9462721	34.25496692	0.042598724	0.01616478	0.184571266	19.72881356	7245534.5	1.292289495	37.5428772
3117	108.9462863	34.2560152	0.175006866	0.066483021	0.239910126	19.72881356	7562449.5	1.463817	37.66934204
312	108.9187447	34.30344197	0.060512066	0.165320396	0.260053157	13.75	2688333	2.580393076	32.36456299
3120	108.9462816	34.25667404	0.050329685	0.026721954	0.220732689	19.72881356	7158436	3.774111509	37.05407715
3121	108.9474191	34.25430994	0.046265602	0.002133369	0.118870735	11.44615385	7368644.5	1.593976974	35.60482788
3122	108.9473775	34.25509468	0.052055836	0.003134727	0.152966976	19.72881356	8325467	2.347024918	36.58581543
3123	108.9475306	34.25523612	0.085658073	0.019267559	0.202187061	19.72881356	8548891	1.283895135	36.58581543
3125	108.9487296	34.25471432	0.148860931	0.002240181	0.126804351	11.44615385	8526344	1.604151368	36.01498413
3126	108.9478116	34.25543378	0.253322124	0.010709763	0.186472893	11.44615385	8871489	0.733496428	36.07650757
3127	108.9478397	34.25538994	0.115635872	0.018604755	0.188209534	11.44615385	8871305	0.731924534	36.07650757
3129	108.9514897	34.25480003	0.042817593	0.07687521	0.203988553	29.19402985	6991423	2.368670225	38.05557251
313	108.9182833	34.30189203	0.199790001	0.103553295	0.263317108	13.75	3114667.5	1.615768075	32.18341064
3131	108.9515251	34.25515362	0.043346405	0.010787487	0.242555141	29.19402985	7459236.5	3.3777318	37.09509277
3133	108.9515888	34.25587241	0.239352226	0.019392014	0.336642266	29.19402985	8129737.5	4.895279884	36.35681152
3134	108.9494056	34.25508368	0.237259388	0.096466541	0.34368515	11.44615385	9072251	1.563457489	35.92269897
3135	108.9504764	34.25544827	0.050522327	0.04702282	0.196239471	29.19402985	8884569	3.151061535	36.74987793
3136	108.9528668	34.25445209	0.025304317	0.056648254	0.289853096	31.73684211	5890211	1.355358243	37.30361938
3137	108.9527921	34.25561995	0.156476498	0.022320271	0.325044632	31.73684211	7291442	2.468307972	36.19271851
3139	108.9529037	34.25657975	0.364164829	0.047488689	0.307203293	40.82142857	7888153.5	7.832111359	37.10192871
314	108.9183782	34.30363252	0.194073677	0.112408638	0.389338494	12	2408156.75	2.509564638	33.13360596
3140	108.9533112	34.25692276	0.088223934	0.017860889	0.268908024	40.82142857	7877845	3.894147873	37.1463623
3141	108.9543747	34.25695569	0.147234917	0.0001297	0.170524597	40.82142857	7909185	4.950936794	36.23718262
3142	108.9560737	34.25554331	0.211812019	3.33786E-06	0.147864818	45.04918033	7690018.5	5.306508541	35.38265991
3143	108.9552246	34.25641356	0.271059036	0.00076437	0.244884491	45.04918033	8022214.5	3.168081999	36.3704834
3144	108.9586185	34.25491789	0.321868896	0.014009953	0.244796276	40.93333333	6633505.5	5.32853508	35.80990601
3146	108.9567685	34.25561328	0.278903484	0.000017643	0.240699768	45.04918033	7374668.5	6.225006104	35.66293335
3147	108.9586185	34.25540113	0.243896961	0.002425194	0.258057117	56.90322581	6808302.5	5.194005013	35.82699585
3148	108.9590896	34.25563431	0.094768524	0.010531425	0.216878414	56.90322581	7028684.5	3.615796089	35.86801147
3149	108.9576883	34.25568486	0.108094692	0.105055809	0.289680004	40.93333333	6890780	5.024564743	35.85775757
315	108.9186857	34.30384271	0.216177464	0.134839535	0.324034691	18	2406297.25	1.669355035	32.66876221
3150	108.9585949	34.25570757	0.379083633	0.027873516	0.337017536	56.90322581	6858913.5	3.693672419	35.32797241
3151	108.9567689	34.25590735	0.086619377	0.008780479	0.238082885	44	7423978.5	8.010950089	35.43734741
3152	108.9576759	34.25619362	0.20179987	0.009523392	0.282300473	44	6869601.5	5.152696133	35.43051147
3153	108.9585831	34.25597865	0.280545712	0.002445221	0.143234253	56.90322581	6860402.5	2.496878624	34.72640991
3154	108.9591394	34.25625225	0.157213688	0.000630379	0.209379196	56.90322581	7053819.5	2.855884552	34.76742554
3155	108.9567947	34.25508736	0.348345757	0.019114494	0.262907028	40.93333333	7133476	2.790360451	36.03207397
3156	108.9585831	34.25650904	0.169066906	0.02011919	0.272958755	44	6777209.5	2.240276098	34.07699585
3157	108.9567194	34.25649596	0.053704262	0.023537159	0.226862431	44	7393803	3.20919919	35.27328491
3158	108.9571102	34.2568862	0.104582787	0.011888981	0.191416263	44	6964283.5	2.849771023	35.86117554
3159	108.9580166	34.2567809	0.388565063	0.066035271	0.231798649	44	6624961.5	2.414130688	35.28695679
316	108.9204807	34.30366448	0.110709667	0.066734791	0.303384781	18.25	2878213.75	2.160522938	31.18875122
3160	108.9586774	34.25695691	0.11485672	0.08048439	0.231231689	44	6672752	3.133892536	34.85287476
3161	108.959243	34.25711014	0.04899931	0.004822731	0.122755528	51.62264151	6918097.5	4.41030407	35.11605835
3163	108.9608457	34.25561931	0.134016037	0	0.18464899	56.90322581	7809318	3.749247074	35.79623413
3164	108.9605721	34.25624934	0.131941319	0.011689663	0.192949296	56.90322581	7785050	11.61488247	35.82015991
3165	108.9598016	34.25458988	0.176865578	0.016196251	0.284026145	56.90322581	7020574	3.635520935	36.09701538
3169	108.962305	34.25512842	0.194338799	0.064067841	0.361835957	36.13043478	7409474.5	3.96659255	35.62533569
317	108.9221899	34.30242635	0.069340706	0.038889885	0.297830581	11.11111111	3396767.25	1.01478672	33.01739502
3170	108.9630637	34.25575637	0.21727705	0	0.188271522	37.96721311	7632362	6.778420448	36.53112793
3171	108.9616349	34.25579007	0.111138821	1.95503E-05	0.192881107	58.22222222	7910076.5	3.678458452	34.61361694
3172	108.9619413	34.25587258	0.110933304	0.001662731	0.320792199	58.22222222	7907638.5	4.708504677	34.40170288
3173	108.9615863	34.2561491	0.10943985	0.016132355	0.261805057	58.22222222	8000027	2.647814989	34.77084351
3174	108.9622715	34.2561513	0.126577377	0.009764194	0.325001717	58.22222222	7953162.5	5.2631464	34.24105835
3175	108.9627425	34.25645011	0.067695141	0.02078867	0.114122391	58.22222222	7930007.5	6.995435238	35.95687866
3177	108.9634989	34.25670778	0.036086559	0.037474155	0.194896698	37.96721311	7707953.5	7.629409313	36.39782715
3178	108.9641324	34.25453506	0.085885048	0.013030052	0.212826729	37.96721311	6006273.5	1.318499804	37.10876465
3179	108.9639798	34.25544827	0.173989296	0.022562981	0.295082092	37.96721311	6959022.5	6.066226006	38.40078735
318	108.9246593	34.30365396	0.10069418	0.088096142	0.374074459	15.21428571	2784322.25	3.231842756	33.25326538
3180	108.9640269	34.25580186	0.137829304	0.038814068	0.264154911	37.96721311	7183719	5.861563206	37.88467407
3182	108.9639915	34.25607294	0.11555624	0.02809	0.219347	37.96721311	7356369.5	7.689330578	37.32754517
3183	108.9639326	34.25647368	0.089819908	0.014776707	0.185199738	37.96721311	7489173	31.83626366	37.25576782
3184	108.969061	34.25528661	0.352850437	0.018441677	0.217863083	63.48387097	6994319	2.933182716	35.52963257
3185	108.9677001	34.25373749	0.234729767	0.057345867	0.275306702	19.82608696	5256729	2.48273921	33.14044189
3186	108.9690088	34.25702965	0.283112526	0.008398056	0.214930057	66.81818182	6745355.5	10.63494682	35.81674194
3187	108.9676832	34.25600533	0.359469414	0.025111198	0.29768467	63.48387097	5755227	3.103318453	30.75466919
3188	108.9722712	34.25549341	0.1419034	0.00625515	0.252778053	39.6	7730124.5	1.72323513	30.93582153
3189	108.9703756	34.25592072	0.03930521	0.113894463	0.35209322	74.31578947	7954399.5	4.161952496	35.6902771
319	108.9270086	34.30243284	0.267822742	0.260946751	0.385622025	7.588235294	3639267.25	0.590441406	32.01589966
3190	108.9704664	34.25475187	0.047121048	0.013209343	0.288921357	55.92	7659364.5	3.29369998	33.81381226
3191	108.9703458	34.25674116	0.071256638	0.02874279	0.307540893	74.31578947	7882802.5	31.19657135	36.00131226
3192	108.9703073	34.25706299	0.159755707	0.117984295	0.343935966	74.31578947	7773998.5	14.83280945	36.04574585
3193	108.9747087	34.25469746	0.097486496	0.197372913	0.334520817	30.24	5659109	1.707339048	33.64291382
32	108.9475353	34.3115209	0.211425304	0.112744808	0.36969614	20.4	1690571	2.238443136	32.00222778
320	108.928592	34.30368967	0.103416443	0.127398491	0.23605299	7.588235294	3139261	1.947485685	33.45492554
3217	108.9832097	34.25528326	0.092218399	0.141359806	0.313945293	18.54545455	4609499.5	2.499013662	32.55255127
322	108.9300584	34.30255917	0.110747337	0.048387051	0.254708767	6.375	3795157.25	0.398849487	35.16732788
323	108.9343606	34.30251134	0.273481846	0.150874138	0.401210308	31.5	4203815.5	2.43635869	33.90609741
324	108.935607	34.30382698	0.05786562	0.083624363	0.35474348	31.5	4634621	2.443140507	34.61019897
3240	108.9914559	34.25525072	0.27038765	0.162538052	0.374986648	56.64	4733680	1.445459008	32.63800049
3248	108.9919409	34.25501218	0.224400997	0.202102661	0.298814297	56.64	4958881	3.848247528	32.60040283
3249	108.887613	34.25384064	0.13669014	0.147759438	0.321516037	36	6583328	5.531367302	36.13803101
325	108.9378127	34.30203986	0.332920551	0.009707928	0.197751999	56.71698113	5530092.5	4.594739437	32.79522705
3250	108.8859472	34.24952044	0.191441059	0.158023834	0.393352985	82.28571429	2410816.25	29.91834259	33.27377319
3251	108.8900519	34.2516436	0.224466324	0.122949123	0.35697031	38.32258065	4819016	2.299822807	33.93685913
3252	108.8919522	34.25326001	0.214142799	0.116256714	0.343907833	31.40425532	6107233.5	2.255193472	35.23568726
3253	108.8944518	34.25248979	0.244615555	0.1079669	0.328020573	49.14285714	4129297.75	2.395814896	33.67367554
3255	108.9020245	34.2524192	0.28758955	0.141830921	0.356772899	40.8	5885632	1.830702901	34.89047241
3256	108.9003072	34.25317555	0.335785389	0.11895752	0.332084179	40.8	5464616.5	3.323509932	33.50961304
3257	108.9009882	34.25242166	0.193462849	0.060872078	0.329019546	40.8	5507016.5	2.012092113	33.73178101
3258	108.9134832	34.25285139	0.140615463	0.06881094	0.304680824	67.33333333	5247847.5	2.26799655	31.759552
3259	108.9144286	34.25421151	0.267659187	0.014829636	0.23837614	88.25806452	5729741.5	1.836490512	32.07058716
326	108.9396829	34.30383893	0.118003368	0.111118317	0.264128685	37.16666667	4529140.5	3.261208773	34.40853882
3260	108.9155989	34.25358993	0.07836771	0.001132488	0.196289062	88.25806452	5323631	3.523610353	35.12631226
3261	108.9188743	34.25246635	0.033914566	0.238813877	0.290162086	27.04347826	4693353	2.71387434	35.38607788
3262	108.9192985	34.2525017	0.337204456	0.197812557	0.302540302	27.04347826	4454123	2.138622284	34.98617554
3263	108.9189985	34.25315626	0.16546011	0.219629765	0.240438462	27.04347826	4344282	3.366445303	34.40170288
3266	108.9209717	34.25364497	0.031616688	0.158032417	0.320271969	32.53846154	3466293.5	1.735201359	34.83920288
3267	108.9207713	34.25423429	0.310224056	0.080291748	0.229738712	32.53846154	3575529.5	1.593859434	34.27523804
3268	108.9214201	34.25462833	0.208770275	0.061602116	0.307170391	32.53846154	3847788.25	2.138985634	34.79476929
327	108.9369984	34.30290078	0.452140331	0.037819386	0.28281784	56.71698113	5833865	3.244288206	32.70294189
3270	108.9249538	34.25335731	0.121976376	0.125174046	0.332591057	26.68965517	4355763.5	1.934069395	36.36706543
3272	108.9230219	34.25366854	0.105370522	0.102980614	0.376413822	26.68965517	3924875.25	2.076621294	36.15170288
3274	108.9227445	34.25397189	0.210250378	0.031838417	0.314458371	32.53846154	3951591.25	2.081516266	35.7449646
3275	108.9229983	34.25411642	0.179481983	0.091330051	0.249112129	26.68965517	4185847.25	2.664237976	36.72595215
3278	108.9220825	34.25387714	0.029819012	0.163394928	0.282497406	32.53846154	3630195	1.474294662	34.32650757
328	108.9425944	34.30244866	0.444061279	0.034728527	0.387059211	43.41176471	2066249.875	6.736276627	31.978302
3281	108.9221028	34.25469395	0.049411297	0.030367851	0.150142193	32.53846154	4193373.75	5.278356552	34.27865601
3355	108.9503939	34.25372748	0.14379549	0.09143877	0.314128875	22.18181818	6172794.5	1.159337878	34.75033569
3359	108.95147	34.25435141	0.004003525	0.018548965	0.090985298	22.18181818	6314625	1.791530252	38.33242798
3360	108.9498926	34.25470816	0.067532539	4.76837E-06	0.087491512	11.44615385	8289862	2.318668127	36.5345459
3361	108.9528801	34.25366855	0.083017349	0.062189579	0.241602897	31.73684211	5039232.5	2.07449007	36.24743652
3364	108.9555473	34.25003446	0.122774601	0.023418903	0.271038055	47.38983051	6477276.5	3.867384911	35.24252319
3365	108.9570925	34.25251219	1.90735E-05	1.43051E-06	0.22581625	40.8	5086798.5	2.057771921	31.72195435
3366	108.952454	34.25249822	0.000784397	0.000621319	0.282805443	27.72413793	4451366.5	1.490718484	32.88751221
3368	108.9565247	34.25396335	0.356473923	0.005893707	0.328291893	40.93333333	6335896.5	3.186416864	35.4715271
337	108.9509124	34.30287623	0.113343239	0.266199589	0.350236416	8	1459962	0.980923414	34.96566772
3370	108.9586538	34.25296137	0.155884266	0.301739216	0.28177166	22.82608696	5242939.5	1.591069698	32.55596924
3371	108.9586656	34.25350354	0.247213364	0.122406006	0.424124241	22.82608696	5635587	0.998884916	33.54721069
3373	108.958701	34.25405749	0.240842342	0.134952068	0.366765022	40.93333333	6104707.5	2.027594805	34.60678101
3374	108.958642	34.25464681	0.291269302	0.082730293	0.385660648	40.93333333	6498050.5	4.008277416	35.62875366
3375	108.9577317	34.25460426	0.051036835	0.000067234	0.067893028	40.93333333	6451395	3.053559303	35.74154663
3376	108.9617332	34.25251299	0.128249168	0.279119015	0.34178257	37.71428571	6124940.5	2.89234376	33.07891846
3377	108.9611295	34.25090867	0.127431393	0.003748894	0.345081329	46.82926829	6092710	5.100390911	31.39724731
3378	108.9599149	34.25249987	0.117646694	0.238596916	0.265639305	22.82608696	5745047	2.948495388	32.97979736
3379	108.9622933	34.25311962	0.090921879	0.342001915	0.429904461	36.13043478	6032761	2.19495225	33.20199585
3381	108.9622477	34.25365676	0.039192677	0.18462944	0.388542175	36.13043478	6346796.5	1.651273251	34.59994507
3382	108.9633587	34.25373489	0.212942123	0.028133869	0.442055225	33.31034483	5751449.5	0.989910841	34.58285522
3383	108.962283	34.25402213	0.171568871	0.065982819	0.360761165	36.13043478	6572320.5	1.319931865	36.13461304
3384	108.9613824	34.25404577	0.230722904	0.003354549	0.272382736	36.13043478	7002933	2.190162659	35.14682007
3386	108.9633057	34.25252098	0.177931309	0.198375702	0.248431683	33.31034483	5303193	4.514629841	32.02615356
3387	108.964781	34.25401035	0.241267204	0.026785374	0.229396343	33.31034483	5117309	2.231290579	34.25473022
3389	108.9642885	34.2509226	0.175247669	3.33786E-05	0.21279049	56.93877551	5882919.5	2.489241123	35.19467163
3390	108.9659917	34.25250032	0.181873798	0.233272076	0.341846466	51.33333333	4529998	4.256934166	33.02081299
3391	108.9676394	34.25093305	0.303583622	0.016860962	0.262076855	42	6269664.5	2.398625612	34.58969116
3392	108.9691227	34.25249698	0.051438808	0.095153332	0.303739548	55.09090909	6352881	5.186024666	34.03256226
3393	108.9711208	34.25417473	0.16772747	0.018852711	0.148524761	55.92	7287588	4.233631134	32.34747314
3394	108.9705154	34.25329617	0.125612736	0.010131836	0.263755322	55.92	6753862.5	11.28401852	32.55255127
3396	108.9707365	34.25091591	0.0891366	0.157556057	0.236723423	44.18181818	5034375.5	2.267001867	34.2684021
3397	108.9746165	34.25195877	0.226268768	0.132033825	0.417437554	28.51851852	4006694.5	1.193466663	31.93386841
3398	108.9746198	34.25256063	0.185720921	0.17188549	0.378966809	28.51851852	4505961.5	2.073987961	32.75421143
3399	108.9751678	34.25250849	0.407888412	0.015390396	0.360805035	28.51851852	4126551	1.004532337	31.86550903
34	108.9491193	34.31217064	0.220214844	0.096628189	0.36628437	20.4	1896678.75	1.31823957	31.17849731
3400	108.9748034	34.25326673	0.236887932	0.136774063	0.331414222	30.24	4894615	3.306751728	33.21224976
3402	108.9762223	34.25244277	0.499608994	0.010808945	0.36443901	28.51851852	3339841.75	2.909425974	31.46560669
3403	108.9769411	34.25247813	0.492136955	0.020781994	0.375121116	17.9	2840940.25	2.291257143	30.87771606
3404	108.9772475	34.25281993	0.486237526	0.014487743	0.351849556	17.9	2519920.5	1.777343154	30.05056763
3407	108.9766099	34.2529173	0.478974819	0.02267313	0.371682643	17.9	2978531	2.440941572	30.37869263
3415	108.9787086	34.25240741	0.325491428	0.134009361	0.306782722	17.9	2253952.75	1.895004272	30.6555481
3416	108.9792624	34.25240741	0.434408665	0.042976379	0.273355007	22.65384615	2246635.25	2.939486504	30.91873169
3417	108.9789678	34.25269028	0.272494793	0.242748737	0.382376194	17.9	2088652.625	3.010076761	31.01443481
3431	108.9804289	34.25247813	0.361414433	0.136744499	0.340297699	22.65384615	2382434.5	2.325801849	31.19900513
3432	108.9820168	34.25250477	0.261481762	0.129342556	0.327112198	46.58823529	3178557.25	1.652224422	32.3850708
3433	108.9806528	34.25279636	0.224171162	0.181912422	0.390784741	22.65384615	2225053	2.677885056	31.42800903
3449	108.9834386	34.2518125	0.437459946	0.053879738	0.291963578	60.34285714	4793006.5	5.101435661	31.88601685
3450	108.9839472	34.25247348	0.322224617	0.138242722	0.405675888	60.34285714	5354790.5	7.77883625	32.28594971
3451	108.983395	34.2531165	0.150933266	0.194435596	0.374401569	46.58823529	4884940	6.434093475	31.76296997
3454	108.9883117	34.2525017	0.320255756	0.008964062	0.342301845	49.6	5194399.5	4.242152214	31.83132935
3455	108.9882646	34.25296137	0.347596645	0.001142025	0.378366947	34.16326531	5047707.5	2.510926962	32.68927002
3458	108.9901551	34.25252341	0.013409615	0.103168964	0.233720302	49.6	4552974.5	2.201107025	34.18637085
3459	108.9873952	34.25245656	0.32874918	0.000162601	0.233377933	34.16326531	5667438.5	2.201867819	32.39532471
3462	108.9924947	34.25478824	0.164821625	0.06194067	0.355214596	55.05	4995887		33.62582397
3463	108.9919386	34.25366489	0.03677702	0.265938759	0.22407341	43.2	4790918.5	7.574328899	34.04281616
3464	108.9919363	34.25118919	0.040802956	0.232910633	0.252150059	26.22222222	3514990	2.46335268	32.84307861
3485	108.8950372	34.25204204	0.193567753	0.143071651	0.431085586	49.14285714	3371955	1.007443666	33.36264038
3486	108.8957086	34.25237395	0.202032566	0.203253269	0.341313839	49.14285714	3265893	2.93524909	34.67855835
3489	108.8964179	34.25012741	0.428489208	0.103425026	0.252456665	62.85714286	3133857.5	3.88384366	30.0539856
3490	108.8962744	34.25066305	0.416359425	0.096638203	0.363756179	62.85714286	2898386	8.010251999	29.93777466
3492	108.8983684	34.25238385	0.353415012	0.143143177	0.357134819	138.6315789	3740068.5	6.426367283	31.29129028
3493	108.8964301	34.2515257	0.216591835	0.164241314	0.323129654	62.85714286	2858964.75	4.810081482	31.36990356
3494	108.904251	34.25238581	0.225217342	0.216999054	0.361610412	30.51428571	5577784.5	3.156056166	35.72787476
3495	108.9013253	34.25103977	0.102087975	0.056667328	0.280594349	52.40816327	6646670.5	2.442284107	33.85482788
3496	108.9027669	34.25237206	0.325221539	0.184542656	0.357182026	30.51428571	5907278	1.78943193	35.89877319
3497	108.9054598	34.25103926	0.354757786	0.055777073	0.229216099	30.52173913	5622409.5	4.404298782	32.58673096
3498	108.9065727	34.25236914	0.244269848	0.056927204	0.377465725	50.21052632	4958800.5	7.051262379	32.67559814
35	108.9505617	34.31151634	0.30714798	0.125211716	0.269423008	18.6	2340719	1.149812937	30.2829895
3501	108.9083801	34.25236155	0.27599287	0.064169884	0.315593242	60	5063899.5	3.35651803	30.49490356
3502	108.9104609	34.2523657	0.257319927	0.088200092	0.326459884	41.57894737	5276513.5	4.268207073	30.90164185
3505	108.9123064	34.25107054	0.038748264	0.024640083	0.4221735	67.33333333	4768696.5	2.389402866	33.50619507
3506	108.9122773	34.25006922	0.030579567	0.055632591	0.179261685	38.78378378	4570515	6.946404457	33.21908569
3508	108.9137133	34.25185346	0.007714272	0.018069267	0.125820159	67.33333333	5098231	4.99063921	31.72537231
3509	108.9141611	34.25233967	0.198498249	0.041437149	0.352685928	88.25806452	5090588	5.713040829	30.68972778
3510	108.9135955	34.25236027	0.219910622	0.053722382	0.347495556	67.33333333	5137670	3.188754082	31.3117981
3511	108.9121891	34.2519107	0.004985332	0.033551216	0.174727917	67.33333333	5124226	4.144373894	32.58331299
3512	108.9126957	34.2523659	0.231523514	0.06545639	0.325365543	67.33333333	5287768	2.57955718	33.12335205
3513	108.9151383	34.25235153	0.130200386	0.094069004	0.283268451	88.25806452	5068391.5	6.238942623	31.3664856
3514	108.9156448	34.2507739	0.005670071	0.040648937	0.236662864	66.04444444	5428675.5	3.210218191	36.83874512
3515	108.917237	34.25236205	0.117565632	0.128023148	0.31832695	34	5104956	2.589435339	37.05749512
3516	108.918757	34.2510987	0.355853081	0.006278992	0.338272095	28.05555556	5622996	3.028805256	34.99984741
3517	108.9209089	34.25236785	0.068021297	0.294560432	0.301488876	28.48148148	3778992.5	2.089599609	34.27523804
3518	108.9245516	34.25242904	0.1276021	0.36418438	0.336658001	26.68965517	4052210.5	2.058154821	34.78109741
3521	108.9295482	34.25152771	0.035167694	0.045736313	0.207998753	70.34482759	5003045.5	3.114615202	34.39486694
3522	108.927638	34.250075	0.369390965	0.000872612	0.395966053	43.27906977	5342399.5	18.99192429	33.4480896
3523	108.9276804	34.25186456	0.355261803	0.017996311	0.334794522	34.25806452	4448030	2.60230279	34.91439819
3547	108.9423343	34.25039196	0.016368389	0.217608452	0.381451607	38.4	2241443.25	1.781091928	34.83236694
3548	108.9429342	34.25071173	0.049573421	0.304039001	0.374479771	38.4	2381064.75	2.477791548	34.31967163
3549	108.9431827	34.25135844	0.000152588	4.00543E-05	0.281757832	79.63636364	2790641.75	2.465894938	34.84603882
3551	108.9423579	34.25140558	0.000723362	0.000372887	0.315017223	38.4	2798529	1.491127968	35.61849976
3552	108.9427585	34.25138201	4.76837E-06	0.000419617	0.266364575	38.4	2787557	1.66176641	35.53305054
3553	108.9442737	34.25145257	0.088955879	0.21365118	0.406640053	79.63636364	3020653.25	3.336962938	32.74395752
3554	108.9476956	34.25115807	0.011087894	0.011932373	0.274710656	82.38461538	4474071.5	6.55700922	34.26498413
3555	108.9452456	34.25087958	0.006383896	0.091635227	0.350093842	95.17241379	3295811.75	3.454631805	32.96612549
3556	108.9493495	34.25049816	0.270606995	0.033541203	0.351325035	49	5238058	4.200613499	33.64291382
3557	108.949357	34.25178274	0.176905632	0.116824627	0.430114269	82.38461538	4653491.5	3.603529215	32.95245361
3558	108.9493688	34.25244277	0.074215412	0.288113594	0.39494896	82.38461538	4943258.5	2.871617317	32.41583252
3559	108.9586816	34.24998224	0.057786942	0.101888657	0.302947045	46.82926829	5076493	4.201302052	36.11752319
3560	108.9586774	34.25243099	0.062436581	0.314954758	0.352141857	40.8	5006998	2.171909571	32.94219971
3563	108.9746407	34.25092234	0.338282108	0.10590744	0.354437351	28.51851852	3301517.5	1.562954307	31.18875122
3565	108.9746475	34.24988983	0.268145084	0.167476654	0.376080036	19.84848485	2946261	2.594460964	32.51837158
3582	108.9772828	34.25231312	0.482400417	0.024849415	0.342087746	17.9	2708213.75	1.915456653	30.55300903
3584	108.9771532	34.25240741	0.513842583	0.007601261	0.369452953	17.9	2735005.25	2.05341363	30.22146606
36	108.9490967	34.31076534	0.13359499	0.110027313	0.352058888	20.4	2263871.5	1.343171597	29.95828247
3618	108.9832332	34.25014445	0.537090302	0.00348568	0.286056519	28.93023256	5134154.5	3.032500267	32.25860596
3619	108.9833982	34.25071019	0.554035187	0.060270786	0.264007091	28.93023256	5004063	2.867759466	31.75613403
3620	108.9837635	34.25109914	0.332885265	0.036624908	0.385950565	60.34285714	5029322	4.225333691	31.76980591
3625	108.9830326	34.25131089	0.372182846	0.056307316	0.358119488	28.93023256	4649704.5	2.167704582	31.92703247
3626	108.9841127	34.25176563	0.307916164	0.09251976	0.233963967	60.34285714	5255590.5	7.72134161	31.69802856
3627	108.9850007	34.25201847	0.098055363	0.070676804	0.300482273	60.34285714	5904687	5.416313648	31.57498169
3629	108.9870392	34.25172381	0.233893394	0.032586098	0.316970825	35.10638298	5950278	2.267421007	32.65167236
3630	108.9881703	34.25040375	0.126368523	0.007336617	0.187124252	35.10638298	6131166.5	3.617162466	32.59698486
3632	108.9881232	34.25088698	0.216501236	0.000280857	0.240682602	35.10638298	5887553.5	4.469452858	32.79180908
3635	108.9873602	34.25091483	0.128116131	0.035545826	0.174856663	35.10638298	6002438.5	2.061406851	32.91827393
3636	108.9877108	34.25137022	0.07474041	0.021248817	0.238319397	35.10638298	5802313	7.086014271	33.07550049
3637	108.9882345	34.25187208	0.124461651	0.043563843	0.207592964	49.6	5440811	8.502314568	31.58865356
3942	108.9659585	34.24748163	0.409618378	0.00836134	0.318716526	53.5	6587187.5	5.335914135	35.3074646
3943	108.9676312	34.24630025	0.305215836	0.021501064	0.306073189	53.5	5540835.5	3.867835999	33.08575439
3944	108.9682629	34.24748793	0.271051884	0	0.237439632	36.54545455	6021062.5	2.918745279	32.11160278
3945	108.969978	34.24748596	0.261427402	0.000607491	0.187960148	36.54545455	6087397	3.475266218	33.60189819
3949	108.9710995	34.24470704	0.198177338	0.000485897	0.247625351	55.94117647	4764035	2.55402422	34.67172241
3953	108.9711122	34.24706453	0.081688404	0.022593498	0.204123974	46.125	5685684	3.659685373	35.28695679
3954	108.9718449	34.24748906	0.055544376	0.112026691	0.243238449	46.125	5063499.5	2.836614132	34.8699646
3955	108.9735309	34.2475117	0.029672623	0.081560612	0.334759236	98.8	3624236.75	4.437935829	29.8352356
3956	108.9710849	34.24751611	0.102876186	0.062026024	0.332287311	46.125	5664031	2.695421696	34.70932007
3957	108.9742192	34.24690322	0.143756866	0.147087097	0.296105385	98.8	3485758.5	5.15128088	31.40408325
3958	108.9746323	34.24557117	0.225596905	0.146566391	0.391917705	66	3456461.75	1.646666646	34.57601929
3960	108.9746198	34.24722145	0.286605835	0.091533184	0.278686523	28.91304348	3330935	2.668218613	32.95928955
3993	108.9832215	34.24537101	0.370956898	0.042694569	0.276078701	30.275	4101884.5	2.517265081	31.94754028
3994	108.9833663	34.24599018	0.36570549	0.05364275	0.326061725	30.275	4213214.5	3.141798973	32.12185669
3995	108.98341	34.24676179	0.274711132	0.032037258	0.370196342	87.33333333	4362340.5	3.452618599	31.75271606
3996	108.9849746	34.24653426	0.08291626	0.022496223	0.309777259	87.33333333	4252224.5	2.884703636	31.69802856
3999	108.9829067	34.24695798	0.180569172	0.09855032	0.359306813	37.77142857	4460975	4.298197746	33.03790283
4	108.9324535	34.3107942	0.029315472	0.18910408	0.319812774	27.69230769	1570233.75	0.546564221	32.60040283
40	108.9558083	34.31081588	0.312270641	0.108591557	0.224129677	11.36842105	1925124.75	0.711354196	32.65509033
4000	108.9873919	34.24651541	0.040525436	0.029010773	0.19714117	90.5	5770523	4.854575634	30.29666138
4001	108.9859801	34.24594	0.160425186	0.035899162	0.295984745	90.5	4666235.5	3.405767202	31.25027466
4002	108.9895018	34.24664393	0.080743313	0.026275635	0.32601738	70.66666667	5508313	4.674730301	32.28253174
4003	108.9887984	34.24652714	0.055474758	0.005095482	0.292000293	70.66666667	5889152.5	3.412614346	31.54421997
4004	108.9882781	34.24481613	0.262581348	0.002907276	0.272417068	79.56521739	4847201	6.51035881	31.98513794
4005	108.9891893	34.24720952	0.57306385	0.017221928	0.179489135	70.66666667	6022079	3.37552619	33.51986694
4006	108.9896535	34.24765067	0.240612507	0.019810677	0.220929623	70.66666667	5727582.5	2.855796576	33.75570679
4007	108.9890212	34.24517139	0.358719349	0.050112724	0.252445221	79.56521739	4828552.5	12.49899006	33.40707397
4008	108.9914231	34.24654274	0.109326363	0.067234039	0.404239178	72	3873572.5	4.297074318	33.26693726
4009	108.9898435	34.24665571	0.104297638	0.053498745	0.35565424	70.66666667	5210636	5.492486	32.3303833
4010	108.9904557	34.24666994	0.290099621	0.022082806	0.328347683	70.66666667	4617913.5	3.62336874	33.04815674
4011	108.9899614	34.24715074	0.294661522	0.07414341	0.295529365	70.66666667	5287344.5	2.925957203	34.1590271
4012	108.9919527	34.24587782	0.05275631	0.229308605	0.409762382	72	3545332.75	4.390298367	35.42025757
4013	108.9919763	34.24690322	0.157532215	0.126765251	0.38194704	48.66666667	3712080.5	7.295399189	33.41390991
4014	108.9925183	34.24729217	0.295628548	0.039810658	0.330339909	48.66666667	3566808.5		35.22201538
4015	108.8979932	34.24400506	0.125847816	0.076751709	0.358666897	115.2857143	3196024.5	5.645989418	33.16439819
4016	108.9013836	34.24351352	0.462118626	0.031862736	0.20378685	64.5	3383942.75	3.196290731	31.89627075
4017	108.9042788	34.24469529	0.138293266	0.051988125	0.280031681	54.82758621	3526550.75	3.35594964	33.38998413
4018	108.9027872	34.24332915	0.253303528	0.117758274	0.34135437	54.82758621	3238781.75	2.541140079	33.74203491
4019	108.9055359	34.24308447	0.016841888	0.249889374	0.42540884	20.78947368	3908952.5	1.272404909	37.85733032
4020	108.9062332	34.24305965	0.070864201	0.219363689	0.349332333	20.78947368	4211839	1.362681746	36.80456543
4021	108.9055973	34.24362867	0.135686398	0.145014763	0.406314373	20.78947368	3971320	1.289316535	37.11901855
4024	108.905583	34.24435739	0.165081024	0.150886536	0.358317852	81.28571429	3933959	2.524358511	35.80648804
4033	108.9103905	34.24307269	0.373011112	0.044195175	0.356182575	19.84375	4328738	2.318687201	34.3230896
404	108.9660153	34.30429031	0.216311455	0.191737652	0.322612762	6	791880.125	0.471127272	35.36557007
405	108.9654742	34.3030129	0.265135765	0.145456314	0.362458706	6	1696357.125	1.105651855	33.98129272
4069	108.9155186	34.24462012	0.278130531	0.013333797	0.441377163	32.61702128	5827453	2.288230896	34.41879272
4070	108.9155196	34.24348844	0.273004532	0.060761929	0.379528523	41.925	5391389	4.143261909	32.90802002
4071	108.9188065	34.2439316	0.373470783	0.030740261	0.330715656	46.71428571	5090738.5	2.373646498	32.53887939
4072	108.9202646	34.2451297	0.11444664	0.057623386	0.339699268	29.7	4966261	0.790288091	35.39291382
4073	108.9217316	34.24393495	0.184034824	0.013602257	0.269734859	12.17142857	4620673.5	0.79775852	34.11801147
4074	108.9232279	34.24514704	0.203008175	0.011954784	0.342051029	19.2	4727790.5	4.739014149	31.50320435
4075	108.9246942	34.24392539	0.250052929	4.76837E-07	0.32051897	12.2	4343797	0.751550138	33.10626221
4076	108.9312827	34.24390249	0.151254654	0.000535011	0.198412895	59.35135135	5491394.5	5.223714352	33.78646851
4077	108.9329457	34.24498169	0.192370892	0.038343906	0.23803091	61.65	5311715.5	10.73382568	31.32546997
4078	108.9361637	34.24498169	0.134514809	0.085434914	0.341824055	38.33333333	5469824	1.757830858	33.07891846
4079	108.93455	34.24384983	0.327470779	0.053586006	0.35468626	69	4434690	3.367599249	33.55062866
408	108.9686712	34.30294819	0.018929958	0.224738598	0.350841045	9.391304348	1993155.625	0.665906429	34.47689819
4080	108.9371551	34.24394208	0.334100723	0.023323059	0.213812351	24.57142857	5526425	2.788576603	32.50128174
4081	108.9403335	34.24509996	0.041396618	0.031440735	0.241248131	53.45454545	4827565.5	15.48698902	31.51004028
4082	108.9380581	34.24502323	0.208286762	0.041060925	0.326193333	38.33333333	6445902.5	13.10382366	33.00372314
4083	108.9422633	34.24388918	0.346339703	0.038378239	0.191646099	40	4186277.25	3.170547009	32.49786377
4084	108.9439745	34.24507935	0.149593353	0.017230511	0.169232369	43.76470588	5489248	6.756631851	37.1907959
4086	108.9474516	34.24502931	0.210317135	0.024390697	0.275153637	36.52173913	6021963	3.531271696	36.66101074
4087	108.9492518	34.2439213	0.350391388	0.024873257	0.220892429	50	4727413.5	3.720866203	32.38848877
4088	108.9508468	34.24503087	0.114686489	0.003133297	0.219809532	61.39534884	5014898.5	5.342699051	35.56723022
4089	108.9539928	34.24503085	0.212061882	0.071437359	0.346155644	37.27272727	5575630.5	1.981580973	36.73962402
409	108.9667406	34.30168243	0.200296402	0.233393669	0.361419201	10.36363636	2465824.5	0.877402902	33.81381226
4090	108.9524523	34.24385512	0.027905941	0.038442135	0.192258834	37.27272727	4733852	1.335788131	35.69711304
4091	108.9556138	34.24469919	0.154700756	0.146110535	0.338707924	34.17391304	4992948	5.036646843	36.43200684
4092	108.9556125	34.24354842	0.14445591	0.104092598	0.35531187	69.38461538	5151812.5	2.567116499	34.39828491
4094	108.9588783	34.2435427	0.059659481	0.127354622	0.353853225	79.2	3690993.75	5.299571991	33.37289429
4095	108.9627419	34.24505239	0.19990921	0.023235321	0.281384945	48.23076923	5555045	2.93734622	37.63516235
4096	108.9612008	34.2438606	0.176599026	0.008219242	0.26594925	48.23076923	4415786.5	11.07697105	34.62045288
4097	108.9659591	34.24507645	0.231160641	0.002346039	0.335231304	54	5821129.5	4.216642857	36.93103027
4099	108.9642587	34.2431929	0.313991547	0.074701786	0.393259525	43.63636364	4774718.5	4.357181549	36.34313965
41	108.9572423	34.31148172	0.41997385	0.078537941	0.300321579	16.94117647	2077154.75	0.767234862	30.41970825
410	108.9667841	34.30360698	0.382905006	0.155299187	0.333904744	6	1303791.5	0.485538393	33.95736694
4100	108.9640976	34.24380344	0.302914619	0.063532829	0.252930641	43.63636364	4905932.5	2.113067865	37.79238892
4101	108.9625508	34.24440461	0.185599327	0.09548521	0.297236442	48.23076923	4944563.5	2.442528009	36.95837402
4102	108.96426	34.24454314	0.294892311	0.020343304	0.352232933	52.68	5445636	1.951195002	37.50869751
4103	108.9676309	34.24391733	0.338640213	0.058899403	0.39319563	54	4503879	5.781548977	33.66342163
4105	108.9748319	34.24307269	0.17569685	0.126667976	0.405716419	36.85714286	4516720.5	2.334969997	32.06033325
4107	108.9746775	34.24367518	0.179553032	0.102414131	0.352706909	36.85714286	4080097	2.24490428	33.29769897
4109	108.9773417	34.24304911	0.42443943	0.049444199	0.354825496	48.04878049	4579772.5	2.725476503	32.24835205
412	108.9725679	34.30295179	0.254265785	0.073560715	0.347085953	13.125	1749504.25	0.897017896	32.05691528
4122	108.979498	34.24310805	0.413555145	0.076453686	0.319929123	31.92307692	3889779.25	2.325307846	31.77664185
4123	108.9788617	34.24300197	0.252867699	0.188409805	0.353931427	48.04878049	4159293.5	3.466375113	33.51986694
413	108.974583	34.29994545	0.111179829	0.122958183	0.343701839	9	1671107.25	0.825472057	33.59506226
4136	108.9833982	34.24347342	0.426693916	0.118049622	0.308041096	65.55	3484035.75	2.178691626	33.57113647
[truncated: 1,152 more rows]
