# Supplementary material for: Analysis of spatial heterogeneity in Xi'an's urban heat island effect using multi-source data fusion
Source: PLoS One. 2025 Oct 17;20(10):e0332885. doi: 10.1371/journal.pone.0332885 (PMC12533849; doi:10.1371/journal.pone.0332885)
Supplement: S1 File — S1 Data. fin_data.csv. Original dataset of independent and dependent variables used in the analysis. S2 Data. fin_data.xlsx. Same dataset as S1, provided in Excel format for reproducibility. S3 Data. fin_data_2.csv and fin_data_2.xls. Extended dataset 2, including supplementary indicators for model validation. S4 Data. fin_data_3.csv. Extended dataset 3, providing additional data points for robustness checks. S5 Data. segmentation_result.csv. Semantic segmentation outputs of street view images, including derived indices such as Green View Index (GVI) and Sky View Index (SVI). S6 Text. OLS.pdf. Supplementary results of the Ordinary Least Squares (OLS) regression analysis, including diagnostic plots and summary tables. S7 Data. GWR folder. Geographically Weighted Regression (GWR) model outputs and related spatial results. S8 Data. MGWR folder. Multiscale Geographically Weighted Regression (MGWR) model outputs and coefficient estimation results. (ZIP) [file pone.0332885.s001.zip › S3_Data.xls]

## Sheet: fin_data_5
id	lng	lat	GVI	SVI	RPVI	Building_height	Building_density	Height_Width_Ratio	LST
117	108.916	34.3047	0.47384	0.0941863	0.377533	12	930243	8.09067	31.1648
1170	108.972	34.2891	0.357359	0.00180578	0.370339	12.7273	3.40599e+06	0.75637	33.3524
1171	108.974	34.2891	0.349029	0.0326819	0.41851	10.8889	3.02231e+06	1.01865	33.5814
1173	108.973	34.2881	0.0445523	0.0199022	0.332651	12.7273	2.78001e+06	0.858348	32.3953
1175	108.978	34.2891	0.326243	0.0267868	0.38123	10.3636	3.17209e+06	0.705036	34.2821
1176	108.976	34.2891	0.283308	0.00261879	0.421703	9	3151970	0.961891	32.5696
1177	108.977	34.2885	0.5338	8.58307e-06	0.162074	10.3636	3.07181e+06	0.533172	33.014
1178	108.976	34.2878	0.444928	5.91278e-05	0.111679	9	2743577	0.0459403	34.0086
1179	108.978	34.287	0.510989	0.0452142	0.114005	7.04348	2.18105e+06	0.842336	35.7689
118	108.925	34.3083	0.194482	0.0627952	0.38413	19.7143	2.38429e+06	1.16481	30.6726
1180	108.98	34.2858	0.0252094	0.180755	0.277281	3.42857	1.30663e+06	0.495137	34.6683
1155	108.966	34.2886	0.323224	0.154413	0.326067	8.4	802990	1.02157	33.1575
1156	108.964	34.2876	0.548084	0.0550394	0.356637	7.5	795807	0.819694	32.5696
116	108.919	34.3093	0.0777225	0.332277	0.369996	11.3571	2399986	5.6757	32.0501
1160	108.967	34.2876	0.155704	0.305638	0.339478	8.4	1.26704e+06	1.05809	33.7044
1161	108.967	34.288	0.088728	0.378618	0.432814	8.4	1249363	0.942689	33.8138
1162	108.968	34.2881	0.258548	0.0926967	0.446521	8.4	1.85594e+06	0.495749	35.2801
1163	108.967	34.2883	0.127291	0.335563	0.32814	8.4	1.18688e+06	0.945194	34.9417
1164	108.967	34.2892	0.193865	0.292562	0.379841	8.4	1.0575e+06	1.01151	35.95
1165	108.969	34.2888	0.234101	0.0954614	0.394177	9.47368	3.32812e+06	1.16409	36.5551
1167	108.97	34.289	0.330254	0.0265899	0.388222	12.7273	3703644	1.34696	35.3177
1168	108.969	34.2886	0.379869	0.028419	0.40174	9.47368	2841339	0.605435	35.2049
1181	108.981	34.2895	0.420558	0.0124955	0.388351	14.8	2.69487e+06	0.545866	31.1238
1182	108.991	34.2877	0.000850201	0.000741959	0.616646		275771	0.94491	41.7094
1183	108.991	34.2881	0.00362205	0.000315189	0.667804		271962	0.635323	42.3657
1186	108.887	34.2866	0.316263	0.105835	0.303902	17.6	2.69739e+06	2.15901	34.7572
1187	108.887	34.2868	0.0335488	0.346789	0.324488	17.6	2.68937e+06	2.33443	35.3485
1188	108.887	34.2871	0.286049	0.344753	0.259742	17.6	2.56234e+06	2.14752	34.1966
1189	108.888	34.2872	0.30078	0.0871449	0.339834	17.6	2.40103e+06	1.30112	33.6258
119	108.928	34.3099	0.0198398	0.069561	0.310348	14.1	2041397	1.58127	34.764
1190	108.887	34.2854	0.372193	0.0716987	0.25894	20.64	3.29313e+06	2.90645	35.1742
1192	108.918	34.2852	0.155003	0.182363	0.336289	59.4	3923294	3.95559	35.1981
1193	108.92	34.2861	0.00104141	0.0334125	0.0971799	28.2	5561508	7.51096	36.1859
1194	108.922	34.2851	0.179555	0.0596929	0.21735	42.8571	5.78553e+06	2.14729	36.4764
1195	108.923	34.286	0.00291395	0.0265188	0.16616	49.75	5546820	2.58278	37.8129
1196	108.926	34.286	0.01051	0.0195618	0.102795	37.2353	5.01386e+06	1.7905	39.703
1197	108.924	34.2839	0.0146742	0.0604296	0.225348	30.8936	5.83486e+06	5.01235	37.225
1198	108.929	34.284	0.194028	0.106266	0.370319	61.1053	5.68001e+06	6.12544	35.7245
1199	108.929	34.2862	0.222168	0.00426483	0.374146	38.7805	4.66525e+06	4.37995	33.5575
12	108.934	34.3121	0.183952	0.140167	0.329377	50.7692	1.20181e+06	2.73929	33.1234
120	108.932	34.3099	0.0293579	0.0373821	0.343963	27.6923	1.93142e+06	0.946625	30.8128
1200	108.931	34.2862	0.261328	0.00738573	0.32866	48.6207	4024699	6.62355	31.9168
1201	108.93	34.2847	0.0365858	0.0244803	0.196416	48.6207	5081538	2.21184	35.4442
1202	108.932	34.2848	0.303186	0.0318108	0.190649	48.6207	4.80914e+06	4.95912	33.578
1203	108.932	34.2862	0.404183	2.19345e-05	0.359811	105.176	3.6099e+06	2.7383	33.9232
1204	108.934	34.2862	0.297346	0.00030756	0.290141	105.176	3679544	5.32123	34.6888
1206	108.934	34.2858	0.180356	0.128217	0.262578	39.6923	3.91887e+06	2.22485	35.6253
1207	108.938	34.2855	0.19774	0.00880814	0.271773	28.4211	5514222	2.0263	31.5955
1208	108.939	34.2855	0.258358	0.0161633	0.315833	28.4211	5509292	3.15601	30.8504
1209	108.942	34.2859	0.0166802	0.0264769	0.227013	42.75	4.56123e+06	2.79892	32.9388
121	108.93	34.3082	0.222653	0.0981851	0.283128	16.5882	3.12126e+06	1.0247	33.4105
1210	108.94	34.2856	0.0776939	0.0633683	0.348953	28.4211	5.23663e+06	2.95132	31.9099
1211	108.943	34.2838	0.120122	0.12109	0.40184	62.4	4632974	3.53738	35.1229
1212	108.944	34.2853	0.181763	0.0153213	0.301562	47.6923	5.97312e+06	1.15196	37.724
1213	108.943	34.2859	0.0170531	0.198153	0.445505	42.75	4644952	3.4942	34.4906
1214	108.943	34.2863	0.381305	0.0579548	0.262255	42.75	4.67792e+06	3.39604	35.0853
1215	108.944	34.2866	0.0248542	0.0308633	0.275564	47.6923	5404711	4.83934	39.1288
1216	108.949	34.2875	0.128074	0.242979	0.292144	31.875	5.52851e+06	1.3159	33.9198
1217	108.946	34.287	0.0966892	0.041502	0.322111	40.8889	6.14605e+06	4.18821	35.181
1218	108.946	34.2863	0.00710726	0.0294242	0.3781	40.8889	6546422	2.60216	38.6093
1219	108.946	34.2853	0.00358438	0.0423245	0.239325	52.2609	7.11736e+06	1.10053	39.7167
122	108.935	34.3097	0.364611	0.0690675	0.290185	52.1538	2.23702e+06	4.48976	35.4749
1220	108.947	34.2861	0.0376143	0.0361242	0.270243	40.8889	6859957	3.55193	36.3842
1221	108.95	34.2853	0.0445433	0.0544763	0.253093	36.6818	6773434	1.03451	36.5311
1222	108.948	34.2849	0.0345211	0.0701914	0.22728	36.6818	7512405	2.07483	37.0404
1223	108.952	34.2857	0.161767	0.186157	0.387303	18.7895	6616043	2.31792	35.1126
1539	108.954	34.2777	0.0755949	0.161123	0.366423	22.4118	5603424	1.3243	38.0556
154	108.966	34.3106	0.0274906	0.322758	0.353011		506884	0.482457	32.8568
1540	108.956	34.2762	0.18272	0.0510778	0.328448	33.3214	6.9085e+06	3.96248	38.2128
1541	108.957	34.2764	0.0959058	0.100916	0.197556	48.2553	6.17567e+06	3.5429	36.2372
1542	108.956	34.2769	0.120274	0.218771	0.341109	33.3214	5982204	2.73944	38.7289
1543	108.956	34.2777	0.122498	0.11962	0.309232	33.3214	4669814	1.27569	39.4023
1544	108.957	34.2777	0.0940018	0.0928903	0.34656	12.6316	4426555	1.53919	39.5082
1545	108.957	34.2782	0.00294447	0.0349779	0.494982	12.6316	3.54794e+06	2.03762	39.2074
1546	108.955	34.2776	0.131302	0.127616	0.368663	33.3214	5438942	1.77159	38.828
1547	108.954	34.2779	0.135685	0.22824	0.319454	22.4118	5268516	1.06792	37.9189
1548	108.955	34.2782	0.0377178	0.16267	0.319324	40	4516694	2.53885	39.2416
1549	108.958	34.2757	0.164537	0.196623	0.28523	48.2553	6508988	2.96648	34.7982
155	108.968	34.3108	0.263258	0.105754	0.222438	10	372336	0.219099	30.177
1550	108.958	34.2763	0.126198	0.135473	0.353518	48.2553	5912051	2.43813	34.6888
1551	108.959	34.2764	0.134995	0.0931416	0.305288	37.6271	6.23328e+06	3.26126	37.5907
1552	108.958	34.2767	0.0686884	0.13701	0.403279	12.6316	5341059	2.12464	36.3158
1553	108.958	34.2771	0.110275	0.224493	0.39368	12.6316	4717272	1.69503	37.0917
1554	108.959	34.2772	0.0626926	0.18198	0.405179	12.6316	4697313	2.06579	37.3822
1555	108.958	34.2772	0.0260372	0.292291	0.436467	12.6316	4.62828e+06	1.62231	37.7753
1556	108.958	34.2774	0.0884609	0.221942	0.401254	12.6316	4.32042e+06	1.40095	37.7753
1557	108.957	34.2772	0.0963788	0.197406	0.349784	12.6316	4.83102e+06	1.13282	37.9291
1559	108.959	34.2774	0.149724	0.164629	0.331646	12.6316	4419271	2.35725	37.3822
156	108.969	34.3092	0.129423	0.104677	0.250683	10	624810	0.549727	31.4041
1563	108.957	34.2756	0.0223484	0.0643497	0.136345	48.2553	6.92544e+06	5.22876	36.0321
1564	108.961	34.2776	0.126886	0.0383139	0.379954	22.8333	5.09079e+06	1.30009	37.9565
1565	108.96	34.2778	0.0716133	0.100411	0.283863	18	4.84996e+06	1.47822	38.2641
1566	108.96	34.2777	0.217735	0.121189	0.246244	37.6271	4.64131e+06	0.800514	38.0111
1568	108.961	34.2783	0.0233293	0.225164	0.277216	22.8333	4.60027e+06	2.26055	38.1034
1569	108.961	34.2757	0.0780382	0.0219326	0.255681	37.6271	7901865	34.1786	37.0096
157	108.971	34.3085	0.114707	0.0660467	0.349412	0	640524	2.86746	33.2225
1570	108.961	34.277	0.0425634	0.230163	0.380097	37.6271	5.92124e+06	1.42453	38.0898
1571	108.961	34.2763	0.178816	0.102564	0.349306	37.6271	7.0325e+06	8.08717	36.3602
1572	108.959	34.2773	0.189609	0.122162	0.382679	37.6271	4847616	2.54957	37.519
1	108.925	34.3107	0.173036	0.182878	0.357934	12	1.96685e+06	1.62667	32.1868
10	108.934	34.3116	0.183385	0.233309	0.356368	50.7692	1.34928e+06	3.54832	31.992
100	108.992	34.3122	0.225445	0.137592	0.317581	20	303141	1.25518	30.6897
101	108.991	34.3123	0.544581	0.0280042	0.294385	20	303016	1.23005	30.5667
1015	108.967	34.2903	0.135901	0.327925	0.30904	9.42857	1.10944e+06	0.948365	34.8358
1016	108.968	34.2908	0.182045	0.000127316	0.263655	9.42857	2.39751e+06	1.23171	37.7548
1017	108.967	34.2911	0.186879	0.278339	0.370799	9.42857	1210296	0.910527	34.2035
1019	108.966	34.2914	0.195869	0.264013	0.343529	9.42857	1.19389e+06	0.801027	34.2616
102	108.99	34.3121	0.163804	0.0614371	0.363507	12	407083	1.19576	30.7239
1020	108.966	34.2915	0.198093	0.233016	0.399874	9.42857	1232760	0.742869	34.2616
1023	108.969	34.2908	0.194742	0.00557947	0.194672	5.56098	3.761e+06	0.71984	38.6982
1024	108.97	34.2908	0.260729	0.00917911	0.354837	13.0345	4.21143e+06	1.3466	34.5863
1025	108.97	34.2911	0.263391	0.0801935	0.313818	5.56098	4151481	1.16506	37.6283
1026	108.97	34.2914	0.388193	0.0902147	0.226491	13.0345	4415334	1.33947	34.9588
1027	108.97	34.292	0.0613422	0.105341	0.139546	5.56098	4.62228e+06	0.984704	35.099
1028	108.971	34.2912	0.108341	0.0198007	0.237452	13.0345	4385044	3.46573	33.6771
1029	108.971	34.2917	0.00659275	0.0509834	0.223688	13.0345	4565766	1.1173	33.9813
103	108.992	34.3126	0.119251	0.214572	0.353806	20	313200	1.23029	30.8606
1030	108.972	34.2908	0.120906	0.0957923	0.104956	13.0345	4080395	3.57869	32.9798
1031	108.974	34.2903	0.0232825	0.151304	0.328372	10.8889	3652076	0.706417	36.7772
1032	108.974	34.2916	0.00382948	0.0348997	0.276435	13.7647	3.91741e+06	0.716437	32.9866
108	108.992	34.3116	0.240382	0.123821	0.342053	20	283226	1.28695	31.6194
1080	108.929	34.287	0.101577	0.152154	0.408574	38.7805	4.62246e+06	5.68682	34.3607
1082	108.934	34.2871	0.209939	0.15431	0.315534	55.9286	3.80719e+06	7.19263	33.8446
1084	108.934	34.2888	0.249066	0.118789	0.26862	55.9286	4.17223e+06	4.09491	32.867
1086	108.934	34.2899	0.24015	0.0857997	0.401833	70.5714	4253067	5.2797	32.5081
1087	108.935	34.2901	0.180465	0.115705	0.268482	70.5714	4232716	3.71628	33.2601
1089	108.939	34.2868	0.26803	0.00169229	0.263967	24.5455	6.24909e+06	3.96136	35.9637
109	108.992	34.3117	0.377025	0.0521498	0.317998	20			31.575
1094	108.943	34.2874	0.296108	0.148864	0.278598	42.75	4934458	1.451	34.1043
1095	108.943	34.288	0.034523	0.15046	0.215429	48.3	5.23051e+06	1.25231	35.0477
1096	108.944	34.288	0.05761	0.146975	0.271173	48.3	5725725	6.15712	35.5057
1097	108.944	34.2886	0.0536647	0.00282001	0.0939245	48.3	5698697	0.694635	37.1019
11	108.934	34.3115	0.162427	0.190298	0.383605	50.7692	1.44416e+06	3.85783	32.3714
110	108.992	34.3121	0.560307	0.0215359	0.2464	20	295857	1.25015	31.0179
1100	108.946	34.2896	0.0217295	0.0120444	0.184072	55.5652	6.29337e+06	6.8754	36.0321
1102	108.945	34.2884	0.00148249	0.0571418	0.0713372	48.3	6.01766e+06	3.15272	35.6014
1103	108.945	34.289	0.0749798	0.0406222	0.151447	48.3	6.06675e+06	2.57958	36.0218
1105	108.945	34.2891	0.0749798	0.0406222	0.151447	55.5652	6.10739e+06	2.74305	35.516
1107	108.945	34.2901	0.199404	0.101054	0.16406	55.5652	6.23168e+06	3.32476	35.2835
111	108.992	34.3125	0.0780501	0.214976	0.37484	20	319095		31.845
1110	108.952	34.2881	0.125284	0.10094	0.318892	6.125	4992551	0.537375	38.2025
112	108.992	34.313	0.458316	0.0181041	0.215254	20	345713		32.4568
113	108.918	34.3101	0.0757585	0.385511	0.34433	17.25	1.73593e+06	1.49771	33.3285
1134	108.964	34.2886	0.449104	0.128823	0.235641	8	791999	1.41785	33.9779
114	108.918	34.3108	0.0591736	0.396434	0.359837	12	1.35864e+06	1.47492	33.5711
115	108.918	34.3106	0.065434	0.340729	0.399309	11.3571	1.98304e+06	1.75083	33.6839
1153	108.966	34.2879	0.439818	0.11757	0.401128	8.4	869262	1.04916	32.2005
1154	108.965	34.2883	0.398615	0.223386	0.208779	8	759708	1.16639	32.8909
1225	108.952	34.2865	0.156369	0.207994	0.319528	18.7895	6499923	1.93027	36.5619
1227	108.954	34.2871	0.191973	0.129416	0.282296	6.125	5512755	0.75316	38.4862
1398	108.967	34.2814	0.155494	0.232419	0.359955	29.5	3.40838e+06	2.19879	35.7518
1399	108.967	34.2823	0.319236	0.0419707	0.282656	19.0588	3.42228e+06	1.9724	36.0868
14	108.938	34.3115	0.25319	0.107568	0.302907	65.28	2.02163e+06	4.72676	31.8006
1400	108.969	34.2828	0.156528	0.177256	0.317481	19.6	2.01529e+06	1.11375	34.0599
1401	108.97	34.2815	0.286766	0.0471787	0.295271	18	1.52504e+06	1.23307	32.5867
1402	108.971	34.2829	0.200418	0.0827012	0.315565	10	1.48182e+06	0.703505	36.6542
1403	108.972	34.2818	0.116337	0.145918	0.383626	11	1.29974e+06	0.869426	35.5706
1404	108.98	34.2807	0.00545645	0.148765	0.378399	39.2727	1.7227e+06	0.940743	34.2547
1405	108.976	34.2809	0.0859628	0.17832	0.404614	17.5556	1.9418e+06	0.526953	36.8969
1407	108.986	34.2809	0.141076	0.0282702	0.20642	25.7143	2.42351e+06	1.86161	35.8133
1409	108.991	34.28	0.0280261	0.0909519	0.257323	34.7143	2.30151e+06	3.06208	33.578
1410	108.991	34.281	0.134901	0.0965176	0.317944	96	2.13464e+06	3.01512	30.6931
1411	108.991	34.2817	0.0764484	0.104318	0.30946	96	2333471	2.29106	32.1697
1412	108.891	34.2782	0.0872126	0.157599	0.248481	17.4194	3.61e+06	1.12929	34.3265
1413	108.887	34.2771	0.12661	0.275244	0.24397	62.5714	2.8687e+06	2.83069	36.4628
1415	108.918	34.279	0.101818	0.0814881	0.379537	31.8261	5033538	1.09486	36.0526
1417	108.917	34.2803	0.0235939	0.0789022	0.212037	17.2174	5.96513e+06	1.3859	37.7992
1418	108.918	34.2802	0.0643849	0.128495	0.231579	17.2174	5.99628e+06	1.30647	37.6967
1419	108.925	34.2794	0.213148	0.0491271	0.237594	49.1613	4.15621e+06	5.88853	35.516
1420	108.923	34.2782	0.414805	0.118272	0.24472	49.1613	4.16307e+06	1.83897	34.3299
1421	108.928	34.2785	0.27832	0.144032	0.251764	23.6667	3667239	2.09986	35.0682
1422	108.928	34.2779	0.189508	0.298537	0.342403	23.6667	3.97163e+06	1.72649	35.1605
1423	108.932	34.2783	0.223378	0.175671	0.305774	19.875	3.35482e+06	1.79298	33.5643
1424	108.928	34.2791	0.106382	0.140025	0.327288	23.6667	3.41233e+06	6.58697	37.2147
1426	108.929	34.2801	0.197388	0.171357	0.341281	23.6667	3960533	18.9598	35.7176
1427	108.929	34.2806	0.110086	0.256191	0.353462	33.1837	4.48592e+06	6.56222	33.9847
1429	108.941	34.279	0.158494	0.305776	0.327868	40.5882	4466991	1.72939	34.4256
1430	108.941	34.2785	0.215084	0.26728	0.417816	20.8696	4.4215e+06	1.01927	33.5575
1431	108.937	34.2784	0.102345	0.287504	0.420372	14.7692	4810939	1.59085	33.284
1432	108.942	34.2786	0.098527	0.260791	0.392028	40.5882	4.1034e+06	1.76877	35.6185
1677	108.944	34.2738	0.271668	0.0724826	0.155613	52.08	4.44714e+06	1.78253	36.3842
1678	108.951	34.2752	0.240716	0.0805268	0.344926	17.1429	5.94791e+06	2.07418	38.6674
1679	108.95	34.2742	0.143853	0.16608	0.375024	17.1429	6776104	1.33774	37.6557
168	108.991	34.3093	0.0270028	0.139859	0.278592		1.63903e+06	1.08534	33.5814
1680	108.95	34.2754	0.0559077	0.119537	0.243765	34.3729	6.53019e+06	2.82145	37.8129
1681	108.951	34.2756	0.0627694	0.0384631	0.161666	37.5918	5.93583e+06	2.43578	38.8964
1682	108.95	34.2758	0.174393	0.10217	0.292296	34.3729	6341439	5.0525	37.6147
1683	108.951	34.276	0.0490036	0.0436258	0.145702	37.5918	5.85263e+06	2.45557	38.7221
1687	108.955	34.2752	0.127674	0.0177665	0.302258	16.625	6.92618e+06	1.579	37.2489
1688	108.953	34.2752	0.220593	0.0338187	0.34164	34.9565	5584583	1.94605	37.2592
1689	108.952	34.2755	0.0737667	0.0683169	0.320127	34.9565	5575397	3.8197	37.7821
169	108.991	34.3108	0.263438	0.12674	0.289322		517756	1.27854	32.8704
1690	108.954	34.2756	0.0714898	0.0147343	0.161058	34.9565	6347991	5.29643	37.2421
1691	108.952	34.2758	0.0283198	0.0442657	0.16959	37.5918	5619918	4.26103	37.748
1692	108.953	34.276	0.00875473	0.0182266	0.110046	34.9565	5.86509e+06	3.7233	37.4814
1693	108.954	34.276	0.050427	0.0317225	0.273334	34.9565	6460705	5.65979	37.4027
1694	108.955	34.276	0.000301838	0.0189824	0.136301	33.3214	7023035	2.46132	38.3529
1695	108.957	34.2747	0.0702372	0.0152774	0.174201	48.2553	6990687	3.45681	37.9223
1696	108.956	34.2749	0.194696	0.0259256	0.292831	16.625	7256005	3.02217	37.5771
1697	108.956	34.2752	0.15055	0.0260954	0.294253	48.2553	7.21897e+06	5.99762	37.4062
1698	108.956	34.274	0.281616	0.0347514	0.359803	16.625	6.79405e+06	2.54831	35.6595
1699	108.956	34.2756	0.190376	0.0402379	0.288769	33.3214	7226428	19.1002	37.2181
17	108.94	34.3121	0.18439	0.100273	0.295389	102	1.36721e+06	5.09693	31.8313
170	108.991	34.3109	0.0310373	0.181996	0.304803		830927	1.26841	30.97
1700	108.958	34.2742	0.305581	0.0447283	0.317938	48.2553	6722413	3.67813	35.8065
1701	108.958	34.2749	0.423555	0.0515466	0.188527	48.2553	6828484	3.52555	35.1126
1702	108.958	34.275	0.172048	0.065598	0.397077	48.2553	6828127	3.83886	35.1366
1703	108.959	34.2752	0.175819	0.00728035	0.345339	38.9455	7469579	1.66392	36.3671
1704	108.957	34.2752	0.194528	0.00896072	0.310985	48.2553	6871350	3.8326	36.2338
1705	108.961	34.2737	0.30732	0.028419	0.326625	38.9455	8956400	8.24243	36.8695
1706	108.961	34.2735	0.146884	0.00713825	0.20241	38.9455	9188005	4.23446	36.4901
1707	108.96	34.2743	0.275667	0.0126944	0.27523	38.9455	9080472	6.70701	37.1498
1708	108.96	34.275	0.243587	0.0093503	0.247904	38.9455	8727795	4.6534	36.7123
1709	108.961	34.2752	0.131117	0.0544052	0.28447	46.0714	8911287	2.09302	37.789
171	108.921	34.3085	0.237414	0.122162	0.360169	12.9474	2.42353e+06	0.897041	31.1238
1710	108.963	34.2737	0.0803108	0.0093193	0.0849738	51.0882	9223461	2.65903	37.0712
1711	108.963	34.2743	0.123812	0.018816	0.131162	40.3636	8402968	2.90158	38.6913
1712	108.962	34.2746	0.204008	0.00421524	0.30382	46.0714	9135858	3.15529	38.3393
1713	108.963	34.2751	0.232446	0.0274553	0.315307	46.0714	7671358	6.11836	37.7616
1714	108.962	34.2752	0.227872	0.0100765	0.389559	46.0714	8475708	2.52835	37.6317
1715	108.962	34.2752	0.098114	0.00977612	0.314352	46.0714	8731774	2.71892	37.7035
1716	108.965	34.2736	0.105074	0.0079174	0.199646	40.3636	7.17528e+06	2.14526	37.5497
1717	108.964	34.2741	0.090013	0.0190568	0.221742	40.3636	7.28877e+06	2.20433	39.0707
1718	108.965	34.2742	0.0788336	0.0186877	0.194081	40.3636	6413539	3.79736	37.8607
1719	108.964	34.2747	0.140691	0.0240059	0.310887	40.3636	7.16492e+06	2.41771	38.6537
172	108.919	34.3062	0.172841	0.159595	0.32476	18	1.59688e+06	6.06059	30.1155
1720	108.965	34.2751	0.305344	0.0341463	0.315786	23.2	6.03324e+06	3.26863	37.1942
1721	108.966	34.2742	0.21172	0.0313482	0.306479	23.2	5.42689e+06	1.02007	36.5345
1722	108.97	34.2738	0.089365	0.210624	0.408226	34.08	6.53398e+06	0.965739	35.7552
1729	108.98	34.2725	0.0779862	0.0789161	0.322212	10.5	1.50626e+06	0.690331	38.1239
173	108.933	34.3069	0.395372	0.0947909	0.397257	33.1765	2.664e+06	1.63826	32.2518
1732	108.991	34.2741	0.0312314	0.0821919	0.247664	36.8889	3.24319e+06		35.5809
1733	108.991	34.2725	0.039463	0.164888	0.206479	52.875	2.9676e+06	1.74929	34.3368
1734	108.89	34.2713	0.378692	0.0822735	0.321813	15.7895	3.42448e+06	2.53645	35.6424
1735	108.892	34.2713	0.424723	0.0764508	0.285609	18.4615	3.88517e+06	2.10086
1736	108.89	34.2715	0.393727	0.0844707	0.216977	15.7895	3.28341e+06	2.64071	36.972
1737	108.902	34.2714	0.512374	0.00119686	0.326071	29.5556	3417585	3.23773	34.2171
1739	108.905	34.2714	0.402359	0.0478287	0.37094	41.6842	2.99239e+06	2.57438	32.6756
1740	108.904	34.2714	0.422779	0.0627542	0.351422	15.1304	2.91127e+06	1.84418	33.39
1741	108.908	34.2711	0.277422	0.136024	0.3767	54.5106	4771374	2.06615	32.8875
1615	108.915	34.275	0.115278	0.190578	0.348741	33.1304	5069659	1.57076	36.5858
1616	108.917	34.275	0.0528154	0.037292	0.32972	57.913	3483154	4.26296	32.3851
1617	108.916	34.2732	0.0489845	0.0471387	0.14046	33.1304	3.82934e+06	3.841	33.4823
1618	108.918	34.2734	0.104659	0.0715904	0.214541	106	1.98674e+06	3.35929	34.3197
1619	108.921	34.2732	0.275362	0.0134463	0.313335	35.375	4.12282e+06	2.93507	35.7586
1620	108.921	34.2739	0.113528	0.00847626	0.25395	35.375	4.65561e+06	2.1921	36.3329
1621	108.921	34.2743	0.381393	0.00647831	0.340944	36.1538	3.917e+06	1.13433	34.2821
1622	108.921	34.2748	0.200329	0.0639553	0.297236	36.1538	4450674	2.13497	35.827
1623	108.921	34.2753	0.132036	0.102878	0.349503	36.1538	3.94697e+06	1.72538	34.4701
1624	108.921	34.2759	0.113436	0.0394154	0.300935	36.1538	4141771	1.69688	35.2459
1626	108.923	34.275	0.288647	0.019309	0.244836	36.1538	5.94178e+06	3.62019	34.3265
1627	108.923	34.2754	0.17801	0.00533295	0.275323	36.1538	5572419	2.88097	34.306
1628	108.923	34.2742	0.257547	0.0259104	0.248403	46.5263	6.40568e+06	2.83748	36.0457
1629	108.924	34.2752	0.289542	0.0533624	0.23278	33.5294	5929402	3.13847	34.9281
1630	108.923	34.2734	0.211905	0.0462441	0.171278	46.5263	6.63033e+06	3.27683	35.7484
1631	108.922	34.2738	0.00959253	0.0319986	0.108488	35.375	6.05646e+06	3.01088	36.0184
1634	108.922	34.2751	0.049129	0.02108	0.164466	36.1538	4.86126e+06	3.78442	35.3314
1780	108.935	34.2727	0.203404	0.0050025	0.235819	32.449	7160031	3.1651	35.0682
1781	108.933	34.2728	0.138088	0.0133843	0.300866	43.2381	7603093	5.09048	34.0018
1782	108.934	34.2731	0.0298548	0.0177898	0.260475	43.2381	7828497	2.80132	34.9793
1783	108.934	34.2732	0.0710344	0.0256114	0.333046	32.449	7.86578e+06	1.66748	35.8031
1785	108.937	34.2726	0.127122	0.00633192	0.363922	52.7547	7.43254e+06	2.46713	34.118
1786	108.936	34.2727	0.160223	0.0138688	0.341512	32.449	7.13873e+06	2.52279	35.6629
1787	108.938	34.271	0.17616	0.0444846	0.295344	49.7778	8067186	3.11054	33.7523
1788	108.938	34.2714	0.0944247	0.110701	0.420014	49.7778	7779482	11.5786	33.3045
1789	108.94	34.2715	0.12399	0.0451684	0.308189	53.55	6.3717e+06	4.0491	35.5638
179	108.938	34.3073	0.103621	0.102281	0.342731	51.6774	4049073	2.93391	32.4705
1790	108.938	34.272	0.15207	0.0303278	0.384512	49.7778	7.51812e+06	13.1127	33.4549
1791	108.94	34.2726	0.129331	0.0759063	0.3216	53.55	5449458	4.92982	35.7176
1793	108.942	34.2715	0.102447	0.25702	0.318597	43.8462	4237745	2.00662	35.3519
1794	108.943	34.2712	0.107677	0.252681	0.385722	43.8462	4.18846e+06	2.68526	36.4388
1795	108.944	34.2715	0.263772	0.170929	0.238564	52.08	4377424	3.74895	36.6063
1796	108.943	34.2716	0.0904679	0.302871	0.397189	43.8462	4.04633e+06	2.07498	35.8714
1797	108.942	34.272	0.1136	0.241953	0.261748	43.8462	3.97872e+06	1.91979	35.68
1798	108.942	34.2728	0.192668	0.12532	0.325012	64	4.03255e+06	3.73665	36.2132
1799	108.947	34.2732	0.191242	0.0231309	0.229234	36.5217	6477216	2.16606	38.4008
18	108.941	34.3114	0.270339	0.282768	0.307744	16.6154	1.44772e+06	1.86481	32.0979
180	108.937	34.308	0.171696	0.126177	0.265547	51.6774	3.32268e+06	7.30912	30.9905
1800	108.943	34.2732	0.310078	0.00382853	0.254985	52.08	3.99161e+06	5.29681	35.8988
1801	108.947	34.2711	0.255289	0.0413346	0.259815	46.65	6666745	3.17845	35.2664
227	108.987	34.3075	0.172498	0.108942	0.266535	11.28	3.70552e+06	1.13342	35.8407
2270	108.896	34.2649	0.163964	0.0800104	0.380191	33.1765	4.57742e+06	3.53504	36.1996
2271	108.897	34.265	0.17786	0.0124879	0.36939	59.6571	4526606	2.67834	36.2611
2272	108.899	34.2648	0.260821	0.00286484	0.313473	40.9412	4.08983e+06	12.9989	35.0374
2274	108.903	34.2645	0.24964	0.0033145	0.310897	48.1132	4886523	6.10214	36.7225
2276	108.907	34.2649	0.245592	0.00719643	0.323365	36.5714	5478495	2.82869	31.7937
2277	108.905	34.2637	0.285534	0.00467396	0.345573	54.1765	4583727	3.84932	32.409
2278	108.908	34.2645	0.0504827	0.0381923	0.18677	36.5714	6.40346e+06	4.27818	35.5843
2279	108.909	34.2651	0.104926	0.0831723	0.333867	36.5714	7.12663e+06	2.57708	37.2284
228	108.984	34.308	0.325196	0.0272298	0.310926	12	4.12256e+06	0.567683	33.9642
2280	108.911	34.2644	0.0193934	0.00855064	0.139205	48.6923	7.34273e+06	4.82973	34.4906
1812	108.95	34.2724	0.200019	0.0263081	0.282299	39.4615	6718975	5.56871	33.8753
1813	108.954	34.2716	0.419379	0.0353737	0.266838	8.11765	3.5432e+06	1.10612	33.4242
1814	108.954	34.2716	0.338124	0.121029	0.327895	8.11765	3592323	1.04786	33.1097
1815	108.953	34.2718	0.56111	0.00308323	0.338736	8.11765	3.53729e+06	1.15524	32.761
1816	108.954	34.2718	0.52837	0.0028739	0.304381	8.11765	3525776	0.994803	32.761
1818	108.954	34.2719	0.265989	0.114774	0.348173	8.11765	3.57615e+06	0.940648	32.4808
182	108.938	34.3088	0.0346069	0.0476851	0.329158	51.6774	3285886	2.98962	31.0862
183	108.94	34.3073	0.222418	0.0265341	0.286798	37.9091	4526775	2.03399	32.9456
1830	108.952	34.2703	0.205357	0.043395	0.31405	30.7826	4810177	3.05832	36.3739
1831	108.953	34.2715	0.451518	0.0832052	0.296783	8.11765	4.01749e+06	1.62797	34.911
1832	108.956	34.2711	0.32515	0.0847139	0.393276	23.8235	4.5804e+06	2.5465	33.9266
1833	108.956	34.2715	0.389225	0.0977254	0.353051	23.8235	4.51299e+06	1.40192	33.4173
1834	108.957	34.2715	0.282134	0.142022	0.286518	36.8	4.84007e+06	3.85658	36.2782
1835	108.955	34.2718	0.436603	0.0589175	0.334445	23.8235	4422415	0.942849	33.0482
1838	108.956	34.2724	0.206795	0.0620055	0.363003	23.8235	5.28145e+06	2.06798	35.2562
1839	108.957	34.2734	0.0314689	0.0273275	0.35103	36.8	6.30283e+06	1.983	36.5824
184	108.941	34.3087	0.128022	0.0577378	0.293631	70.4348	3.39936e+06	2.97373	31.4143
1840	108.955	34.2716	0.453375	0.0557642	0.324166	23.8235	4.09773e+06	0.926851	32.7576
1841	108.954	34.2709	0.195356	0.221678	0.298046	23.8235	3.69761e+06	1.54285	34.4188
1842	108.954	34.2716	0.194303	0.245358	0.387217	23.8235	3.65742e+06	0.986125	32.9354
1843	108.954	34.2717	0.185324	0.27744	0.409334	23.8235	3.72825e+06	0.93274	32.9354
1844	108.955	34.2717	0.41943	0.103472	0.362032	23.8235	3.8046e+06	0.863647	32.8055
1845	108.955	34.2719	0.40983	0.00986385	0.334593	23.8235	4.04882e+06	0.678439	32.4329
185	108.939	34.308	0.0858507	0.0425291	0.264236	70.4348	4.06283e+06	2.02513	31.992
1851	108.958	34.2711	0.0682092	0.257161	0.336105	37.0625	4.11206e+06	3.02651	36.5106
1852	108.959	34.2715	0.119316	0.169884	0.36108	68.7273	4.59898e+06	10.394	36.1961
1853	108.958	34.2719	0.0378447	0.221463	0.365159	36.8	4814449	3.80921	37.0096
1854	108.958	34.2728	0.0875831	0.152352	0.325119	36.8	5.66793e+06	2.35751	36.8148
1855	108.957	34.2724	0.0960574	0.0340743	0.304985	36.8	5.37436e+06	4.13344	38.2367
1856	108.959	34.2734	0.189515	0.00733805	0.337082	38.9455	7025541	2.08792	34.5316
1857	108.958	34.2734	0.204067	0.0602984	0.311878	36.8	6115734	2.2225	36.7567
1858	108.958	34.2734	0.101161	0.118152	0.378602	36.8	6149711	2.65279	36.0731
186	108.943	34.3077	0.105739	0.0521736	0.334515	61.0435	2.89647e+06	15.7379	29.6472
1860	108.961	34.2726	0.155487	0.028347	0.296583	38.9455	7454019	101.308	35.41
1861	108.961	34.2715	0.305817	0.0402961	0.239695	51.0882	6.57422e+06	14.6191	35.2596
1862	108.961	34.2727	0.124986	0.016705	0.20117	51.0882	8522991	7.36787	35.5775
1863	108.963	34.273	0.0577588	0.0145359	0.191859	51.0882	8.37071e+06	4.86152	36.8866
1864	108.962	34.2733	0.106713	0.00114203	0.282112	51.0882	9336694	3.22009	36.62
1865	108.963	34.2733	0.139956	0.0002141	0.194708	51.0882	9080761	4.42893	36.8456
1866	108.963	34.2733	0.0624375	0.00381231	0.201825	51.0882	8575853	6.57038	37.0267
1867	108.962	34.2707	0.193331	0.00874615	0.306813	58.2857	5552160	2.74854	37.5736
1868	108.962	34.2725	0.316192	0.0181317	0.337965	51.0882	8.30978e+06	7.84693	35.7552
1869	108.963	34.2716	0.312534	0.038167	0.327202	52.2162	6370749	5.33243	35.3006
187	108.951	34.3059	0.224802	0.204827	0.40018	12.375	2.27153e+06	1.18525	34.7914
1870	108.965	34.2724	0.151533	0.0183496	0.226493	25.0909	5.36903e+06	3.01783	38.0522
1871	108.965	34.273	0.269006	0.0151811	0.177439	40.3636	6911875	3.78862	37.0712
1872	108.965	34.2733	0.301738	0.00235319	0.249605	40.3636	7.0788e+06	3.24756	37.1908
1873	108.964	34.2722	0.163513	7.62939e-06	0.200902	52.2162	6361547	2.43162	37.0131
1874	108.964	34.2708	0.338427	0.0173721	0.248585	52.2162	4.62507e+06	4.23766	35.9637
1875	108.965	34.2716	0.378736	0.0254459	0.378195	52.2162	4625719	5.76751	36.3739
1876	108.965	34.2733	0.240727	0.00355864	0.333152	40.3636	5976454	2.48583	38.1376
1877	108.964	34.2732	0.182408	0.0153189	0.227671	40.3636	7.48977e+06	2.42183	37.225
1878	108.967	34.2707	0.2225	0.0850539	0.269433	14.8	2.85598e+06	0.820244	34.87
1879	108.968	34.2703	0.0623097	0.177667	0.35833	14.8	2708717	1.1616	33.5096
188	108.951	34.3068	0.166934	0.130692	0.344533	11.3077	2305480	0.61622	34.6581
1880	108.969	34.2715	0.163767	0.16337	0.361576	37.7143	3.44195e+06	2.40164	35.1195
1881	108.967	34.2715	0.072793	0.311188	0.321415	25.0909	3183504	0.835595	35.909
1882	108.966	34.2716	0.103663	0.0866966	0.275306	25.0909	3.65626e+06	0.828011	37.1874
1883	108.966	34.2718	0.0845814	0.0393944	0.277139	25.0909	4.00446e+06	1.51839	37.536
1884	108.968	34.272	0.00590944	0.084342	0.26995	25.0909	3.3269e+06	1.25339	36.8217
1885	108.969	34.2724	0.0200071	0.0201983	0.395019	37.7143	3.95465e+06	1.87649	33.8412
1886	108.966	34.2725	0.0919209	0.0626545	0.228593	25.0909	4.48584e+06	1.00403	37.7309
1887	108.971	34.2714	0.19749	0.0521722	0.317054	34.08	4.31409e+06	5.43223	34.3231
1888	108.971	34.2719	0.0881481	0.0551224	0.249768	34.08	4300508	5.01706	34.6136
1889	108.972	34.2713	0.241596	0.082901	0.336493	43.2273	4279326	3.44026	37.3822
189	108.95	34.3067	0.117388	0.253012	0.410056	12.7059	2.76859e+06	0.345499	35.7791
1890	108.973	34.2728	0.161258	0.010242	0.315969	32.4	3.80822e+06	2.33515	38.1444
1892	108.888	34.2706	0.411325	0.0437284	0.341185	36	3501330	1.70322	33.1712
1893	108.886	34.2696	0.232938	0.197504	0.324588	24.5	3.89973e+06	2.82382	35.9808
1894	108.888	34.2713	0.434169	0.0333009	0.323203	36	2.69343e+06	2.44367	36.5072
1895	108.89	34.2695	0.372095	0.0494699	0.348197	27	5.24696e+06	2.98114
1896	108.892	34.2707	0.458282	0.0633945	0.305068	18.4615	4150442	2.48324
1897	108.89	34.271	0.314263	0.19486	0.237226	27	3803022	1.97608	34.9862
1898	108.895	34.2699	0.186209	0.165368	0.250289	34.1538	2.68037e+06	11.4881
1899	108.895	34.2707	0.410643	0.0697665	0.334723	34.1538	2260082	6.24343
19	108.942	34.3114	0.161387	0.263463	0.279733	16.6154	1.35286e+06	1.53835	32.1287
190	108.954	34.3069	0.225446	0.0669398	0.316264	14	1.49169e+06	0.7437	35.2938
1900	108.895	34.271	0.567118	0.0350103	0.337239	34.1538	2.4894e+06	0.913647
1901	108.895	34.2713	0.453102	0.0139604	0.322803	47.1429	2.21978e+06	1.23002
1902	108.896	34.2703	0.300289	0.0754128	0.331701	47.1429	2.49127e+06	4.82581	33.7796
1903	108.896	34.2707	0.312871	0.146113	0.409831	47.1429	2336437	3.62136	33.0071
1904	108.896	34.2692	0.33356	0.0249453	0.328587	65.3333	3.20291e+06	5.91431	38.7187
1905	108.898	34.2707	0.38755	0.0375986	0.387884	43.8182	3.01039e+06	3.53944	29.8147
1906	108.896	34.271	0.338155	0.124372	0.374414	47.1429	2.26991e+06	2.55228	32.2347
1907	108.898	34.2713	0.497858	0.00700426	0.362209	47.1429	2805120	1.46154	32.3235
1908	108.9	34.2707	0.480144	0.0187545	0.37824	29.5556	3.84902e+06	1.71754	30.2454
1909	108.9	34.2711	0.479634	0.038898	0.355776	43.8182	3.51585e+06	1.85051	30.7444
191	108.956	34.3062	0.221807	0.199013	0.373051	6	1.61416e+06	0.905805	35.3724
1910	108.901	34.2696	0.222806	0.0172215	0.248762	35.1818	4.3485e+06	2.96682	33.5643
1911	108.903	34.2707	0.466456	0.00938845	0.392723	66.75	3369784	4.01958	32.6312
1912	108.905	34.2691	0.352703	0.0206151	0.402514	61.4545	3.96235e+06	16.7074	32.8738
1913	108.905	34.2707	0.168029	0.259939	0.424654	41.6842	3.29391e+06	2.78277	32.2347
1914	108.905	34.2707	0.383251	0.112127	0.318188	41.6842	3.37904e+06	3.17556	31.7561
1915	108.907	34.2707	0.454626	0.0369539	0.275982	41.6842	4.10696e+06	1.90987	32.0843
1916	108.906	34.2711	0.233201	0.243542	0.365425	41.6842	3.35044e+06	3.14235	31.8518
1917	108.905	34.271	0.222119	0.169197	0.370671	41.6842	3.17127e+06	2.76094	31.951
1918	108.905	34.2714	0.155499	0.196318	0.322091	41.6842	3.19121e+06	2.78583	32.1219
1919	108.908	34.2678	0.0473399	0.165198	0.301431	32.4444	6.64696e+06	2.37803	34.8939
192	108.957	34.307	0.280859	0.0782614	0.353681	10.3636	2006290	0.640945	34.8084
1920	108.911	34.2708	0.456076	0.0113916	0.33078	64.5	4779488	13.7987	31.5066
1921	108.908	34.2708	0.341012	0.0374832	0.305507	54.5106	4970557	2.48651	32.4295
1922	108.913	34.2697	0.158067	0.0775867	0.267167	46	4334911	1.98011	31.5613
1923	108.913	34.2708	0.247302	0.0916882	0.281999	46	3.71646e+06	2.35969	30.2454
1924	108.915	34.2708	0.296611	0.0168405	0.342874	43.0435	3.75611e+06	2.42267	30.4846
1925	108.918	34.2706	0	0.0280094	0.287952	86.6667	2510690	2.53961	34.7367
1926	108.918	34.2695	0.0247188	0.073669	0.300968	86.6667	3.06833e+06	3.10049	35.7347
1927	108.917	34.2708	0.161482	0.203002	0.344426	86.6667	2.4714e+06	4.04173	34.0291
1928	108.918	34.2708	0.155529	0.238358	0.38974	14.3571	2.49882e+06	1.74153	35.5536
1929	108.921	34.2691	0.308015	0.0556388	0.275441	29.8571	4813183	1.63058	35.6698
193	108.956	34.3078	0.333482	0.033113	0.180358	12.3	2.1519e+06	0.877456	34.7538
1930	108.922	34.2697	0.219504	0.0165348	0.243514	29.8571	6.91283e+06	3.46722	36.5824
1933	108.921	34.2704	0.232029	0.0304432	0.297132	29.8571	4972220	0.950687	34.6854
1935	108.92	34.2711	0.229531	0.22759	0.297257	14.3571	4489825	0.917884	34.453
1936	108.92	34.2711	0.102134	0.351895	0.351731	14.3571	4142402	0.986502	34.7503
1937	108.919	34.2712	0.175248	0.274086	0.251796	14.3571	3.17898e+06	1.84057	33.889
1938	108.921	34.2712	0.20189	0.0799909	0.306455	14.3571	4.87371e+06	1.01811	35.3519
1939	108.922	34.2712	0.393134	0.070055	0.324553	29.8571	6282632	2.05108	36.0799
1941	108.924	34.2701	0.304057	0.0151477	0.0926032	47.7736	7.63023e+06	2.42986	36.2509
1942	108.924	34.2712	0.255709	0.0566988	0.334959	47.7736	7.31923e+06	20.7761	35.0511
1944	108.925	34.269	0.058352	0.0468421	0.208171	29.1429	7.72157e+06	1.8882	35.3929
1947	108.926	34.2701	0.18079	0.0312963	0.250998	23.7209	6.77053e+06	2.20661	37.7958
1948	108.925	34.2708	0.448391	0.0411434	0.276881	47.7736	6917875	1.95805	34.9622
1949	108.925	34.2713	0.440547	0.0462832	0.308267	47.7736	7001516	5.38284	35.2972
195	108.958	34.307	0.182242	0.151538	0.324257	10.3636	1.81262e+06	1.18119	35.1639
1950	108.925	34.2713	0.401075	0.0753155	0.258352	23.7209	6.71153e+06	2.8007	35.598
1951	108.926	34.2712	0.336178	0.0566072	0.325976	23.7209	6545146	2.3335	35.9911
1952	108.928	34.2687	0.270065	0.0228844	0.253115	35.5312	7.37583e+06	4.45479	36.9379
1953	108.929	34.2695	0.0659218	0.0446234	0.229605	35.5312	7608873	3.97266	36.7943
1955	108.928	34.2702	0.175014	0.0475292	0.25397	31.9	7.02518e+06	1.31847	37.8095
1956	108.927	34.2711	0.228424	0.103007	0.29185	31.9	6741299	2.27683	35.5125
1957	108.931	34.2688	0.0904055	0.00042057	0.0624881	29.0943	7.79319e+06	2.86637	36.3842
1959	108.931	34.2705	0.0524883	0.0481386	0.0980096	29.0943	7.32679e+06	2.38098	35.0853
1960	108.931	34.2713	0.212441	0.131008	0.30178	47.7818	7.31098e+06	2.94892	35.3758
1965	108.933	34.2695	0.0408869	0.00862265	0.14688	37.4062	7272460	2.63223	35.0545
1967	108.938	34.2695	0.188433	0.0504313	0.150845	39.225	8981017	3.31915	34.993
1970	108.943	34.2691	0.302165	0.101942	0.211002	53.6667	5385387	3.97103	35.933
1971	108.944	34.2697	0.0627151	0.0901175	0.325325	46.2273	5.4995e+06	2.49508	38.3564
1972	108.943	34.2702	0.14487	0.108554	0.288285	43.8462	4.7657e+06	7.60439	38.4657
1973	108.947	34.2688	0.0428615	0.0593715	0.25574	48.7742	7.07403e+06	2.74928	36.5927
1975	108.946	34.2695	0.0619769	0.0263662	0.341385	48.7742	7257353	3.46845	36.3295
1976	108.946	34.2699	0.103621	0.0171313	0.342931	48.7742	6.89175e+06	3.59625	36.4696
1978	108.946	34.2703	0.0986943	0.0237155	0.297163	46.65	7.03243e+06	3.64088	36.7465
1979	108.945	34.2693	0.114898	0.0466175	0.391975	46.2273	6.69395e+06	3.95753	37.3105
1980	108.945	34.2699	0.179012	0.0404229	0.390835	46.2273	6.47151e+06	3.29853	37.331
1988	108.953	34.2692	0.160481	0.124222	0.361196	30.7826	4.09604e+06	3.11253	38.4384
1989	108.953	34.2685	0.129722	0.0730767	0.326395	40	3.67107e+06	2.75117	39.6483
199	108.961	34.3071	0.225688	0.196275	0.35245	9.42857	1.41728e+06	0.55352	36.7635
1990	108.954	34.2698	0.158587	0.0582485	0.346388	30.7826	3805830	1.71383	37.8471
1991	108.952	34.2685	0.0951185	0.0792351	0.290241	41.4194	3.86707e+06	3.61517	37.225
2197	108.955	34.2674	0.386056	0.020287	0.207464	40	3.90394e+06	3.40078	34.1454
2198	108.955	34.2677	0.467955	0.0161901	0.325805	40	3.86857e+06	7.65594	34.3914
2199	108.956	34.2678	0.287366	0.109695	0.334035	40	3.8978e+06	15.88	33.9642
22	108.941	34.312	0.348053	0.145302	0.209969	13	1189283	2.18865	31.8074
2200	108.956	34.2676	0.352688	0.0280104	0.345902	40	3913220	7.68065	33.5164
2201	108.956	34.2682	0.281764	0.0294981	0.345566	40	3.97267e+06	15.4808	33.7762
2202	108.956	34.2666	0.310901	0.031229	0.351624	58.2	4262543	4.03281	32.7166
2203	108.956	34.2686	0.195807	0.0328927	0.349678	40	4.05753e+06	3.67309	33.8617
2204	108.954	34.2665	0.519489	0.0282898	0.298138	58.2	4.1586e+06	4.04075	33.055
2205	108.955	34.2668	0.499406	0.0358863	0.302868	58.2	4.03378e+06	2.93927	33.5848
2206	108.955	34.2677	0.319872	0.045114	0.255929	40	3.73334e+06	3.61701	35.2186
2207	108.955	34.2679	0.190625	0.0302525	0.185098	40	3704235	4.00475	35.827
2208	108.955	34.2679	0.329776	0.0342488	0.207587	40	3.80234e+06	6.29934	35.2664
2209	108.958	34.2666	0.187993	0.0409555	0.290987	73.0909	3.02342e+06	4.6698	34.2308
2210	108.958	34.2674	0.0647011	0.113982	0.31813	73.0909	2.75407e+06	5.08654	34.1283
2211	108.959	34.2674	0.0950661	0.0370665	0.16587	69.2308	2.51086e+06	4.70349	36.0799
2212	108.958	34.268	0.325175	0.0516396	0.320161	73.0909	2852854	4.8692	35.8783
2213	108.958	34.2688	0.0977726	0.0908494	0.368443	37.0625	3.00903e+06	3.95361	36.6644
2215	108.958	34.2686	0.0731139	0.0280085	0.335421	73.0909	3.44526e+06	5.76881	35.9671
2218	108.961	34.2674	0.0650806	0.0778828	0.217952	79.2	3.72119e+06	3.16487	36.4628
222	108.983	34.3075	0.11511	0.108606	0.332632	10.25	3431806	0.631187	35.0648
2220	108.963	34.2675	0.0825014	0.0222454	0.284621	79.2	5.33079e+06	5.72758	36.3158
2221	108.962	34.2666	0.17311	0.0147905	0.329854	79.2	4.95884e+06	3.49511	35.4134
2222	108.962	34.2681	0.119548	0.00906134	0.358912	79.2	4.43495e+06	8.17745	34.3333
2223	108.963	34.2688	0.150426	0.00947094	0.243677	60.8889	4661081	5.34541	35.6151
2224	108.965	34.2668	0.0695815	0.0365343	0.194379	54.5085	5733399	2.24796	37.1874
2225	108.966	34.2676	0.246497	0.064805	0.267463	21.4839	4.70437e+06	2.28439	34.9041
2226	108.965	34.2676	0.20294	0.118701	0.272124	60.8889	5.23749e+06	5.64953	36.6337
2227	108.966	34.2688	0.317416	0.0421653	0.220936	60.8889	3.68552e+06	2.13632	34.1693
2228	108.965	34.2682	0.224738	0.0114846	0.204222	60.8889	4741081	4.52734	35.3451
2229	108.966	34.267	0.252926	0.0726299	0.227731	21.4839	4667731	1.34952	34.4632
2230	108.967	34.2682	0.204699	0.0262008	0.281673	21.4839	3777136	1.67938	34.1966
2231	108.97	34.2681	0.0567265	0.0154228	0.248668	44.7541	7.24544e+06	7.25661	36.5106
2232	108.97	34.2684	0.101765	0.0405412	0.315823	44.7541	7067291	5.11196	36.8593
2233	108.972	34.2684	0.0375252	0.0231838	0.293022	58.35	6.31904e+06	3.30248	34.6649
2234	108.97	34.2669	0.085465	0.00719929	0.324111	44.7541	7.02372e+06	3.62762	36.0457
2235	108.971	34.2677	0.267973	2.52724e-05	0.261462	44.7541	7.35755e+06	4.26192	36.3431
2236	108.973	34.2676	0.170215	0.0153728	0.208491	58.35	6.65743e+06	4.77368	35.7928
2237	108.972	34.2669	0.250778	0.0979581	0.270755	44.7541	7013909	2.96172	36.6576
2238	108.975	34.2671	0.116683	0.141376	0.333403	30.2105	7.40613e+06	5.277	36.0936
2239	108.975	34.2684	0.0299511	0.0591226	0.251031	30.2105	5862618	6.07434	35.4032
2240	108.978	34.269	0.0653329	0.109392	0.200274	34.5	4219196	6.86765	36.9652
2241	108.978	34.2685	0.109562	0.0425963	0.331886	34.5	4745852	7.45924	35.7313
2242	108.976	34.2661	0.0273623	0.0824161	0.215567	41.662	8411570	1.89322	36.3534
2243	108.977	34.2685	0.0413208	0.0845675	0.228489	34.5	5.52418e+06	2.58631	34.1419
2244	108.976	34.2675	0.059763	0.0561242	0.20247	30.2105	7.2032e+06	2.21547	35.4339
2245	108.976	34.2667	0.159369	0.00606728	0.128149	30.2105	7.96712e+06	2.48185	37.5019
2246	108.977	34.2678	0.239053	0.00871849	0.198444	30.2105	6383508	1.41654	35.868
2247	108.977	34.2667	0.124798	0.000350952	0.169181	60.1277	7162999	2.39471	36.3534
2248	108.98	34.2685	0.157806	0.0247622	0.235145	56.25	4.60707e+06	3.15584	38.1068
2249	108.98	34.2667	0.063591	0.0399165	0.260154	56.25	5384338	4.2244	36.1449
2250	108.978	34.2657	0.0886641	0.000204086	0.297601	60.1277	7446340	2.35545	34.6102
2252	108.982	34.2685	0.287084	0.0213895	0.235096	29.4545	5152796	2.50794	35.4681
2253	108.983	34.2671	0.392999	0.00771809	0.273224	38	5.4605e+06	1.99827	34.1693
2255	108.991	34.268	0.16133	0.016778	0.156529	56.2105	3.68492e+06		32.7781
2256	108.988	34.2679	0.176178	0.0389056	0.218683	50.7692	4609058	4.68265	32.7576
2257	108.991	34.2668	0.286918	0.066361	0.339374	41.0769	3860087	2.80486	33.1849
2258	108.887	34.2657	0.340371	0.0894055	0.374954	45.8571	3.7492e+06	4.93428	35.909
2259	108.885	34.2647	0.348945	0.0816364	0.314028	39.6	4.14144e+06	21.9493	33.807
226	108.984	34.3052	0.244037	0.0488839	0.240932	11.5385	3.69903e+06	0.969614	34.2445
2260	108.892	34.2649	0.233744	0.0150681	0.345758	54.7059	4.26957e+06	54.6534	33.6497
2261	108.89	34.2653	0.204615	0.0331335	0.28092	76.75	3.74881e+06	2.30654	36.8353
2263	108.89	34.2643	0.272675	0.0470333	0.374778	76.75	4.14263e+06	3.13709	36.8148
2268	108.894	34.2649	0.345614	0.059732	0.354694	33.1765	4.37133e+06	2.52839	35.6117
2269	108.896	34.263	0.268828	0.119953	0.265602	28.3636	4459303	11.7782	36.4115
2296	108.923	34.2643	0.210452	0.0127501	0.309316	39.75	5.59744e+06	3.122	38.0419
2297	108.926	34.2646	0.136586	0.0151339	0.139121	46.4789	9602831	133.716	36.3021
2298	108.927	34.2647	0.0682173	0.00303888	0.160268	46.4789	9882650	6.81881	36.767
23	108.942	34.3121	0.390909	0.143206	0.29945	13	1.05045e+06	1.87171	31.6946
230	108.991	34.3069	0.145368	0.0856137	0.281462	10.7143	2.12753e+06	4.21458	33.5677
2300	108.926	34.2653	0.00375271	0.0266695	0.131341	46.4789	9394054	3.88985	36.8934
2301	108.927	34.2647	0.0135384	0.0205746	0.126212	46.4789	10493429	3.44294	37.1327
2302	108.928	34.2639	0.0624619	0.00597334	0.198442	26.6327	10404351	2.20159	37.7343
2303	108.928	34.2653	0.0606356	0	0.219664	35.2258	10468247	3.4247	36.0355
2304	108.929	34.2647	0.146395	0.00435066	0.145791	25.5789	10573957	8.02067	37.0267
2305	108.927	34.2632	0.101113	0.0158739	0.215534	61.0769	8567907	4.58438	37.0062
2306	108.926	34.2636	0.317888	0.0243406	0.262054	46.4789	8286814	3.99923	34.2889
2307	108.926	34.2646	0.101725	0.0092454	0.13369	46.4789	9276103	175.303	36.1859
2308	108.927	34.2661	0.0624537	0.0518336	0.191379	46.4789	9022290	3.22452	37.2797
231	108.991	34.3078	0.081749	0.197311	0.329693	10.7143	2.08257e+06	0.905498	35.2664
2353	108.943	34.266	0.173098	0.166064	0.368632	58.9259	4.16028e+06	3.45632	34.3163
2354	108.944	34.266	0.298963	0.0559511	0.306163	54.6	4.62247e+06	2.89853	34.4974
2355	108.947	34.2642	0.0217648	0.0098505	0.257429	56	6734858	6.48812	37.1771
2356	108.947	34.2644	0.198738	0.0254598	0.184783	56	6329373	7.43153	37.1908
2358	108.947	34.2659	0.385423	0.0354333	0.255255	40.3636	5596362	2.15471	34.1624
2359	108.945	34.2642	0.22457	0.0119801	0.158883	54.6	6198572	8.33786	35.9774
236	108.927	34.305	0.225471	0.19405	0.36236	9.6	1.92452e+06	0.398914	36.702
2360	108.946	34.2645	0.164339	0.0184369	0.188202	56	6675810	4.65629	36.3158
2361	108.946	34.266	0.354633	0.027215	0.256634	40.3636	5939620	3.01031	35.0511
2362	108.945	34.2652	0.207084	0.0439229	0.198697	54.6	5795381	4.13538	35.9364
2363	108.949	34.2651	0.381907	0.0618906	0.274543	83.4762	4100894	8.6901	33.4891
2364	108.948	34.2658	0.381884	0.114274	0.261813	40.3636	4921912	2.55779	34.6478
2365	108.95	34.266	0.17881	0.281372	0.339463	39.7895	2.89593e+06	5.52854	34.0428
2367	108.952	34.2659	0.34244	0.0955954	0.221068	39.7895	3.83886e+06	1.6049	33.5677
2368	108.951	34.2659	0.214855	0.156831	0.417791	39.7895	3.45139e+06	1.64456	33.6668
2369	108.95	34.2643	0.348757	0.0916758	0.377069	83.4762	4.0778e+06	5.74205	34.2787
237	108.926	34.3062	0.182426	0.119846	0.33973	16	1.91349e+06	0.952154	34.2445
2370	108.95	34.2651	0.470117	0.0356555	0.249567	39.7895	3.62679e+06	2.85204	33.7249
2371	108.951	34.2663	0.293948	0.0863051	0.379138	39.7895	3.22057e+06	1.38218	34.7401
2372	108.952	34.2659	0.311741	0.0808926	0.287663	39.7895	4199794	1.44795	33.6634
2373	108.953	34.2659	0.345738	0.046351	0.291796	46.9333	4.50228e+06	2.39206	33.7967
2374	108.952	34.2645	0.124466	0.0531931	0.214958	46.9333	5.28384e+06	4.5038	36.0457
2375	108.957	34.2658	0.378643	0.0432773	0.32493	39.0909	4351418	2.03122	32.7816
2377	108.956	34.2646	0.223009	0.0315757	0.347417	35.8261	6399971	2.31247	35.9876
2378	108.955	34.2659	0.23735	0.0379114	0.283632	58.2	4.81458e+06	6.18122	33.3182
2379	108.954	34.2661	0.234584	0.163418	0.35521	58.2	4421995	4.16169	32.908
238	108.928	34.3065	0.342129	0.0180516	0.382094	9.29032	2.45021e+06	2.96458	36.8558
2380	108.958	34.2644	0.198462	0.0195532	0.294548	39.0909	5526378	4.42555	36.7191
2381	108.959	34.2646	0.122159	0.0337858	0.109749	45.6667	5192397	1.29896	38.828
2382	108.958	34.2652	0.37785	0.0426908	0.204092	39.0909	4.48729e+06	4.79905	37.7514
2413	108.972	34.2648	0.225581	0.0417743	0.287014	70.5714	6.59559e+06	9.85941	33.1575
2414	108.972	34.266	0.283205	0.0936265	0.314476	70.5714	6662434	4.41082	35.4886
2415	108.975	34.2651	0.130177	0.193681	0.37574	41.662	8221824	3.79801	35.9466
2416	108.975	34.2644	0.166164	0.0805593	0.337507	41.662	8.28684e+06	3.15353	35.9466
2417	108.975	34.2631	0.122284	0.140548	0.355861	55.6596	7.318e+06	16.5923	33.8104
2418	108.975	34.2655	0.214956	0.154865	0.24957	41.662	8463300	1.61399	35.5228
2419	108.974	34.2642	0.23032	0.0462461	0.222453	76.8814	7747224	7.33861	34.7606
242	108.934	34.3053	0.209547	0.0948248	0.347976	6	2879939	2.17198	32.7337
2420	108.976	34.2646	0.0971985	0.0407453	0.238513	41.662	8.31513e+06	74.2576	36.015
2421	108.976	34.265	0.0955071	0.0544004	0.231838	41.662	8471161	3.54018	34.9315
2422	108.977	34.2647	0.21024	0.0187864	0.25113	41.662	8.07685e+06	41.6065	36.2064
2423	108.978	34.2648	0.228111	0.0105033	0.314801	60.1277	7413400	4.84519	34.1214
2424	108.976	34.2636	0.26467	0.0108962	0.171261	58.623	7877673	2.26522	37.119
2425	108.979	34.2651	0.193636	0.00103521	0.310669	59.8605	6.40301e+06	2.42387	34.2137
2426	108.979	34.2635	0.209231	0.00745153	0.163714	58.623	7.51767e+06	5.32033	35.8338
2427	108.981	34.2654	0.234538	0.00383854	0.300435	59.8605	5513937	2.44982	35.6561
2428	108.982	34.2657	0.223443	0.0149536	0.362279	50.1818	5.22588e+06	8.04852	33.6053
2429	108.982	34.2639	0.301869	0.0420437	0.325336	52.6154	6199191	5.94016	35.5638
243	108.943	34.3052	0.22853	0.0515103	0.273021	61.4118	2583431	3.67101	30.0779
2430	108.98	34.2643	0.318236	0	0.217693	59.8605	6570238	7.64338	36.4662
2431	108.985	34.2656	0.277167	0.0140405	0.310723	47.52	6.08114e+06	3.2719	33.9437
2432	108.983	34.2643	0.421649	0.0194321	0.381756	52.6154	6189359	6.02345	34.2069
2433	108.987	34.2656	0.0839701	0.00540638	0.185459	47.6923	5.55214e+06	3.39578	35.0409
2434	108.99	34.2656	0.302867	0.0559964	0.176543	55.7727	4685371	3.94769	34.8597
2435	108.991	34.2636	0.115793	0.215129	0.347122	21.75	3560584	4.77282	33.2772
2437	108.885	34.2623	0.213644	0.19602	0.332481	45.9231	4285402	12.9006	35.2835
2438	108.89	34.2625	0.134701	0.0381603	0.35071	46.186	5.16446e+06	3.63345	34.7777
244	108.944	34.3065	0.0158691	0.0665526	0.346418	16.7143	2.0982e+06	0.641396	31.5647
2442	108.906	34.2628	0.154647	0.038487	0.219384	54.1765	4.54838e+06	2.06136	32.4979
2443	108.905	34.2619	0.167356	0.0270376	0.358855	72	3902146	2.64735	34.3949
2446	108.909	34.2635	0.00246096	0	0.206451	36.5714	6.40485e+06	0.779608	35.3724
2447	108.909	34.264	0.0150695	0.0358906	0.218845	36.5714	6.69947e+06	1.07162	36.2577
245	108.946	34.3052	0.168796	0.0906053	0.338771	8.11765	2206774	0.773247	34.0804
2453	108.909	34.2637	0.00455761	0.0171266	0.227738	48.6923	6.77783e+06	1.77271	35.2733
2455	108.915	34.2621	0.00352097	0.00523281	0.0673113	67.5385	6.1538e+06	1.77428	36.0321
2456	108.916	34.2633	0.0165286	0.0507498	0.111979	48.2609	5398973	2.39423	34.2992
2457	108.918	34.2622	0.146614	0.0927114	0.252956	48.2609	2.57256e+06	2.76797	35.1229
2459	108.921	34.2619	0.190032	0.126921	0.327277	22.1739	2.55685e+06	1.63539	34.1932
2471	108.925	34.2617	0.144428	0.00797176	0.27667	61.0769	5800856	3.75657	35.5467
2472	108.925	34.2625	0.197928	0.0316248	0.237653	40.875	6298034	3.59992	33.8036
2473	108.928	34.2619	0.0124578	0.0523028	0.336102	53.0323	7072307	4.9057	36.6884
2474	108.928	34.2628	0.0869074	0.00439262	0.142197	26.6327	8779270	4.50021	37.225
2479	108.932	34.2617	0.0650611	0.0604172	0.1269	28.4615	6526036	2.17463	36.3773
248	108.951	34.3053	0.206395	0.185551	0.362601	12.375	1.85111e+06	4.10798	34.4427
2481	108.935	34.2619	0.00776911	0.0170751	0.236046	36.72	5052184	2.46652	35.7347
2482	108.934	34.2617	0.0193782	0.0101905	0.282553	36.72	5233262	2.83378	36.2167
2484	108.934	34.263	0.0585523	0.00731182	0.132165	36.72	6895877	2.12384	36.7089
2485	108.936	34.2615	0.167069	0.0597539	0.197581	33.4839	4541669	3.39821	35.2596
2487	108.938	34.2616	0.0983529	0.264703	0.241061	24.8	4.78699e+06	1.65556	35.4066
2488	108.939	34.2621	0.123224	0.0969791	0.153204	24.8	5025401	0.99777	36.9755
2489	108.939	34.262	0.0958581	0.157272	0.255953	24.8	4.80369e+06	0.802018	36.1996
249	108.951	34.3041	0.519114	0.0369902	0.258478	12.375	1605252	2.072	33.9676
2495	108.941	34.2625	0.0126157	0.106618	0.275334	24.8	4.29285e+06	1.67457	37.4472
2496	108.942	34.262	0.0287814	0.238683	0.291761	25.7143	3.66512e+06	1.78388	36.8182
2497	108.943	34.2623	0.0303593	0.117127	0.280859	37.7778	3.9205e+06	2.65254	36.5209
2499	108.944	34.2628	0.125749	0.0049305	0.208732	37.7778	4671292	2.77078	35.7279
25	108.943	34.3114	0.517742	0.0453482	0.247261	16.8	1.02766e+06	1.29142	31.0623
250	108.951	34.3041	0.10673	0.170345	0.390298	12.375	1.71644e+06	1.5236	34.2445
2500	108.944	34.2634	0.120396	0.0513897	0.318924	37.7778	5475192	1.71959	37.642
2501	108.942	34.2629	0.141093	0.12505	0.327152	63	4.09966e+06	2.64463	35.7655
2502	108.943	34.2634	0.05967	0.0198226	0.296389	63	4478657	4.77445	36.9105
2503	108.946	34.2622	0.0101399	0.0184011	0.184375	37.7778	5375246	2.74566	36.1312
2504	108.948	34.2626	0.00873136	0.0229778	0.260993	53.0323	5722604	4.33357	37.9735
2505	108.946	34.2629	0.0242152	0.094913	0.230719	56	6243860	5.202	36.0731
2506	108.948	34.2633	0.056818	0.00279903	0.286318	56	6.09733e+06	5.13052	37.184
2507	108.947	34.2639	0.0321574	0.020875	0.281237	56	6457856	9.47388	36.8319
2508	108.945	34.2633	0.13052	0.0618596	0.271301	56	6.2965e+06	2.89235	36.1312
2509	108.945	34.2637	0.158928	0.0612359	0.233427	54.6	6.18423e+06	2.93747	36.3636
2510	108.946	34.2639	0.00715971	0.00883961	0.290458	56	6.81936e+06	4.19625	36.8353
2511	108.949	34.2638	0.0374346	0.0174532	0.329106	83.4762	4965863	6.67752	34.9657
2512	108.951	34.2616	0.226692	0.0564027	0.339993	54.4	4.60628e+06	36.5454	35.41
2513	108.954	34.2621	0.159801	0.0195279	0.162949	49.8182	6.38836e+06	2.36167	37.2181
2514	108.951	34.2627	0.0456934	0.010963	0.255856	59.4783	4.90191e+06	73.0629	35.2596
2515	108.952	34.2633	0.163811	0.0213509	0.309756	59.4783	5.46735e+06	9.67223	36.5653
2516	108.949	34.2617	0.28445	0.095211	0.354346	53.0323	4124881	3.51333	36.1893
2517	108.95	34.2628	0.30782	0.0243578	0.390406	53.0323	4415610	2.17622	35.8509
2518	108.95	34.2633	0.211053	0.0287256	0.415025	59.4783	4.42695e+06	3.08523	35.304
2519	108.95	34.2636	0.291757	0.0566173	0.278784	59.4783	4.40809e+06	2.4017	34.224
2520	108.954	34.2633	0.0899601	0.0082798	0.269326	49.8182	6.81313e+06	6.0883	36.5175
2522	108.955	34.2633	0.133698	0.00210953	0.346462	35.8261	7.58104e+06	4.52944	36.2303
2523	108.957	34.2634	0.161748	0.0641069	0.343328	43.8462	6.85844e+06	2.3416	37.2626
2524	108.956	34.2627	0.257667	0.0497537	0.320289	35.8261	7632211	3.41002	36.9789
2525	108.956	34.2616	0.222845	0.176776	0.297235	54.1091	7.13661e+06	3.77944	37.3583
2526	108.958	34.2622	0.143847	0.205586	0.270076	43.8462	5.94176e+06	2.9305	37.8471
2527	108.959	34.2633	0.269473	0.0225048	0.182999	45.6667	5981324	3.07156	35.5023
2528	108.958	34.2633	0.283443	0.100554	0.358938	43.8462	6145035	2.88575	34.3128
2529	108.958	34.2637	0.354201	0.0105686	0.203505	39.0909	6.01057e+06	3.06557	34.8905
253	108.952	34.3052	0.19036	0.151646	0.367756	14	1.29111e+06	3.39684	34.5726
2531	108.96	34.2636	0.134651	0.0131788	0.175169	45.6667	5.91268e+06	2.44931	36.4081
2535	108.96	34.2633	0.128476	0.0326538	0.296919	45.6667	6.04657e+06	2.79213	35.0204
2536	108.96	34.2622	0.0268598	0.0155277	0.295321	38.5946	6.00463e+06	2.9543	36.4833
2537	108.961	34.2626	0.00882626	0.00500488	0.1985	45.6667	6258973	4.55701	36.1688
2538	108.961	34.2632	0.00525665	0.0114942	0.210174	52.2273	6.43141e+06	3.5522	36.4081
2539	108.962	34.2616	0.116198	0.0826459	0.300303	52.2273	6065817	2.5037	35.3075
254	108.954	34.3053	0.330101	0.161396	0.385321	6	802651	1.06722	35.8988
2540	108.962	34.2627	0.135489	0.00430727	0.313064	52.2273	6468815	2.32427	36.89
2541	108.962	34.2632	0.338643	0.0121908	0.3297	52.2273	6.60326e+06	2.67913	37.56
2542	108.963	34.2633	0.202018	0.0274868	0.191252	52.2273	6.67365e+06	1.97113	37.3788
2543	108.963	34.2622	0.109197	0.0225043	0.156743	52.2273	6178982	3.712	36.35
2545	108.966	34.2621	0.0796542	0.106319	0.172115	22.5455	4.95318e+06	2.16916	36.62
2546	108.964	34.2616	0.00134802	0.0196357	0.222881	47.6129	5795200	2.24982	35.3211
2547	108.965	34.2622	0.0386567	0.015389	0.192208	52.5246	5.72723e+06	7.45625	36.6063
2548	108.965	34.2633	0.141876	0.0766354	0.268968	52.5246	6.00831e+06	13.8588	37.372
255	108.956	34.3043	0.108673	0.259046	0.378334	6	865426	0.982347	35.181
2550	108.967	34.2619	0.408377	0.0209694	0.347797	22.5455	4462998	0.820693	34.9144
2551	108.967	34.2627	0.293492	0.00624371	0.29582	22.5455	4561131	0.816865	33.6873
2553	108.97	34.2633	0.0476375	0.0468001	0.240719	83.8	5333440	8.48917	32.8875
2554	108.971	34.2627	0.0668883	0.0324082	0.291893	58.9787	5518492	4.89682	31.7903
2555	108.969	34.2621	0.0979323	0.0246563	0.235694	86.5263	4.51483e+06	4.72093	31.804
2556	108.971	34.2616	0.165772	0.00690985	0.219518	58.9787	5.62074e+06	6.26875	33.6668
2557	108.972	34.2631	0.151545	0.0439386	0.2275	58.9787	6165717	1.9049	35.7894
2558	108.973	34.2622	0.0121622	0.0321622	0.236082	58.9787	6207804	3.83234	34.1488
2559	108.973	34.2639	0.0549994	0.108946	0.341403	76.8814	7.03437e+06	17.9262	33.0345
256	108.956	34.3048	0.313828	0.131706	0.355068	6	1084538	1.04153	34.5042
2560	108.974	34.2618	0.0421386	0.00983715	0.207589	80.5116	6.22648e+06	25.0081	32.7918
2561	108.973	34.2613	0.198985	0.000594616	0.331531	80.5116	5.9892e+06	2.87165	33.2704
2562	108.973	34.263	0.176015	0.0154762	0.187003	76.8814	6.94206e+06	2.70279	34.5042
2563	108.978	34.2618	0.109786	0.00882149	0.211512	70.9091	6697621	3.5437	35.6971
2564	108.976	34.2618	0.0702438	0.0155129	0.141147	55.6596	6.17938e+06	2.67288	33.0926
2565	108.977	34.2628	0.198355	0.0158486	0.188918	58.623	7360167	4.88529	35.5912
2566	108.976	34.2623	0.0276122	0.022213	0.308625	55.6596	6712381	4.47071	34.4359
2567	108.98	34.2621	0.0645261	0.0080409	0.202329	51.7241	6941304	5.24272	34.8939
2568	108.98	34.2628	0.103481	0.000971794	0.212053	51.7241	6958418	3.54901	36.4764
2569	108.98	34.2616	0.095952	0.108811	0.220807	51.7241	6070144	2.46787	31.1546
257	108.956	34.3048	0.395028	0.140275	0.314683	6	1.24865e+06	0.982795	34.7538
2570	108.985	34.2629	0.127103	0.0304027	0.297564	36.7755	6227701	1.9133	35.1844
2571	108.983	34.262	0.469019	0.0305333	0.316971	36.7755	5953206	2.12424	32.3099
2572	108.888	34.2605	0.321332	0.12369	0.388115	42.6429	4.63503e+06	6.54897	30.7718
2573	108.885	34.2596	0.140086	0.170088	0.314567	46	4.5104e+06	4.43522	35.1571
2574	108.888	34.2614	0.258462	0.0923991	0.404874	42.6429	4.43985e+06	4.10137	34.4598
2575	108.89	34.2607	0.197697	0.140563	0.408789	44.5263	5737216	1.97744	31.2127
2576	108.89	34.2593	0.3926	0.0289025	0.332793	44.5263	5974826	5.53946	32.2073
2577	108.89	34.2612	0.255818	0.106848	0.390466	46.186	5650361	4.69375	32.7884
2578	108.893	34.2595	0.319183	0.0617561	0.339384	24	6533315	2.61613	34.9178
2579	108.893	34.2608	0.300159	0.0665851	0.345647	44.4255	5.50131e+06	9.21498	35.3382
258	108.955	34.3051	0.185602	0.225307	0.39605	6	1.01971e+06	1.05557	35.4032
2580	108.892	34.261	0.416498	0.0312119	0.40048	44.4255	5.94624e+06	101.052	35.099
2581	108.895	34.261	0.393972	0.0719428	0.358029	18.72	4740833	1.26668	37.6967
2582	108.896	34.2583	0.139728	0.152311	0.353664	41.3878	6383101	5.87147	34.2992
2583	108.901	34.2609	0.393902	0.0811281	0.398463	28	4.2059e+06	1.69706	34.3402
2584	108.896	34.261	0.240431	0.151854	0.32626	35.8605	5098714	3.76431	36.1278
2585	108.897	34.261	0.159916	0.13918	0.330002	35.8605	5.16115e+06	3.24775	36.1654
2586	108.904	34.2597	0.0174146	0.107001	0.150853	33.3158	4.74242e+06	1.54278	37.0951
2587	108.905	34.2609	0.199804	0.122884	0.371079	72	3.98613e+06	2.62272	35.6493
2588	108.905	34.2596	0.396979	0.087399	0.256216	56.8571	4866676	1.98067	36.097
2589	108.906	34.2609	0.213584	0.0694132	0.391047	72	4432182	3.27625	34.2581
259	108.956	34.3051	0.447598	0.0777121	0.37983	6	1.2628e+06	1.10387	34.8153
2590	108.905	34.261	0.127162	0.153058	0.370088	72	4.14662e+06	2.83958	35.7962
2591	108.91	34.2609	0.302957	0.0128479	0.316082	44.3077	4856474	3.13179	34.1454
2592	108.908	34.2613	0.184085	0.110915	0.32051	41.3333	4.79077e+06	1.92744	34.0155
2593	108.912	34.2609	0.161077	0.105341	0.325792	44.3077	5.82219e+06	2.11837	33.9232
2594	108.911	34.2612	0.11693	0.0025692	0.18585	44.3077	5.82613e+06	3.30767	34.9212
2596	108.914	34.2609	0.308565	0.0895486	0.307272	67.5385	6.43151e+06	3.30532	32.8704
2597	108.912	34.2598	0.144863	0.206045	0.238606	31.7455	6.07313e+06	2.24845	31.8177
2598	108.912	34.2609	0.38932	0.0199642	0.275362	31.7455	6150447	1.80267	34.3333
2599	108.913	34.2613	0.34556	0.0603075	0.337749	40.1455	6388934	3.34082	34.1932
26	108.944	34.3115	0.0659113	0.0374985	0.333138	16.8	859348	1.29469	31.0213
260	108.956	34.3055	0.330505	0.177765	0.336811	6	1.4898e+06	1.22173	35.0204
2601	108.915	34.2609	0.339405	0.0566545	0.329156	67.5385	5872709	3.01448	34.9383
2602	108.916	34.2609	0.0245533	0.0897059	0.282493	67.5385	4.78632e+06	3.90383	35.2801
2603	108.915	34.26	0.0175481	0.0422063	0.122732	67.5385	6.14143e+06	14.5805	34.4154
2604	108.919	34.2602	0.047473	0.216708	0.246732	24.8571	2.8569e+06	3.57127	34.993
2605	108.919	34.2608	0.0616026	0.357931	0.405018	24.8571	2524941	2.16178	34.7469
2606	108.919	34.261	0.0277038	0.346948	0.414906	24.8571	2624985	3.03903	35.3622
2607	108.919	34.261	0.021853	0.316276	0.360379	24.8571	2.62231e+06	3.01032	35.3622
2608	108.919	34.2611	0.059391	0.360425	0.300262	24.8571	2.40677e+06	1.95449	35.5194
2609	108.918	34.2609	0.107731	0.223523	0.23527	48.2609	3162287	2.87557	35.0956
261	108.955	34.3055	0.187956	0.275383	0.380675	6	1.21968e+06	1.07198	35.7586
2610	108.921	34.2599	0.1643	0.0364642	0.369178	43.1053	3.52395e+06	2.31782	34.4974
2611	108.92	34.2602	0.127349	0.155644	0.365437	24.8571	3.14052e+06	1.76128	34.7572
2612	108.921	34.2603	0.0833058	0.0466838	0.285025	43.1053	3324584	2.1241	35.1229
2613	108.921	34.2605	0.209663	0.150491	0.363918	43.1053	3726917	2.26086	35.1913
2614	108.92	34.2604	0.353762	0.109644	0.343008	24.8571	2705337	1.64426	33.6839
2615	108.92	34.2606	0.288422	0.174575	0.297757	24.8571	2753224	1.33492	34.6683
2616	108.919	34.2609	0.214637	0.187925	0.388096	24.8571	2448335	1.85753	34.5965
2619	108.921	34.261	0.26967	0.182825	0.35621	22.1739	3546352	1.71198	34.8426
262	108.956	34.3055	0.223638	0.307748	0.372184	6	1355745	1.12188	35.4203
2623	108.919	34.2611	0.19395	0.176749	0.359392	24.8571	2.35979e+06	1.82815	34.5965
2625	108.92	34.2614	0.345617	0.129412	0.303866	24.8571	2.26321e+06	1.31006	34.2479
2628	108.921	34.2612	0.286187	0.196496	0.396427	22.1739	3.29184e+06	1.4965	34.4051
263	108.956	34.3043	0.2418	0.247739	0.407763	6	1.11827e+06	0.834548	34.993
2631	108.921	34.2615	0.102498	0.10552	0.269028	22.1739	2608902	1.46442	34.5487
2632	108.921	34.2616	0.228373	0.12228	0.32799	22.1739	2.93221e+06	1.53069	34.8324
2633	108.922	34.2601	0.0618553	0.0895591	0.195656	43.1053	4452197	2.50141	35.5296
2634	108.922	34.2608	0.185338	0.261087	0.372854	43.1053	4.07455e+06	1.85662	34.4256
2635	108.922	34.2609	0.229742	0.167867	0.385063	22.1739	4.12062e+06	1.80779	33.6053
2636	108.923	34.261	0.276453	0.104852	0.364437	43.2766	4.86661e+06	2.53279	35.1434
2637	108.922	34.2609	0.221608	0.232141	0.355998	22.1739	3996420	1.81893	34.224
2638	108.922	34.2612	0.294478	0.187822	0.359079	22.1739	3.67451e+06	1.54363	33.7694
2639	108.921	34.2614	0.287563	0.167926	0.399229	22.1739	3392464	1.48089	34.5316
2987	108.976	34.2587	0.00267935	0.0175819	0.242461	90.7273	4.54736e+06	4.21661	35.6288
2988	108.977	34.2591	0.157704	0.113046	0.266986	52	4.04226e+06	2.86303	34.3846
299	108.967	34.3051	0.256639	0.205908	0.322119	6	656894	0.355675	33.4207
3	108.922	34.3115	0.237115	0.0500612	0.33488	17.0769	1.91575e+06	3.03565	30.6077
30	108.944	34.3124	0.226991	0.0955939	0.254349	16.8	616536		31.6878
3007	108.981	34.2587	0.219942	0.0654316	0.266124	75.4286	2.58919e+06	1.35932	32.4158
3011	108.98	34.2589	0.389001	0.0167007	0.293092	75.4286	2.9482e+06	1.46112	33.5164
3012	108.983	34.2576	0.43981	0.0643106	0.347145	49.6	4.35593e+06	3.47405	31.6297
3013	108.983	34.2577	0.221731	0.0767255	0.368939	49.6	4384544	3.47133	31.6297
3014	108.985	34.2577	0.36615	0.0293155	0.337143	28.9831	5824384	2.58573	34.8871
3015	108.983	34.2578	0.461868	0.0583549	0.307517	49.6	4.21743e+06	3.44265	31.7117
3017	108.988	34.2595	0.244898	0.0673676	0.444345	42.8333	5522508	4.62033	32.6175
3019	108.987	34.2575	0.0820608	0.036108	0.299387	42.8333	4.74041e+06	3.54914	35.8441
302	108.98	34.3042	0.132295	0.0343566	0.239612	24.96	3.3238e+06	1.56485	30.7854
3022	108.989	34.2576	0.27137	0.00989914	0.307212	55.5882	4.32492e+06	4.21802	33.5746
3023	108.99	34.2595	0.240245	0.0121441	0.332635	83.027	3.52976e+06	2.34602	31.1067
3024	108.989	34.2587	0.0348005	0.0516706	0.352789	83.027	4.65532e+06	5.03544	30.3138
3025	108.99	34.2577	0.117551	0.0944371	0.387431	108.632	3.75677e+06	10.0974	30.3924
3026	108.992	34.2586	0.27054	0.134951	0.37174	108.632	3.32995e+06	7.54994	33.1575
3027	108.992	34.2565	0.306532	0.0648932	0.279677	56.64	4.49949e+06	5.68154	31.9988
3028	108.892	34.2557	0.242949	0.0198426	0.274894	24.1967	7.72245e+06	1.7989	34.3641
3029	108.89	34.2548	0.19531	0.0422997	0.278675	35.0455	6310229	2.64548	35.786
303	108.991	34.3037	0.115621	0.151104	0.233632	15.6667	2761811	1.84491	32.6346
3030	108.895	34.2557	0.371237	0.0323982	0.244593	49.0667	6.85405e+06	2.18784	36.0526
3031	108.896	34.254	0.301035	0.0885258	0.287111	72.96	4.1976e+06	23.3103	34.2513
3032	108.9	34.2554	0.269338	0.0802341	0.252592	36	5846309	2.88019	33.2088
3033	108.904	34.2543	0.144362	0.126342	0.251501	29	6606931	1.10085	36.1859
3034	108.908	34.2554	0.222535	0.0461164	0.293102	68	5080818	7.97956	35.4442
3035	108.906	34.2554	0.306419	0.0189409	0.309413	67.8	5457359	2.55719	35.3109
3036	108.907	34.256	0.177904	0.0574083	0.326555	67.8	5.03011e+06	3.54521	34.6136
3037	108.905	34.2539	0.0258031	0.0972157	0.232167	50.2105	5679810	3.65609	36.2132
3038	108.908	34.2566	0.339894	0.0198689	0.150597	97.1613	4853746	4.01694	32.9046
3039	108.909	34.2544	0.150636	0.0525136	0.227512	68	5890381	5.12371	35.6185
3040	108.909	34.2554	0.0411963	0.0879464	0.246121	37.375	5.95793e+06	3.63543	33.0721
3041	108.911	34.2554	0.0643229	0.0262675	0.229875	37.375	6437574	3.02766	34.9657
3042	108.911	34.257	0.178765	0.0305319	0.18978	37.375	6071886	4.86283	35.5057
3043	108.91	34.2561	0.0845776	0.0607758	0.207083	37.375	5.84369e+06	2.93799	33.7249
3044	108.913	34.2559	0.184383	0.0165167	0.262828	51.6	6.59399e+06	4.09823	36.6986
3046	108.915	34.2566	0.111395	0.0209498	0.103953	45.9273	6794385	3.59241	36.7635
3047	108.913	34.2543	0.0324826	0.116276	0.279529	56.7907	5889582	4.1971	35.451
3048	108.913	34.2565	0.154186	0.0355139	0.285607	51.6	6739953	3.46491	35.5638
3049	108.913	34.2554	0.179149	0.0300021	0.247435	56.7907	6.42233e+06	4.42657	36.1996
305	108.991	34.305	0.253174	0.0897675	0.23754	20.3077	2.40772e+06	0.886002	32.8773
3050	108.912	34.256	0.174406	0.040031	0.304824	51.6	6510347	3.71037	33.9915
3051	108.912	34.2539	0.0801148	0.026381	0.227262	56.7907	6195514	2.63176	35.3451
3052	108.912	34.2568	0.187908	0.0204835	0.278651	51.6	6.63973e+06	2.13755	34.9212
3054	108.916	34.2558	0.231265	0.103971	0.241363	45.9273	6462759	4.18872	36.0013
3058	108.921	34.2556	0.121208	0.0861182	0.248992	21.1034	4.21153e+06	2.17652	33.8309
3059	108.921	34.2565	0.081821	0.144752	0.310531	51.25	4.8938e+06	6.44293	35.2767
3062	108.923	34.2546	0.138997	0.022769	0.240082	32.5385	4.5678e+06	4.55104	36.1209
3063	108.922	34.2552	0.347448	0.0451741	0.196774	32.5385	4656709	3.93775	34.7606
3064	108.923	34.2556	0.403742	0.0109882	0.187318	55.6364	5298030	3.12311	35.4681
3065	108.923	34.2553	0.227348	0.00330257	0.303869	55.6364	5190552	5.23224	35.5125
3066	108.923	34.2559	0.111619	0.0107441	0.224114	55.6364	5765083	4.91527	35.5399
3067	108.924	34.2563	0.094141	0.0182552	0.168994	55.6364	6.23871e+06	7.99041	35.8988
3068	108.923	34.2564	0.039187	0.0312891	0.185788	51.25	5.81623e+06	3.2997	35.5501
307	108.991	34.3058	0.0785007	0.0842171	0.309729	20.3077	2.18746e+06	3.28455	33.5267
3070	108.922	34.2565	0.0781689	0.0118074	0.218929	51.25	5.38376e+06	6.20269	36.1039
3073	108.925	34.2548	0.100855	0.0243073	0.25859	47.122	5.43494e+06	3.87753	35.933
3074	108.924	34.2566	0.212971	0.0303946	0.16596	55.6364	6.37881e+06	5.09415	36.0902
3075	108.928	34.2551	0.102246	0.0353065	0.303954	54.6122	5863611	2.92758	36.3636
3076	108.928	34.256	0.0949297	0.00985479	0.125561	54.6122	6387199	3.30422	37.56
3077	108.927	34.2561	0.0982847	0.0359979	0.204153	54.6122	6.02574e+06	4.65887	35.516
3079	108.93	34.2558	0.143774	0.0813823	0.316356	54.6122	6.51895e+06	3.2969	38.5751
308	108.992	34.3063	0.138573	0.0784335	0.308499	20.3077	1614053	4.19779	32.2313
3080	108.931	34.2558	0.069262	0.0243077	0.285305	54.8235	6776021	4.12662	36.3431
3081	108.931	34.2548	0.220262	0.0231624	0.389286	44.0488	6.13537e+06	3.70877	35.5536
3082	108.934	34.2553	0.205268	0.0545335	0.309451	45.0698	6.71095e+06	5.9709	35.0887
3083	108.934	34.2564	0.205553	0.0783744	0.312508	89.027	6748735	6.03185	35.7039
3085	108.934	34.2568	0.0789413	0.107452	0.434725	89.027	6.59143e+06	5.27494	35.5809
1033	108.975	34.2923	0.132099	0.0284476	0.285129	13.7647	3.53207e+06	0.844259	30.6931
1034	108.975	34.2908	0.163987	0.0200472	0.333045	16.2	3640683	1.39305	32.8294
1035	108.975	34.2916	0.402038	0.0215321	0.177462	16.2	3387379	1.8122	30.4539
1036	108.976	34.2908	0.229512	0.00797319	0.146372	16.2	3.17727e+06	1.3057	31.6638
1037	108.979	34.2924	0.187845	0.0289321	0.3123	19.4286	2.70965e+06	1.1915	32.7781
1038	108.976	34.2923	0.078042	0.0218735	0.315608	15.1111	2.75694e+06	0.476173	31.1272
1039	108.975	34.2899	0.228292	0.0262465	0.32967	16.2	3260982	0.860117	32.3235
104	108.992	34.3127	0.112726	0.195274	0.346085	20	314233	1.21957	30.8606
1040	108.98	34.2908	0.0106311	0.0662518	0.270981	14.3077	3.50846e+06	1.2434	34.1898
1041	108.981	34.2924	0.0994029	0.0474153	0.354259	12.4	3.67814e+06	1.05928	31.722
1042	108.982	34.2911	0.00433397	0.0464172	0.14936	11.1667	3860232	0.526775	31.9544
1043	108.984	34.2904	0.433261	0.0230312	0.394768	10.3636	3.16175e+06	0.764821	33.1336
1044	108.985	34.2896	0.0934391	0.173965	0.419679	10.3636	2.56165e+06	0.339103	34.682
1045	108.984	34.2906	0.233925	0.0284872	0.395653	10.3636	3330271	1.39284	33.4515
1047	108.986	34.2907	0.444077	0.0180097	0.417132	10.3636	3.14604e+06	0.586218	33.4583
1048	108.983	34.2901	0.401383	0.0197539	0.377341	14.8	3.03132e+06	0.947566	33.5575
1049	108.987	34.2904	0.154334	0.0510683	0.217539	12	2.61253e+06	0.588185	34.0702
105	108.991	34.3127	0.408216	0.0860462	0.384478	20	295582	1.17351	30.659
1050	108.987	34.2912	0.351323	0.0172739	0.403927	12.4286	2.79627e+06	0.697453	32.0535
1051	108.988	34.2905	0.00384665	0.0337276	0.254423	10.875	1.86952e+06	0.274085	36.1893
1052	108.989	34.2917	0.133401	0.147248	0.441265	10.875	1.9519e+06	0.623645	35.451
1053	108.991	34.29	0.0508604	0.277618	0.353748	7.5	854559	0.43287	38.0624
1054	108.991	34.2919	0.00540876	0.285787	0.254121	6	1.20046e+06	0.50013	34.8871
1055	108.99	34.2919	0.0628705	0.306145	0.396632	6	1.32875e+06	0.45931	34.9725
1056	108.887	34.2876	0.0201268	0.359396	0.286344	17.6	2.58135e+06	2.27207	34.6478
1057	108.888	34.2878	0.00183392	0.401649	0.411661	17.6	2.34714e+06	1.62918	33.0994
1058	108.887	34.2882	0.0650668	0.285244	0.310472	15.6	2.57688e+06	1.50142	33.8104
1059	108.888	34.2884	0.564598	0.0403585	0.330152	10.2	2.2548e+06	0.990129	33.513
106	108.991	34.3133	0.561531	0.00566196	0.323592	20	329018	1.15347	31.9305
1060	108.887	34.2889	0.0522518	0.312743	0.352953	10.2	2.49381e+06	2.41356	33.5301
1061	108.888	34.2889	0.394318	0.102962	0.332578	10.2	2.11757e+06	0.595902	34.0907
1062	108.888	34.2879	0.0600839	0.387172	0.348722	17.6	2173146	0.921982	34.0633
1063	108.89	34.288	0.0163021	0.383932	0.393048	23.4	2686371	1.0104	35.6869
1064	108.888	34.2882	0.0837827	0.44155	0.259706	10.2	2.09681e+06	0.704289	33.9813
1065	108.892	34.288	0.00747538	0.322472	0.374509	20.1081	3.43459e+06	1.00615	35.1434
1066	108.895	34.288	0.266406	0.124087	0.262047	52.5	1406956	6.84425	32.1697
1067	108.893	34.2851	0.0782766	0.031116	0.330912	13.8261	2.74093e+06	0.770928	32.5731
1068	108.897	34.2851	0.0895071	0.188179	0.362613	16.7143	1.18635e+06	0.768862	35.6253
1069	108.9	34.288	0.547408	0.0439939	0.321357	16.8	1654179	0.821795	33.3524
107	108.99	34.313	0.198972	0.104545	0.370865	20	274164	1.05488	30.6111
1070	108.904	34.288	0.374393	0.0203309	0.306505	16.8	1.63462e+06	1.78309	30.7307
1071	108.909	34.288	0.454679	0.0244198	0.322639	14.7	2.86342e+06	0.864213	34.4598
1072	108.912	34.288	0.219285	0.0414338	0.363232	36.4	2.59464e+06	1.9037	31.4793
1073	108.915	34.288	0.449561	0.0214872	0.292035	22.6667	1.33459e+06	1.59101	31.8006
1074	108.921	34.288	0.146801	0.146767	0.399185	37.9091	4.2065e+06	2.11825	35.6458
1075	108.918	34.2871	0.00516176	0.193341	0.20184	25.3333	2.91043e+06	1.67452	34.6956
1076	108.924	34.287	0.102985	0.0542588	0.351307	49.75	5116742	4.21774	35.1092
1077	108.926	34.288	0.113798	0.145405	0.376631	73.0435	4291576	4.30507	34.4974
1078	108.928	34.288	0.120184	0.193292	0.392159	38.7805	4492968	3.62542	36.0389
1079	108.932	34.288	0.0753374	0.164197	0.431475	25.4286	3399905	3.71649	32.1868
123	108.933	34.3086	0.284426	0.0837197	0.436054	33.1765	2.29955e+06	1.75488	31.2708
124	108.934	34.3099	0.366263	0.0574231	0.327266	27.6923	1.81877e+06	1.77588	32.7576
125	108.933	34.3102	0.166161	0.180394	0.381578	27.6923	1.71748e+06	1.47559	32.4124
1252	108.964	34.2862	0.490984	0.0642505	0.402595	7.5	1.04623e+06	0.714115	34.1146
1253	108.965	34.2872	0.393655	0.148288	0.3997	7.5	890486	0.888542	31.7527
1254	108.967	34.2856	0.241494	0.245468	0.294473	9.33333	1.29549e+06	0.601581	34.9315
1255	108.967	34.2872	0.118891	0.209806	0.367965	8.4	1.29834e+06	1.20232	33.6908
1256	108.968	34.287	0.0514116	0.0235929	0.274848	10.2222	1.88903e+06	1.83464	36.3295
1257	108.97	34.2869	0.0227809	0.0305343	0.217882	12.7273	2.87675e+06	1.29971	37.4062
1258	108.969	34.2869	0.02353	0.0371151	0.220956	10.2222	2754276	0.730649	39.5595
1259	108.972	34.2861	0.0631094	0.161773	0.348643	13.0909	2.29743e+06	0.865333	32.9593
126	108.933	34.3104	0.106868	0.250699	0.371283	27.6923	1.66049e+06	1.54325	32.0603
1261	108.975	34.2878	0.456233	0.0431685	0.145296	9	2.53314e+06	0.322255	34.7879
1262	108.99	34.2852	0.342149	0.0891566	0.28666	10.9091	1.69004e+06	1.30996	32.5799
1263	108.99	34.286	0.144963	0.13362	0.3186	10.9091	1.03203e+06	0.817464	33.5985
1264	108.991	34.2856	0.0687313	0.288262	0.330861		1.40344e+06	3.76565	31.7903
1265	108.99	34.2862	0.093823	0.315067	0.326428	10.9091	930412	0.715512	33.7181
1266	108.99	34.2862	0.0466199	0.0770345	0.351879		924130	1.122	33.3558
1267	108.991	34.2864	0.057622	0.02601	0.387509		868390	1.67093	32.7986
1268	108.991	34.2866	0.220594	0.110958	0.387064		711525	5.21571	31.5374
1269	108.99	34.2864	0.115383	0.193126	0.388661	10.9091	780989	0.453761	36.015
1270	108.99	34.2865	0.0972185	0.138071	0.349632	10.9091	745914	0.433122	36.015
1272	108.991	34.2868	0.00432158	0.00117779	0.490161		596810	1.45185	35.2254
1273	108.991	34.2873	0.0597963	0.0757318	0.398571		365422	1.28653	39.3852
1275	108.988	34.2854	0.161809	0.210076	0.357839	10.9091	1.74348e+06	0.537728	32.3919
1276	108.89	34.2834	0.0980964	0.166155	0.327258	38	3.34666e+06	2.25527	35.181
1277	108.887	34.2827	0.155818	0.181062	0.375486	28.2	4.30735e+06	2.00532	35.0443
128	108.936	34.3092	0.194044	0.122566	0.344779	52.1538	2.74857e+06	2.56116	31.3699
1281	108.901	34.2831	0.208879	0.162145	0.298833	7.5	2.71523e+06	0.601802	40.4072
1285	108.912	34.2852	0.539153	0.0300488	0.269893	13.3846	3.80465e+06	0.915446	31.4212
1286	108.914	34.2834	0.444305	0.0466108	0.120516	29.0323	4.0976e+06	1.09108	34.224
1287	108.912	34.2828	0.136178	0.0528526	0.132453	29.0323	5.03176e+06	2.29439	34.9793
1288	108.913	34.2833	0.355685	0.0647817	0.15486	29.0323	4.55402e+06	1.08433	34.0326
1289	108.918	34.2833	0.0204692	0.169519	0.295108	46.125	5.12183e+06	1.97073	36.1209
129	108.936	34.3098	0.120916	0.160422	0.391934	65.28	2580240	2.32702	31.9407
1290	108.92	34.2841	0.301395	0.000638485	0.248164	32.2759	6378739	6.06304	35.4544
1291	108.922	34.283	0.251448	0.0201793	0.303825	30.1429	5.55682e+06	2.30221	35.14
1292	108.926	34.2836	0.102991	0.0636287	0.295677	35.4146	6.00328e+06	3.25231	36.6097
1293	108.934	34.2836	0.0523677	0.122742	0.364364	32.25	4879018	1.76616	38.3017
1294	108.936	34.2855	0.152985	0.00754786	0.217777	39.6923	4628262	4.58118	33.9881
1295	108.938	34.2836	0.208592	0.0135322	0.306912	45.7143	5.30042e+06	8.64549	33.66
1297	108.947	34.2841	0.0636864	0.0264273	0.299824	52.2609	7720661	9.87104	35.7039
1298	108.946	34.283	0.196978	0.0225253	0.257288	52.2609	7.24135e+06	6.95378	33.9642
1299	108.95	34.2837	0.243338	0.0645051	0.358109	22.186	7826830	2.19858	36.9447
13	108.936	34.3115	0.250611	0.155956	0.392326	50.7692	1.74361e+06	2.99357	32.0296
130	108.938	34.3099	0.0865006	0.186049	0.337481	65.28	2.81695e+06	6.08997	30.7376
1300	108.948	34.2828	0.095058	0.0590672	0.245551	50.88	8337021	3.90875	36.9105
1301	108.951	34.283	0.128964	0.110289	0.276069	22.186	7.16989e+06	1.43157	37.372
1302	108.951	34.2843	0.144023	0.0637708	0.350936	22.186	6.53437e+06	1.62894	35.5741
1303	108.952	34.2852	0.0785055	0.235938	0.354023	22.186	6541073	2.49579	34.3744
1309	108.962	34.2841	0.105646	0.257853	0.362943	11.8846	3672956	1.50877	38.6879
1313	108.964	34.2831	0.282332	0.220445	0.430681	8.57143	4976786	1.25312	35.8236
1314	108.963	34.2831	0.517281	0.0268192	0.398927	11.8846	5.34597e+06	1.83981	36.4012
1315	108.964	34.2842	0.473205	0.067513	0.365146	8.57143	3340239	0.810111	35.0477
1316	108.965	34.283	0.397106	0.121786	0.254829	19.0588	4046436	1.26502	35.9398
1317	108.967	34.2829	0.0516109	0.342855	0.213675	19.0588	3.12835e+06	1.86485	36.0321
1318	108.967	34.2837	0.176796	0.329195	0.281406	19.0588	2.43425e+06	0.797346	35.2289
1319	108.97	34.284	0.330911	0.147951	0.359047	9.27273	1.62398e+06	0.750666	36.1756
132	108.943	34.3101	0.1893	0.235155	0.297409	16.6154	1.90372e+06	2.02286	30.4881
1320	108.972	34.2835	0.0867114	0.197701	0.353438	11.7	1.68569e+06	0.743645	36.8251
1321	108.973	34.2851	0.169141	0.132077	0.28719	11.7	2139471	0.818924	34.6273
1322	108.972	34.2845	0.0270653	0.135713	0.416273	11.7	2021282	0.657547	36.579
1323	108.983	34.2842	0.114767	0.20497	0.341137	17.2	1.94904e+06	2.44	36.4115
1324	108.984	34.2844	0.294861	0.102723	0.304061	12	2.38711e+06	1.69176	34.2992
1325	108.984	34.2815	0.00116873	0.0737376	0.206917	38.6667	1.7896e+06	3.34135	38.5512
1326	108.981	34.2831	0.0136991	0.168313	0.363808	16.8	1.14303e+06	0.94248	33.4378
1327	108.986	34.2839	0.144471	0.105805	0.392424	13.4286	2568641	1.28485	33.2635
1328	108.991	34.2837	0.154445	0.183156	0.380654	89	2.55979e+06	9.33375	32.2757
133	108.945	34.3106	0.373152	0.128337	0.235136	16.8	1.39918e+06	0.938017	31.0623
1330	108.886	34.2801	0.0649633	0.29025	0.28516	25.5	3.49369e+06	1.90207	35.2049
1331	108.895	34.2821	0.0149364	0.0962963	0.290091	30.4286	2.93008e+06	2.27099	36.8251
1332	108.893	34.2803	0.0318985	0.0755091	0.218035	18.5625	3627751	0.868973	37.4745
1333	108.893	34.2821	0.0476565	0.086545	0.363668	37.2632	2979480	2.7463	35.2733
1334	108.896	34.2799	0.0385451	0.0336266	0.326403	12	4.26536e+06	0.606118	36.9686
1335	108.899	34.2804	0.144106	0.0978007	0.233684	16.4082	4908105	1.92743	38.4999
1336	108.899	34.2821	0.117044	0.15961	0.354175	13.6364	3.2876e+06	2.70366	36.138
1337	108.896	34.282	0.0575719	0.20955	0.40811	34.5455	2.97952e+06	7.06256	36.7635
1338	108.897	34.2821	0.130049	0.143577	0.338614	34.5455	2.97532e+06	4.51085	35.3451
1339	108.9	34.2822	0.153209	0.13168	0.344033	13.6364	3.71612e+06	1.57894	36.972
134	108.949	34.3078	0.120162	0.129369	0.301182	15.7778	3.28208e+06	0.773389	35.3587
1341	108.902	34.2822	0.234581	0.0574617	0.331309	16.95	4.4028e+06	1.449	36.5824
1342	108.903	34.2807	0.183702	0.0402565	0.277236	16.8	5850515	1.35239	38.1308
1343	108.905	34.2822	0.205593	0.0605364	0.239043	21.75	6.20877e+06	2.44786	36.6405
1344	108.906	34.2809	0.203304	0.0933132	0.296662	33.3818	7016425	2.4319	37.454
1345	108.907	34.2822	0.0866981	0.140616	0.353612	33.3818	6894807	2.8952	38.5785
1346	108.909	34.286	0.0965815	0.0403337	0.450137	21.6667	3.49463e+06	1.42084	30.5633
1347	108.909	34.2823	0.229324	0.110351	0.332924	24.8	6.45643e+06	3.03767	36.5687
1348	108.91	34.2809	0.197372	0.116032	0.211999	44.2667	5.78551e+06	3.65646	34.7572
1349	108.911	34.2823	0.197144	0.0520549	0.363224	44.2667	5.54648e+06	4.55598	33.8343
135	108.946	34.309	0.0796924	0.168503	0.341196	17.1429	2.45711e+06	0.861303	35.0306
1350	108.912	34.281	0.40725	0.0711241	0.150024	34	5269453	2.38873	34.8802
1351	108.912	34.2824	0.270744	0.02773	0.354374	29.0323	5.2568e+06	4.90611	34.8187
1352	108.915	34.2824	0.329041	0.0270948	0.181526	50.7273	4.81579e+06	8.51115	34.2889
1353	108.918	34.2812	0.00108242	0.0631099	0.211878	17.2174	6.2906e+06	1.32441	37.1532
1354	108.918	34.2821	0.0869546	0.00891447	0.334627	46.125	6.02213e+06	2.46856	36.7943
1355	108.92	34.2818	0.222424	0.00685787	0.362764	31.8462	6548374	4.72686	34.0086
1356	108.923	34.2818	0.407352	0.0106645	0.357621	43.2632	5024849	2.52657	33.7967
1357	108.927	34.2818	0.291344	0.0122442	0.345396	35.4146	5.78148e+06	1.9128	35.2562
1358	108.925	34.2818	0.191507	0.0581837	0.36012	43.2632	5414219	3.06604	33.8856
1359	108.929	34.2812	0.0790381	0.135674	0.334163	33.1837	5.16954e+06	3.94157	33.6805
136	108.951	34.31	0.181335	0.0599518	0.29465	18.6	2.5221e+06	1.03309	31.2947
1360	108.929	34.2818	0.123113	0.162278	0.366821	33.1837	5588018	4.28032	35.1707
1361	108.93	34.2818	0.31632	0.0115666	0.328461	45.3913	5.30579e+06	1.23213	32.8089
1362	108.932	34.2818	0.244356	0.0162272	0.363367	39.4286	5639080	2.469	34.0326
1365	108.931	34.2814	0.139993	0.0366025	0.2987	34.32	4.87806e+06	3.37641	33.8822
1366	108.933	34.2804	0.0875001	0.0103269	0.152826	39.4286	4.69898e+06	1.19659	36.7396
1367	108.936	34.2818	0.297268	0.0177217	0.343688	56.0526	5600533	2.19473	33.2772
1368	108.934	34.2818	0.293304	0.00848103	0.239233	39.4286	5703143	4.30448	35.058
1369	108.938	34.2818	0.201119	0.0314565	0.342607	56.0526	5.80485e+06	5.89344	32.2757
137	108.949	34.3095	0.109622	0.0275588	0.38255	15.7778	2.90488e+06	0.731309	32.6927
1370	108.939	34.2801	0.0617104	0.0549526	0.329064	33.6667	4898144	2.03101	31.3767
1371	108.941	34.2818	0.309189	0.00981665	0.33233	59.8182	5.21264e+06	2.70187	34.0633
1372	108.939	34.2818	0.157287	0.0648808	0.320277	62.5161	5839501	4.75429	31.6365
1373	108.94	34.2806	0.0856662	0.0930181	0.27567	33.6667	5.39174e+06	2.52247	31.9612
1374	108.944	34.2818	0.258358	0.0385065	0.291631	59.1	5.22575e+06	3.13242	34.6922
1375	108.943	34.2806	0.133455	0.0443549	0.334507	59.8182	4.62862e+06	8.9499	34.3675
1376	108.947	34.2817	0.226504	0.032371	0.374341	50.2373	7.56135e+06	10.3387	37.184
1377	108.949	34.2817	0.218521	0.03371	0.398431	50.88	8397909	1.96087	36.3568
1378	108.953	34.2818	0.207632	0.036232	0.417893	9.375	6.12865e+06	2.10211	36.8217
1379	108.951	34.2822	0.0150557	0.101402	0.353293	28.16	7.75725e+06	1.41307	37.2558
138	108.952	34.3084	0.330455	0.0218267	0.30681	12	2.46018e+06	0.81985	33.096
1381	108.95	34.2818	0.299819	0.0446963	0.31612	28.16	8391145	2.01613	36.9139
1382	108.95	34.2801	0.30432	0.0911102	0.27065	24	7.2745e+06	1.68427	39.4604
1385	108.958	34.282	0.270526	0.0646949	0.397243	13.6667	4.52403e+06	5.27707	36.4559
1387	108.961	34.2816	0.270882	0.0740857	0.359186	17.4545	5.85325e+06	1.94186	36.538
1388	108.961	34.2822	0.336438	0.0400524	0.395843	17.4545	5.48905e+06	1.89281	36.2885
139	108.956	34.3093	0.27775	0.0685873	0.255046	11.3684	2190735	5.24662	34.0428
1390	108.963	34.2825	0.283621	0.0475674	0.384995	11.8846	5937080	1.50452	36.1449
1392	108.965	34.2814	0.101462	0.0466499	0.241138	17.7049	5.55198e+06	7.09611	38.6366
1395	108.964	34.2823	0.284115	0.12613	0.406813	17.7049	5.62184e+06	1.78323	36.743
1433	108.942	34.2788	0.169638	0.272709	0.366538	40.5882	4.01977e+06	3.41922	36.6918
1434	108.943	34.2784	0.192338	0.250607	0.284878	31.8947	3.62345e+06	1.69302	35.0511
1435	108.947	34.2785	0.173312	0.232312	0.341051	36	4498932	8.24561	34.993
1436	108.943	34.2785	0.083405	0.329796	0.383291	40.5882	3.78043e+06	2.35459	35.6869
1437	108.943	34.2789	0.0881424	0.340423	0.343484	40.5882	3.75876e+06	4.01621	36.0252
1438	108.943	34.2788	0.0915289	0.155319	0.334332	40.5882	3.92312e+06	3.79262	36.4012
1439	108.943	34.2791	0.0887184	0.0354347	0.253159	40.5882	4021398	6.7325	36.1927
1440	108.944	34.2795	0.341455	0.0529284	0.200681	52.6286	3949329	2.91205	34.8802
1441	108.952	34.2785	0.245792	0.103549	0.361711	22.4118	5.56266e+06	5.09313	35.7039
1442	108.96	34.2782	0	0	0.443787	18	4374424	1.65633	38.4691
1445	108.959	34.2783	7.00951e-05	0.060698	0.35682	18	3.82509e+06	2.12803	38.6571
1446	108.97	34.2789	0.097425	0.247776	0.354027	53.6	2.62712e+06	8.56714	38.5956
1447	108.968	34.2775	0.0677595	0.313572	0.385684	20.7692	4.29145e+06	2.08688	35.3451
1448	108.965	34.2787	0.0435443	0.245484	0.417646	38.25	4.44411e+06	2.69447	35.1776
1449	108.968	34.2798	0.0958085	0.291592	0.357919	29.5	3.23144e+06	1.99428	36.7362
1450	108.975	34.279	0.15385	0.11426	0.320877	18.96	2.76049e+06	1.89382	36.6405
1452	108.978	34.279	0.210165	0.0380955	0.314142	31.5789	2.87458e+06	1.78188	38.4179
1454	108.98	34.2765	0.103276	0.0236988	0.257475	11.8065	3.05113e+06	1.21943	35.8817
1455	108.982	34.2789	0.40103	0.0137458	0.342022	13.7778	2.87584e+06	1.39024	34.87
1456	108.985	34.2789	0.292241	0.0471721	0.300177	11.6364	3.25147e+06	1.05861	35.4271
1457	108.986	34.278	0.187565	0.0624499	0.259987	11.6364	3.96968e+06	0.521647	36.7294
1458	108.988	34.2789	0.283248	0.0542812	0.199314	24.4615	2.98252e+06	0.748566	35.9364
1459	108.991	34.2776	0.171759	0.144365	0.175622	40.2273	3632674	1.50466	32.9114
1462	108.895	34.2763	0.569404	0.0212765	0.226133	17.027	5271056	2.15681	38.6469
1464	108.896	34.2763	0.154175	0.128535	0.355575	13.8824	5881144	1.34754	37.4232
1465	108.896	34.2738	0.146097	0.277592	0.365248	16.2353	3.90213e+06	2.67345	36.7191
1466	108.896	34.2766	0.00793171	0.290625	0.329662	13.8824	5966736	1.58871	36.8046
1467	108.896	34.2773	0.0307932	0.201272	0.339643	13.8824	5.75408e+06	1.33382	36.3944
1468	108.897	34.2768	0.284193	0.130551	0.344024	13.8824	6020061	1.26051	37.6454
1469	108.897	34.2774	0.385053	0.0667176	0.30587	13.8824	5854665	1.00967	37.8368
1470	108.899	34.2767	0.171912	0.0600142	0.312541	15.2432	5807323	1.66742	37.7172
1472	108.901	34.2765	0.210655	0.0364137	0.411098	17.4545	3.88345e+06	7.07179	33.6873
1474	108.904	34.2764	0.255356	0.0575318	0.377977	18.9231	3007569	1.01121	33.3592
1475	108.907	34.2761	0.223544	0.107234	0.328988	22.8333	3.93182e+06	1.27446	38.6913
1477	108.916	34.2764	0.228618	0.0966644	0.23476	16.8	4288824	1.78329	35.2152
1478	108.918	34.2767	0.503758	0.145866	0.267235	31.8261	3.20429e+06	3.44726	32.7405
1479	108.918	34.2773	0.40671	0.190689	0.303601	13.4286	3.34231e+06	4.52463	32.5355
1480	108.918	34.2776	0.384781	0.108942	0.318462	31.8261	3707528	2.46005	32.5047
1481	108.918	34.2783	0.135849	0.246845	0.376432	31.8261	4364136	1.22765	34.6683
1482	108.918	34.2783	0.142695	0.274502	0.398687	31.8261	4.22808e+06	2.05008	34.7708
1483	108.918	34.2759	0.150764	0.199152	0.322527	57.913	2807540	3.35149	33.096
1484	108.917	34.2776	0.150245	0.175189	0.431317	31.8261	4.02222e+06	2.06269	34.8768
1486	108.926	34.2773	0.23846	0.0504332	0.3062	25	4379491	2.22982	37.3105
1489	108.922	34.2765	0.0594873	0.014441	0.208305	21.0909	4.43505e+06	1.89118	35.1878
149	108.962	34.3085	0.268228	0.09092	0.345703	16.875	1.76461e+06	0.854556	33.5404
1490	108.922	34.276	0.122333	0.0366702	0.255354	36.1538	4.88828e+06	8.35697	34.3163
1491	108.922	34.277	0.239856	0.086051	0.361165	21.0909	4511248	1.55647	35.7689
1493	108.928	34.2762	0.322839	0.116257	0.308625	31.7778	6.14859e+06	2.50814	37.2387
1494	108.93	34.2772	0.191538	0.0972533	0.359147	24.9	4773468	1.5411	36.8353
1495	108.928	34.2772	0.00129795	0.0845466	0.287387	31.7778	4.7692e+06	1.91595	36.2816
1496	108.933	34.276	0.000305176	0.0144539	0.246016	45.3333	7.67162e+06	4.38946	37.8402
1497	108.932	34.2761	0.0450025	0.0403652	0.266623	45.3333	7.24793e+06	2.82687	37.2729
15	108.937	34.3107	0.233046	0.114046	0.202265	65.28	2.32988e+06	1.61002	33.096
150	108.966	34.3107	0.286729	0.200018	0.301239		631645	0.536056	33.2328
1500	108.932	34.277	0.120258	0.0686502	0.295313	45.3333	5377780	3.28108	35.8748
1501	108.934	34.2772	0.18245	0.0373859	0.166482	45.3333	5653218	1.40666	36.4218
1502	108.931	34.2762	0.0521154	0.026484	0.19293	48.3871	6.45043e+06	4.38576	37.1703
1503	108.934	34.2762	0.105633	0.0162444	0.322945	55.5	7.43081e+06	5.75829	35.9261
1504	108.937	34.2773	0.119564	0.0799985	0.338147	28.6667	6.10816e+06	1.81555	34.6034
1505	108.937	34.2766	0.0500679	0.0125675	0.196342	28.6667	6.84891e+06	2.41157	35.8851
1506	108.935	34.2762	0.0871105	0.0431433	0.175188	55.5	7.46993e+06	6.15045	34.9417
1507	108.939	34.276	0.201933	0.0289283	0.162209	44.7059	7.02603e+06	2.27588	37.2079
1508	108.939	34.277	0.256372	0.0229216	0.216273	20.8696	5.92411e+06	2.39211	36.7875
1509	108.94	34.2773	0.275704	0.0670342	0.377398	20.8696	5.03374e+06	0.884427	35.1776
151	108.967	34.309	0.175482	0.19137	0.279375	13.2	647473	0.603431	32.1116
1510	108.942	34.2769	0.250053	0.140742	0.402023	27.4286	4.47222e+06	2.44093	35.5843
1511	108.942	34.2776	0.266152	0.0897079	0.395772	27.4286	4.18658e+06	1.79156	36.4081
1513	108.942	34.2781	0.319705	0.131284	0.362805	40.5882	4065917	1.59307	35.9056
1514	108.943	34.2759	0.274565	0.0972786	0.333694	27.4286	4.90745e+06	2.12945	34.8495
1515	108.943	34.2765	0.259973	0.16968	0.387963	27.4286	4552551	1.99457	35.1366
1516	108.943	34.2765	0.240653	0.159781	0.392628	27.4286	4539910	2.03515	35.1366
1517	108.943	34.2769	0.261645	0.162765	0.367604	27.4286	4.19057e+06	3.16434	35.8031
1518	108.947	34.2774	0.164907	0.0260239	0.402559	39.875	4.92258e+06	2.39974	38.7392
1519	108.943	34.2772	0.206144	0.14317	0.337993	27.4286	4.1566e+06	2.5796	35.9193
152	108.967	34.3106	0.124109	0.181281	0.320832		467491	0.479539	31.9202
1521	108.943	34.2777	0.178676	0.10296	0.329444	31.8947	3.77576e+06	1.91453	36.0833
1522	108.943	34.278	0.278454	0.159261	0.324188	31.8947	3.73336e+06	1.69691	35.5296
1526	108.95	34.2762	0.256081	0.0247936	0.367145	37.5918	6137497	4.03121	37.3412
1527	108.951	34.2764	0.167717	0.0172215	0.303657	37.5918	5.76256e+06	2.0086	37.8402
1528	108.951	34.2775	0.0990653	0.0837283	0.340339	37.5918	5502432	1.75241	36.3705
1529	108.95	34.2769	0.100174	0.234867	0.359415	37.5918	5731300	8.63777	36.89
153	108.967	34.3106	0.16441	0.295408	0.327506		421714	0.407252	31.7459
1530	108.954	34.2762	0.119032	0.0279036	0.219848	34.9565	6479375	4.30415	37.601
1531	108.955	34.2764	0.0838861	0.0206347	0.273893	33.3214	6857815	2.16354	38.6059
1532	108.952	34.2762	0.0374317	0.0170159	0.288881	37.5918	5.63756e+06	2.43317	37.4335
1533	108.954	34.2765	0.171606	0.0269628	0.291487	34.9565	6.40282e+06	4.85853	37.7274
1534	108.952	34.2765	0.106243	0.0840354	0.350052	37.5918	5636643	2.21243	37.2694
1535	108.953	34.2765	0.0966144	0.0228558	0.292145	22.4118	5.90456e+06	4.83384	37.4472
1536	108.952	34.277	0.0924854	0.0593839	0.262531	37.5918	5592558	2.65682	36.9515
1537	108.954	34.277	0.047492	0.128464	0.288684	22.4118	6184793	3.03622	37.8744
1538	108.953	34.2775	0.172907	0.0305119	0.329266	22.4118	5.64891e+06	2.75283	37.0199
1635	108.922	34.2753	0.0814509	0.0265317	0.183534	36.1538	5.21585e+06	2.82382	34.8255
1636	108.921	34.2756	0.228498	0.0231137	0.244936	36.1538	4.49716e+06	2.13083	34.8187
1637	108.926	34.2752	0.159641	0.000734806	0.281169	43.2857	6190588	3.24238	36.4286
1638	108.927	34.2752	0.0418496	0.0425763	0.241883	43.2857	6.75104e+06	5.7784	37.1805
1639	108.926	34.2742	0.0993781	0.0917716	0.27666	43.2857	6.926e+06	2.10976	37.5634
1640	108.928	34.2748	0.223024	0.116038	0.306093	41.7391	7.49574e+06	5.96701	36.4833
1641	108.928	34.2752	0.11262	0.126248	0.346443	41.7391	7224823	2.87159	36.3534
1642	108.929	34.2744	0.122033	0.0107985	0.159034	41.7391	7758165	7.87065	36.4764
1644	108.929	34.2752	0.162316	0.00927305	0.302187	48.3871	7.38904e+06	2.99267	37.4916
1645	108.931	34.2752	0.223157	0.0674	0.333627	48.3871	7870455	3.04537	35.2835
1646	108.928	34.2738	0.150091	0.113108	0.234254	41.7391	7.712e+06	44.8595	35.8578
1647	108.929	34.2737	0.0430636	0.000231266	0.101359	41.7391	7814331	2.67305	36.8011
1648	108.933	34.2752	0.0982914	0.0115218	0.282829	45.3333	8658080	7.61785	36.2235
1649	108.932	34.2747	0.0761929	0.00290585	0.307788	48.3871	8491393	3.79102	35.4579
165	108.983	34.3102	0.215864	0.0400853	0.33367	12	3465752	1.84794	31.9339
1650	108.932	34.2736	0.0733724	0.0411844	0.272469	43.2381	8.1972e+06	3.56691	36.3739
1651	108.932	34.2743	0.10014	0.0415826	0.269655	43.2381	8749969	4.76679	37.7377
1653	108.934	34.2736	0.0517998	0.0127854	0.280523	43.2381	8327890	3.74615	37.1361
1654	108.934	34.2738	0.0771518	0.0438476	0.267356	32.449	8.3356e+06	2.93194	37.4711
1655	108.935	34.274	0.156551	0.0512042	0.266531	55.5	8.27878e+06	2.61851	36.5072
1656	108.934	34.2744	0.090642	0.0715346	0.226857	43.2381	8807996	2.61462	37.4369
1657	108.935	34.2745	0.120854	0.0807986	0.233706	55.5	8573857	2.83777	36.6234
1658	108.934	34.2751	0.298498	0.0201707	0.251788	55.5	8612709	4.29175	35.4305
1659	108.935	34.2752	0.206051	0.0466666	0.300002	55.5	8470528	5.5203	35.058
1660	108.935	34.2752	0.178504	0.0558219	0.238004	55.5	8408298	6.07451	34.9144
1661	108.936	34.2751	0.152998	0.0565424	0.258419	55.5	8.26265e+06	3.53394	36.1825
1663	108.936	34.2741	0.122284	0.123741	0.291163	52.7547	8.14466e+06	2.49362	36.0868
1666	108.935	34.2734	0.251219	0.0362043	0.30576	32.449	7.73316e+06	3.10156	35.3587
1667	108.936	34.274	0.304461	0.0549021	0.221254	55.5	8.17668e+06	2.78052	36.4388
1668	108.938	34.2751	0.173717	0.0110331	0.284837	44.7059	7.7055e+06	2.64088	36.9481
1669	108.941	34.2752	0.135806	4.91142e-05	0.298307	44.7059	6.09608e+06	4.73826	35.3314
167	108.984	34.3093	0.299086	0.0642643	0.270053	12	3.93446e+06	0.863643	31.8997
1670	108.94	34.2738	0.231205	0.000912666	0.241402	53.55	5928886	3.49345	37.0951
1671	108.938	34.2744	0.250298	0.00420094	0.246984	52.7547	7.89237e+06	3.10734	36.0457
1672	108.938	34.2732	0.156852	0.0625029	0.277859	52.7547	7524679	6.02259	35.68
1673	108.942	34.2735	0.242666	0.0971236	0.309461	64	4.28631e+06	4.02189	35.4613
1674	108.942	34.2745	0.150168	0.115477	0.363067	64	4785788	20.7502	35.328
1675	108.943	34.2752	0.0917916	0.157509	0.3621	27.4286	5.0039e+06	4.02259	35.0135
1676	108.946	34.2752	0.231895	0.0336623	0.2139	36.5217	6261618	2.86099	37.7343
1742	108.91	34.2714	0.500029	0.00219345	0.365381	64.5	4604387	6.79597	30.9085
1743	108.907	34.2714	0.434097	0.0305781	0.381281	41.6842	3.91033e+06	1.49995	32.0535
1744	108.913	34.2711	0.265513	0.101181	0.277285	46	3.70367e+06	2.76304	30.5154
1745	108.913	34.2714	0.337513	0.0432053	0.339632	41.5385	3.76331e+06	3.4241	31.657
1746	108.914	34.2715	0.331519	0.0361986	0.365674	43.0435	3901570	2.45953	32.8328
1747	108.917	34.2715	0.289565	0.0972872	0.362224	106	2.64473e+06	6.01544	34.0633
1748	108.917	34.2712	0.130415	0.221138	0.327912	86.6667	2375601	6.00429	34.1078
1749	108.917	34.2716	0.0958571	0.131997	0.326761	106	2.16472e+06	6.90581	34.8734
175	108.934	34.3072	0.221794	0.079164	0.319333	33.1765	2.71504e+06	2.6472	31.9373
1750	108.918	34.2712	0.0117683	0.0326662	0.212086	86.6667	2255551	4.13233	34.7982
1751	108.918	34.2718	0.139606	0.316523	0.358985	106	2068754	6.63885	34.4598
1752	108.918	34.2715	0.166349	0.265114	0.34849	14.3571	2.23192e+06	3.49737	33.9779
1754	108.921	34.272	0.184096	0.0418715	0.311431	35.375	4.73918e+06	1.61414	35.7826
1756	108.923	34.2719	0.1119	0.0859833	0.303544	47.7736	6962657	3.2804	35.5638
1757	108.924	34.272	0.142124	0.108625	0.302151	47.7736	6967659	9.93045	36.3978
1761	108.926	34.2722	0.0820532	0.126728	0.207063	39.4286	6707930	3.1631	36.1688
1762	108.928	34.2713	0.0721798	0.251307	0.385428	31.9	7.09018e+06	3.17893	35.6219
1763	108.929	34.2713	0.218916	0.148154	0.30919	31.9	7.49146e+06	1.76128	36.1346
1767	108.931	34.2729	0.133426	0.0454469	0.298138	47.7818	7698795	3.868	34.2547
1768	108.928	34.2723	0.189532	0.0913658	0.341287	31.9	7.37118e+06	37.251	35.8407
1769	108.93	34.273	0.232497	0.000584602	0.279651	47.7818	7679034	2.22294	37.5668
177	108.936	34.3072	0.333793	0.0529599	0.280667	44.7857	3.32598e+06	15.3486	33.3797
1770	108.929	34.2731	0.164097	0.00977087	0.223457	41.7391	7654646	7.66183	35.8783
1771	108.933	34.2728	0.415744	1.09673e-05	0.252044	43.2381	7676707	5.15708	34.0667
1772	108.932	34.2729	0.424142	0.0213099	0.299673	43.2381	7.69824e+06	3.56412	34.7093
1773	108.932	34.272	0.443604	0.0211115	0.377293	39.375	7.06537e+06	4.74799	34.0257
1774	108.935	34.2714	0.416005	0.0144777	0.232327	32.449	6.34542e+06	2.66406	32.4466
1775	108.933	34.2709	0.104335	0.0378261	0.18693	39.375	6.54657e+06	2.74032	33.6053
1776	108.932	34.2713	0.448156	0.0750318	0.279107	39.375	6986735	2.18504	33.9881
1777	108.931	34.2716	0.250854	0.0898037	0.283521	47.7818	7.37131e+06	3.44266	35.745
1778	108.931	34.2719	0.0695024	0.00622654	0.218181	47.7818	7.34472e+06	4.77476	34.4701
1779	108.934	34.2728	0.176874	0.00673675	0.328915	32.449	7.48228e+06	1.40012	35.1776
178	108.937	34.3055	0.156387	0.0242085	0.321904	36	4.56698e+06	1.72619	31.6331
1573	108.959	34.2774	0.1163	0.159927	0.363178	12.6316	4487615	2.97484	37.3822
1575	108.959	34.2776	0.242929	0.0361829	0.320491	37.6271	4368299	2.7945	37.7172
1576	108.962	34.2776	0.065948	0.12838	0.363665	22.8333	4.81332e+06	1.42543	36.3021
1577	108.965	34.2776	0.189883	0.108096	0.205637	31.9535	4.60091e+06	1.70494	36.9584
1578	108.962	34.278	0.0238543	0.174605	0.375007	22.8333	4.56334e+06	1.5864	36.0013
1579	108.962	34.2758	0.0493679	0.0156298	0.228607	46.0714	7.90768e+06	9.86181	36.9242
158	108.973	34.3096	0.140525	0.139989	0.302818	6.75	621623	0.95294	30.8299
1580	108.962	34.277	0.112343	0.111019	0.405926	22.8333	5562096	2.12002	36.2987
1581	108.962	34.2763	0.144636	0.0620923	0.385601	46.0714	6.77047e+06	5.44005	35.8851
1582	108.962	34.2757	0.26974	0.054563	0.357985	46.0714	7.56618e+06	4.51242	37.0438
1583	108.963	34.2763	0.20976	0.025867	0.332783	31.9535	5.94922e+06	1.51445	36.2132
1584	108.964	34.2757	0.177257	0.0338621	0.309739	31.9535	6153317	8.84913	36.7362
1585	108.965	34.2763	0.214052	0.0991096	0.355224	31.9535	5.32098e+06	1.92008	37.4232
1586	108.968	34.2743	0.185526	0.191404	0.314082	25.2632	5.19147e+06	1.90901	32.9798
1587	108.968	34.2763	0.161687	0.0406337	0.285068	32.459	5.65676e+06	2.95999	34.4256
1588	108.966	34.2757	0.11231	0.0288501	0.258833	23.2	5.3677e+06	1.20084	34.9383
1589	108.969	34.2774	0.0677547	0.0972996	0.191779	32.459	4752535	5.66203	36.0287
1590	108.971	34.2765	0.224241	0.130913	0.307114	30.8276	6303280	2.94687	35.4681
1593	108.991	34.2762	0.268387	0.0441852	0.238168	40.2273	3.85648e+06	1.31619	32.1082
1594	108.991	34.2752	0.0275569	0.188917	0.236765	40.2273	3.73743e+06	2.13701	33.1815
1596	108.887	34.2729	0.118868	0.208447	0.260994	27.2727	1.57142e+06	2.31091	41.5283
16	108.94	34.3114	0.380666	0.0755882	0.300439	102	1.72353e+06	3.69096	31.3802
160	108.979	34.3095	0.130123	0.166993	0.362778	11.4545	2589497	0.804046	32.8089
161	108.981	34.3101	0.162762	0.0133567	0.316713	11.4545	3.17305e+06	0.832622	30.177
1612	108.91	34.275	0.228693	0.00788784	0.338307	30.7059	3086958	3.07327	33.7044
1613	108.908	34.2732	0.197041	0.0329618	0.345299	25.0286	4.66251e+06	2.93278	36.1551
1614	108.913	34.2732	0.0572476	0.0697346	0.31673	41.5385	4424801	1.72141	34.1419
1802	108.947	34.2716	0.360032	0.0516601	0.238237	46.65	6736181	2.80266	35.6288
1803	108.946	34.2716	0.267181	0.0345292	0.273118	46.65	6161932	6.1895	34.0497
1804	108.947	34.2726	0.192829	0.0549002	0.22558	36.5217	6382170	2.33966	35.0956
1805	108.948	34.2715	0.32372	0.0564923	0.331098	39.4615	7115686	2.33698	35.6629
1807	108.951	34.2731	0.0818501	0.0653224	0.263546	17.1429	4.9843e+06	1.17012	35.3758
1808	108.95	34.2711	0.189642	0.106146	0.273254	45.7021	6444429	1.75598	34.2035
1809	108.951	34.2715	0.426205	0.0301604	0.305437	45.7021	5.76744e+06	3.71971	34.5829
181	108.936	34.3088	0.09588	0.105729	0.399972	52.1538	2.94542e+06	3.12545	31.5169
1810	108.95	34.2715	0.171914	0.0956244	0.371579	45.7021	6.626e+06	4.16239	33.9608
1811	108.95	34.2731	0.195907	0.0284309	0.258382	17.1429	6.22416e+06	2.33592	35.3587
1992	108.956	34.2689	0.219496	0.0715327	0.338971	40	4.14316e+06	3.39053	35.0306
1993	108.956	34.2692	0.0898504	0.0745502	0.306573	40	4.12881e+06	2.73413	35.3792
1994	108.956	34.2695	0.296828	0.0497289	0.317429	40	4310534	1.89968	35.6834
1995	108.956	34.2703	0.140213	0.0368299	0.365038	23.8235	4455212	3.94026	35.7826
1996	108.957	34.2707	0.0741262	0.0158243	0.294671	37.0625	4.45833e+06	2.42484	36.2816
1997	108.956	34.2699	0.105773	0.0171428	0.209784	37.0625	4.41798e+06	2.27717	37.3241
1998	108.955	34.2685	0.110877	0.0749989	0.224101	40	3.84809e+06	5.11952	37.683
1999	108.955	34.2699	0.234819	0.0775118	0.261845	40	3.96763e+06	1.40977	38.746
2	108.929	34.3115	0.302861	0.0539031	0.293838	14.1	1.72917e+06	2.01303	31.1409
20	108.942	34.3114	0.437666	0.0763488	0.229191	16.6154	1.25474e+06	1.34261	31.5784
2000	108.958	34.2694	0.350947	0.0937872	0.296398	37.0625	3138104	3.69475	35.8202
2001	108.958	34.2701	0.0962272	0.168169	0.331191	37.0625	3407506	3.12852	35.1742
2003	108.958	34.2705	0.0973139	0.166559	0.383595	37.0625	3665922	2.85272	35.3861
2004	108.958	34.2699	0.172572	0.0220528	0.316129	37.0625	3763047	1.90853	35.9124
2005	108.957	34.2692	0.0143414	0.0461087	0.224521	37.0625	4034900	9.55949	36.579
2007	108.961	34.2699	0.188734	0.0035491	0.213086	58.2857	4.2823e+06	3.74447	35.0614
2009	108.963	34.27	0.211811	0.00469351	0.258109	58.2857	4.62338e+06	4.4512	37.1019
2010	108.962	34.2693	0.190542	0.0365391	0.273166	58.2857	4.40999e+06	3.74168	34.682
2011	108.965	34.27	0.321174	0.0731297	0.231768	14.8	3.33908e+06	2.95283	36.1346
2012	108.967	34.2694	0.247739	0.0456538	0.254093	14.8	2.81089e+06	0.622311	33.5404
2013	108.969	34.2687	0.294408	0.0128088	0.321472	31.56	5.30537e+06	2.42511	36.6644
2014	108.968	34.2675	0.399549	0.0207109	0.223329	21.4839	4648439	2.2434	31.7356
2015	108.972	34.2702	0.086535	0.0817113	0.223296	43.2273	4666743	1.14728	32.6277
2016	108.971	34.2702	0.0497789	0.04777	0.199318	43.2273	5.14072e+06	2.41945	37.184
2017	108.972	34.2711	0.222841	0.134782	0.348631	42.75	4.22516e+06	1.89211	35.0921
2018	108.972	34.2712	0.284915	0.134846	0.36917	42.75	4.04607e+06	1.80027	37.3036
2019	108.974	34.2711	0.210028	0.0953946	0.37429	42.75	3.3198e+06	3.79419	35.6356
2020	108.975	34.2697	0.0801234	0.125215	0.332405	75.5	4.06342e+06	8.06698	33.7625
2021	108.976	34.2709	0.102797	0.179653	0.262686	75.5	2.33789e+06	3.14541	33.8104
2022	108.978	34.2709	0.0367393	0.0949574	0.343151	17.5	1929179	1.16574	37.8744
2023	108.977	34.2697	0.00474644	0.0741582	0.311159	34.5	3.45042e+06	1.46342	36.7362
2024	108.978	34.2704	0.0463777	0.124932	0.3391	17.5	2.36936e+06	1.94964	36.5277
2025	108.979	34.2695	0.137449	0.0371723	0.266472	34.6667	3.4774e+06	2.95593	39.2211
2027	108.979	34.2706	0.0328474	0.185723	0.31041	34.6667	2412136	3.78967	36.3431
2028	108.98	34.2709	0.0548434	0.207911	0.397247	34.6667	2.17926e+06	2.65084	36.7499
2029	108.982	34.2709	0.248205	0.0734658	0.334467	29.1429	2.86502e+06	2.16275	34.7674
2033	108.983	34.2698	0.240182	0.105532	0.371477	31.1351	4579938	2.96005	34.5282
2034	108.983	34.2715	0.122934	0.168149	0.373905	29.1429	2.60362e+06	1.15233	35.3246
2035	108.986	34.2709	0.299757	0.102211	0.336913	31.1351	4.0667e+06	3.19448	35.8167
2036	108.989	34.2709	0.0572786	0.0971279	0.362175	75.1429	3.3974e+06	4.508	34.5042
2037	108.987	34.2697	0.051239	0.169359	0.208306	60.7347	4573966	5.04209	35.5536
2038	108.991	34.2686	0.112853	0.159839	0.352955	56.2105	3.84547e+06	3.71439	34.3333
2039	108.991	34.2692	0.183649	0.160018	0.306368	56.2105	3.71022e+06	4.46627	34.453
204	108.959	34.3064	0.118526	0.22696	0.359011	14.5	1584465	1.37723	36.7157
2040	108.991	34.2693	0.15862	0.0131164	0.158537	56.2105	3.51348e+06		34.3573
2041	108.989	34.269	0.0881166	0.081943	0.106636	75.1429	4295715	2.99746	34.0599
2042	108.991	34.2701	0.0657492	0.150733	0.226341	52.875	3459135	10.2138	33.4173
2043	108.888	34.2684	0.216405	0.0842052	0.331079	29.6327	5237576	4.90108	36.2885
2044	108.885	34.2672	0.273286	0.117643	0.263773	39.84	3.93879e+06	3.40402	34.535
2045	108.89	34.2662	0.223943	0.0655751	0.371552	62.2941	4.11105e+06	1.87458	34.2274
2046	108.89	34.2667	0.132202	0.0713644	0.303015	62.2941	4.57437e+06	1.38235	32.9525
2047	108.893	34.2684	0.167826	0.0357957	0.309676	40.5333	4794329	8.17257	35.5912
2048	108.89	34.2676	0.157005	0.0979037	0.337202	62.2941	5.25688e+06	4.34926	32.1629
205	108.96	34.3071	0.356028	0.108243	0.281854	14.5	1.5719e+06	0.664929	35.1947
2051	108.892	34.2667	0.160836	0.0371523	0.272241	54.7059	4683369	2.59293	34.535
2053	108.895	34.2676	0.230823	0.0155888	0.158082	32.4	4.44947e+06	2.81773	37.4506
2054	108.895	34.2658	0.33256	0.0262985	0.314716	33.1765	4.70295e+06	3.00254	36.1141
2055	108.896	34.2667	0.311798	0.0483513	0.285014	59.6571	4.69759e+06	3.86523	35.3211
2056	108.896	34.2658	0.234677	0.0265079	0.340044	59.6571	4625713	5.29557	35.3997
2057	108.896	34.2676	0.217245	0.0188613	0.388712	65.3333	4.23863e+06	5.50727	33.9676
2058	108.896	34.2685	0.227008	0.00649262	0.280023	65.3333	3.76383e+06	7.81517	37.1498
2059	108.898	34.2684	0.182499	0.0536461	0.306896	65.3333	3.68129e+06	5.30834	30.7854
2071	108.899	34.2683	0.343936	0.0211658	0.226957	54.4	3.88694e+06	5.10414	30.8538
2072	108.9	34.2684	0.278996	0.0110984	0.221817	35.1818	4.19791e+06	7.54161	31.7185
2075	108.901	34.2667	0.214322	0.00936556	0.295884	55.8571	4554466	2.12506	35.1742
2077	108.901	34.2676	0.252186	0.0416265	0.342755	35.1818	4340351	1.19821	32.7132
2078	108.901	34.2676	0.316064	0.0348511	0.353002	35.1818	4.42077e+06	1.44478	34.036
2079	108.903	34.2677	0.181452	0.0590172	0.27819	50.4706	5054120	7.5589	36.309
208	108.964	34.3072	0.056612	0.0732651	0.354375	14.4	931941	0.581835	36.8798
2081	108.901	34.268	0.256341	0.00703335	0.399737	35.1818	4.39303e+06	2.29398	33.9471
2082	108.905	34.2661	0.347229	0.0276732	0.314645	40.0976	5268861	2.10654	31.9339
2083	108.912	34.2686	0.169944	0.0368304	0.0990925	38.6182	5.90503e+06	2.2158	34.5521
2084	108.913	34.2685	0.150518	0.0795527	0.137463	48.375	5519789	6.71538	32.8089
2085	108.913	34.2679	0.0348096	0.101329	0.302218	42.7347	6.0971e+06	4.4214	34.9998
2086	108.914	34.2671	0.00102854	0.10871	0.125503	43.1538	6.82863e+06	2.55839	37.9975
2087	108.913	34.2661	0.00192595	0.131222	0.207477	42.7347	7086635	2.07036	35.5433
2089	108.916	34.2686	0.0656662	0.0608354	0.298882	48.375	5158969	4.09669	35.7757
209	108.966	34.3074	0.248879	0.169725	0.359477	6	621421	0.737048	35.3997
2091	108.916	34.2671	0.0461383	0.0540028	0.260327	31.0909	6325660	2.39616	36.7294
2092	108.918	34.2678	0.20488	0.152067	0.301062	31.0909	3.72276e+06	1.23599	33.9574
2093	108.918	34.2662	0.227306	0.0464144	0.299423	31.0909	3.77641e+06	2.07201	33.4173
2094	108.917	34.2671	0.121092	0.028758	0.302766	31.0909	4639464	1.96838	34.9998
2096	108.921	34.2659	0.309145	0.0199332	0.274083	39.75	3.67679e+06	2.1703	35.6937
2098	108.922	34.2673	0.097558	0.0729542	0.279211	37.0435	5840337	2.77111	37.3617
21	108.941	34.3118	0.368689	0.131152	0.294332	102	1.3407e+06	2.5161	31.6946
210	108.965	34.3066	0.102847	0.204473	0.317298	14.4	554273	0.580173	36.702
2101	108.921	34.2678	0.314556	0.0282102	0.23338	37.0435	4.34347e+06	2.17643	34.6991
2102	108.921	34.2684	0.209754	0.0452509	0.228382	37.0435	4483911	2.36436	35.2391
2104	108.923	34.2674	0.0607233	0.00492954	0.152084	37.0435	7.71023e+06	3.35221	37.3446
2105	108.924	34.2677	0.0133166	0.0142837	0.171674	29.1429	8.24715e+06	2.55665	37.5121
2106	108.923	34.2683	0.109218	0.011569	0.172343	29.1429	7.84102e+06	2.75778	36.9755
2108	108.926	34.2671	0.105838	0.0380569	0.235366	35.52	8128802	2.73825	36.8763
2109	108.925	34.2677	0.0386157	0.0518293	0.243715	35.52	8015511	1.80544	36.62
211	108.967	34.3066	0.207198	0.0831118	0.277375	6	662026	0.564141	33.2601
2110	108.927	34.2677	0.141857	0.0255609	0.133434	35.52	7.75963e+06	2.32383	35.9876
2111	108.925	34.2677	8.58307e-05	0.0284166	0.167697	35.52	8.13168e+06	1.64624	37.16
2112	108.925	34.2682	0.00638247	0.0377054	0.094677	29.1429	8042928	2.5667	36.7465
2113	108.924	34.2688	0.00898647	0.0415907	0.124246	29.1429	8013527	2.68331	36.4423
2114	108.928	34.2669	0.00432968	0.0159144	0.12614	35.2258	8682989	1.58533	37.2831
2115	108.928	34.2679	0.0280313	0.0130186	0.154802	35.5312	7771353	2.68542	36.7977
3524	108.928	34.2524	0.00457716	9.82285e-05	0.31389	34.2581	4.63907e+06	3.23571	35.1844
3525	108.927	34.2524	0.0203948	0	0.24919	34.2581	4.39704e+06	2.17951	35.1024
2281	108.91	34.2644	0.0605736	0.01616	0.204114	48.6923	7.12614e+06	1.37102	35.6869
2284	108.914	34.2651	0.207827	0.0234814	0.284717	43.1538	7458104	3.01553	36.7054
2285	108.913	34.2633	0.000748158	0.0172963	0.229701	40.1455	7.31726e+06	1.37082	36.5345
2286	108.912	34.2647	0.000943184	2.86102e-06	0.186978	35.8929	7.38428e+06	3.71287	35.8851
2288	108.912	34.2648	0.00300026	0.0250773	0.238746	35.8929	7370755	4.0829	35.68
2289	108.912	34.2651	0.1037	0.042346	0.302267	35.8929	7334671	4.54472	35.5843
229	108.989	34.3081	0.382639	0.0644751	0.16365	13.2973	3.06816e+06	0.889349	38.2436
2290	108.916	34.2651	0.170162	0.00426912	0.308037	45.4737	5880294	3.51464	34.5008
2291	108.915	34.2641	0.108446	0.0105238	0.189433	43.3548	7221422	6.46161	33.6463
2292	108.918	34.2642	0.378308	0.0424433	0.293253	45.4737	3.23346e+06	3.12858	33.66
2293	108.921	34.2644	0.291193	0.00423384	0.289499	39.75	2.91283e+06	8.92527	36.3807
246	108.947	34.3066	0.105503	0.0674896	0.408122	14.64	2873314	1.7911	35.9056
2460	108.921	34.2623	0.320851	0.106303	0.290163	22.1739	2.55631e+06	1.31678	34.7982
2461	108.921	34.2625	0.387075	0.0428724	0.367651	22.1739	3309568	1.56101	34.7845
2463	108.921	34.2627	0.39282	0.0533214	0.320778	22.1739	2.47063e+06	0.851694	33.8377
2465	108.921	34.2638	0.279804	0.105026	0.238971	39.75	2.70194e+06	6.82554	35.6356
2466	108.922	34.2638	0.227902	0.0856733	0.172497	39.75	4.0994e+06	4.89876	37.0472
2467	108.922	34.2617	0.280715	0.0672941	0.19201	22.1739	4.08261e+06	0.771673	33.5677
2468	108.924	34.2635	0.31299	0.017046	0.203568	40.875	6.55536e+06	3.80616	34.3641
2469	108.923	34.2625	0.0813112	0.0466242	0.296794	40.875	5049939	3.6253	34.8665
247	108.949	34.3052	0.0883417	0.15469	0.294266	12.7059	2310034	0.77881	35.8851
2470	108.926	34.2624	0.182076	0.0108967	0.315062	61.0769	6734240	3.15676	34.7127
2668	108.937	34.2609	0.279822	0.110887	0.393373	33.4839	4641132	3.36296	34.5794
2669	108.937	34.2609	0.279912	0.149184	0.342921	33.4839	4486520	9.93609	34.3846
267	108.957	34.3046	0.414606	0.0983982	0.270753	6	1.27842e+06	0.758113	34.8563
2672	108.939	34.2609	0.198862	0.180776	0.351645	33.4839	4661092	2.83032	34.617
2673	108.94	34.2609	0.381372	0.0525861	0.291635	73.6744	4.47637e+06	5.57023	34.4461
2674	108.939	34.26	0.222449	0.0314245	0.321539	73.6744	4980092	6.38494	35.5365
2675	108.939	34.2612	0.376362	0.112815	0.23185	24.8	4.64252e+06	1.6452	34.159
2676	108.939	34.2615	0.154208	0.236222	0.235661	24.8	4.62625e+06	0.59058	34.8631
2678	108.942	34.2596	0.179785	0.154739	0.35888	25.7143	3.75211e+06	2.21397	37.8368
2679	108.942	34.2606	0.126074	0.30089	0.366148	25.7143	3.48326e+06	1.68069	37.789
2680	108.94	34.259	0.380153	0.0489125	0.25851	73.6744	4.80708e+06	2.80477	36.3363
2681	108.941	34.2609	0.203271	0.177748	0.325135	25.7143	3868258	5.64353	36.3295
2682	108.941	34.2612	0.0186167	0.375717	0.393086	25.7143	3.5843e+06	2.31053	36.391
2683	108.942	34.2616	0.0781193	0.333115	0.350759	25.7143	3.51982e+06	2.20848	36.2509
2685	108.942	34.2593	0.212237	0.207397	0.282958	67.68	3.64398e+06	2.27031	36.7943
2686	108.942	34.2599	0.123555	0.263453	0.320533	25.7143	3.44217e+06	1.90976	36.1039
2687	108.943	34.2606	0.021152	0.290726	0.375632	25.7143	3202760	1.96113	35.8133
2688	108.944	34.261	0.00627327	0.205111	0.262736	37.7778	3.2292e+06	1.73422	36.1688
2689	108.944	34.2587	0.00550079	0.017139	0.249499	86.5714	3.77947e+06	7.91881	36.3807
269	108.958	34.3056	0.140891	0.250024	0.386225	10.3636	1.7337e+06	1.28904	36.6678
2690	108.943	34.2596	0.0431309	0.0187583	0.281682	86.5714	3.29509e+06	3.82463	36.35
2691	108.944	34.2604	0.074029	0.0178494	0.233355	86.5714	3.05877e+06	3.51248	37.4677
2692	108.945	34.2597	0.00292921	0.0603428	0.262925	86.5714	3.20095e+06	5.42022	37.8266
2693	108.945	34.2611	0.0162911	0.270457	0.237185	37.7778	3.54541e+06	1.59319	36.3466
2694	108.943	34.2615	0.0324149	0.259531	0.326192	25.7143	3.38325e+06	2.04155	35.9808
2695	108.946	34.2596	0.0135918	0.0677371	0.210896	86.5714	3.41578e+06	4.02199	37.5087
2697	108.946	34.261	0.028625	0.1058	0.243382	60	4.09466e+06	4.57832	38.4008
2698	108.946	34.2618	0.0232329	0.0968404	0.256708	60	5041747	3.83183	37.7377
2699	108.945	34.2612	0.0493116	0.230013	0.276637	60	3828852	1.53022	37.16
27	108.944	34.3114	0.311345	0.116869	0.257844	16.8	964585	1.26447	31.0725
270	108.959	34.3051	0.23414	0.169152	0.291766	6	1.65159e+06	1.10963	35.222
2701	108.945	34.2617	0.10699	0.0835347	0.234184	60	4444912	1.98435	36.9926
2702	108.948	34.2611	0.271289	0.0325575	0.327455	53.0323	4.16982e+06	2.24891	36.5175
2703	108.947	34.2603	0.102561	0.013588	0.276035	60	3.84164e+06	3.23622	37.5634
2704	108.952	34.2611	0.357435	0.030952	0.296325	54.4	4.97444e+06	4.18028	34.2103
2706	108.95	34.2611	0.219815	0.0434685	0.263892	54.4	4171610	5.06295	34.9247
2708	108.949	34.2603	0.363715	0.0246634	0.324157	59.8286	4292028	2.92435	35.0819
2709	108.953	34.2597	0.176747	0.0473094	0.289186	54	6148152	1.52265	35.8236
271	108.959	34.3056	0.295706	0.171916	0.321266	6	1.64391e+06	1.51679	36.2987
2710	108.953	34.2601	0.0882726	0.0681672	0.301037	54	6.11042e+06	2.78919	34.846
2711	108.953	34.2605	0.187969	0.0374851	0.314943	54	5512770	5.28401	34.87
2712	108.954	34.2611	0.127187	0.0546665	0.218991	54.1091	6492346	4.62947	35.4613
2713	108.956	34.2597	0.0928836	0.0501208	0.261513	54.1091	6703141	7.03016	34.9452
2714	108.956	34.26	0.0319748	0.0412831	0.342766	54.1091	6.67596e+06	7.3602	35.1263
2715	108.957	34.2601	0.130082	0.0496039	0.220062	62.5	6.34087e+06	4.10696	34.6341
2716	108.956	34.2606	0.178677	0.115583	0.355799	54.1091	6.73159e+06	11.2946	35.8133
2717	108.957	34.261	0.0136981	0.246847	0.317949	43.8462	6139891	3.4492	37.8061
2718	108.955	34.2599	0.101396	0.0608091	0.211962	54.1091	6.79843e+06	3.59719	36.162
272	108.96	34.3042	0.498151	0.0615444	0.330122	6	1.26644e+06	0.78931	32.6141
2720	108.958	34.2595	0.0430241	0.00947857	0.250487	62.5	5.6013e+06	4.79009	35.6458
2721	108.957	34.2598	0.0782585	0.00273323	0.177452	62.5	5.90582e+06	4.2417	36.1756
2722	108.958	34.2601	0.0532336	0.046772	0.255051	62.5	5490778	4.99908	35.4784
2723	108.959	34.2598	0.0618505	0.0460663	0.21649	62.5	5410712	4.02793	34.7503
2724	108.96	34.26	0.02847	0.0969658	0.169413	38.5946	5.69202e+06	2.49736	35.4647
2725	108.959	34.2605	0.0069356	0.169466	0.349266	62.5	5.26292e+06	2.17746	35.41
2726	108.959	34.261	0.0186663	0.123599	0.368216	38.5946	5.43247e+06	4.20415	37.871
2727	108.959	34.261	0.0382738	0.171553	0.365673	38.5946	5.37579e+06	2.07019	37.7616
2728	108.961	34.2598	0.0797672	0.0182757	0.232889	39.24	6407664	3.74567	35.6424
2729	108.961	34.2605	0.168119	0.144309	0.248952	38.5946	6.03172e+06	5.84811	35.2015
2730	108.962	34.261	0.368647	0.0742583	0.336832	52.2273	6.09283e+06	4.8821	34.2479
2731	108.961	34.261	0.308591	0.0639057	0.299067	38.5946	5859649	4.64649	36.6781
2732	108.962	34.2598	0.250307	0.000453949	0.246762	39.24	6.54248e+06	3.8709	35.6834
2733	108.964	34.26	0.343796	0.000292301	0.249069	47.6129	5890372	2.31333	35.3246
2734	108.962	34.2605	0.375255	0.0110517	0.350729	39.24	6.17513e+06	9.099	33.9403
2735	108.963	34.2609	0.35829	0.0448017	0.297513	47.6129	5.8974e+06	2.86761	33.8924
2736	108.962	34.261	0.128447	0.0961218	0.382521	52.2273	6.04596e+06	6.80041	33.6429
3526	108.93	34.2524	0.00200748	4.1008e-05	0.278399	70.3448	4.90636e+06	6.14436	32.9901
3527	108.931	34.2512	0.327454	0.00104809	0.362723	70.3448	4.65954e+06	4.6586	33.0789
3528	108.931	34.2516	0.265638	0	0.297245	70.3448	4.61382e+06	4.88689	33.5848
3529	108.932	34.2515	0.00498915	0.0218515	0.157853	99.2903	4.71296e+06	11.3791	33.8719
3531	108.931	34.2497	0.304142	0.00128555	0.287294	68.1702	5.09801e+06	7.86593	31.9031
3532	108.931	34.252	0.206789	0.000507832	0.266718	70.3448	4627941	5.07933	33.3182
3533	108.933	34.2525	0.000160694	0.000492096	0.242512	49.4634	5.05672e+06	69.2451	33.3456
3534	108.934	34.2511	0.00816727	0.0112352	0.141179	99.2903	5284179	3.44274	36.0833
3535	108.936	34.2512	0.0439777	0.0428443	0.187761	15.9661	6.45272e+06	0.827776	36.2132
3536	108.934	34.2498	0.447888	0.118369	0.285088	15.3333	5.67644e+06	1.77601	35.6493
3537	108.934	34.2517	0.361525	0.101235	0.308798	19.0667	5.53466e+06	2.10929	36.6918
3538	108.938	34.2492	0.277947	0.0125799	0.240812	72.2069	6857607	6.80267	34.0497
3539	108.942	34.2507	0.0942025	0.317537	0.339681	38.4	2429627	2.06579	35.2835
3540	108.942	34.2514	0.00061655	0.000998974	0.305954	38.4	2.79186e+06	1.44522	35.5262
3541	108.941	34.2514	0.0296731	3.43323e-05	0.347394	38.4	2.94606e+06	2.01421	34.3949
3542	108.941	34.2514	0.0050149	0.00108481	0.326419	38.4	2.85618e+06	1.77259	34.6786
3543	108.941	34.2506	0.094583	0.184918	0.383719	38.4	2.7049e+06	4.18182	33.995
3544	108.94	34.2503	0.00661659	0.0719538	0.220731	72.2069	3801268	2.22735	32.5184
3545	108.941	34.2514	0.0596819	0.276771	0.416281	27.3333	3.36142e+06	1.69059	34.2821
3546	108.942	34.2502	0.0452056	0.237114	0.420729	38.4	2179465	1.80195	34.8324
3639	108.89	34.2486	0.25469	0.15311	0.347986	30.7742	3331767	3.4027	33.9266
3657	108.896	34.2476	0.409404	0.120279	0.293745	29.7209	4.11118e+06	2.69034	31.9783
3659	108.896	34.2488	0.214049	0.155447	0.382658	29.7209	3615775	1.11425	30.5017
3661	108.896	34.2492	0.418664	0.0692129	0.260848	62.8571	3665413	1.25298	30.4915
3663	108.898	34.2497	0.408438	0.0153956	0.227802	69.6774	3890310	5.64778	30.7957
3798	108.983	34.2483	0.429946	0.0614929	0.351723	37.7714	4.94297e+06	1.89003	32.9559
38	108.952	34.3108	0.23025	0.0449238	0.379589	18.6	2.08364e+06	1.05703	32.2415
3800	108.983	34.2489	0.252585	0.102214	0.313036	42	5.15908e+06	3.86439	32.0911
3801	108.986	34.2494	0.119577	0.0915489	0.349132	42	5.54501e+06	5.53226	32.5867
3802	108.983	34.2497	0.394711	0.0504236	0.270141	28.9302	5.22661e+06	4.3672	31.0999
3804	108.983	34.2482	0.500161	0.0100474	0.274619	37.7714	4.94177e+06	2.37943	32.6175
3806	108.989	34.2479	0.379162	0.0291176	0.276653	38.8235	6.03685e+06	2.23749	34.6512
3807	108.99	34.2482	0.26963	0.0398426	0.259194	38.8235	5.59433e+06	3.20181	34.1009
3808	108.988	34.2475	0.190215	0.0689993	0.333039	70.6667	6.45029e+06	14.6396	34.0291
3809	108.989	34.2484	0.516076	0.0142598	0.279871	38.8235	6.04143e+06	1.92803	34.846
3810	108.99	34.2486	0.490819	0.0166869	0.320098	38.8235	5461656	2.28958	33.554
3811	108.988	34.2489	0.205049	0.0327654	0.241886	38.8235	6629888	24.4664	34.723
3812	108.989	34.2491	0.516747	0.0294838	0.284706	38.8235	5.93464e+06	3.97569	34.3368
3813	108.99	34.2494	0.296231	0.0469193	0.276998	38.8235	4.53042e+06	4.06787	32.9422
3814	108.989	34.2498	0.216985	0.0362892	0.22631	38.8235	6.32067e+06	10.4832	33.9676
3815	108.989	34.2498	0.381472	0.0154457	0.221121	38.8235	5.95651e+06	5.98818	33.513
3816	108.991	34.2474	0.408125	0.0195856	0.18695	48.6667	4.23921e+06	1.35586	31.9988
3817	108.991	34.2482	0.23021	0.0683565	0.222024	48.6667	3.88623e+06	1.95632	32.3133
3818	108.99	34.2479	0.451649	0.0707688	0.206834	48.6667	5189216	2.95643	34.5008
3819	108.99	34.2482	0.668614	0.000905037	0.200131	48.6667	5054085	2.92821	33.1268
3820	108.99	34.2483	0.493215	0.0372553	0.283656	48.6667	4882671	2.84587	33.1268
3821	108.991	34.2482	0.329785	0.0968461	0.283131	48.6667	4464846	2.75369	32.7918
3822	108.992	34.2478	0.199338	0.152824	0.354653	48.6667	3.735e+06	5.39266	31.9612
3823	108.992	34.249	0.215109	0.103148	0.357983	48.6667	3492016	3.83454	32.7918
3824	108.992	34.2499	0.21795	0.0845428	0.301606	26.2222	3106159	1.82584	32.0432
3825	108.892	34.2466	0.026011	0.0553641	0.380083	64.8	3687880	10.2107	34.3846
3826	108.895	34.2453	0.00725985	0.193253	0.332117	17.1429	3.90987e+06	1.08069	34.7674
3828	108.898	34.2463	0.0958028	0.145515	0.313848	51.5	3.79983e+06	1.9004	32.4124
3829	108.896	34.2457	0.252915	0.120223	0.293459	41.5385	3682101	5.08429	33.39
3830	108.902	34.2462	0.283865	0.102425	0.306164	69.6774	6.82114e+06	6.38966	35.6458
3831	108.901	34.2463	0.141373	0.0978279	0.285413	69.6774	5788767	12.3511	33.9881
3832	108.9	34.2446	0.225091	0.0421405	0.290425	115.286	3.58414e+06	6.09345	33.8719
3833	108.901	34.2452	0.390738	0.0116873	0.19322	69.6774	4.3899e+06	2.76655	37.4472
3834	108.901	34.2468	0.108898	0.0813575	0.260362	24.9231	7923655	5.88878	34.183
3835	108.902	34.2474	0.118311	0.119694	0.341918	24.9231	10149419	4.07788	34.2479
3836	108.905	34.2463	0.311793	0.0313468	0.325276	41.1667	5034481	6.7086	32.6483
3837	108.903	34.2463	0.215497	0.0198045	0.267757	41.1667	6516996	4.87869	34.1761
3838	108.903	34.2454	0.247785	0.0565662	0.293808	41.1667	4847260	5.45167	32.6483
3839	108.902	34.246	0.145061	0.15114	0.287541	69.6774	6367137	8.32343	36.7157
3840	108.902	34.2463	0.134327	0.0939446	0.312422	41.1667	7132697	8.54438	35.1058
3841	108.903	34.2463	0.33608	0.0387797	0.276551	41.1667	7026406	7.88075	34.7572
3842	108.902	34.2445	0.448414	0.0182881	0.15021	69.6774	3.79681e+06	2.16465	33.5506
3844	108.905	34.2474	0.10682	0.0304646	0.207432	36	7373730	1.40794	33.8993
3845	108.903	34.2474	0.0738025	0.0408492	0.249187	41.1667	9854243	2.29803	35.0614
3849	108.906	34.2454	0.173128	0.102496	0.363677	81.2857	3.93957e+06	8.77979	32.8909
3850	108.906	34.2463	0.183877	0.0925746	0.352831	81.2857	4445442	4.78168	33.3045
3852	108.906	34.2466	0.16822	0.0667977	0.337927	81.2857	4.69242e+06	2.15661	32.7576
3853	108.906	34.2471	0.382828	0.0574012	0.262545	36	5.3952e+06	1.57533	32.2996
3892	108.916	34.2457	0.269463	0.0149155	0.335523	32.617	6.00396e+06	3.06635	33.8514
3893	108.917	34.2476	0.229499	0.0136566	0.271705	38.2642	6448630	2.74213	36.1346
3894	108.916	34.2469	0.378072	0.013063	0.255866	36.6667	5.91201e+06	2.16181	34.0736
3895	108.919	34.2463	0.391025	0.0127206	0.312932	29.7	5.78345e+06	3.10367	30.9837
3896	108.92	34.2475	0.336952	0.0114174	0.226825	36.0426	4907511	1.12087	31.9099
3897	108.922	34.2463	0.188984	0.0221119	0.276012	17.6757	4.81702e+06	0.811327	33.8343
3898	108.923	34.2475	0.19321	0.0290284	0.283237	23.4146	5088478	3.24859	34.6649
3899	108.926	34.2475	0.216644	0.0434027	0.336125	14.5161	5.76076e+06	1.23664	34.5384
39	108.956	34.3122	0.217442	0.156324	0.380001	15.4737	1.71591e+06	1.85303	33.2328
3900	108.925	34.2463	0.2921	0.00800133	0.284246	19.2	4980525	1.37712	31.6399
3901	108.929	34.2456	0.270124	0.00106716	0.322985	50.6667	6.02057e+06	13.6058	32.8328
3902	108.928	34.2442	0.410766	0.0035367	0.346503	50.6667	4928411	0.853353	31.9236
3903	108.928	34.2466	0.229364	0.00106335	0.299372	14.5161	6090678	2.59216	33.3456
3904	108.931	34.2453	0.168748	0.00144434	0.285857	51.2308	5715297	2.90769	32.5833
3905	108.936	34.2466	0.240553	0.022778	0.273765	42.3529	6.48016e+06	2.3709	34.8665
3906	108.935	34.2458	0.347909	0.0208406	0.270134	42.3529	5.22914e+06	11.8337	31.5613
3908	108.938	34.2463	0.155336	0.0293903	0.188433	38.3333	6984766	3.38132	35.1707
3909	108.938	34.2455	0.303739	0.0032239	0.225296	38.3333	6602407	17.0163	33.7933
3910	108.938	34.247	0.159811	0.00967312	0.304094	14.4857	7.14708e+06	2.2746	35.058
3911	108.939	34.2473	0.186864	0.0350194	0.190814	64.4	6.14759e+06	3.0954	34.9793
3912	108.942	34.2459	0.42684	0.0258718	0.298963	100.846	4389956	7.28666	32.638
3913	108.942	34.247	0.309336	0.0566235	0.299421	58.2353	3840102	2.99849	32.0877
3914	108.942	34.2474	0.226617	0.0573206	0.299095	58.2353	3.52938e+06	3.59386	32.4466
3915	108.941	34.2473	0.0481114	0.0257249	0.274526	58.2353	3.91056e+06	3.87813	35.181
3916	108.943	34.2466	0.119934	0.0157471	0.173672	71.8421	4687741	6.51533	36.3739
3917	108.943	34.2476	0.273307	0.00463295	0.282079	58.2353	3.64388e+06	5.92601	31.2298
3918	108.944	34.2477	0.309429	0.013989	0.314392	71.8421	4524390	7.27263	33.0276
3919	108.946	34.2463	0.215965	0.0178771	0.190071	36.5217	6.50674e+06	2.83044	35.9193
3920	108.947	34.2476	0.0560961	0.040853	0.232643	36.7869	6895736	2.71711	37.2592
3922	108.948	34.2467	0.0903559	0.0683703	0.264251	48.3243	6.4571e+06	2.04884	32.6141
3923	108.949	34.2459	0.453577	0.0509901	0.251716	48.3243	5634088	2.81881	33.9574
3924	108.949	34.2471	0.389002	0.040071	0.209244	48.3243	6275203	1.89671	34.4872
3925	108.951	34.2475	0.310076	0.0250983	0.222689	37.2632	6.4109e+06	1.97614	35.3656
3928	108.952	34.2457	0.15454	0.0348883	0.255121	58.4	5.8958e+06	3.34557	35.2357
3929	108.954	34.2476	0.310943	0.0135951	0.25912	58.4	6.89518e+06	3.34126	34.6546
3930	108.952	34.247	0.102546	0.0872521	0.283108	58.4	6.53847e+06	9.45592	34.6649
3931	108.956	34.2453	0.0578771	0.0961118	0.319215	34.1739	5.24274e+06	7.09415	36.0013
3932	108.957	34.2456	0.246435	0.0171027	0.191622	65.7857	4367383	7.78822	33.6566
3933	108.956	34.2466	0.402788	0.0199175	0.289003	34.1739	6238309	3.00071	33.0242
3934	108.956	34.2476	0.276656	0.0332689	0.331561	38.4643	6.5621e+06	2.89028	32.5833
3935	108.959	34.245	0.321503	0.0180159	0.329026	48.2353	4.18469e+06	5.84045	34.4632
3936	108.958	34.2476	0.242619	0.0187926	0.304882	65.7857	5454682	4.74063	33.9574
3937	108.96	34.2475	0.187638	0.0306168	0.294163	41.5385	5920090	2.80248	37.6215
3938	108.959	34.2466	0.320067	0.0419364	0.316494	65.7857	5.01654e+06	3.12408	34.6991
3939	108.961	34.2463	0.246146	0.0299673	0.332038	47.875	6399836	5.03843	34.9964
3940	108.963	34.2475	0.360565	0.0139928	0.310853	47.875	7038242	2.75055	33.971
3941	108.964	34.2463	0.307827	0.00618219	0.269865	52.68	6.68785e+06	5.44294	36.8182
2116	108.929	34.2681	0.0166898	0.0841541	0.256486	35.5312	7874205	5.61892	36.5756
2117	108.929	34.2669	0.0673208	0.0185151	0.187837	35.2258	8706673	2.07617	37.1053
2118	108.931	34.268	0.115346	0.0448976	0.191525	33.0526	7.97493e+06	3.73139	34.9896
212	108.967	34.3074	0.0570188	0.219739	0.350699	6	683108	0.687034	33.9881
2120	108.932	34.2683	0.0857215	0.011333	0.166901	37.4062	8.11605e+06	10.2208	35.7074
2121	108.933	34.2686	0.115364	0.00154877	0.124047	37.4062	8.07149e+06	2.85834	36.7841
2125	108.932	34.2665	0.0726438	0.00473929	0.103014	35.7966	8761535	2.47608	37.3754
2126	108.935	34.2672	0.0460238	0.00615788	0.114579	31.2289	10321841	1.38496	37.3788
2127	108.934	34.2674	0.0700679	0.00506639	0.163632	31.2289	9898306	2.5145	37.2113
2129	108.934	34.2679	0.0157452	0.0556588	0.184632	31.2289	9356107	2.52123	36.4867
213	108.968	34.3074	0.0899549	0.209465	0.370253	13.7143	858663	0.655963	33.8719
2130	108.936	34.2684	0.228776	0.0209112	0.285546	31.2289	9058395	4.53365	38.0966
2131	108.933	34.2685	0.0684228	0.00221825	0.170393	37.4062	8442707	4.34898	36.9037
2132	108.934	34.2686	0.0398345	0	0.146226	37.4062	8404907	2.74172	36.9789
2133	108.934	34.2684	0.0488796	0.000909805	0.116447	37.4062	8638309	2.46784	37.0302
2135	108.934	34.2676	0.0838823	0.00919819	0.0861182	37.4062	9409824	3.54802	37.2079
2136	108.934	34.2658	0.0292158	0	0.0707498	35.7966	10032208	2.60847	37.789
2137	108.934	34.2666	0.0522065	0.0514498	0.170562	31.2289	10310573	3.75392	36.8319
214	108.97	34.3075	0.172209	0.137032	0.332226	13.7143	951472	6.0554	32.2723
2140	108.936	34.2672	0.0331273	0.0656328	0.227157	31.2289	10197870	1.11262	37.2729
2141	108.938	34.2685	0.0486321	0.0234838	0.179843	39.225	9678687	5.55526	36.309
2142	108.937	34.2672	3.09944e-05	0.0161815	0.0949631	23.4085	10049154	1.23321	37.1053
2144	108.938	34.2671	0.0479217	0.00232124	0.100544	23.4085	9663855	1.858	37.1122
2146	108.938	34.2666	0.150049	0.000116348	0.179052	23.4085	8882777	2.21497	37.0096
2147	108.938	34.2675	0.09797	0.00239134	0.152368	37.6667	9430065	2.71966	36.8456
2148	108.938	34.2682	0.0344787	0.00215149	0.160398	39.225	9571099	9.43286	36.0492
2149	108.939	34.2685	0.0207095	0.0749397	0.204473	37.6667	9186296	3.09362	36.0628
2150	108.94	34.2685	0.141158	0.0199008	0.270723	37.6667	7.77668e+06	4.51595	37.3481
2151	108.941	34.2686	0.121109	0.0554881	0.311423	53.6667	6.18839e+06	2.72371	35.7415
2153	108.942	34.2685	0.13198	0.0716162	0.297193	53.6667	5.53644e+06	5.96105	34.6649
2154	108.943	34.2672	0.354605	0.0501118	0.152033	58.9259	4.65409e+06	2.55284	35.0511
2155	108.944	34.2683	0.0315061	0.0662098	0.187891	60.4186	5.64008e+06	16.2449	36.1346
2156	108.943	34.2684	0.101306	0.0946956	0.391361	53.6667	5.37914e+06	3.81469	35.4818
2157	108.947	34.2683	0.101618	0.0420923	0.250987	48.7742	6799939	5.29237	36.6268
2158	108.947	34.2676	0.0550723	0.0332661	0.274683	48.7742	6155228	2.70945	36.8217
2159	108.947	34.2666	0.114497	0.0104852	0.302879	40.3636	5695693	1.64861	35.4989
216	108.971	34.3052	0.0899973	0.0739174	0.342429	14.5	1.78756e+06	1.43297	30.2796
2160	108.946	34.2681	0.0274258	0.0101328	0.307806	48.7742	6738008	17.6992	36.7191
2161	108.945	34.2682	0.0424523	0.0124407	0.322574	60.4186	6516236	8.82299	36.7465
2162	108.945	34.2685	0.0794611	0.00775766	0.249616	48.7742	6656221	6.26832	36.6884
2163	108.946	34.2686	0.25636	0.0017786	0.297357	48.7742	7.06045e+06	8.73028	36.702
2165	108.945	34.2676	0.0941229	0.0141678	0.197341	60.4186	6.12539e+06	4.67664	37.6796
2166	108.945	34.2665	0.200513	0.0369763	0.295032	60.4186	5.64401e+06	2.76489	36.8182
2167	108.948	34.2662	0.325361	0.0958004	0.323923	42.8571	4059553	1.28053	34.4769
217	108.98	34.3075	0.212343	0.126153	0.301729	11.04	2.75595e+06	0.821475	30.5769
218	108.98	34.3064	0.195686	0.139724	0.362258	11.04	2.90341e+06	1.52795	32.4603
2184	108.954	34.2665	0.485758	0.0371361	0.312197	40	4067135	2.3269	32.9217
2185	108.954	34.2669	0.165411	0.14244	0.407505	40	3.85996e+06	2.31814	33.6566
2186	108.953	34.267	0.236279	0.0714984	0.342343	40	3568705	2.1543	33.9745
2187	108.954	34.2678	0.313061	0.111819	0.351245	40	3.52442e+06	3.4927	35.1058
2188	108.954	34.2678	0.433111	0.0453453	0.280698	40	3.61655e+06	3.07415	35.2938
2189	108.952	34.2669	0.290025	0.0718374	0.331247	40	3.51705e+06	1.9702	34.7401
219	108.98	34.3082	0.218207	0.22515	0.335828	11.4545	2550402	0.829727	32.115
2190	108.953	34.268	0.227314	0.0313845	0.286828	40	3.53929e+06	2.64461	37.765
2191	108.955	34.2669	0.280885	0.0405746	0.241901	58.2	4.07164e+06	3.03613	33.5643
2192	108.956	34.2673	0.291068	0.049633	0.29134	58.2	3.95523e+06	2.05389	33.554
2193	108.956	34.2673	0.211677	0.0527372	0.36676	58.2	3.94109e+06	4.94156	33.1063
2194	108.957	34.2674	0.125942	0.00206423	0.370022	73.0909	3.50548e+06	5.76793	34.0462
2195	108.955	34.2672	0.334014	0.0477386	0.258329	58.2	3885277	1.7405	34.0667
2196	108.955	34.2675	0.450899	0.0197744	0.2703	40	3.84503e+06	3.78152	34.3675
2311	108.928	34.266	0.0580549	0.00462627	0.169654	35.2258	9748929	1.8924	36.6132
2312	108.926	34.2653	0.0466332	0.0161619	0.202805	46.4789	8745648	4.20545	36.7601
2313	108.926	34.266	0.0194421	0.0172381	0.113266	46.4789	8734895	7.72019	37.0814
2315	108.931	34.2655	0.0278602	0.0176845	0.214885	25.5789	9219051	1.86837	37.2626
2317	108.93	34.2664	0.0239372	0.0045042	0.143925	33.0526	8733723	6.37073	36.9276
2318	108.93	34.2665	0.0477567	0.121416	0.247147	33.0526	8822817	8.62861	37.3788
232	108.992	34.3081	0.29791	0.00387192	0.24897	10.7143	1.38882e+06	0.893259	34.7708
2321	108.933	34.2646	0.0385799	0.0011158	0.134176	31.7538	9413531	3.38226	36.3021
2322	108.933	34.2647	0.0334663	0.0109644	0.086966	31.7538	9563066	1.91443	36.1449
2323	108.932	34.2634	0.0876713	0.00546837	0.142871	31.7538	8566702	1.56117	36.9003
2326	108.931	34.2647	0.0870552	0.0141006	0.135154	25.5789	9282557	3.0662	37.4267
2327	108.936	34.2647	0.104718	0.00669527	0.103739	27.44	8998952	8.72146	37.5976
2328	108.934	34.2647	0.0685244	0.00193071	0.112735	27.44	9489290	2.02747	36.1654
2329	108.934	34.2642	0.202919	0.000537872	0.175654	27.44	8742514	1.86476	36.5072
233	108.924	34.3065	0.0236855	0.0250301	0.297601	22.6667	2.20676e+06	3.88076	30.3103
2330	108.936	34.2661	0.035532	0.000288486	0.109766	23.4085	10172330	1.41286	36.9174
2331	108.934	34.2654	0.0147529	0.0160146	0.0971708	27.44	9961515	2.84617	37.2865
2337	108.939	34.2645	0.121116	0.0126357	0.105581	37.8261	6.84938e+06	5.34409	37.6147
2339	108.939	34.2648	0.077167	0.0143437	0.234156	37.8261	7.00207e+06	4.87528	37.2421
2340	108.94	34.2648	0.0385299	0.0371385	0.193984	37.8261	5.93691e+06	2.47082	36.2816
2342	108.939	34.2651	0.168941	0.0020318	0.229521	37.8261	7110139	3.8809	36.4799
2343	108.939	34.2656	0.223219	0.0545974	0.267288	37.8261	7.39124e+06	1.72612	35.6048
2345	108.94	34.2661	0.31247	0.117626	0.301815	37.8261	5960416	3.46066	34.3675
2346	108.939	34.266	0.0808654	0.0850787	0.288508	23.4085	8.06081e+06	3.13946	36.7738
2347	108.938	34.2661	0.0108089	0.00898886	0.123108	23.4085	8738480	3.31278	36.8046
2349	108.941	34.2652	0.0227647	0.0317478	0.274903	58.9259	4523730	3.87972	36.473
235	108.925	34.3056	0.156858	0.0167599	0.313583	18.5217	2.09912e+06	2.35088	32.3372
2350	108.941	34.264	0.131159	0.117687	0.276701	63	4.83334e+06	3.95796	35.0785
2351	108.942	34.266	0.258236	0.10675	0.210815	58.9259	4254741	2.65773	34.3197
2352	108.942	34.2647	0.0974188	0.153404	0.281926	63	4.23868e+06	5.48977	35.6629
2383	108.959	34.2658	0.170485	0.0580149	0.283783	94.9091	3.77414e+06	3.52509	38.2504
2385	108.96	34.2646	0.0440316	0.0464883	0.209873	45.6667	5.38991e+06	1.37513	39.5561
2386	108.961	34.2658	0.0532484	0.0459337	0.286349	69.875	4839083	4.56032	36.6713
2387	108.96	34.2652	0.0498457	0.0208569	0.239805	94.9091	4881416	7.39612	39.8261
2388	108.96	34.2639	0.21667	0.00586939	0.257472	45.6667	5961574	2.70105	36.3602
2389	108.962	34.2641	0.128752	0.0234013	0.359602	69.875	6.51767e+06	5.48005	38.1855
239	108.925	34.3065	0.150669	0.169767	0.352249	16	2.00995e+06	0.690842	33.4447
2391	108.962	34.2654	0.106019	0.0214801	0.317829	69.875	5817600	5.50299	35.4579
2392	108.964	34.2658	0.173272	0.0618229	0.282387	54.5085	6.43073e+06	7.07341	35.1434
2393	108.965	34.2646	0.215553	0.0155859	0.203782	52.5246	6.34461e+06	2.96796	35.9842
2394	108.966	34.2649	0.0737195	0.00614691	0.11385	30.9474	5.67402e+06	2.13761	35.2767
2395	108.965	34.2655	0.170043	0.0222464	0.269912	54.5085	6.22036e+06	2.31708	35.7962
2396	108.966	34.2657	0.290237	0.0707083	0.328129	54.5085	5.82361e+06	1.68363	35.3553
2397	108.965	34.2661	0.222685	0.182701	0.299397	54.5085	5.96578e+06	0.956818	35.2289
24	108.941	34.3114	0.374749	0.0921879	0.304883	102	1578394	2.37278	31.9099
240	108.932	34.3065	0.168189	0.0582008	0.173516	8.47059	2.83389e+06	0.772444	35.7005
2400	108.967	34.2641	0.35772	0.0293097	0.263254	30.9474	4.81658e+06	1.01094	34.5726
2401	108.966	34.2651	0.352934	0.0255589	0.241622	30.9474	4998361	0.806972	34.5213
2402	108.966	34.2655	0.22173	0.116078	0.313145	30.9474	5.17743e+06	1.04633	34.5658
2403	108.967	34.2656	0.0971608	0.139524	0.327906	30.9474	4931265	0.825598	34.1385
2404	108.968	34.2637	0.101588	0.242	0.400957	83.8	3.98138e+06	2.10538	33.0311
2405	108.967	34.2658	0.187756	0.229392	0.364159	30.9474	4660455	1.55613	32.4398
2406	108.969	34.2659	0.340859	0.0264964	0.262938	42.6154	5397820	14.7012	31.6638
2407	108.966	34.266	0.249946	0.0975275	0.333728	30.9474	5.26278e+06	0.777273	34.3197
2408	108.966	34.2664	0.190216	0.00881147	0.225352	21.4839	5.0455e+06	0.733835	34.8495
2409	108.967	34.2661	0.0621648	0.00944471	0.387632	21.4839	4.91731e+06	0.851114	33.6156
241	108.93	34.3051	0.0931106	0.139849	0.202617	8.47059	2.92189e+06	0.66909	37.5873
2410	108.97	34.2649	0.0406847	0.0364437	0.328242	70.5714	5.69611e+06	6.86259	31.3494
2411	108.971	34.266	0.141868	0.0402422	0.307231	70.5714	6568729	5.1865	35.1024
2412	108.973	34.266	0.216492	0.0613794	0.183491	40.3846	7.25936e+06	2.12306	36.7294
2640	108.921	34.2615	0.294472	0.133773	0.37986	22.1739	3.30958e+06	1.48228	34.5316
2641	108.925	34.2601	0.11399	0.0535698	0.296267	69.7143	5.32531e+06	2.74266	35.7313
2642	108.926	34.261	0.00212479	0.0732222	0.142293	61.0769	5318498	2.41417	35.4134
2643	108.924	34.261	0.00460863	0.0844173	0.183856	43.2766	5457273	10.0658	35.4989
2644	108.924	34.2603	0.0474329	0.107224	0.273294	43.2766	5.56311e+06	8.84327	35.868
2645	108.928	34.261	0.10139	0.187204	0.38994	53.0323	5535786	9.30846	35.827
2646	108.929	34.261	0.208146	0.115431	0.308281	53.0323	5636501	9.28068	34.8939
2647	108.927	34.261	0.0775862	0.186525	0.32276	53.0323	5.37076e+06	4.45917	36.2645
2648	108.928	34.2601	0.0933123	0.0654821	0.420859	53.0323	4791218	5.52082	33.7762
265	108.957	34.3044	0.216841	0.152083	0.307592	7.8	1.23821e+06	0.667431	35.3861
2650	108.928	34.2613	0.124725	0.173183	0.411834	53.0323	5851646	7.20683	35.7381
2652	108.93	34.261	0.287249	0.0385246	0.332382	28.4615	5798514	8.87634	34.9588
2653	108.932	34.2594	0.153451	0.0230432	0.343592	46.6415	6299814	3.23674	36.4525
2654	108.931	34.2594	0.227286	0.00555706	0.240001	61.6098	6.31457e+06	3.23562	35.1195
2656	108.931	34.2603	0.142513	0.02283	0.261566	61.6098	5.94297e+06	3.14428	34.6751
2657	108.934	34.261	0.286479	0.0953922	0.294945	62.3415	5479462	9.34502	34.911
2658	108.931	34.261	0.238916	0.131986	0.352974	62.3415	6.07939e+06	5.23391	35.5262
2659	108.932	34.2611	0.388688	0.0347528	0.32305	62.3415	6059283	8.6125	35.4955
2661	108.931	34.2595	0.228503	0.0295095	0.223534	61.6098	6.03629e+06	4.66149	34.5658
2662	108.934	34.2599	0.226963	0.0754266	0.340962	55.0286	5028974	3.67254	33.9027
2663	108.935	34.261	0.13979	0.158491	0.250892	36.72	4.72141e+06	4.36068	34.764
2664	108.936	34.2609	0.253986	0.0727401	0.402871	36.72	4429369	4.28785	34.1488
2665	108.934	34.261	0.0819659	0.169317	0.418465	36.72	4910851	5.2664	35.2699
2667	108.938	34.2608	0.30184	0.0727801	0.377012	33.4839	4.73764e+06	4.19408	34.5487
2969	108.965	34.2585	0.212199	0.0392189	0.182813	46.1017	5680513	3.92394	33.9813
297	108.964	34.3056	0.169668	0.151119	0.272011	6	638424	0.494813	33.4173
2970	108.965	34.2592	0.255713	0.110486	0.184549	46.1017	5.26585e+06	10.9539	34.1864
2971	108.965	34.2568	0.200324	0.0409865	0.244504	32.8966	6541494	4.86289	37.8881
2972	108.967	34.2554	0.0440974	0.0207157	0.321112	19.8261	5.27877e+06	1.30039	32.9798
2973	108.969	34.2581	0.0634842	0.071486	0.387126	66.8182	6.24262e+06	5.56445	36.4149
2974	108.968	34.2576	0.161476	0.118988	0.372779	32.8966	5419807	2.77175	32.1732
2975	108.97	34.2577	0.10249	0.0235758	0.292158	74.3158	7415691	6.88946	35.9911
2976	108.972	34.2585	0.0829401	0.0178065	0.23709	59.5	6538597	4.87304	36.2919
2978	108.975	34.2574	0.0938272	0.141284	0.245629	39.6923	5046935	2.4615	32.4774
2979	108.975	34.2579	0.214512	0.263163	0.304312	59.5	5.48377e+06	4.51639	34.5111
298	108.964	34.3059	0.225523	0.235471	0.410952	6	546173	0.376472	34.5931
2980	108.975	34.2584	0.190428	0.00907612	0.123467	90.7273	4964345	5.68111	35.263
2981	108.972	34.257	0.154342	0.00536776	0.338425	74.3158	7426737	7.96901	35.6048
2982	108.975	34.257	0.118808	0.0186348	0.261665	39.6923	4.56603e+06	1.65525	31.6844
2986	108.976	34.2579	0.00268602	0.0510039	0.126175	39.6923	4422647	4.1799	33.7249
3086	108.935	34.2571	0.0959916	0.0827742	0.376644	89.027	6.49491e+06	5.31485	35.5877
3087	108.934	34.2571	0.235271	0.0637488	0.288825	89.027	6.45293e+06	5.2359	35.3656
3089	108.937	34.257	0.196829	0.06318	0.259866	66.8571	7.80178e+06	7.90666	34.0941
309	108.919	34.3029	0.300344	0.238875	0.265972	13.75	2.94062e+06	2.54917	31.4724
3090	108.936	34.2571	0.104868	0.0426855	0.317623	89.027	7116821	7.60278	34.6512
3091	108.936	34.2557	0.129333	0.0407047	0.271413	89.027	7.40134e+06	4.74603	35.2425
3092	108.936	34.2571	0.116922	0.0459304	0.300766	89.027	6840330	6.63243	35.4613
3094	108.939	34.2553	0.118017	0.0115795	0.230626	35.0164	8.30627e+06	3.20749	36.2577
3095	108.938	34.2552	0.126841	0.0417471	0.275878	48.0779	8817341	14.3909	33.9779
3097	108.939	34.2548	0.0867739	0.0237865	0.230731	35.0164	7593025	3.29911	36.726
3098	108.939	34.2562	0.0842748	0.0313554	0.228934	56.8889	7972976	2.73056	36.6302
3099	108.94	34.257	0.122371	0.100141	0.29627	56.8889	6.98006e+06	3.58537	36.6473
31	108.943	34.312	0.153238	0.054656	0.285653	13	889994	1.0293	31.4314
310	108.918	34.3029	0.222925	0.133679	0.309423	13.75	2.79816e+06	2.87834	32.4329
3100	108.938	34.2566	0.267323	0.0340061	0.319367	48.0779	8481204	24.1823	34.2479
3101	108.938	34.257	0.166146	0.104645	0.367782	56.8889	8146342	6.57664	34.4632
3102	108.939	34.257	0.155504	0.0299716	0.290215	56.8889	7888603	10.9888	34.8426
3103	108.941	34.2553	0.00340271	0.0213614	0.157087	85.7143	5447177	3.34372	38.0419
3104	108.942	34.2558	0.0565786	0.0328112	0.309578	85.7143	4.73875e+06	4.4727	37.4814
3106	108.942	34.257	0.168489	0.0493631	0.255392	67.68	4409834	6.18099	36.7704
3108	108.941	34.257	0.154787	0.0584216	0.328734	56.8889	5360582	4.24084	37.3515
3109	108.942	34.2552	0.195314	0.126006	0.391807	85.7143	4716381	4.35807	36.849
311	108.918	34.3032	0.215413	0.0579653	0.266815	13.75	2.72066e+06	3.13957	31.8723
3110	108.942	34.2562	0.237191	0.106524	0.354008	85.7143	4482216	8.58154	37.2865
3111	108.942	34.2568	0.257774	0.0407391	0.175665	85.7143	4.34408e+06	16.8076	37.7685
3112	108.947	34.2543	0.0325131	0	0.115698	20.4	7.02743e+06	1.7672	36.702
3113	108.947	34.255	0.150762	0.00125837	0.175383	19.7288	8077057	1.70149	37.1669
3114	108.946	34.255	0.0425987	0.0161648	0.184571	19.7288	7.24553e+06	1.29229	37.5429
3117	108.946	34.256	0.175007	0.066483	0.23991	19.7288	7.56245e+06	1.46382	37.6693
312	108.919	34.3034	0.0605121	0.16532	0.260053	13.75	2688333	2.58039	32.3646
3120	108.946	34.2567	0.0503297	0.026722	0.220733	19.7288	7158436	3.77411	37.0541
3121	108.947	34.2543	0.0462656	0.00213337	0.118871	11.4462	7.36864e+06	1.59398	35.6048
3122	108.947	34.2551	0.0520558	0.00313473	0.152967	19.7288	8325467	2.34702	36.5858
3123	108.948	34.2552	0.0856581	0.0192676	0.202187	19.7288	8548891	1.2839	36.5858
3125	108.949	34.2547	0.148861	0.00224018	0.126804	11.4462	8526344	1.60415	36.015
3126	108.948	34.2554	0.253322	0.0107098	0.186473	11.4462	8871489	0.733496	36.0765
3127	108.948	34.2554	0.115636	0.0186048	0.18821	11.4462	8871305	0.731925	36.0765
3129	108.951	34.2548	0.0428176	0.0768752	0.203989	29.194	6991423	2.36867	38.0556
313	108.918	34.3019	0.19979	0.103553	0.263317	13.75	3.11467e+06	1.61577	32.1834
3131	108.952	34.2552	0.0433464	0.0107875	0.242555	29.194	7.45924e+06	3.37773	37.0951
3133	108.952	34.2559	0.239352	0.019392	0.336642	29.194	8.12974e+06	4.89528	36.3568
3134	108.949	34.2551	0.237259	0.0964665	0.343685	11.4462	9072251	1.56346	35.9227
3135	108.95	34.2554	0.0505223	0.0470228	0.196239	29.194	8884569	3.15106	36.7499
3136	108.953	34.2545	0.0253043	0.0566483	0.289853	31.7368	5890211	1.35536	37.3036
3137	108.953	34.2556	0.156476	0.0223203	0.325045	31.7368	7291442	2.46831	36.1927
3139	108.953	34.2566	0.364165	0.0474887	0.307203	40.8214	7.88815e+06	7.83211	37.1019
314	108.918	34.3036	0.194074	0.112409	0.389338	12	2.40816e+06	2.50956	33.1336
3140	108.953	34.2569	0.0882239	0.0178609	0.268908	40.8214	7877845	3.89415	37.1464
3141	108.954	34.257	0.147235	0.0001297	0.170525	40.8214	7909185	4.95094	36.2372
3142	108.956	34.2555	0.211812	3.33786e-06	0.147865	45.0492	7.69002e+06	5.30651	35.3827
3143	108.955	34.2564	0.271059	0.00076437	0.244884	45.0492	8.02221e+06	3.16808	36.3705
3144	108.959	34.2549	0.321869	0.01401	0.244796	40.9333	6.63351e+06	5.32854	35.8099
3146	108.957	34.2556	0.278903	1.7643e-05	0.2407	45.0492	7.37467e+06	6.22501	35.6629
3147	108.959	34.2554	0.243897	0.00242519	0.258057	56.9032	6.8083e+06	5.19401	35.827
3148	108.959	34.2556	0.0947685	0.0105314	0.216878	56.9032	7.02868e+06	3.6158	35.868
3149	108.958	34.2557	0.108095	0.105056	0.28968	40.9333	6890780	5.02456	35.8578
315	108.919	34.3038	0.216177	0.13484	0.324035	18	2.4063e+06	1.66936	32.6688
3150	108.959	34.2557	0.379084	0.0278735	0.337018	56.9032	6.85891e+06	3.69367	35.328
3151	108.957	34.2559	0.0866194	0.00878048	0.238083	44	7.42398e+06	8.01095	35.4373
3152	108.958	34.2562	0.2018	0.00952339	0.2823	44	6.8696e+06	5.1527	35.4305
3153	108.959	34.256	0.280546	0.00244522	0.143234	56.9032	6.8604e+06	2.49688	34.7264
3154	108.959	34.2563	0.157214	0.000630379	0.209379	56.9032	7.05382e+06	2.85588	34.7674
3155	108.957	34.2551	0.348346	0.0191145	0.262907	40.9333	7133476	2.79036	36.0321
3156	108.959	34.2565	0.169067	0.0201192	0.272959	44	6.77721e+06	2.24028	34.077
3157	108.957	34.2565	0.0537043	0.0235372	0.226862	44	7393803	3.2092	35.2733
3158	108.957	34.2569	0.104583	0.011889	0.191416	44	6.96428e+06	2.84977	35.8612
3159	108.958	34.2568	0.388565	0.0660353	0.231799	44	6.62496e+06	2.41413	35.287
316	108.92	34.3037	0.11071	0.0667348	0.303385	18.25	2.87821e+06	2.16052	31.1888
3160	108.959	34.257	0.114857	0.0804844	0.231232	44	6672752	3.13389	34.8529
3161	108.959	34.2571	0.0489993	0.00482273	0.122756	51.6226	6.9181e+06	4.4103	35.1161
3163	108.961	34.2556	0.134016	0	0.184649	56.9032	7809318	3.74925	35.7962
3164	108.961	34.2562	0.131941	0.0116897	0.192949	56.9032	7785050	11.6149	35.8202
3165	108.96	34.2546	0.176866	0.0161963	0.284026	56.9032	7020574	3.63552	36.097
3169	108.962	34.2551	0.194339	0.0640678	0.361836	36.1304	7.40947e+06	3.96659	35.6253
317	108.922	34.3024	0.0693407	0.0388899	0.297831	11.1111	3.39677e+06	1.01479	33.0174
3170	108.963	34.2558	0.217277	0	0.188272	37.9672	7632362	6.77842	36.5311
3171	108.962	34.2558	0.111139	1.95503e-05	0.192881	58.2222	7.91008e+06	3.67846	34.6136
3172	108.962	34.2559	0.110933	0.00166273	0.320792	58.2222	7.90764e+06	4.7085	34.4017
3173	108.962	34.2561	0.10944	0.0161324	0.261805	58.2222	8000027	2.64781	34.7708
3174	108.962	34.2562	0.126577	0.00976419	0.325002	58.2222	7.95316e+06	5.26315	34.2411
3175	108.963	34.2565	0.0676951	0.0207887	0.114122	58.2222	7.93001e+06	6.99544	35.9569
3177	108.963	34.2567	0.0360866	0.0374742	0.194897	37.9672	7.70795e+06	7.62941	36.3978
3178	108.964	34.2545	0.085885	0.0130301	0.212827	37.9672	6.00627e+06	1.3185	37.1088
3179	108.964	34.2554	0.173989	0.022563	0.295082	37.9672	6.95902e+06	6.06623	38.4008
318	108.925	34.3037	0.100694	0.0880961	0.374074	15.2143	2.78432e+06	3.23184	33.2533
3180	108.964	34.2558	0.137829	0.0388141	0.264155	37.9672	7183719	5.86156	37.8847
3182	108.964	34.2561	0.115556	0.02809	0.219347	37.9672	7.35637e+06	7.68933	37.3275
3183	108.964	34.2565	0.0898199	0.0147767	0.1852	37.9672	7489173	31.8363	37.2558
3184	108.969	34.2553	0.35285	0.0184417	0.217863	63.4839	6994319	2.93318	35.5296
3185	108.968	34.2537	0.23473	0.0573459	0.275307	19.8261	5256729	2.48274	33.1404
3186	108.969	34.257	0.283113	0.00839806	0.21493	66.8182	6.74536e+06	10.6349	35.8167
3187	108.968	34.256	0.359469	0.0251112	0.297685	63.4839	5755227	3.10332	30.7547
3188	108.972	34.2555	0.141903	0.00625515	0.252778	39.6	7.73012e+06	1.72324	30.9358
3189	108.97	34.2559	0.0393052	0.113894	0.352093	74.3158	7.9544e+06	4.16195	35.6903
319	108.927	34.3024	0.267823	0.260947	0.385622	7.58824	3.63927e+06	0.590441	32.0159
3190	108.97	34.2548	0.047121	0.0132093	0.288921	55.92	7.65936e+06	3.2937	33.8138
3191	108.97	34.2567	0.0712566	0.0287428	0.307541	74.3158	7.8828e+06	31.1966	36.0013
3192	108.97	34.2571	0.159756	0.117984	0.343936	74.3158	7.774e+06	14.8328	36.0457
3193	108.975	34.2547	0.0974865	0.197373	0.334521	30.24	5659109	1.70734	33.6429
32	108.948	34.3115	0.211425	0.112745	0.369696	20.4	1690571	2.23844	32.0022
320	108.929	34.3037	0.103416	0.127398	0.236053	7.58824	3139261	1.94749	33.4549
3217	108.983	34.2553	0.0922184	0.14136	0.313945	18.5455	4.6095e+06	2.49901	32.5526
322	108.93	34.3026	0.110747	0.0483871	0.254709	6.375	3.79516e+06	0.398849	35.1673
323	108.934	34.3025	0.273482	0.150874	0.40121	31.5	4.20382e+06	2.43636	33.9061
324	108.936	34.3038	0.0578656	0.0836244	0.354743	31.5	4634621	2.44314	34.6102
3240	108.991	34.2553	0.270388	0.162538	0.374987	56.64	4733680	1.44546	32.638
3248	108.992	34.255	0.224401	0.202103	0.298814	56.64	4958881	3.84825	32.6004
3249	108.888	34.2538	0.13669	0.147759	0.321516	36	6583328	5.53137	36.138
325	108.938	34.302	0.332921	0.00970793	0.197752	56.717	5.53009e+06	4.59474	32.7952
3250	108.886	34.2495	0.191441	0.158024	0.393353	82.2857	2.41082e+06	29.9183	33.2738
3251	108.89	34.2516	0.224466	0.122949	0.35697	38.3226	4819016	2.29982	33.9369
3252	108.892	34.2533	0.214143	0.116257	0.343908	31.4043	6.10723e+06	2.25519	35.2357
3253	108.894	34.2525	0.244616	0.107967	0.328021	49.1429	4.1293e+06	2.39581	33.6737
3255	108.902	34.2524	0.28759	0.141831	0.356773	40.8	5885632	1.8307	34.8905
3256	108.9	34.2532	0.335785	0.118958	0.332084	40.8	5.46462e+06	3.32351	33.5096
3257	108.901	34.2524	0.193463	0.0608721	0.32902	40.8	5.50702e+06	2.01209	33.7318
3258	108.913	34.2529	0.140615	0.0688109	0.304681	67.3333	5.24785e+06	2.268	31.7596
3259	108.914	34.2542	0.267659	0.0148296	0.238376	88.2581	5.72974e+06	1.83649	32.0706
326	108.94	34.3038	0.118003	0.111118	0.264129	37.1667	4.52914e+06	3.26121	34.4085
3260	108.916	34.2536	0.0783677	0.00113249	0.196289	88.2581	5323631	3.52361	35.1263
3261	108.919	34.2525	0.0339146	0.238814	0.290162	27.0435	4693353	2.71387	35.3861
3262	108.919	34.2525	0.337204	0.197813	0.30254	27.0435	4454123	2.13862	34.9862
3263	108.919	34.2532	0.16546	0.21963	0.240438	27.0435	4344282	3.36645	34.4017
3266	108.921	34.2536	0.0316167	0.158032	0.320272	32.5385	3.46629e+06	1.7352	34.8392
3267	108.921	34.2542	0.310224	0.0802917	0.229739	32.5385	3.57553e+06	1.59386	34.2752
3268	108.921	34.2546	0.20877	0.0616021	0.30717	32.5385	3.84779e+06	2.13899	34.7948
327	108.937	34.3029	0.45214	0.0378194	0.282818	56.717	5833865	3.24429	32.7029
3270	108.925	34.2534	0.121976	0.125174	0.332591	26.6897	4.35576e+06	1.93407	36.3671
3272	108.923	34.2537	0.105371	0.102981	0.376414	26.6897	3.92488e+06	2.07662	36.1517
3274	108.923	34.254	0.21025	0.0318384	0.314458	32.5385	3.95159e+06	2.08152	35.745
3275	108.923	34.2541	0.179482	0.0913301	0.249112	26.6897	4.18585e+06	2.66424	36.726
3278	108.922	34.2539	0.029819	0.163395	0.282497	32.5385	3630195	1.47429	34.3265
328	108.943	34.3024	0.444061	0.0347285	0.387059	43.4118	2.06625e+06	6.73628	31.9783
3281	108.922	34.2547	0.0494113	0.0303679	0.150142	32.5385	4.19337e+06	5.27836	34.2787
3355	108.95	34.2537	0.143795	0.0914388	0.314129	22.1818	6.17279e+06	1.15934	34.7503
3359	108.951	34.2544	0.00400352	0.018549	0.0909853	22.1818	6314625	1.79153	38.3324
3360	108.95	34.2547	0.0675325	4.76837e-06	0.0874915	11.4462	8289862	2.31867	36.5345
3361	108.953	34.2537	0.0830173	0.0621896	0.241603	31.7368	5.03923e+06	2.07449	36.2474
3364	108.956	34.25	0.122775	0.0234189	0.271038	47.3898	6.47728e+06	3.86738	35.2425
3365	108.957	34.2525	1.90735e-05	1.43051e-06	0.225816	40.8	5.0868e+06	2.05777	31.722
3366	108.952	34.2525	0.000784397	0.000621319	0.282805	27.7241	4.45137e+06	1.49072	32.8875
3368	108.957	34.254	0.356474	0.00589371	0.328292	40.9333	6.3359e+06	3.18642	35.4715
337	108.951	34.3029	0.113343	0.2662	0.350236	8	1459962	0.980923	34.9657
3370	108.959	34.253	0.155884	0.301739	0.281772	22.8261	5.24294e+06	1.59107	32.556
3371	108.959	34.2535	0.247213	0.122406	0.424124	22.8261	5635587	0.998885	33.5472
3373	108.959	34.2541	0.240842	0.134952	0.366765	40.9333	6.10471e+06	2.02759	34.6068
3374	108.959	34.2546	0.291269	0.0827303	0.385661	40.9333	6.49805e+06	4.00828	35.6288
3375	108.958	34.2546	0.0510368	6.7234e-05	0.067893	40.9333	6451395	3.05356	35.7415
3376	108.962	34.2525	0.128249	0.279119	0.341783	37.7143	6.12494e+06	2.89234	33.0789
3377	108.961	34.2509	0.127431	0.00374889	0.345081	46.8293	6092710	5.10039	31.3972
3378	108.96	34.2525	0.117647	0.238597	0.265639	22.8261	5745047	2.9485	32.9798
3379	108.962	34.2531	0.0909219	0.342002	0.429904	36.1304	6032761	2.19495	33.202
3381	108.962	34.2537	0.0391927	0.184629	0.388542	36.1304	6.3468e+06	1.65127	34.5999
3382	108.963	34.2537	0.212942	0.0281339	0.442055	33.3103	5.75145e+06	0.989911	34.5829
3383	108.962	34.254	0.171569	0.0659828	0.360761	36.1304	6.57232e+06	1.31993	36.1346
3384	108.961	34.254	0.230723	0.00335455	0.272383	36.1304	7002933	2.19016	35.1468
3386	108.963	34.2525	0.177931	0.198376	0.248432	33.3103	5303193	4.51463	32.0262
3387	108.965	34.254	0.241267	0.0267854	0.229396	33.3103	5117309	2.23129	34.2547
3389	108.964	34.2509	0.175248	3.33786e-05	0.21279	56.9388	5.88292e+06	2.48924	35.1947
3390	108.966	34.2525	0.181874	0.233272	0.341846	51.3333	4529998	4.25693	33.0208
3391	108.968	34.2509	0.303584	0.016861	0.262077	42	6.26966e+06	2.39863	34.5897
3392	108.969	34.2525	0.0514388	0.0951533	0.30374	55.0909	6352881	5.18602	34.0326
3393	108.971	34.2542	0.167727	0.0188527	0.148525	55.92	7287588	4.23363	32.3475
3394	108.971	34.2533	0.125613	0.0101318	0.263755	55.92	6.75386e+06	11.284	32.5526
3396	108.971	34.2509	0.0891366	0.157556	0.236723	44.1818	5.03438e+06	2.267	34.2684
3397	108.975	34.252	0.226269	0.132034	0.417438	28.5185	4.00669e+06	1.19347	31.9339
3398	108.975	34.2526	0.185721	0.171885	0.378967	28.5185	4.50596e+06	2.07399	32.7542
3399	108.975	34.2525	0.407888	0.0153904	0.360805	28.5185	4126551	1.00453	31.8655
34	108.949	34.3122	0.220215	0.0966282	0.366284	20.4	1.89668e+06	1.31824	31.1785
3400	108.975	34.2533	0.236888	0.136774	0.331414	30.24	4894615	3.30675	33.2122
3402	108.976	34.2524	0.499609	0.0108089	0.364439	28.5185	3.33984e+06	2.90943	31.4656
3403	108.977	34.2525	0.492137	0.020782	0.375121	17.9	2.84094e+06	2.29126	30.8777
3404	108.977	34.2528	0.486238	0.0144877	0.35185	17.9	2.51992e+06	1.77734	30.0506
3407	108.977	34.2529	0.478975	0.0226731	0.371683	17.9	2978531	2.44094	30.3787
3415	108.979	34.2524	0.325491	0.134009	0.306783	17.9	2.25395e+06	1.895	30.6555
3416	108.979	34.2524	0.434409	0.0429764	0.273355	22.6538	2.24664e+06	2.93949	30.9187
3417	108.979	34.2527	0.272495	0.242749	0.382376	17.9	2.08865e+06	3.01008	31.0144
3431	108.98	34.2525	0.361414	0.136744	0.340298	22.6538	2.38243e+06	2.3258	31.199
3432	108.982	34.2525	0.261482	0.129343	0.327112	46.5882	3.17856e+06	1.65222	32.3851
3433	108.981	34.2528	0.224171	0.181912	0.390785	22.6538	2225053	2.67789	31.428
3449	108.983	34.2518	0.43746	0.0538797	0.291964	60.3429	4.79301e+06	5.10144	31.886
3450	108.984	34.2525	0.322225	0.138243	0.405676	60.3429	5.35479e+06	7.77884	32.2859
3451	108.983	34.2531	0.150933	0.194436	0.374402	46.5882	4884940	6.43409	31.763
3454	108.988	34.2525	0.320256	0.00896406	0.342302	49.6	5.1944e+06	4.24215	31.8313
3455	108.988	34.253	0.347597	0.00114203	0.378367	34.1633	5.04771e+06	2.51093	32.6893
3458	108.99	34.2525	0.0134096	0.103169	0.23372	49.6	4.55297e+06	2.20111	34.1864
3459	108.987	34.2525	0.328749	0.000162601	0.233378	34.1633	5.66744e+06	2.20187	32.3953
3462	108.992	34.2548	0.164822	0.0619407	0.355215	55.05	4995887		33.6258
3463	108.992	34.2537	0.036777	0.265939	0.224073	43.2	4.79092e+06	7.57433	34.0428
3464	108.992	34.2512	0.040803	0.232911	0.25215	26.2222	3514990	2.46335	32.8431
3485	108.895	34.252	0.193568	0.143072	0.431086	49.1429	3371955	1.00744	33.3626
3486	108.896	34.2524	0.202033	0.203253	0.341314	49.1429	3265893	2.93525	34.6786
3489	108.896	34.2501	0.428489	0.103425	0.252457	62.8571	3.13386e+06	3.88384	30.054
3490	108.896	34.2507	0.416359	0.0966382	0.363756	62.8571	2898386	8.01025	29.9378
3492	108.898	34.2524	0.353415	0.143143	0.357135	138.632	3.74007e+06	6.42637	31.2913
3493	108.896	34.2515	0.216592	0.164241	0.32313	62.8571	2.85896e+06	4.81008	31.3699
3494	108.904	34.2524	0.225217	0.216999	0.36161	30.5143	5.57778e+06	3.15606	35.7279
3495	108.901	34.251	0.102088	0.0566673	0.280594	52.4082	6.64667e+06	2.44228	33.8548
3496	108.903	34.2524	0.325222	0.184543	0.357182	30.5143	5907278	1.78943	35.8988
3497	108.905	34.251	0.354758	0.0557771	0.229216	30.5217	5.62241e+06	4.4043	32.5867
3498	108.907	34.2524	0.24427	0.0569272	0.377466	50.2105	4.9588e+06	7.05126	32.6756
35	108.951	34.3115	0.307148	0.125212	0.269423	18.6	2340719	1.14981	30.283
3501	108.908	34.2524	0.275993	0.0641699	0.315593	60	5.0639e+06	3.35652	30.4949
3502	108.91	34.2524	0.25732	0.0882001	0.32646	41.5789	5.27651e+06	4.26821	30.9016
3505	108.912	34.2511	0.0387483	0.0246401	0.422174	67.3333	4.7687e+06	2.3894	33.5062
3506	108.912	34.2501	0.0305796	0.0556326	0.179262	38.7838	4570515	6.9464	33.2191
3508	108.914	34.2519	0.00771427	0.0180693	0.12582	67.3333	5098231	4.99064	31.7254
3509	108.914	34.2523	0.198498	0.0414371	0.352686	88.2581	5090588	5.71304	30.6897
3510	108.914	34.2524	0.219911	0.0537224	0.347496	67.3333	5137670	3.18875	31.3118
3511	108.912	34.2519	0.00498533	0.0335512	0.174728	67.3333	5124226	4.14437	32.5833
3512	108.913	34.2524	0.231524	0.0654564	0.325366	67.3333	5287768	2.57956	33.1234
3513	108.915	34.2524	0.1302	0.094069	0.283268	88.2581	5.06839e+06	6.23894	31.3665
3514	108.916	34.2508	0.00567007	0.0406489	0.236663	66.0444	5.42868e+06	3.21022	36.8387
3515	108.917	34.2524	0.117566	0.128023	0.318327	34	5104956	2.58944	37.0575
3516	108.919	34.2511	0.355853	0.00627899	0.338272	28.0556	5622996	3.02881	34.9998
3517	108.921	34.2524	0.0680213	0.29456	0.301489	28.4815	3.77899e+06	2.0896	34.2752
3518	108.925	34.2524	0.127602	0.364184	0.336658	26.6897	4.05221e+06	2.05815	34.7811
3521	108.93	34.2515	0.0351677	0.0457363	0.207999	70.3448	5.00305e+06	3.11462	34.3949
3522	108.928	34.2501	0.369391	0.000872612	0.395966	43.2791	5.3424e+06	18.9919	33.4481
3523	108.928	34.2519	0.355262	0.0179963	0.334795	34.2581	4448030	2.6023	34.9144
3547	108.942	34.2504	0.0163684	0.217608	0.381452	38.4	2.24144e+06	1.78109	34.8324
3548	108.943	34.2507	0.0495734	0.304039	0.37448	38.4	2.38106e+06	2.47779	34.3197
3549	108.943	34.2514	0.000152588	4.00543e-05	0.281758	79.6364	2.79064e+06	2.46589	34.846
3551	108.942	34.2514	0.000723362	0.000372887	0.315017	38.4	2798529	1.49113	35.6185
3552	108.943	34.2514	4.76837e-06	0.000419617	0.266365	38.4	2787557	1.66177	35.5331
3553	108.944	34.2515	0.0889559	0.213651	0.40664	79.6364	3.02065e+06	3.33696	32.744
3554	108.948	34.2512	0.0110879	0.0119324	0.274711	82.3846	4.47407e+06	6.55701	34.265
3555	108.945	34.2509	0.0063839	0.0916352	0.350094	95.1724	3.29581e+06	3.45463	32.9661
3556	108.949	34.2505	0.270607	0.0335412	0.351325	49	5238058	4.20061	33.6429
3557	108.949	34.2518	0.176906	0.116825	0.430114	82.3846	4.65349e+06	3.60353	32.9525
3558	108.949	34.2524	0.0742154	0.288114	0.394949	82.3846	4.94326e+06	2.87162	32.4158
3559	108.959	34.25	0.0577869	0.101889	0.302947	46.8293	5076493	4.2013	36.1175
3560	108.959	34.2524	0.0624366	0.314955	0.352142	40.8	5006998	2.17191	32.9422
3563	108.975	34.2509	0.338282	0.105907	0.354437	28.5185	3.30152e+06	1.56295	31.1888
3565	108.975	34.2499	0.268145	0.167477	0.37608	19.8485	2946261	2.59446	32.5184
3582	108.977	34.2523	0.4824	0.0248494	0.342088	17.9	2.70821e+06	1.91546	30.553
3584	108.977	34.2524	0.513843	0.00760126	0.369453	17.9	2.73501e+06	2.05341	30.2215
36	108.949	34.3108	0.133595	0.110027	0.352059	20.4	2.26387e+06	1.34317	29.9583
3618	108.983	34.2501	0.53709	0.00348568	0.286057	28.9302	5.13415e+06	3.0325	32.2586
3619	108.983	34.2507	0.554035	0.0602708	0.264007	28.9302	5004063	2.86776	31.7561
3620	108.984	34.2511	0.332885	0.0366249	0.385951	60.3429	5029322	4.22533	31.7698
3625	108.983	34.2513	0.372183	0.0563073	0.358119	28.9302	4.6497e+06	2.1677	31.927
3626	108.984	34.2518	0.307916	0.0925198	0.233964	60.3429	5.25559e+06	7.72134	31.698
3627	108.985	34.252	0.0980554	0.0706768	0.300482	60.3429	5904687	5.41631	31.575
3629	108.987	34.2517	0.233893	0.0325861	0.316971	35.1064	5950278	2.26742	32.6517
3630	108.988	34.2504	0.126369	0.00733662	0.187124	35.1064	6.13117e+06	3.61716	32.597
3632	108.988	34.2509	0.216501	0.000280857	0.240683	35.1064	5.88755e+06	4.46945	32.7918
3635	108.987	34.2509	0.128116	0.0355458	0.174857	35.1064	6.00244e+06	2.06141	32.9183
3636	108.988	34.2514	0.0747404	0.0212488	0.238319	35.1064	5802313	7.08601	33.0755
3637	108.988	34.2519	0.124462	0.0435638	0.207593	49.6	5440811	8.50231	31.5887
3942	108.966	34.2475	0.409618	0.00836134	0.318717	53.5	6.58719e+06	5.33591	35.3075
3943	108.968	34.2463	0.305216	0.0215011	0.306073	53.5	5.54084e+06	3.86784	33.0858
3944	108.968	34.2475	0.271052	0	0.23744	36.5455	6.02106e+06	2.91875	32.1116
3945	108.97	34.2475	0.261427	0.000607491	0.18796	36.5455	6087397	3.47527	33.6019
3949	108.971	34.2447	0.198177	0.000485897	0.247625	55.9412	4764035	2.55402	34.6717
3953	108.971	34.2471	0.0816884	0.0225935	0.204124	46.125	5685684	3.65969	35.287
3954	108.972	34.2475	0.0555444	0.112027	0.243238	46.125	5.0635e+06	2.83661	34.87
3955	108.974	34.2475	0.0296726	0.0815606	0.334759	98.8	3.62424e+06	4.43794	29.8352
3956	108.971	34.2475	0.102876	0.062026	0.332287	46.125	5664031	2.69542	34.7093
3957	108.974	34.2469	0.143757	0.147087	0.296105	98.8	3.48576e+06	5.15128	31.4041
3958	108.975	34.2456	0.225597	0.146566	0.391918	66	3.45646e+06	1.64667	34.576
3960	108.975	34.2472	0.286606	0.0915332	0.278687	28.913	3330935	2.66822	32.9593
3993	108.983	34.2454	0.370957	0.0426946	0.276079	30.275	4.10188e+06	2.51727	31.9475
3994	108.983	34.246	0.365705	0.0536428	0.326062	30.275	4.21321e+06	3.1418	32.1219
3995	108.983	34.2468	0.274711	0.0320373	0.370196	87.3333	4.36234e+06	3.45262	31.7527
3996	108.985	34.2465	0.0829163	0.0224962	0.309777	87.3333	4.25222e+06	2.8847	31.698
3999	108.983	34.247	0.180569	0.0985503	0.359307	37.7714	4460975	4.2982	33.0379
4	108.932	34.3108	0.0293155	0.189104	0.319813	27.6923	1.57023e+06	0.546564	32.6004
40	108.956	34.3108	0.312271	0.108592	0.22413	11.3684	1.92512e+06	0.711354	32.6551
4000	108.987	34.2465	0.0405254	0.0290108	0.197141	90.5	5770523	4.85458	30.2967
4001	108.986	34.2459	0.160425	0.0358992	0.295985	90.5	4.66624e+06	3.40577	31.2503
4002	108.99	34.2466	0.0807433	0.0262756	0.326017	70.6667	5508313	4.67473	32.2825
4003	108.989	34.2465	0.0554748	0.00509548	0.292	70.6667	5.88915e+06	3.41261	31.5442
4004	108.988	34.2448	0.262581	0.00290728	0.272417	79.5652	4847201	6.51036	31.9851
4005	108.989	34.2472	0.573064	0.0172219	0.179489	70.6667	6022079	3.37553	33.5199
4006	108.99	34.2477	0.240613	0.0198107	0.22093	70.6667	5.72758e+06	2.8558	33.7557
4007	108.989	34.2452	0.358719	0.0501127	0.252445	79.5652	4.82855e+06	12.499	33.4071
4008	108.991	34.2465	0.109326	0.067234	0.404239	72	3.87357e+06	4.29707	33.2669
4009	108.99	34.2467	0.104298	0.0534987	0.355654	70.6667	5210636	5.49249	32.3304
4010	108.99	34.2467	0.2901	0.0220828	0.328348	70.6667	4.61791e+06	3.62337	33.0482
4011	108.99	34.2472	0.294662	0.0741434	0.295529	70.6667	5.28734e+06	2.92596	34.159
4012	108.992	34.2459	0.0527563	0.229309	0.409762	72	3.54533e+06	4.3903	35.4203
4013	108.992	34.2469	0.157532	0.126765	0.381947	48.6667	3.71208e+06	7.2954	33.4139
4014	108.993	34.2473	0.295629	0.0398107	0.33034	48.6667	3.56681e+06		35.222
4015	108.898	34.244	0.125848	0.0767517	0.358667	115.286	3.19602e+06	5.64599	33.1644
4016	108.901	34.2435	0.462119	0.0318627	0.203787	64.5	3.38394e+06	3.19629	31.8963
4017	108.904	34.2447	0.138293	0.0519881	0.280032	54.8276	3.52655e+06	3.35595	33.39
4018	108.903	34.2433	0.253304	0.117758	0.341354	54.8276	3.23878e+06	2.54114	33.742
4019	108.906	34.2431	0.0168419	0.249889	0.425409	20.7895	3.90895e+06	1.2724	37.8573
4020	108.906	34.2431	0.0708642	0.219364	0.349332	20.7895	4211839	1.36268	36.8046
4021	108.906	34.2436	0.135686	0.145015	0.406314	20.7895	3971320	1.28932	37.119
4024	108.906	34.2444	0.165081	0.150887	0.358318	81.2857	3933959	2.52436	35.8065
4033	108.91	34.2431	0.373011	0.0441952	0.356183	19.8438	4328738	2.31869	34.3231
404	108.966	34.3043	0.216311	0.191738	0.322613	6	791880	0.471127	35.3656
405	108.965	34.303	0.265136	0.145456	0.362459	6	1.69636e+06	1.10565	33.9813
4069	108.916	34.2446	0.278131	0.0133338	0.441377	32.617	5827453	2.28823	34.4188
4070	108.916	34.2435	0.273005	0.0607619	0.379529	41.925	5391389	4.14326	32.908
4071	108.919	34.2439	0.373471	0.0307403	0.330716	46.7143	5.09074e+06	2.37365	32.5389
4072	108.92	34.2451	0.114447	0.0576234	0.339699	29.7	4966261	0.790288	35.3929
4073	108.922	34.2439	0.184035	0.0136023	0.269735	12.1714	4.62067e+06	0.797759	34.118
4074	108.923	34.2451	0.203008	0.0119548	0.342051	19.2	4.72779e+06	4.73901	31.5032
4075	108.925	34.2439	0.250053	4.76837e-07	0.320519	12.2	4343797	0.75155	33.1063
4076	108.931	34.2439	0.151255	0.000535011	0.198413	59.3514	5.49139e+06	5.22371	33.7865
4077	108.933	34.245	0.192371	0.0383439	0.238031	61.65	5.31172e+06	10.7338	31.3255
4078	108.936	34.245	0.134515	0.0854349	0.341824	38.3333	5469824	1.75783	33.0789
4079	108.935	34.2438	0.327471	0.053586	0.354686	69	4434690	3.3676	33.5506
408	108.969	34.3029	0.01893	0.224739	0.350841	9.3913	1.99316e+06	0.665906	34.4769
4080	108.937	34.2439	0.334101	0.0233231	0.213812	24.5714	5526425	2.78858	32.5013
4081	108.94	34.2451	0.0413966	0.0314407	0.241248	53.4545	4.82757e+06	15.487	31.51
4082	108.938	34.245	0.208287	0.0410609	0.326193	38.3333	6.4459e+06	13.1038	33.0037
4083	108.942	34.2439	0.34634	0.0383782	0.191646	40	4.18628e+06	3.17055	32.4979
4084	108.944	34.2451	0.149593	0.0172305	0.169232	43.7647	5489248	6.75663	37.1908
4086	108.947	34.245	0.210317	0.0243907	0.275154	36.5217	6021963	3.53127	36.661
4087	108.949	34.2439	0.350391	0.0248733	0.220892	50	4.72741e+06	3.72087	32.3885
4088	108.951	34.245	0.114686	0.0031333	0.21981	61.3953	5.0149e+06	5.3427	35.5672
4089	108.954	34.245	0.212062	0.0714374	0.346156	37.2727	5.57563e+06	1.98158	36.7396
409	108.967	34.3017	0.200296	0.233394	0.361419	10.3636	2.46582e+06	0.877403	33.8138
4090	108.952	34.2439	0.0279059	0.0384421	0.192259	37.2727	4733852	1.33579	35.6971
4091	108.956	34.2447	0.154701	0.146111	0.338708	34.1739	4992948	5.03665	36.432
4092	108.956	34.2435	0.144456	0.104093	0.355312	69.3846	5.15181e+06	2.56712	34.3983
4094	108.959	34.2435	0.0596595	0.127355	0.353853	79.2	3.69099e+06	5.29957	33.3729
4095	108.963	34.2451	0.199909	0.0232353	0.281385	48.2308	5555045	2.93735	37.6352
4096	108.961	34.2439	0.176599	0.00821924	0.265949	48.2308	4.41579e+06	11.077	34.6205
4097	108.966	34.2451	0.231161	0.00234604	0.335231	54	5.82113e+06	4.21664	36.931
4099	108.964	34.2432	0.313992	0.0747018	0.39326	43.6364	4.77472e+06	4.35718	36.3431
41	108.957	34.3115	0.419974	0.0785379	0.300322	16.9412	2.07715e+06	0.767235	30.4197
410	108.967	34.3036	0.382905	0.155299	0.333905	6	1.30379e+06	0.485538	33.9574
4100	108.964	34.2438	0.302915	0.0635328	0.252931	43.6364	4.90593e+06	2.11307	37.7924
4101	108.963	34.2444	0.185599	0.0954852	0.297236	48.2308	4.94456e+06	2.44253	36.9584
4102	108.964	34.2445	0.294892	0.0203433	0.352233	52.68	5445636	1.9512	37.5087
4103	108.968	34.2439	0.33864	0.0588994	0.393196	54	4503879	5.78155	33.6634
4105	108.975	34.2431	0.175697	0.126668	0.405716	36.8571	4.51672e+06	2.33497	32.0603
4107	108.975	34.2437	0.179553	0.102414	0.352707	36.8571	4080097	2.2449	33.2977
4109	108.977	34.243	0.424439	0.0494442	0.354825	48.0488	4.57977e+06	2.72548	32.2484
412	108.973	34.303	0.254266	0.0735607	0.347086	13.125	1.7495e+06	0.897018	32.0569
4122	108.979	34.2431	0.413555	0.0764537	0.319929	31.9231	3.88978e+06	2.32531	31.7766
4123	108.979	34.243	0.252868	0.18841	0.353931	48.0488	4.15929e+06	3.46638	33.5199
413	108.975	34.2999	0.11118	0.122958	0.343702	9	1.67111e+06	0.825472	33.5951
4136	108.983	34.2435	0.426694	0.11805	0.308041	65.55	3.48404e+06	2.17869	33.5711
[truncated: 1,152 more rows]
