# Supplementary material for: Analysis of spatial heterogeneity in Xi'an's urban heat island effect using multi-source data fusion
Source: PLoS One. 2025 Oct 17;20(10):e0332885. doi: 10.1371/journal.pone.0332885 (PMC12533849; doi:10.1371/journal.pone.0332885)
Supplement: S1 File — S1 Data. fin_data.csv. Original dataset of independent and dependent variables used in the analysis. S2 Data. fin_data.xlsx. Same dataset as S1, provided in Excel format for reproducibility. S3 Data. fin_data_2.csv and fin_data_2.xls. Extended dataset 2, including supplementary indicators for model validation. S4 Data. fin_data_3.csv. Extended dataset 3, providing additional data points for robustness checks. S5 Data. segmentation_result.csv. Semantic segmentation outputs of street view images, including derived indices such as Green View Index (GVI) and Sky View Index (SVI). S6 Text. OLS.pdf. Supplementary results of the Ordinary Least Squares (OLS) regression analysis, including diagnostic plots and summary tables. S7 Data. GWR folder. Geographically Weighted Regression (GWR) model outputs and related spatial results. S8 Data. MGWR folder. Multiscale Geographically Weighted Regression (MGWR) model outputs and coefficient estimation results. (ZIP) [file pone.0332885.s001.zip › S4_Data.csv]

OBJECTID	Join_Count	TARGET_FID	id	lng	lat	IEI	GVI	SVI	VSR	PSR	BCR	SFR	LST	Building_height	Building_density	RPVI	Road_Density	Population_density	Height_Width_Ratio
1	1	111	117	108.9161346	34.30472736	0.463261127	0.47383976	0.094186306	0.333106041	0.044426918	0.028840065	0.020956516	31.16482544	12	930243.4375	0.377532959	361.5276489	38.91460419	8.090671539
2	1	112	1170	108.9719515	34.28906956	0.564475536	0.357359409	0.001805782	0.327418327	0.042921066	0.194408894	0.013106346	33.35238647	12.72727273	3405992.75	0.370339393	875.7092896	906.4541016	0.756369531
3	1	113	1171	108.9741346	34.28908613	0.504209042	0.349029064	0.032681942	0.378439903	0.040070534	0.143520832	0.011916161	33.58139038	10.88888889	3022312.25	0.418510437	846.6488647	896.5879517	1.018646479
4	1	114	1173	108.9725996	34.28814775	0.589896202	0.044552326	0.019902229	0.316684723	0.015965939	0.534564495	0.011509418	32.39532471	12.72727273	2780009.75	0.332650662	710.1361694	860.2772217	0.858348489
5	1	115	1175	108.9784493	34.28913426	0.522240162	0.326242924	0.026786804	0.290705681	0.090524673	0.181233406	0.015851974	34.28207397	10.36363636	3172093.5	0.381230354	791.074585	33.56802368	0.705036044
6	1	116	1176	108.9763902	34.28913124	0.546562672	0.283307552	0.00261879	0.343849182	0.077854156	0.257130623	0.0062747	32.56964111	9	3151970	0.421703338	830.885498	971.227356	0.961891115
7	1	117	1177	108.9771449	34.28850227	0.604278088	0.533799648	8.58E-06	0.155029297	0.007044315	0.079401493	0.010999203	33.01397705	10.36363636	3071805.5	0.162073612	841.1062622	810.5145264	0.533172011
8	1	118	1178	108.9764225	34.28784277	0.622802734	0.444928169	5.91E-05	0.106548309	0.005130768	0.181355953	0.001597404	34.00863647	9	2743577	0.111679077	656.055481	605.4920044	0.045940273
9	1	119	1179	108.9784601	34.28695068	0.831783295	0.510988712	0.045214176	0.091503143	0.022501945	0.319697857	0.004529953	35.76889038	7.043478261	2181053.75	0.114005088	640.0210571	21.93031883	0.842335761
10	1	120	118	108.9251131	34.30826204	0.48270607	0.19448185	0.062795162	0.375103951	0.009026527	0.274722099	0.020138741	30.67263794	19.71428571	2384289.5	0.384130478	537.8609619	160.0566101	1.164814711
11	1	121	1180	108.9796591	34.28578058	0.411083221	0.025209427	0.180755138	0.262228966	0.015051842	0.345883369	0.040145874	34.66830444	3.428571429	1306632.625	0.277280808	351.4456177	68.77288055	0.495137036
12	1	100	1155	108.9655227	34.28858651	0.32717371	0.323223591	0.154412746	0.313726902	0.012340546	0.003758907	0.007023811	33.15753174	8.4	802989.5625	0.326067448	1441.858887	1391.484741	1.021570444
13	1	101	1156	108.9642722	34.28762881	0.507635593	0.548084259	0.055039406	0.3005476	0.056089878	0.010538578	0.023043633	32.56964111	7.5	795807.125	0.356637478	1340.021118	1007.825012	0.819693744
14	1	102	116	108.918646	34.30931968	0.26817131	0.077722549	0.332276821	0.355547905	0.014447689	0.170744419	0.033513069	32.05007935	11.35714286	2399986	0.369995594	623.536377	39.76582336	5.675703049
15	1	103	1160	108.9666074	34.28756586	0.282756329	0.155704021	0.305637836	0.333320141	0.006157398	0.072754383	0.06362915	33.70443726	8.4	1267041.125	0.339477539	1009.122864	974.1072998	1.058085203
16	1	104	1161	108.9666309	34.28795481	0.143080235	0.088727951	0.378617764	0.423247337	0.009566307	0.037240028	0.018074512	33.81381226	8.4	1249363	0.432813644	1080.236694	984.46875	0.9426893
17	1	105	1162	108.9675076	34.28810229	0.452962399	0.258547783	0.092696667	0.403079987	0.043440819	0.185407162	0.009074688	35.28012085	8.4	1855936.375	0.446520806	1099.706055	1311.584351	0.495749056
18	1	106	1163	108.9665838	34.28828483	0.197373867	0.127291203	0.335563183	0.319069862	0.009070396	0.032449722	0.040839195	34.94174194	8.4	1186883.75	0.328140258	1168.680298	1009.763794	0.945194006
19	1	107	1164	108.9665367	34.28918058	0.290692329	0.193865299	0.292562485	0.37127924	0.008561611	0.031020164	0.088568687	35.95004272	8.4	1057496.875	0.379840851	1490.64563	1433.844849	1.011514187
20	1	108	1165	108.9693646	34.28881521	0.455579281	0.234101295	0.095461369	0.334027767	0.060149193	0.216254234	0.007200718	36.55505371	9.473684211	3328122.5	0.39417696	1037.537964	1238.880493	1.164094925
21	1	109	1167	108.9704492	34.28903065	0.529753685	0.330253601	0.02658987	0.330235004	0.057987213	0.184465408	0.015105247	35.31771851	12.72727273	3703644	0.388222217	1100.133179	898.6987305	1.346958756
22	1	110	1168	108.968693	34.28857948	0.55671072	0.379868507	0.028419018	0.31487608	0.086863518	0.156983376	0.019863605	35.20492554	9.473684211	2841339	0.401739598	1125.924194	1510.724854	0.605435133
23	1	122	1181	108.9811026	34.28951893	0.553168297	0.420558453	0.012495518	0.319760799	0.068590164	0.117553711	0.017981052	31.12380981	14.8	2694871.75	0.388350963	578.0794067	44.75433731	0.545865655
24	1	123	1182	108.9908451	34.28771908	0.272346497	0.000850201	0.000741959	0.615738869	0.000906944	0.269776344	0.001719952	41.70944214		275770.6875	0.616645813	726.7874756	47.33659363	0.944909573
25	1	124	1183	108.9908451	34.28809625	0.2211833	0.003622055	0.000315189	0.667760372	4.34E-05	0.21642971	0.001131535	42.36569214		271961.5625	0.667803764	689.1740112	49.21128082	0.63532263
26	1	125	1186	108.887164	34.28661703	0.502839088	0.316263199	0.105835438	0.285803795	0.018097878	0.241656303	0.011176109	34.75717163	17.6	2697392.75	0.303901673	644.0107422	31.31338692	2.159013987
27	1	126	1187	108.8868183	34.28683678	0.220531464	0.033548832	0.346788883	0.309878349	0.014609337	0.137852192	0.050746918	35.34848022	17.6	2689366.5	0.324487686	611.9280396	31.99403763	2.334425449
28	1	127	1188	108.8871649	34.287088	0.357989788	0.286048889	0.344752789	0.243599892	0.016142368	0.081702709	0.015955925	34.19662476	17.6	2562341.25	0.25974226	607.6456909	32.56497192	2.147524118
29	1	128	1189	108.8880348	34.28719568	0.487365246	0.300780296	0.087144852	0.318067551	0.021766663	0.210550308	0.010364532	33.62582397	17.6	2401033.5	0.339834214	625.3936157	29.42667389	1.301122427
30	1	129	119	108.9276173	34.30990085	0.504615784	0.019839764	0.069561005	0.292275906	0.018071651	0.471698761	0.013077259	34.76400757	14.1	2041397	0.310347557	549.2307739	170.3187103	1.581271529
31	1	130	1190	108.8867225	34.28542683	0.503212929	0.372193336	0.071698666	0.24911356	0.00982666	0.120099068	0.02437067	35.17416382	20.64	3293131.75	0.25894022	487.7473755	29.52948952	2.906453133
32	1	131	1192	108.9176324	34.28515859	0.44353199	0.155002594	0.182362556	0.307443619	0.02884531	0.227397919	0.073762894	35.1980896	59.4	3923294	0.336288929	460.9882813	411.5550232	3.95559144
33	1	132	1193	108.9196814	34.28613042	0.751289845	0.001041412	0.033412457	0.09093523	0.006244659	0.747759342	0.002987385	36.18588257	28.2	5561508	0.097179889	755.2849731	52.2919693	7.510956287
34	1	133	1194	108.9217701	34.28510754	0.520380974	0.179554939	0.05969286	0.209967613	0.007382393	0.333639622	0.007416248	36.47644043	42.85714286	5785530.5	0.217350006	603.7167358	392.5181885	2.14729476
35	1	134	1195	108.9229664	34.28604924	0.626718998	0.002913952	0.026518822	0.166158199	1.91E-06	0.622909546	0.0008955	37.81289673	49.75	5546820	0.166160106	741.2181396	826.1014404	2.582778215
36	1	135	1196	108.9264279	34.28598772	0.862383366	0.010509968	0.019561768	0.101822853	0.000971794	0.843735218	0.00813818	39.70303345	37.23529412	5013864.5	0.102794647	760.3023682	793.9880981	1.790496111
37	1	136	1197	108.9240405	34.28393318	0.70540905	0.014674187	0.060429573	0.224317551	0.001029968	0.68784523	0.002889633	37.22497559	30.89361702	5834855.5	0.225347519	805.6277466	289.2386169	5.012346745
38	1	137	1198	108.9285937	34.28395605	0.491634369	0.194028378	0.106266022	0.351422787	0.018896103	0.244170189	0.060134411	35.72445679	61.10526316	5680008.5	0.37031889	698.3719482	257.0385437	6.125441074
39	1	138	1199	108.9293492	34.28617669	0.577127934	0.222167969	0.004264832	0.332006454	0.04213953	0.340876579	0.014095306	33.5574646	38.7804878	4665246.5	0.374145984	783.3213501	701.3256836	4.379953861
40	1	139	12	108.9340999	34.31208851	0.444489956	0.183952332	0.140166759	0.282531261	0.046845436	0.25756216	0.02814579	33.12335205	50.76923077	1201808.125	0.329376697	734.7581177		2.739292622
41	1	140	120	108.9316657	34.30990152	0.55667305	0.02935791	0.037382126	0.320281029	0.023681641	0.522680283	0.004683971	30.81277466	27.69230769	1931418.625	0.34396267	890.3425903	268.5067444	0.946624637
42	1	141	1200	108.9307923	34.28618481	0.643949509	0.261327744	0.007385731	0.297969341	0.030691147	0.383840561	0.009991169	31.91677856	48.62068966	4024699	0.328660488	815.9956665	432.1830139	6.623549938
43	1	142	1201	108.9300948	34.28474734	0.762452602	0.036585808	0.024480343	0.188193321	0.008223057	0.722559452	0.003307343	35.44418335	48.62068966	5081538	0.196416378	653.0419312	231.0920715	2.211843252
44	1	143	1202	108.931553	34.28482679	0.732911587	0.303186417	0.03181076	0.171263695	0.019385338	0.362103939	0.067670345	33.57797241	48.62068966	4809141.5	0.190649033	522.069397	205.3806152	4.959118843
45	1	144	1203	108.9322018	34.28618419	0.620752335	0.404182911	2.19E-05	0.293557644	0.066253662	0.209034443	0.00759697	33.92318726	105.1764706	3609904.5	0.359811306	768.2696533	615.2266235	2.738296509
46	1	145	1204	108.9335451	34.28618572	0.600487709	0.297345638	0.00030756	0.276253223	0.013887405	0.359630108	0.005293846	34.68881226	105.1764706	3679544	0.290140628	737.1815186	716.2435913	5.321234226
47	1	146	1206	108.9343101	34.28583328	0.507513046	0.180356026	0.128216743	0.224809647	0.037768364	0.340185642	0.022522449	35.62533569	39.69230769	3918873.25	0.262578011	664.7089233	298.7661133	2.224851608
48	1	147	1207	108.9383145	34.28547821	0.699849606	0.197739601	0.008808136	0.214463711	0.057309151	0.492264271	0.009857655	31.5954895	28.42105263	5514222	0.271772862	655.3720703	306.321106	2.026296377
49	1	148	1208	108.938764	34.28547969	0.602077484	0.258358479	0.016163349	0.294962406	0.020870209	0.337992668	0.005726337	30.85037231	28.42105263	5509292	0.315832615	671.0136719	306.5202026	3.156008244
50	1	149	1209	108.9415028	34.28589923	0.610503674	0.016680241	0.02647686	0.223176003	0.003837109	0.581437588	0.013165951	32.93878174	42.75	4561231.5	0.227013112	769.9085083	315.2942505	2.798917294
51	1	150	121	108.9300682	34.30818005	0.49821949	0.222652912	0.098185062	0.26092577	0.022202015	0.251456261	0.047450542	33.41049194	16.58823529	3121261.75	0.283127785	547.3817749	144.60112	1.024700046
52	1	151	1210	108.9396449	34.28559895	0.559202671	0.077693939	0.06336832	0.306754112	0.042198658	0.47244072	0.009068012	31.90994263	28.42105263	5236632.5	0.34895277	696.7415161	309.9950562	2.95132041
53	1	152	1211	108.9425801	34.28379878	0.449495316	0.120122433	0.121090412	0.390742779	0.011097431	0.302249432	0.035327435	35.12289429	62.4	4632974	0.40184021	621.1924438	311.3191223	3.537379503
54	1	153	1212	108.9444907	34.28525592	0.570309639	0.181762695	0.015321255	0.197435856	0.104125977	0.379903316	0.008645535	37.72402954	47.69230769	5973121.5	0.301561833	851.526062	228.080658	1.151957154
55	1	154	1213	108.9425818	34.28585685	0.313567638	0.017053127	0.198153019	0.436686993	0.00881815	0.291430473	0.005611897	34.49057007	42.75	4644952	0.445505143	844.2539063	267.0520935	3.494197845
56	1	155	1214	108.9425818	34.28631652	0.530046463	0.381304741	0.057954788	0.240176678	0.022078514	0.165117741	0.009052753	35.08529663	42.75	4677916.5	0.262255192	900.3336182	254.6242523	3.396038055
57	1	156	1215	108.9440039	34.28657309	0.522132397	0.024854183	0.030863285	0.243556023	0.032008171	0.494564056	0.002824306	39.1288147	47.69230769	5404711	0.275564194	1062.835449	184.4237823	4.839342117
58	1	157	1216	108.9485063	34.2875374	0.280138969	0.128073692	0.24297905	0.27804327	0.014101028	0.143527508	0.023714542	33.91976929	31.875	5528508.5	0.292144298	480.1481018	104.0808563	1.315897107
59	1	158	1217	108.9455001	34.28704974	0.635344982	0.096689224	0.041501999	0.277423859	0.044686794	0.524436951	0.014239311	35.18099976	40.88888889	6146046.5	0.322110653	951.2035522	174.555542	4.188213348
60	1	159	1218	108.945806	34.28632391	0.566553116	0.007107258	0.029424191	0.357679367	0.020420551	0.519471169	0.039974689	38.60928345	40.88888889	6546422	0.378099918	907.2939453	199.8662109	2.602155447
61	1	160	1219	108.9460672	34.28530889	0.624951363	0.003584385	0.042324543	0.212442398	0.026882648	0.617355347	0.004028797	39.71670532	52.26086957	7117363.5	0.239325046	902.6436768	205.9539948	1.100527883
62	1	161	122	108.9353025	34.30972838	0.521027565	0.364610672	0.069067478	0.272687435	0.017498016	0.135957718	0.025817394	35.47494507	52.15384615	2237021.75	0.290185451	1193.934204	252.2900238	4.48976469
63	1	162	1220	108.9473939	34.28607899	0.635775089	0.037614346	0.036124229	0.264882565	0.005360126	0.593176842	0.004983902	36.38415527	40.88888889	6859957	0.270242691	848.4822998	185.2614288	3.551933527
64	1	163	1221	108.949988	34.28534034	0.671116352	0.044543266	0.054476261	0.231971264	0.021121979	0.62334919	0.003223896	36.53112793	36.68181818	6773434	0.253093243	885.6393433	109.1390839	1.034507751
65	1	164	1222	108.9483074	34.28487389	0.639669895	0.034521103	0.070191383	0.216270924	0.011008739	0.597847939	0.007300854	37.04040527	36.68181818	7512405	0.227279663	760.6056519	137.7564087	2.074832439
66	1	165	1223	108.9515486	34.28573899	0.393443108	0.161767006	0.18615675	0.351311684	0.035991669	0.219196796	0.012479305	35.11264038	18.78947368	6616043	0.387303353	845.2010498	87.90535736	2.317917824
67	1	419	1539	108.9541409	34.2776654	0.457140923	0.075594902	0.161123276	0.35182476	0.01459837	0.368180752	0.014718533	38.05557251	22.41176471	5603424	0.36642313	1180.496338	360.236908	1.324303746
68	1	420	154	108.966466	34.31064338	0.311752319	0.027490616	0.322758198	0.345647335	0.007363796	0.207676888	0.078540325	32.85675049		506883.875	0.353011131	1025.36731	103.2291183	0.48245731
69	1	421	1540	108.9559202	34.27615675	0.581420898	0.182720184	0.051077843	0.293420315	0.035027981	0.396282673	0.024871826	38.21279907	33.32142857	6908496.5	0.328448296	1579.244873	151.680481	3.962483168
70	1	422	1541	108.957058	34.27635441	0.527931213	0.095905781	0.100915909	0.182370663	0.015185356	0.413073063	0.02560091	36.23718262	48.25531915	6175669.5	0.197556019	1508.784912	133.2852936	3.542904615
71	1	423	1542	108.9559437	34.27694643	0.401880741	0.120274067	0.218770504	0.327052593	0.014056683	0.272977352	0.031135082	38.72891235	33.32142857	5982204	0.341109276	1512.414307	118.8643188	2.739435434
72	1	424	1543	108.9561558	34.27772433	0.477688789	0.122497559	0.119619846	0.302192211	0.007039547	0.338619709	0.016940117	39.4022522	33.32142857	4669814	0.309231758	1239.989502	95.86585236	1.275689602
73	1	425	1544	108.95658	34.27771254	0.495773792	0.09400177	0.092890263	0.334499359	0.012060642	0.387424469	0.015040398	39.50820923	12.63157895	4426555	0.346560001	1231.488403	109.0004578	1.539185524
74	1	426	1545	108.9572407	34.27823675	0.425271034	0.002944469	0.034977913	0.491829395	0.00315237	0.418842793	0.003483772	39.20742798	12.63157895	3547939.75	0.494981765	1074.952515	148.6704559	2.037616253
75	1	427	1546	108.9551548	34.27755953	0.428107738	0.131302357	0.127615929	0.357694626	0.010968685	0.291039944	0.015325546	38.82803345	33.32142857	5438942	0.368663311	1233.243774	222.5560303	1.771588326
76	1	428	1547	108.9544355	34.27792469	0.347892284	0.135684967	0.228239536	0.256732941	0.062720776	0.204864502	0.017226696	37.91885376	22.41176471	5268516	0.319453717	1062.55188	325.4855042	1.067918658
77	1	429	1548	108.9554143	34.27822101	0.438768864	0.037717819	0.162669659	0.313042641	0.006280899	0.383016109	0.018034935	39.24160767	40	4516694	0.31932354	995.6799316	151.1425323	2.53884697
78	1	430	1549	108.9581707	34.27569709	0.377141476	0.16453743	0.196623325	0.28224659	0.00298357	0.140099525	0.073769093	34.79818726	48.25531915	6508988	0.28523016	1582.331543	135.7987976	2.966483116
79	1	431	155	108.968211	34.31078925	0.516760826	0.263258457	0.105753899	0.216119289	0.006318569	0.295534611	0.018527985	30.17703247	10	372335.5938	0.222437858	1142.821655	139.3380127	0.21909903
80	1	432	1550	108.9581707	34.27627461	0.444437504	0.126198292	0.135473251	0.330463886	0.023053646	0.31012249	0.008711338	34.68881226	48.25531915	5912051	0.353517532	1574.974121	111.9061432	2.438132048
81	1	433	1551	108.9593865	34.27635728	0.546393871	0.134994984	0.093141556	0.252393246	0.052894592	0.398626804	0.012967587	37.59072876	37.62711864	6233275.5	0.305287838	1451.19043	149.8041382	3.261259556
82	1	434	1552	108.9581825	34.27668713	0.41195488	0.068688393	0.137009621	0.372670174	0.030608654	0.328602314	0.015944004	36.3157959	12.63157895	5341059	0.403278828	1549.547363	93.36274719	2.124643087
83	1	435	1553	108.9583828	34.27712323	0.338161945	0.110275269	0.22449255	0.370287895	0.023391724	0.209057808	0.019079685	37.0916748	12.63157895	4717272	0.393679619	1451.142578	94.89148712	1.695029378
84	1	436	1554	108.9587127	34.27719394	0.363424778	0.062692642	0.181980133	0.360141277	0.045038223	0.282875538	0.018686771	37.38223267	12.63157895	4697313	0.4051795	1369.445679	109.6010132	2.065791368
85	1	437	1555	108.9580765	34.27718216	0.232067108	0.026037216	0.292291164	0.428152084	0.00831461	0.185099125	0.021987915	37.77529907	12.63157895	4628283.5	0.436466694	1455.294312	105.7224884	1.622307777
86	1	438	1556	108.9579468	34.2774061	0.350580215	0.088460922	0.221941948	0.357094765	0.044158936	0.238882065	0.023405075	37.77529907	12.63157895	4320416.5	0.401253701	1378.566528	115.744072	1.400949001
87	1	439	1557	108.9573424	34.27718257	0.393382072	0.096378803	0.197406292	0.309652328	0.040131569	0.282130718	0.015116692	37.92910767	12.63157895	4831023.5	0.349783897	1431.252563	129.8295593	1.132815003
88	1	440	1559	108.9586742	34.27739785	0.4208498	0.14972353	0.164628506	0.292023659	0.039622784	0.274747372	0.014629841	37.38223267	12.63157895	4419271	0.331646443	1331.057251	110.5435028	2.357252121
89	1	441	156	108.9690283	34.30922639	0.523588181	0.129422665	0.104676723	0.235371113	0.015312195	0.388503551	0.0224123	31.40408325	10	624810.375	0.250683308	1009.936646	123.4026489	0.549727142
90	1	442	1563	108.9567863	34.27563763	0.614132881	0.022348404	0.064349651	0.117800713	0.018544197	0.589337349	0.002447128	36.03207397	48.25531915	6925438.5	0.13634491	1572.057861	161.8486023	5.228755951
91	1	443	1564	108.9614228	34.27760646	0.572956562	0.126886368	0.038313866	0.333490372	0.04646349	0.438219547	0.008229256	37.95645142	22.83333333	5090787.5	0.379953862	1215.642944	144.0480194	1.30009222
92	1	444	1565	108.9604095	34.27779504	0.602146626	0.071613312	0.100411415	0.255083561	0.028779507	0.504538536	0.025994778	38.2640686	18	4849960.5	0.283863068	1305.150146	157.5261993	1.478222728
93	1	445	1566	108.9598132	34.27774269	0.56289053	0.217734814	0.121188641	0.195519924	0.050724506	0.309159756	0.036571503	38.01113892	37.62711864	4641307.5	0.24624443	1344.098755	157.6792908	0.800513566
94	1	446	1568	108.9612064	34.27829434	0.466135502	0.023329258	0.225164413	0.266598701	0.010617733	0.422848225	0.019973278	38.10342407	22.83333333	4600271.5	0.277216434	1086.427734	135.5883789	2.260547161
95	1	447	1569	108.9605663	34.27573625	0.67944479	0.078038216	0.021932602	0.216709614	0.038971424	0.537158012	0.06735754	37.00964355	37.62711864	7901865	0.255681038	1456.065674	179.7178192	34.17859268
96	1	448	157	108.9705932	34.30853273	0.534248352	0.11470747	0.066046715	0.250343323	0.099069118	0.384884357	0.034825802	33.22250366	0	640523.5625	0.349412441	700.2854614	127.0792999	2.867464066
97	1	449	1570	108.9606006	34.27696173	0.36577177	0.042563438	0.230162621	0.342051029	0.03804636	0.27402544	0.061353683	38.0897522	37.62711864	5921236.5	0.380097389	1415.101196	162.2848053	1.42453301
98	1	450	1571	108.9610502	34.27634232	0.50521946	0.178816319	0.102564335	0.31902647	0.03027916	0.310925484	0.016787052	36.36022949	37.62711864	7032504.5	0.34930563	1335.8573	164.9780121	8.087171555
99	1	451	1572	108.9592159	34.27725538	0.469811916	0.189608574	0.122161865	0.317323685	0.065355778	0.266710281	0.013590813	37.51895142	37.62711864	4847616	0.382679463	1345.727661	131.556488	2.549568176
100	1	1	1	108.9251248	34.31071347	0.438204765	0.173036098	0.182878017	0.351264477	0.006669521	0.261788368	0.018898964	32.18682861	12	1966847.375	0.357933998	479.2956238	167.5114136	1.626674175
101	1	2	10	108.933768	34.31156271	0.341882229	0.183385372	0.233308792	0.342557907	0.013810158	0.156380653	0.018236637	31.99197388	50.76923077	1349283.625	0.356368065	826.5540161	140.7875214	3.548315763
102	1	3	100	108.9915049	34.31218739	0.503619671	0.225445271	0.137591839	0.286865234	0.030715466	0.307485104	0.006232262	30.68972778	20	303140.7813	0.3175807	720.7543945	36.10581207	1.255183101
103	1	4	101	108.9912104	34.31229346	0.562058926	0.544581413	0.028004169	0.267185688	0.027199268	0.044808865	0.019611835	30.56668091	20	303016	0.294384956	730.6705933	35.71483994	1.230053663
104	1	5	1015	108.9665838	34.29030028	0.249922276	0.135900974	0.327924728	0.303478718	0.005561352	0.042964458	0.077865601	34.83578491	9.428571429	1109437.375	0.30904007	1418.379883	781.4645996	0.948364913
105	1	6	1016	108.9677908	34.29082944	0.585535049	0.182044983	0.000127316	0.227314472	0.036340714	0.384765625	0.018724442	37.75479126	9.428571429	2397514.75	0.263655186	1185.056641	715.3317261	1.231710076
106	1	7	1017	108.9665013	34.29111353	0.287734985	0.186878681	0.278338909	0.353790283	0.017008781	0.064010143	0.058739185	34.20346069	9.428571429	1210296	0.370799064	1275.58667	696.0721436	0.910527349
107	1	8	1019	108.9663717	34.29143176	0.308123589	0.195869446	0.264012814	0.33162117	0.011908054	0.082586765	0.04612112	34.26156616	9.428571429	1193891.375	0.343529224	1276.185425	785.4934082	0.801027358
108	1	9	102	108.9902677	34.31212845	0.562004566	0.163804054	0.06143713	0.357451916	0.006054878	0.390358448	0.011698723	30.72390747	12	407082.875	0.363506794	777.7305298	35.89496231	1.19575882
109	1	10	1020	108.9663835	34.29153784	0.262261868	0.198093414	0.233016014	0.385328293	0.014545441	0.087893963	0.014420509	34.26156616	9.428571429	1232760	0.399873734	1274.388672	799.5626831	0.742868721
110	1	11	1023	108.9693407	34.29083127	0.680950642	0.194742203	0.005579472	0.166614532	0.028057098	0.474598885	0.011669636	38.69815063	5.56097561	3761004.25	0.19467163	911.9542236	619.4644775	0.719840467
111	1	12	1024	108.9702792	34.29081121	0.565699577	0.260729313	0.009179115	0.259824276	0.095012665	0.316485882	0.010042191	34.58627319	13.03448276	4211433.5	0.354836941	883.3588867	721.1694336	1.34659791
112	1	13	1025	108.969777	34.29114889	0.45712471	0.263391495	0.08019352	0.309672832	0.004145622	0.187644482	0.006288052	37.62832642	5.56097561	4151481	0.313818454	871.8007202	678.2299805	1.165063024
113	1	14	1026	108.9702886	34.29135589	0.464528561	0.38819313	0.090214729	0.224442959	0.002048492	0.074970722	0.001718521	34.95883179	13.03448276	4415334	0.226491451	820.1156006	724.7904053	1.339465499
114	1	15	1027	108.9700032	34.29204263	0.672362804	0.061342239	0.105341434	0.131845474	0.00770092	0.610440254	0.004794121	35.09896851	5.56097561	4622280.5	0.139546394	854.8082275	708.9029541	0.984703779
115	1	16	1028	108.9708066	34.29116361	0.593435287	0.10834074	0.019800663	0.237083912	0.000368118	0.474420071	0.010674477	33.67709351	13.03448276	4385044	0.23745203	790.2721558	778.2210083	3.465725422
116	1	17	1029	108.9707432	34.29172642	0.567334175	0.006592751	0.050983429	0.208767891	0.014920235	0.556731701	0.004009724	33.98129272	13.03448276	4565766	0.223688126	746.4223022	767.6801147	1.11730051
117	1	18	103	108.9915756	34.31262348	0.334429741	0.119251251	0.214571953	0.33413887	0.019666672	0.232425213	0.078239918	30.86062622	20	313199.9688	0.353805542	694.0875244	35.08494568	1.230288029
118	1	19	1030	108.9722853	34.29080333	0.484881401	0.120905876	0.095792294	0.103570938	0.001384735	0.339724064	0.024251461	32.97979736	13.03448276	4080395	0.104955673	866.0648804	1007.000977	3.578690052
119	1	20	1031	108.9737213	34.29025694	0.428080559	0.023282528	0.151303768	0.308336258	0.020036221	0.388348103	0.016573906	36.77722168	10.88888889	3652076	0.328372479	883.9741211	792.0007935	0.706417263
120	1	21	1032	108.9737386	34.29156923	0.603188038	0.003829479	0.034899712	0.261539936	0.014894962	0.595784187	0.003575325	32.9866333	13.76470588	3917406.75	0.276434898	825.3610229	844.6991577	0.71643734
121	1	72	108	108.9918285	34.31163096	0.478788376	0.240381718	0.123821259	0.312380791	0.029672623	0.260571003	0.028395176	31.61941528	20	283225.9375	0.342053414	724.0045776		1.2869519
122	1	73	1080	108.9287224	34.28702787	0.394666672	0.101576805	0.152154446	0.396587372	0.011986732	0.273688316	0.019609928	34.36068726	38.7804878	4622457.5	0.408574104	705.934082	673.2626953	5.686816216
123	1	74	1082	108.9343025	34.28709283	0.42859602	0.20993948	0.154310226	0.306315899	0.009217739	0.26916647	0.019695282	33.84457397	55.92857143	3807192.25	0.315533638	803.3308105	296.5147095	7.192633152
124	1	75	1084	108.9343061	34.28883863	0.444568634	0.249065876	0.118788719	0.26812458	0.000495911	0.247760296	0.012673378	32.86700439	55.92857143	4172234.5	0.268620491	978.3861084	307.1385498	4.094911098
125	1	76	1086	108.9343218	34.28986419	0.456211567	0.240150452	0.085799694	0.39156723	0.01026535	0.213457108	0.004833221	32.50811768	70.57142857	4253067	0.40183258	1037.9198	271.0003662	5.279695511
126	1	77	1087	108.9346426	34.29006335	0.475400448	0.180464745	0.11570549	0.249856472	0.018625736	0.284990788	0.013352871	33.26010132	70.57142857	4232716	0.268482208	1053.269409	283.7211609	3.716283083
127	1	78	1089	108.9386935	34.28676062	0.605172157	0.26802969	0.001692295	0.234348297	0.029618263	0.31914854	0.017993927	35.9637146	24.54545455	6249090.5	0.26396656	731.0485229	273.9203491	3.961364985
128	1	79	109	108.9920846	34.31165275	0.49694252	0.377024651	0.052149773	0.294620991	0.023376942	0.134008408	0.010141373	31.57498169	20		0.317997933	697.9180298
129	1	80	1094	108.9425932	34.28736685	0.40506649	0.296108246	0.148863792	0.262946606	0.015651226	0.131560802	0.008121967	34.1043396	42.75	4934458	0.278597832	944.4542236	230.8625641	1.450997353
130	1	81	1095	108.9431536	34.28795852	0.365066051	0.03452301	0.150459766	0.213859558	0.001569271	0.313251495	0.018554211	35.04769897	48.3	5230513.5	0.215428829	1014.710144	246.0314331	1.252314687
131	1	82	1096	108.9443626	34.28797364	0.368021965	0.057610035	0.14697504	0.270931721	0.00024128	0.308123589	0.00369978	35.50570679	48.3	5725725	0.271173001	1088.712402	171.7321777	6.157115459
132	1	83	1097	108.9440154	34.2886344	0.865820885	0.053664684	0.002820015	0.092643738	0.001280785	0.78382349	0.02833271	37.10192871	48.3	5698697	0.093924523	1081.932251	242.6434174	0.694634974
133	1	84	11	108.9344279	34.31152735	0.370316982	0.162427425	0.19029808	0.362050056	0.02155447	0.206853867	0.022088528	32.37139893	50.76923077	1444159.625	0.383604526	882.3864136	152.8511353	3.85782671
134	1	85	110	108.9917877	34.31210488	0.524520397	0.560307026	0.021535873	0.222794533	0.023605824	0.060578823	0.003585339	31.01785278	20	295857.2188	0.246400357	706.9297485		1.250148773
135	1	86	1100	108.9462839	34.28961993	0.699311256	0.021729469	0.01204443	0.157351017	0.026721478	0.675571918	0.002331257	36.03207397	55.56521739	6293367.5	0.184072495	970.071106	155.4652863	6.875403881
136	1	87	1102	108.9451819	34.28841565	0.74296999	0.001482487	0.057141781	0.070495129	0.000842094	0.376337528	0.365203857	35.60140991	48.3	6017662.5	0.071337223	1007.522583	186.2628784	3.152724743
137	1	88	1103	108.9451033	34.28901557	0.791172504	0.074979782	0.040622234	0.149353027	0.002094269	0.699059486	0.017195225	36.02182007	48.3	6066751.5	0.151447296	1044.88855	214.7226563	2.579583645
138	1	89	1105	108.9452134	34.28913575	0.791172504	0.074979782	0.040622234	0.149353027	0.002094269	0.699059486	0.017195225	35.51596069	55.56521739	6107394.5	0.151447296	1005.811584	212.6747742	2.743048668
139	1	90	1107	108.9452565	34.29007634	0.577367306	0.199403763	0.101054192	0.161444187	0.002615452	0.372756958	0.005206585	35.28353882	55.56521739	6231682.5	0.164059639	1141.074219	241.3305511	3.32475853
140	1	91	111	108.9919204	34.31254642	0.339969635	0.078050137	0.214975834	0.347299576	0.027540684	0.256553173	0.07404089	31.84500122	20	319095.1563	0.37484026	669.9506836
141	1	92	1110	108.9523261	34.28808047	0.565979481	0.125283718	0.100939751	0.267262459	0.05163002	0.359519482	0.081327438	38.20254517	6.125	4992551	0.318892479	796.3088379	87.27148438	0.537374556
142	1	93	112	108.9919056	34.31301242	0.674354553	0.458316326	0.018104076	0.182117462	0.033136845	0.260921478	0.018295288	32.45684814	20	345712.625	0.215254307	629.1138306
143	1	94	113	108.9178157	34.31005509	0.20464325	0.075758457	0.385511398	0.328880787	0.015449524	0.143645763	0.037708282	33.32846069	17.25	1735927.125	0.344330311	532.824585	33.68827438	1.497707367
144	1	95	1134	108.9637377	34.28857098	0.443295956	0.449104309	0.12882328	0.192162514	0.043478012	0.047254086	0.040975571	33.97787476	8	791998.75	0.235640526	1584.085449	812.9846191	1.417851925
145	1	96	114	108.9176558	34.3108072	0.211774826	0.059173584	0.39643383	0.354527473	0.005309582	0.142308235	0.016147614	33.57113647	12	1358638.375	0.359837055	440.596283	32.23956299	1.474918246
146	1	97	115	108.9184664	34.31062418	0.217787743	0.065433979	0.34072876	0.386415958	0.012892723	0.165560722	0.018174648	33.68392944	11.35714286	1983037.25	0.399308681	516.0091553	29.36297607	1.750831008
147	1	98	1153	108.965568	34.28793299	0.435184479	0.439818382	0.1175704	0.366132736	0.034995556	0.010916233	0.03029108	32.20050049	8.4	869262.5	0.401128292	1197.963135	1206.706177	1.04915905
148	1	99	1154	108.9645218	34.28827304	0.480044842	0.39861536	0.223386288	0.130310059	0.0784688	0.075497627	0.067796707	32.89093018	8	759708	0.208778859	1461.672363	1237.699585	1.166387439
149	1	166	1225	108.9520034	34.28654107	0.418575764	0.156368732	0.207993507	0.311292648	0.008234978	0.261602402	0.009601116	36.56188965	18.78947368	6499923	0.319527626	833.7561035	82.25679016	1.930266261
150	1	167	1227	108.9536455	34.28709811	0.483113289	0.191972733	0.129415989	0.277487278	0.004808903	0.301997185	0.015340805	38.48623657	6.125	5512755	0.282296181	938.7615967	81.99685669	0.753159642
151	1	298	1398	108.9674197	34.28144864	0.347230434	0.155494213	0.232419491	0.337424278	0.022531033	0.139483929	0.053673267	35.75180054	29.5	3408380.25	0.359955311	824.2518921	200.9125977	2.198791981
152	1	299	1399	108.9670198	34.28230919	0.511528969	0.319236279	0.04197073	0.26031208	0.022343636	0.197343826	0.008400917	36.08676147	19.05882353	3422280.75	0.282655716	870.0733643	163.2753754	1.9724015
153	1	300	14	108.9379266	34.31152155	0.485901833	0.253190041	0.107568264	0.281424999	0.021481514	0.252504349	0.018814564	31.80056763	65.28	2021631.875	0.302906513	587.3971558	172.1009064	4.726762295
154	1	301	1400	108.9687127	34.28284818	0.388709545	0.156527996	0.17725563	0.293441296	0.024039745	0.23190403	0.023687363	34.05990601	19.6	2015286.375	0.317481041	755.5360718	218.2467194	1.113747239
155	1	302	1401	108.9704693	34.28146233	0.593263149	0.286765575	0.047178745	0.263732433	0.031538486	0.305047512	0.019386292	32.58673096	18	1525042.125	0.295270919	580.626709	203.7418213	1.233068228
156	1	303	1402	108.9714417	34.28289773	0.57606411	0.200417995	0.082701206	0.268404484	0.047160625	0.318245411	0.057400703	36.6541748	10	1481821.125	0.315565109	639.711792	148.4840698	0.703505039
157	1	304	1403	108.9723243	34.28178955	0.434718132	0.116337299	0.145917892	0.370961189	0.012664318	0.287650585	0.031799793	35.57064819	11	1299737.375	0.383625507	559.9430542	178.6723785	0.869426012
158	1	305	1404	108.9796318	34.28068117	0.451136112	0.005456448	0.14876461	0.355068684	0.023330212	0.417753696	0.028170109	34.25473022	39.27272727	1722702.5	0.378398896	598.026123	133.5691071	0.940743029
159	1	306	1405	108.9761247	34.28091421	0.381258488	0.085962772	0.178319931	0.382845879	0.02176857	0.283509254	0.013308525	36.89685059	17.55555556	1941798.75	0.404614449	429.5785828	216.8643341	0.526952505
160	1	307	1407	108.9857318	34.28094988	0.621749878	0.141076088	0.028270245	0.202992439	0.003427505	0.473405361	0.007398129	35.81332397	25.71428571	2423506.75	0.206419944	617.9188843	143.4751282	1.861613631
161	1	308	1409	108.9907975	34.27996765	0.62459898	0.028026104	0.09095192	0.251890659	0.005432129	0.554731369	0.046521664	33.57797241	34.71428571	2301514.75	0.257322788	439.5552673	125.3477325	3.062084436
162	1	309	1410	108.9913518	34.28102448	0.504076481	0.13490057	0.096517563	0.300478458	0.017465115	0.364461899	0.01247406	30.69314575	96	2134638.25	0.317943573	400.3523865		3.015120983
163	1	310	1411	108.9908333	34.28168451	0.490474224	0.076448441	0.104318142	0.28789711	0.021562576	0.401477337	0.016383171	32.16973877	96	2333471	0.309459686	401.3940735		2.291055441
164	1	311	1412	108.8914372	34.27820328	0.459899902	0.087212563	0.157598972	0.227780342	0.020700455	0.372564316	0.005399227	34.32650757	17.41935484	3609995.75	0.248480797	488.8183594	23.06528282	1.129286289
165	1	312	1413	108.886625	34.2770826	0.347836971	0.126610279	0.275243759	0.228034973	0.015935421	0.211837292	0.019180775	36.46276855	62.57142857	2868700.75	0.243970394	537.6958618		2.830688715
166	1	313	1415	108.9177313	34.27902082	0.488063335	0.101818085	0.081488132	0.368691921	0.010844707	0.390940189	0.004932404	36.05258179	31.82608696	5033538	0.379536628	747.5144043	464.8182373	1.094863892
167	1	314	1417	108.917144	34.2802593	0.662161827	0.023593903	0.078902245	0.204024792	0.008011818	0.654134274	0.002526283	37.79922485	17.2173913	5965131.5	0.21203661	689.5621338	504.3371887	1.385896683
168	1	315	1418	108.9176997	34.28020441	0.551407337	0.064384937	0.128495216	0.22348547	0.008093834	0.478250027	0.008772373	37.69668579	17.2173913	5996279.5	0.231579304	713.3956299	502.1868286	1.306474328
169	1	316	1419	108.924544	34.27937954	0.537762165	0.21314764	0.049127102	0.228283882	0.009309769	0.353943825	0.003775597	35.51596069	49.16129032	4156211.5	0.237593651	717.6799316	287.1091003	5.888530731
170	1	317	1420	108.9230968	34.27817305	0.51179266	0.414805412	0.118271828	0.227612019	0.01710844	0.116206169	0.055233955	34.32992554	49.16129032	4163071.75	0.244720459	801.6600952	268.5938416	1.83896625
171	1	318	1421	108.927794	34.27853758	0.515818119	0.278319836	0.144032478	0.233774185	0.017989635	0.131143093	0.109974861	35.06820679	23.66666667	3667239	0.25176382	911.0872192	224.5032196	2.09986043
172	1	319	1422	108.9283585	34.27791923	0.33573246	0.189508438	0.298536777	0.311009884	0.031393528	0.111144543	0.048960209	35.16049194	23.66666667	3971631.75	0.342403412	907.1341553	218.2182007	1.726494431
173	1	320	1423	108.9319635	34.27833984	0.498556614	0.223377705	0.175670624	0.284564495	0.021209717	0.199543953	0.076439857	33.56430054	19.875	3354824.25	0.305774212	938.8213501	265.2137451	1.792981386
174	1	321	1424	108.9284068	34.27913868	0.519533157	0.106381893	0.140024662	0.308748245	0.018539906	0.339621067	0.079757214	37.21472168	23.66666667	3412329.25	0.327288151	1023.907837	213.3782654	6.58697319
175	1	322	1426	108.9285385	34.28009612	0.46476841	0.197388172	0.171357155	0.324680328	0.016600609	0.232079029	0.048577309	35.71762085	23.66666667	3960533	0.341280937	996.184082	263.2830811	18.95980644
176	1	323	1427	108.9286306	34.28060018	0.321877956	0.110086441	0.256190777	0.339680195	0.013782024	0.197283745	0.021709919	33.98471069	33.18367347	4485920.5	0.353462219	966.3052368	242.910614	6.562223434
177	1	324	1429	108.9406796	34.27899061	0.326019287	0.158494473	0.305775642	0.306044102	0.021823883	0.163776875	0.030640125	34.42562866	40.58823529	4466991	0.327867985	1044.957642	316.1543579	1.729387879
178	1	325	1430	108.9405879	34.27845275	0.294983387	0.215084076	0.267279625	0.389145374	0.028670311	0.059079647	0.023480415	33.5574646	20.86956522	4421496.5	0.417815685	1042.712891	309.9268494	1.019272447
179	1	326	1431	108.9374935	34.27839092	0.273413658	0.102344513	0.287504196	0.36502409	0.055347919	0.143084049	0.038748741	33.2840271	14.76923077	4810939	0.420372009	882.649292	336.2959595	1.590849638
180	1	327	1432	108.9419455	34.27858472	0.281474113	0.098526955	0.260790825	0.386155128	0.005872726	0.168601036	0.017907619	35.61849976	40.58823529	4103398.75	0.392027854	1129.858765	264.673645	1.768771291
181	1	535	1677	108.9437601	34.27381601	0.627833366	0.271667957	0.072482586	0.112498283	0.043114662	0.279649258	0.080375195	36.38415527	52.08	4447141.5	0.155612945	982.3687134	206.536026	1.782533288
182	1	536	1678	108.9507786	34.27517422	0.529036045	0.240715981	0.080526829	0.287167549	0.057758331	0.277451038	0.010908127	38.66738892	17.14285714	5947909.5	0.34492588	1341.682617	147.394577	2.074175596
183	1	537	1679	108.9496083	34.27419328	0.420994759	0.143852711	0.166079521	0.348844528	0.026179314	0.266357422	0.01170826	37.65567017	17.14285714	6776104	0.375023842	1014.801758	153.7990417	1.337739825
184	1	538	168	108.9907744	34.3092526	0.549507618	0.027002811	0.139858723	0.272356033	0.006236076	0.496077061	0.026427746	33.58139038		1639032.875	0.278592109	669.3071899	35.88854218	1.085344553
185	1	539	1680	108.9496398	34.27536707	0.508094311	0.055907726	0.119537354	0.235021114	0.00874424	0.434666157	0.017796516	37.81289673	34.37288136	6530189.5	0.243765354	1091.832153	154.3128967	2.821453571
186	1	540	1681	108.9507003	34.27555565	0.713356495	0.062769413	0.038463116	0.160709381	0.000957012	0.625637531	0.026266098	38.89639282	37.59183673	5935827.5	0.161666393	1255.221069	147.1096802	2.435778856
187	1	541	1682	108.9496634	34.27575602	0.532140255	0.174393177	0.102169514	0.271375179	0.02092123	0.309902668	0.051223755	37.61465454	34.37288136	6341439	0.292296409	1086.303589	159.3516693	5.05249691
188	1	542	1683	108.9507121	34.27595639	0.781907082	0.049003601	0.043625832	0.126285553	0.019416332	0.727777004	0.005999088	38.72207642	37.59183673	5852630.5	0.145701885	1192.249023	147.0346832	2.455571651
189	1	543	1687	108.9548772	34.27517948	0.657798767	0.127674103	0.017766476	0.256030083	0.046228409	0.526228428	0.003917694	37.24893188	16.625	6926178.5	0.302258492	1539.378174	120.0595169	1.578995466
190	1	544	1688	108.9528538	34.27521309	0.606858253	0.220592976	0.033818722	0.299777508	0.041862011	0.354176998	0.032158375	37.25918579	34.95652174	5584583	0.341639519	1429.216797	92.79653931	1.946051478
191	1	545	1689	108.9518197	34.27546136	0.562169075	0.073766708	0.068316936	0.287554741	0.032571793	0.471078873	0.017323494	37.78213501	34.95652174	5575397	0.320126534	1476.012695	120.4684982	3.819701672
192	1	546	169	108.9913764	34.31076203	0.472063541	0.263437748	0.126739502	0.278695583	0.010626316	0.2807374	0.01556921	32.87042236		517756.0625	0.289321899	828.06427	34.56216049	1.278540015
193	1	547	1690	108.9538228	34.27561458	0.639631748	0.071489811	0.014734268	0.149272442	0.011785984	0.561045647	0.007096291	37.24209595	34.95652174	6347991	0.161058426	1618.695923	116.6219406	5.296433449
194	1	548	1691	108.951749	34.27575602	0.601799011	0.028319836	0.044265747	0.166887283	0.002702236	0.571424484	0.002054691	37.74795532	37.59183673	5619918	0.169589519	1442.3573	121.7330627	4.261034966
195	1	549	1692	108.9527859	34.27595639	0.705762386	0.00875473	0.018226624	0.104740143	0.005305767	0.644207954	0.052799702	37.48135376	34.95652174	5865094.5	0.11004591	1441.031982	109.86483	3.723303556
196	1	550	1693	108.9538346	34.27597996	0.596435547	0.05042696	0.031722546	0.262183189	0.01115036	0.527873516	0.018355846	37.40274048	34.95652174	6460705	0.273333549	1555.350586	131.192749	5.659789562
197	1	551	1694	108.95487	34.2759573	0.815826893	0.000301838	0.01898241	0.133935928	0.002365112	0.78861618	0.026957989	38.35293579	33.32142857	7023035	0.13630104	1522.608398	155.4038086	2.461323738
198	1	552	1695	108.9569735	34.27467788	0.747838974	0.07023716	0.015277386	0.17193079	0.002270699	0.661185741	0.016416073	37.92227173	48.25531915	6990687	0.174201489	1401.365967	152.734314	3.456805706
199	1	553	1696	108.9559673	34.27493098	0.586835384	0.194696426	0.025925636	0.26589489	0.026936531	0.389940262	0.002198696	37.57705688	16.625	7256005	0.292831421	1499.121582	131.3429718	3.022166014
200	1	554	1697	108.9563474	34.2751707	0.611972809	0.150549889	0.02609539	0.215098381	0.079154491	0.454206467	0.007331371	37.40615845	48.25531915	7218967.5	0.294252872	1529.861938	145.1546783	5.997615814
201	1	555	1698	108.9559419	34.27401838	0.569856167	0.281616211	0.034751415	0.322617054	0.037186146	0.287055969	0.008112907	35.65951538	16.625	6794052.5	0.3598032	1647.970947	150.6012268	2.548312426
202	1	556	1699	108.9559353	34.27556845	0.560251713	0.190375805	0.040237904	0.265172958	0.023596287	0.386916161	0.006913185	37.21813965	33.32142857	7226428	0.288769245	1599.111938	152.5657043	19.10021591
203	1	557	17	108.9399405	34.31206063	0.54879427	0.184389591	0.100272655	0.288351059	0.00703764	0.360976696	0.027627468	31.83132935	102	1367206.125	0.295388699	583.7932739		5.096926212
204	1	558	170	108.9905387	34.31091447	0.48589468	0.031037331	0.181996346	0.262582779	0.042220116	0.383525848	0.086914063	30.97000122		830926.9375	0.304802895	818.9155884	30.26232529	1.268411636
205	1	559	1700	108.9581637	34.27415871	0.609552383	0.305580616	0.044728279	0.287014008	0.030923843	0.19490099	0.119394779	35.80648804	48.25531915	6722413	0.317937851	1296.155273	146.9506073	3.67813468
206	1	560	1701	108.9579704	34.27494277	0.657697201	0.423554897	0.051546574	0.172384262	0.016142845	0.224932194	0.027257442	35.11264038	48.25531915	6828484	0.188527107	1472.210205	154.5417328	3.525552988
207	1	561	1702	108.9581118	34.27504884	0.497855663	0.172047615	0.065598011	0.388010502	0.009066582	0.310025215	0.020068169	35.13656616	48.25531915	6828127	0.397077084	1496.92041	151.956131	3.838864803
208	1	562	1703	108.9592992	34.27516036	0.606758118	0.175819397	0.00728035	0.308789253	0.036549568	0.421037674	0.009901047	36.36706543	38.94545455	7469579	0.345338821	1379.644287	160.2834473	1.663920403
209	1	563	1704	108.9573483	34.27515956	0.595099449	0.194528103	0.008960724	0.276638508	0.034346104	0.391568184	0.009168148	36.23376465	48.25531915	6871350	0.310984612	1467.361206	155.5083618	3.832600117
210	1	564	1705	108.9605745	34.27370521	0.567290783	0.307320118	0.028419018	0.256521702	0.070103168	0.25148201	0.008760929	36.86950684	38.94545455	8956400	0.32662487	1309.554688	164.1544495	8.242429733
211	1	565	1706	108.9610004	34.27348022	0.623388767	0.146884441	0.007138252	0.166224003	0.036186218	0.47420454	0.002315521	36.4901123	38.94545455	9188005	0.202410221	1238.773926	170.524826	4.234455109
212	1	566	1707	108.9604445	34.274344	0.594360352	0.275666714	0.012694359	0.214314938	0.060914993	0.301538944	0.017154694	37.14978027	38.94545455	9080472	0.275229931	1290.161499	154.2086182	6.707005978
213	1	567	1708	108.9604684	34.27504884	0.606662273	0.24358654	0.0093503	0.200097084	0.047807217	0.358058453	0.005017281	36.71228027	38.94545455	8727795	0.247904301	1357.12561	166.7497711	4.653399944
214	1	568	1709	108.9610366	34.27516218	0.593041897	0.131116867	0.054405212	0.272445679	0.012023926	0.449281693	0.021373272	37.78897095	46.07142857	8911287	0.284469605	1288.895264	169.1442566	2.093018055
215	1	569	171	108.9213712	34.30854636	0.467591286	0.23741436	0.122162342	0.326323986	0.033844948	0.213587284	0.02935791	31.12380981	12.94736842	2423527.5	0.360168934	339.8983154	24.44836998	0.897040844
216	1	570	1710	108.9625422	34.27366985	0.882392406	0.080310822	0.009319305	0.057112694	0.027861118	0.779394627	0.022747517	37.07116699	51.08823529	9223461	0.084973812	1484.182373	148.2085876	2.659029245
217	1	571	1711	108.963417	34.27425723	0.806017399	0.123812199	0.018815994	0.11934042	0.011821747	0.675833225	0.007098675	38.6913147	40.36363636	8402968	0.131162167	1366.767944	157.1921082	2.901580811
218	1	572	1712	108.9623709	34.2745505	0.607135296	0.204008102	0.00421524	0.281647682	0.022172451	0.398433208	0.004703999	38.33926392	46.07142857	9135858	0.303820133	1438.953735	162.6646881	3.155294418
219	1	573	1713	108.9633553	34.27513135	0.52345705	0.232446194	0.02745533	0.301766872	0.013539791	0.287684917	0.003623486	37.7616272	46.07142857	7671358	0.315306663	1336.471191	159.2015076	6.118359566
220	1	574	1714	108.9623301	34.27515492	0.526389122	0.227872372	0.010076523	0.37655592	0.013003349	0.291699886	0.012366295	37.63174438	46.07142857	8475708	0.389559269	1479.004883	175.6370392	2.528345585
221	1	575	1715	108.9619033	34.27516689	0.595871925	0.098114014	0.009776115	0.283528328	0.030823708	0.47700119	0.020766735	37.70352173	46.07142857	8731774	0.314352036	1436.72998	174.927063	2.718920231
222	1	576	1716	108.9645453	34.27364628	0.688047886	0.105073929	0.007917404	0.165999889	0.033646107	0.577054501	0.005919456	37.54971313	40.36363636	7175275.5	0.199645996	1388.666016	180.6322327	2.145259619
223	1	577	1717	108.9644511	34.27408237	0.680422306	0.090013027	0.019056797	0.192033768	0.029708385	0.576601982	0.014116287	39.07070923	40.36363636	7288769.5	0.221742153	1403.776367	183.8076172	2.204328537
224	1	578	1718	108.9652406	34.27424037	0.664261818	0.07883358	0.018687725	0.182142258	0.011938572	0.578951836	0.006476402	37.86074829	40.36363636	6413539	0.19408083	1314.682373	180.8711853	3.797356844
225	1	579	1719	108.9643568	34.2746599	0.568202019	0.14069128	0.02400589	0.288099289	0.022788048	0.38317585	0.044334888	38.65371704	40.36363636	7164918.5	0.310887337	1326.968262	182.170929	2.41770792
226	1	580	172	108.9187529	34.3062492	0.422757626	0.172841072	0.15959549	0.302127838	0.022632599	0.27266264	0.012902737	30.11550903	18	1596884.375	0.324760437	456.4411011	48.40855408	6.060594559
227	1	581	1720	108.9653848	34.27510838	0.562940121	0.305344105	0.034146309	0.274690628	0.041095257	0.303546906	0.002841473	37.19421387	23.2	6033243.5	0.315785885	1206.500488	179.9599609	3.26862669
228	1	582	1721	108.9664259	34.27420866	0.546535969	0.211719513	0.031348228	0.244454861	0.062024117	0.314020634	0.022699833	36.5345459	23.2	5426892.5	0.306478978	1171.750366	172.4297638	1.020068645
229	1	583	1722	108.9704288	34.27380367	0.324714661	0.089365005	0.210624218	0.274518967	0.133707047	0.225903511	0.017938137	35.75521851	34.08	6533984.5	0.408226014	649.4921265	323.6287842	0.965739191
230	1	584	1729	108.9796525	34.27254886	0.534723759	0.07798624	0.078916073	0.315592289	0.00661993	0.415139198	0.052208424	38.12393188	10.5	1506256.125	0.322212219	850.5304565	1175.061646	0.69033134
231	1	585	173	108.9332967	34.30685999	0.457708359	0.395372391	0.094790936	0.357545376	0.039711475	0.081386089	0.007349968	32.25177002	33.17647059	2664004.5	0.397256851	614.3401489	138.2286682	1.638257146
232	1	586	1732	108.9912806	34.27413704	0.567622662	0.031231403	0.082191944	0.238856316	0.008808136	0.530200005	0.006317139	35.5809021	36.88888889	3243187.5	0.247664452	366.6758728
233	1	587	1733	108.9907779	34.27254977	0.537362576	0.039463043	0.164888382	0.195061207	0.011417866	0.476314545	0.021667004	34.33676147	52.875	2967603.5	0.206479073	366.5579834	125.8868561	1.749289632
234	1	588	1734	108.8901119	34.27132438	0.473949909	0.378691673	0.082273483	0.295104027	0.026708603	0.072942734	0.027360916	35.64242554	15.78947368	3424478.25	0.32181263	828.5379639	28.81335258	2.53644824
235	1	589	1735	108.8923368	34.27128936	0.490509033	0.424722672	0.076450825	0.247899532	0.037709236	0.051622391	0.029146671		18.46153846	3885172.75	0.285608768	712.2487793	32.9985199	2.100858688
236	1	590	1736	108.8901708	34.27148939	0.495554924	0.393726826	0.084470749	0.194347858	0.022628784	0.096391201	0.010127068	36.9720459	15.78947368	3283412.75	0.216976642	828.0980225	28.18515015	2.640714169
237	1	591	1737	108.9015247	34.27138357	0.564118385	0.512373924	0.001196861	0.297318459	0.028752804	0.046738148	0.014457703	34.21713257	29.55555556	3417585	0.326071263	925.1973877	30.13252068	3.23773241
238	1	592	1739	108.9045968	34.27137261	0.540516376	0.402359009	0.047828674	0.338645935	0.032294273	0.13613224	0.010539055	32.67559814	41.68421053	2992393.75	0.370940208	877.4072266	17.42058754	2.574381828
239	1	593	1740	108.9037776	34.27139566	0.48384428	0.422779083	0.062754154	0.330168247	0.021253586	0.050174236	0.016789913	33.38998413	15.13043478	2911267.75	0.351421833	848.6193848	22.53145409	1.844180942
240	1	594	1741	108.907916	34.27112401	0.384885311	0.277421951	0.136023521	0.356876373	0.019823551	0.099635124	0.008148193	32.88751221	54.5106383	4771374	0.376699924	780.3403931	36.4962616	2.066150188
241	1	479	1615	108.9145014	34.27496686	0.363133907	0.115277767	0.190577984	0.332936287	0.015804768	0.212627411	0.035344124	36.58581543	33.13043478	5069659	0.348741055	519.8036499	793.3015137	1.570762277
242	1	480	1616	108.9169178	34.27503683	0.575214863	0.052815437	0.037292004	0.325377941	0.004342079	0.504728794	0.017673969	32.3850708	57.91304348	3483154	0.32972002	690.4573364	724.7058105	4.262960911
243	1	481	1617	108.9159762	34.27323532	0.718852043	0.048984528	0.047138691	0.131293297	0.009167194	0.667392731	0.002474785	33.48226929	33.13043478	3829340.75	0.140460491	846.7854004	822.1498413	3.841003418
244	1	482	1618	108.9178153	34.27343855	0.644423008	0.104659081	0.071590424	0.18992424	0.024616718	0.505839348	0.034371376	34.31967163	106	1986740.75	0.214540958	762.4650269	598.366333	3.359286547
245	1	483	1619	108.9207242	34.27322197	0.576041222	0.275361538	0.013446331	0.216207981	0.097127438	0.277826309	0.026649475	35.75863647	35.375	4122815.25	0.313335419	980.7977905	957.3988647	2.9350667
246	1	484	1620	108.9211504	34.27385652	0.681138992	0.113527775	0.008476257	0.230365753	0.023584366	0.523880482	0.044956684	36.33288574	35.375	4655609.5	0.253950119	1038.644531	934.440918	2.192101002
247	1	485	1621	108.9206876	34.27431803	0.637700081	0.381393433	0.00647831	0.268612385	0.072331429	0.24657011	0.018450737	34.28207397	36.15384615	3916998.75	0.340943814	937.5770874	867.4090576	1.134332895
248	1	486	1622	108.9211268	34.27484006	0.632261276	0.200329304	0.063955307	0.222206593	0.075029373	0.40669632	0.025235653	35.82699585	36.15384615	4450674	0.297235966	976.6165161	948.8711548	2.134969473
249	1	487	1623	108.9207831	34.27528457	0.514408588	0.132036209	0.102877617	0.276532173	0.072970867	0.361044407	0.02132988	34.47006226	36.15384615	3946969.25	0.34950304	891.3204956	843.7544556	1.725378633
250	1	488	1624	108.921007	34.27585031	0.62494278	0.113435745	0.039415359	0.272442818	0.028492451	0.506327629	0.005597115	35.24594116	36.15384615	4141771	0.300935269	1014.431519	787.2122192	1.696881652
251	1	489	1626	108.9228687	34.27496634	0.62678957	0.288647175	0.019309044	0.230919361	0.013916969	0.325510025	0.012954712	34.32650757	36.15384615	5941782.5	0.24483633	1219.614136	341.6145935	3.620187521
252	1	490	1627	108.9226802	34.27535529	0.68837738	0.17800951	0.005332947	0.241433144	0.033890247	0.481414795	0.031696796	34.30599976	36.15384615	5572419	0.275323391	1169.634033	355.6834717	2.880973577
253	1	491	1628	108.9228957	34.27423909	0.667006016	0.257547379	0.025910378	0.230967999	0.017434597	0.395153522	0.025155067	36.04574585	46.52631579	6405676.5	0.248402596	1130.04541	322.5546265	2.837478876
254	1	492	1629	108.9240512	34.27522613	0.634963512	0.289541721	0.05336237	0.212506294	0.020273685	0.32225132	0.058983803	34.92807007	33.52941176	5929402	0.232779979	1164.454346	325.2796631	3.138471603
255	1	493	1630	108.9229047	34.27341485	0.763625622	0.211905003	0.046244144	0.162742138	0.008535385	0.544738293	0.013855934	35.74838257	46.52631579	6630327.5	0.171277523	1230.824829	603.2926636	3.276827097
256	1	494	1631	108.9222401	34.27381221	0.777185917	0.009592533	0.031998634	0.105317116	0.00317049	0.723299503	0.04429388	36.0184021	35.375	6056462.5	0.108487606	1122.360474	695.4623413	3.010875463
257	1	495	1634	108.921549	34.27510777	0.756515026	0.049129009	0.021080017	0.132843018	0.031622887	0.694516659	0.012870312	35.33139038	36.15384615	4861256.5	0.164465905	1012.165161	1010.090454	3.784418583
258	1	628	1780	108.9347931	34.27270524	0.585151196	0.203404427	0.005002499	0.209402084	0.026416779	0.367855072	0.013891697	35.06820679	32.44897959	7160031	0.235818863	1194.45459	169.2723236	3.165102482
259	1	629	1781	108.9332789	34.27282119	0.570573807	0.138087749	0.013384342	0.27838707	0.022479057	0.426321507	0.006164551	34.00180054	43.23809524	7603093	0.300866127	1242.329956	265.5984192	5.090484142
260	1	630	1782	108.9336779	34.27309586	0.669511318	0.029854774	0.017789841	0.233615398	0.026859283	0.629332066	0.010324478	34.9793396	43.23809524	7828497	0.260474681	1268.790649	208.1579742	2.801315546
261	1	631	1783	108.9340497	34.27320391	0.624664783	0.071034431	0.025611401	0.285215378	0.047831059	0.53599596	0.017634392	35.80307007	32.44897959	7865780.5	0.333046437	1275.084473	167.6020966	1.667478919
262	1	632	1785	108.9371438	34.27261911	0.591893673	0.127122402	0.006331921	0.315348625	0.048573017	0.459815979	0.004955292	34.11801147	52.75471698	7432540.5	0.363921642	1100.355835	221.3685608	2.467131138
263	1	633	1786	108.9357809	34.27270813	0.57172823	0.160223484	0.013868809	0.295873642	0.045638561	0.386562824	0.025070667	35.66293335	32.44897959	7138726.5	0.341512203	1180.572144	156.8647156	2.522791147
264	1	634	1787	108.9382164	34.27095966	0.581442833	0.176160336	0.044484615	0.278403759	0.016940117	0.402634621	0.002649307	33.75228882	49.77777778	8067186	0.295343876	931.6731567	268.8259888	3.110537529
265	1	635	1788	108.9381985	34.27143046	0.435750008	0.094424725	0.110701084	0.412573814	0.00744009	0.3302145	0.011225224	33.30453491	49.77777778	7779482	0.420013904	878.3772583	262.7939758	11.57859802
266	1	636	1789	108.9398601	34.27145392	0.534730434	0.123990059	0.0451684	0.29862833	0.009560585	0.357709885	0.053030491	35.56381226	53.55	6371698.5	0.308188915	1005.995605	206.1256714	4.049095631
267	1	637	179	108.9377177	34.30726033	0.459037304	0.103621483	0.102281094	0.333993435	0.008737087	0.357801914	0.010436535	32.47052002	51.67741935	4049073	0.342730522	818.0194702	150.7328491	2.933907747
268	1	638	1790	108.938181	34.27203116	0.545163155	0.152070045	0.030327797	0.347364426	0.037147999	0.385320663	0.008328438	33.45492554	49.77777778	7518116.5	0.384512425	929.788208	251.1975555	13.11268997
269	1	639	1791	108.9403066	34.27260918	0.511615276	0.129330635	0.075906277	0.30904007	0.012559891	0.376372337	0.007579327	35.71762085	53.55	5449458	0.321599961	1051.564575	215.3142853	4.929815769
270	1	640	1793	108.9419992	34.27153164	0.331284523	0.102446556	0.257019997	0.314984798	0.003612518	0.202363968	0.026940823	35.35189819	43.84615385	4237745	0.318597316	887.3056641	175.3879547	2.006620169
271	1	641	1794	108.9425111	34.27118295	0.300143719	0.107676983	0.252681255	0.378607273	0.00711441	0.173792839	0.01986599	36.43884277	43.84615385	4188458.25	0.385721683	887.3497314	176.9660339	2.685256958
272	1	642	1795	108.944201	34.27145923	0.397060394	0.263772011	0.170928955	0.23663044	0.001933098	0.118903637	0.01715374	36.60632324	52.08	4377424	0.238563538	1121.820679	195.4907379	3.748948097
273	1	643	1796	108.9425228	34.27156011	0.25425148	0.09046793	0.302871227	0.391740322	0.005448341	0.145485878	0.018769741	35.87142944	43.84615385	4046331.25	0.397188663	899.5217285	176.4819946	2.074978352
274	1	644	1797	108.9424521	34.27201977	0.360233784	0.113600254	0.241953373	0.240347862	0.021399975	0.187136173	0.061043262	35.68002319	43.84615385	3978722.75	0.261747837	924.3848267	171.5108032	1.919785619
275	1	645	1798	108.9424639	34.27283302	0.50058651	0.192668438	0.125320435	0.300650597	0.02436161	0.276627064	0.045819283	36.21322632	64	4032550.75	0.325012207	996.4002075	174.2037506	3.736649513
276	1	646	1799	108.9467091	34.27317556	0.675385475	0.191242218	0.023130894	0.224718094	0.004515648	0.472454071	0.011777401	38.40078735	36.52173913	6477216	0.229233742	782.4917603	179.5800781	2.166057348
277	1	647	18	108.9411678	34.31142128	0.360333443	0.270339012	0.28276825	0.304313183	0.003430367	0.114169121	0.01923418	32.09793091	16.61538462	1447723.375	0.30774355	767.9115601	159.138855	1.864811063
278	1	648	180	108.9365235	34.30800919	0.462295055	0.171696186	0.126176834	0.245974541	0.019572735	0.278674126	0.011986732	30.99050903	51.67741935	3322676.5	0.265547276	1005.546936	177.7117767	7.30911684
279	1	649	1800	108.9431473	34.27319133	0.624452591	0.310077667	0.003828526	0.225024223	0.029961109	0.301586628	0.015212059	35.89877319	52.08	3991607.25	0.254985332	985.9639282	195.5682678	5.296806812
280	1	650	1801	108.946507	34.27109954	0.548388004	0.255288601	0.041334629	0.229125977	0.03068924	0.275260925	0.020534515	35.26644897	46.65	6666745	0.259815217	1054.069946	155.7412567	3.178448439
281	1	1035	227	108.9873231	34.3074942	0.603457928	0.172497749	0.108942032	0.235182285	0.03135252	0.405513763	0.025465012	35.84066772	11.28	3705522.25	0.266534805	320.3470764	24.37631416	1.13342154
282	1	1036	2270	108.895855	34.26494287	0.485309601	0.163964272	0.080010414	0.341727257	0.038463593	0.31205225	0.009293079	36.19955444	33.17647059	4577424.5	0.38019085	873.8265991	14.87771034	3.535039902
283	1	1037	2271	108.8970024	34.26495832	0.58339119	0.177859783	0.012487888	0.330858231	0.03853178	0.388939381	0.016689301	36.2611084	59.65714286	4526606	0.369390011	846.9746094	15.99265003	2.678335905
284	1	1038	2272	108.8987236	34.26483937	0.642590523	0.260820866	0.002864838	0.246440887	0.067032337	0.354551315	0.027218342	35.03744507	40.94117647	4089834.5	0.313473224	836.3157959	27.28993607	12.99888325
285	1	1039	2274	108.9026126	34.26453416	0.610071182	0.249639988	0.003314495	0.263720036	0.047176838	0.328332424	0.032170296	36.72253418	48.11320755	4886523	0.310896874	384.3890991	36.93698502	6.102138996
286	1	1040	2276	108.9067202	34.264929	0.647566795	0.245592117	0.007196426	0.268463612	0.054901123	0.349267006	0.052707672	31.79373169	36.57142857	5478495	0.323364735	748.1185913	44.87168503	2.828692913
287	1	1041	2277	108.9053176	34.26371687	0.596554279	0.285534382	0.004673958	0.333376408	0.012196541	0.299860477	0.011166096	32.40899658	54.17647059	4583727	0.345572949	565.5834961	29.13563728	3.849321127
288	1	1042	2278	108.9081804	34.26453369	0.711869717	0.05048275	0.038192272	0.179814339	0.006955624	0.633315563	0.028071404	35.58432007	36.57142857	6403456.5	0.186769963	703.0281372	46.02119446	4.278184891
289	1	1043	2279	108.9093666	34.26512046	0.524916649	0.104925632	0.083172321	0.294614315	0.039252281	0.365623474	0.054367542	37.22839355	36.57142857	7126630.5	0.333866596	732.5874634	44.6788063	2.577077389
290	1	1044	228	108.9839361	34.30799377	0.540560246	0.325196266	0.027229786	0.281708717	0.02921772	0.211948395	0.003461838	33.96420288	12	4122555.5	0.310926437	719.3667603	37.09195328	0.567682803
291	1	1045	2280	108.9112598	34.2643965	0.84419775	0.019393444	0.008550644	0.134561062	0.00464344	0.823475361	0.001328945	34.49057007	48.69230769	7342726.5	0.139204502	902.9190063	455.3080139	4.829725266
292	1	661	1812	108.949611	34.27236608	0.583881378	0.20001936	0.02630806	0.25846529	0.023833752	0.373155594	0.011708736	33.87533569	39.46153846	6718975	0.282299042	915.2664185	141.1351624	5.568708897
293	1	662	1813	108.9537049	34.27156011	0.600816727	0.419379234	0.035373688	0.245096684	0.02174139	0.132750988	0.070313931	33.42416382	8.117647059	3543199.75	0.266838074	1446.800049	127.8623886	1.10611558
294	1	663	1814	108.9540584	34.27160725	0.500136852	0.338123798	0.121029377	0.312823772	0.015070915	0.12122345	0.064349651	33.10968018	8.117647059	3592323	0.327894687	1448.286621	137.2632599	1.047858
295	1	664	1815	108.9534598	34.27178988	0.597360134	0.56111002	0.003083229	0.30774641	0.030989647	0.030494213	0.051512718	32.76104736	8.117647059	3537292.25	0.338736057	1403.546387	115.0749893	1.15523541
296	1	665	1816	108.9537639	34.27179583	0.610919476	0.52837038	0.002873898	0.25788784	0.04649353	0.084992409	0.038090706	32.76104736	8.117647059	3525776	0.30438137	1416.780029	124.8265076	0.994803488
297	1	666	1818	108.9539406	34.27191369	0.489685059	0.265988827	0.114774227	0.296595573	0.051577568	0.185573578	0.0598526	32.48077393	8.117647059	3576153.75	0.348173141	1408.164795	127.720459	0.94064796
298	1	667	182	108.9377396	34.30876871	0.518511772	0.034606934	0.047685146	0.313889503	0.015268326	0.471568584	0.012613773	31.08621216	51.67741935	3285886	0.329157829	925.5643921	155.6471863	2.989624262
299	1	668	183	108.9396713	34.30726072	0.583117008	0.222417831	0.026534081	0.269636154	0.017161846	0.338005543	0.027245998	32.94561768	37.90909091	4526775	0.286798	480.1686707	167.6347351	2.033992052
300	1	669	1830	108.9519383	34.27032827	0.594853878	0.205356598	0.043395042	0.274356842	0.039693356	0.361316204	0.032994747	36.37390137	30.7826087	4810177	0.314050198	1145.440796	165.7337341	3.058315277
301	1	670	1831	108.9526951	34.27150846	0.537801743	0.451517582	0.083205223	0.279726505	0.017056942	0.048655987	0.05585146	34.91098022	8.117647059	4017494.5	0.296783447	1303.792725	133.7059326	1.627967834
302	1	671	1832	108.9558966	34.27110044	0.477127075	0.325150013	0.084713936	0.343391418	0.049884796	0.14615345	0.014469624	33.92660522	23.82352941	4580401.5	0.393276214	1629.899292	137.6549683	2.546495676
303	1	672	1833	108.9555784	34.27152475	0.47719717	0.389225006	0.097725391	0.330142975	0.022907734	0.076745987	0.024572849	33.41732788	23.82352941	4512986.5	0.353050709	1564.698853	135.7507172	1.401921988
304	1	673	1834	108.9570395	34.27153653	0.449852943	0.282134056	0.142022133	0.278971672	0.007545948	0.14016819	0.038653374	36.27819824	36.8	4840074.5	0.28651762	1428.537109	147.8622284	3.856580019
305	1	674	1835	108.9552957	34.27179583	0.55378437	0.436603069	0.058917522	0.309551239	0.024893284	0.128780842	0.025979996	33.04815674	23.82352941	4422415	0.334444523	1483.324585	133.4821777	0.942848742
306	1	675	1838	108.9559015	34.27243706	0.547504902	0.206795216	0.06200552	0.318079472	0.044923306	0.331401348	0.009350777	35.25619507	23.82352941	5281454.5	0.363002778	1587.035767	132.6967163	2.06797719
307	1	676	1839	108.9565925	34.27336107	0.578624249	0.031468868	0.027327538	0.273940563	0.077089787	0.514863491	0.032291889	36.58239746	36.8	6302833.5	0.35103035	1530.2677	159.5529022	1.982996702
308	1	677	184	108.9407214	34.30874334	0.597529411	0.128021717	0.057737827	0.284469128	0.009161472	0.446778774	0.022800446	31.41433716	70.43478261	3399359.25	0.2936306	748.2251587	215.6534576	2.973730564
309	1	678	1840	108.9549616	34.2715596	0.532928944	0.45337534	0.055764198	0.308555126	0.015610695	0.047105789	0.053996086	32.75762939	23.82352941	4097729.75	0.324165821	1461.168091	135.3176575	0.926850677
310	1	679	1841	108.9543001	34.27089273	0.32373476	0.195356369	0.221678257	0.295743465	0.00230217	0.10706377	0.031826973	34.41879272	23.82352941	3697611.5	0.298045635	1447.618286	138.8622894	1.542847753
311	1	680	1842	108.9542352	34.27164261	0.299941063	0.194302559	0.245357513	0.375687122	0.011529922	0.10244894	0.019020081	32.93536377	23.82352941	3657415.75	0.387217044	1445.511475	139.9023132	0.98612541
312	1	681	1843	108.9543648	34.2716544	0.275616169	0.185324192	0.277439594	0.400994778	0.008339405	0.081727505	0.008758545	32.93536377	23.82352941	3728250.25	0.409334183	1445.609985	138.3935089	0.932739854
313	1	682	1844	108.9545062	34.2716544	0.494241238	0.419429779	0.103471756	0.33833313	0.023699284	0.071266174	0.016473293	32.80548096	23.82352941	3804600.5	0.362032414	1442.722046	136.6865692	0.863646984
314	1	683	1845	108.9547772	34.27185476	0.610662937	0.409830093	0.009863853	0.315479279	0.019114017	0.176201344	0.03542757	32.43292236	23.82352941	4048822.25	0.334593296	1433.972046	135.022171	0.678438544
315	1	684	185	108.9389361	34.30801995	0.539197445	0.085850716	0.042529106	0.241531372	0.022704601	0.447883606	0.005463123	31.99197388	70.43478261	4062825.5	0.264235973	702.6535645	131.3175964	2.025132895
316	1	685	1851	108.9582414	34.27111223	0.327847958	0.068209171	0.257160664	0.331170559	0.004934788	0.222798824	0.047433853	36.51062012	37.0625	4112064.5	0.336105347	1368.842529	151.5483856	3.026512384
317	1	686	1852	108.9593619	34.27152751	0.409733772	0.119316101	0.169883728	0.349571228	0.011508942	0.267585278	0.03580904	36.19613647	68.72727273	4598975.5	0.36108017	1242.525635	143.8723297	10.39402771
318	1	687	1853	108.9582061	34.27193727	0.340090275	0.037844658	0.221462727	0.350897312	0.014261723	0.287744045	0.0205369	37.00964355	36.8	4814449	0.365159035	1283.994263	149.6099396	3.809208393
319	1	688	1854	108.9581943	34.27283302	0.446698666	0.087583065	0.152352333	0.320304394	0.004814625	0.297446251	0.062735558	36.81481934	36.8	5667927.5	0.325119019	1339.186646	146.1950684	2.35751152
320	1	689	1855	108.9572102	34.27237567	0.538648129	0.096057415	0.034074306	0.299936295	0.005048275	0.440402508	0.002278328	38.23672485	36.8	5374357.5	0.30498457	1439.398438	167.1430206	4.133436203
321	1	690	1856	108.9593999	34.27335924	0.622413158	0.189515114	0.007338047	0.297019958	0.040061951	0.389615059	0.043818474	34.53158569	38.94545455	7025541	0.337081909	1215.805054	162.0484924	2.087921143
322	1	691	1857	108.957723	34.27335162	0.606202126	0.204066753	0.060298443	0.207221985	0.104656219	0.364752769	0.038600922	36.75671387	36.8	6115734	0.311878204	1271.86438	148.1244202	2.222503901
323	1	692	1858	108.9581943	34.27335162	0.429574966	0.101160526	0.118151665	0.361170292	0.017431259	0.32281065	0.012235641	36.0730896	36.8	6149711	0.378601551	1297.971069	141.2021332	2.652789354
324	1	693	186	108.9425539	34.30768469	0.556712151	0.10573864	0.052173615	0.319942951	0.014572144	0.400085926	0.051548004	29.64724731	61.04347826	2896470.25	0.334515095	574.9530029	168.0352783	15.73787212
325	1	694	1860	108.9605167	34.2725944	0.570311069	0.155486584	0.028347015	0.279546738	0.017036438	0.414170265	0.006755352	35.41000366	38.94545455	7454019	0.296583176	1260.337891	161.3483276	101.3080063
326	1	695	1861	108.9614182	34.27154706	0.583667755	0.30581665	0.040296078	0.232130527	0.007564068	0.232440472	0.068361282	35.25961304	51.08823529	6574215.5	0.239694595	1196.434692	147.312561	14.61908627
327	1	696	1862	108.9614346	34.2726798	0.58302021	0.124985695	0.016705036	0.183647156	0.017523289	0.451547623	0.00657177	35.57748413	51.08823529	8522991	0.201170445	1232.749634	158.0829315	7.367867947
328	1	697	1863	108.9631278	34.27296548	0.683974266	0.057758808	0.014535904	0.183432579	0.008426189	0.622369766	0.003845692	36.88659668	51.08823529	8370710.5	0.191858768	1361.074829	157.0971985	4.861516953
329	1	698	1864	108.9619861	34.27333134	0.67606163	0.106713295	0.001142025	0.254097462	0.02801466	0.565030098	0.00476265	36.61999512	51.08823529	9336694	0.282112122	1369.651733	160.0181274	3.220093727
330	1	699	1865	108.9625422	34.27332805	0.71395874	0.139955997	0.0002141	0.166781902	0.027926445	0.55247879	0.021540642	36.84558105	51.08823529	9080761	0.194708347	1427.009888	145.3113556	4.428929329
331	1	700	1866	108.9631803	34.27333602	0.686080933	0.062437534	0.003812313	0.179794788	0.022030354	0.620658875	0.002984524	37.0267334	51.08823529	8575853	0.201825142	1378.447266	172.752182	6.570380688
332	1	701	1867	108.9622882	34.27074347	0.594101906	0.193331242	0.008746147	0.284704685	0.022108078	0.395914078	0.004880905	37.57363892	58.28571429	5552160	0.306812763	1299.215942	163.6914063	2.748538971
333	1	702	1868	108.9622929	34.27245637	0.590209007	0.31619215	0.018131733	0.297569275	0.040395737	0.264561653	0.017223358	35.75521851	51.08823529	8309775.5	0.337965012	1350.114868	143.5827789	7.846931934
334	1	703	1869	108.9633601	34.2715519	0.522905827	0.312534332	0.038167	0.321526051	0.00567627	0.194587708	0.029146194	35.30062866	52.21621622	6370749	0.327202321	1265.768311	161.5098419	5.332428455
335	1	704	187	108.950605	34.30592084	0.338423729	0.224802494	0.204827309	0.392755508	0.007424831	0.120029449	0.004687786	34.79135132	12.375	2271534.5	0.400180339	934.0653687	19.52271652	1.185245633
336	1	705	1870	108.9654211	34.27240499	0.629302979	0.151533127	0.018349648	0.215380669	0.011112213	0.449910164	0.02818203	38.05215454	25.09090909	5369032.5	0.226492882	1298.312744	155.2592773	3.017831802
337	1	706	1871	108.9645218	34.27297446	0.755938053	0.269005775	0.015181065	0.158545494	0.018893242	0.464160919	0.022773266	37.07116699	40.36363636	6911875	0.177438736	1354.473389	163.318634	3.788621426
338	1	707	1872	108.9645218	34.27325733	0.573094845	0.301737785	0.002353191	0.237760544	0.011844635	0.242074966	0.029282093	37.1907959	40.36363636	7078795.5	0.249605179	1355.287598	175.3112183	3.247561693
339	1	708	1873	108.9643596	34.27219379	0.701875687	0.163513184	7.63E-06	0.163639545	0.037262917	0.503513813	0.034883976	37.01306152	52.21621622	6361547	0.200902462	1351.762695	147.9918671	2.431622267
340	1	709	1874	108.9643363	34.27077855	0.699117184	0.338427067	0.017372131	0.21937418	0.029210567	0.359457493	0.005681992	35.9637146	52.21621622	4625069.5	0.248584747	1275.792847	161.7412109	4.237659454
341	1	710	1875	108.9652877	34.27156123	0.572034359	0.378736496	0.025445938	0.364048481	0.014146328	0.184923172	0.016374111	36.37390137	52.21621622	4625719	0.378194809	1231.173828	147.2478027	5.767512321
342	1	711	1876	108.9654605	34.27331312	0.638829231	0.240726948	0.003558636	0.299756527	0.033395767	0.349073887	0.049028397	38.13760376	40.36363636	5976454	0.333152294	1301.532593	174.2180481	2.485834122
343	1	712	1877	108.9641447	34.27318661	0.65926075	0.182408333	0.015318871	0.197302818	0.030368328	0.465126038	0.011726379	37.22497559	40.36363636	7489768.5	0.227671146	1407.074463	174.2096252	2.421827078
344	1	713	1878	108.9665131	34.27069971	0.64415884	0.222500324	0.085053921	0.226247311	0.043185711	0.402297974	0.019360542	34.8699646	14.8	2855980.75	0.269433022	1157.293213	169.3843079	0.820243537
345	1	714	1879	108.9675626	34.27033458	0.425020695	0.062309742	0.177666664	0.344291687	0.014038563	0.323273182	0.041521072	33.50961304	14.8	2708717	0.35833025	964.0075073	262.5437317	1.161598086
346	1	715	188	108.9513407	34.30676642	0.475984573	0.166934013	0.130691528	0.30120945	0.043323517	0.299929142	0.009570122	34.65805054	11.30769231	2305480	0.344532967	825.8538208	25.86944771	0.616220295
347	1	716	1880	108.9690685	34.27149643	0.421809673	0.163766861	0.163369656	0.355149746	0.006425858	0.220551014	0.04875803	35.11947632	37.71428571	3441948.75	0.361575604	887.9597168	250.7155457	2.401639223
348	1	717	1881	108.967085	34.27154022	0.314928055	0.072793007	0.311187744	0.313056946	0.008358002	0.141802311	0.100979328	35.9090271	25.09090909	3183504	0.321414948	1053.682983	179.713913	0.835594594
349	1	718	1882	108.9663953	34.27161904	0.51583147	0.103662968	0.086696625	0.262368679	0.012937069	0.383258343	0.029771805	37.18737793	25.09090909	3656260.25	0.275305748	1178.362671	133.481308	0.828010559
350	1	719	1883	108.966195	34.2718194	0.625183582	0.084581375	0.039394379	0.259509563	0.017629623	0.503129959	0.03796196	37.53604126	25.09090909	4004460.75	0.277139186	1214.740112	140.5962219	1.518385172
351	1	720	1884	108.9676443	34.2719962	0.545179367	0.005909443	0.084342003	0.267881393	0.00206852	0.508032799	0.031237125	36.82165527	25.09090909	3326895.75	0.269949913	920.1647949	233.9144745	1.253389835
352	1	721	1885	108.9691015	34.27243837	0.528078079	0.020007133	0.020198345	0.388371468	0.006647587	0.459993839	0.048077106	33.84115601	37.71428571	3954649.25	0.395019055	799.3612061	302.7235413	1.876488805
353	1	722	1886	108.966401	34.27254864	0.536850929	0.091920853	0.062654495	0.210392475	0.018200397	0.438449383	0.008265972	37.73086548	25.09090909	4485835.5	0.228592872	1215.526245	173.0665436	1.004030585
354	1	723	1887	108.9710266	34.27135877	0.58356905	0.197490215	0.052172184	0.296895027	0.020159245	0.382908821	0.015525341	34.3230896	34.08	4314090.5	0.317054272	818.314209	309.0591736	5.432230949
355	1	724	1888	108.9705434	34.27189728	0.619449615	0.088148117	0.055122375	0.241305351	0.008462906	0.527097702	0.011255264	34.61361694	34.08	4300508	0.249768257	805.3152466	285.7658386	5.017056465
356	1	725	1889	108.9717448	34.27127724	0.458825588	0.241595745	0.082901001	0.319678783	0.016814709	0.210908413	0.016192913	37.38223267	43.22727273	4279326	0.336493492	822.4502563	317.1557007	3.440257072
357	1	726	189	108.9498223	34.30670798	0.320897579	0.117387772	0.25301218	0.375751495	0.034304142	0.180411816	0.036266327	35.77914429	12.70588235	2768586.75	0.410055637	778.0400391	23.68381691	0.345499068
358	1	727	1890	108.9731544	34.27280522	0.650298119	0.161258221	0.010241985	0.309433937	0.00653553	0.482758522	0.012788773	38.1444397	32.4	3808222.25	0.315969467	749.7025146	288.9685669	2.335154295
359	1	728	1892	108.8883425	34.27063045	0.541824341	0.411324978	0.043728352	0.27437973	0.066804886	0.11248827	0.063287735	33.17123413	36	3501330	0.341184616	967.2845459	41.11149216	1.703215122
360	1	729	1893	108.8864999	34.26960966	0.393568516	0.232937813	0.197503567	0.284789562	0.03979826	0.143024921	0.028361797	35.98080444	24.5	3899726.25	0.324587822	536.1803589		2.823820353
361	1	730	1894	108.8883096	34.27127573	0.572887897	0.434168816	0.033300877	0.283409119	0.039793968	0.098079681	0.044035912	36.50720215	36	2693433.5	0.323203087	864.0147095	42.65633392	2.443669081
362	1	731	1895	108.890055	34.26954464	0.515759468	0.372095108	0.049469948	0.323859692	0.024336815	0.137485981	0.01174593		27	5246962.5	0.348196507	1020.31958	29.20650673	2.981136799
363	1	732	1896	108.8922857	34.27065424	0.539102077	0.458281994	0.063394547	0.266286373	0.038781166	0.070140362	0.023451805		18.46153846	4150442	0.305067539	848.527832	34.12458038	2.483237982
364	1	733	1897	108.8900529	34.27095901	0.488209248	0.314263344	0.194859982	0.205764294	0.031461239	0.131987095	0.059364319	34.98617554	27	3803022	0.237225533	909.9666748	29.49918365	1.976075888
365	1	734	1898	108.8950843	34.26992181	0.400548935	0.186209202	0.16536808	0.226728439	0.023560524	0.206018448	0.010359287		34.15384615	2680368.25	0.250288963	1004.369568	32.99112701	11.48812008
366	1	735	1899	108.8954691	34.27067615	0.515122414	0.410642624	0.069766521	0.287974834	0.046747684	0.090276718	0.016112328		34.15384615	2260082	0.334722518	994.5100708	21.37292862	6.2434268
367	1	736	19	108.9416155	34.31143306	0.376008987	0.161386967	0.263463497	0.273581505	0.006151676	0.207735062	0.028844357	32.12869263	16.61538462	1352861.75	0.279733181	812.8272095	139.5113678	1.538350105
368	1	737	190	108.9539186	34.30686496	0.495223522	0.225445747	0.066939831	0.30955267	0.006711006	0.265515327	0.007221222	35.29379272	14	1491689.375	0.316263676	775.1923218	24.95307159	0.743700445
369	1	738	1900	108.8945069	34.27099436	0.560576439	0.567117691	0.035010338	0.288445473	0.048793316	0.017355919	0.016904354		34.15384615	2489400.75	0.337238789	879.3164673	25.45731163	0.913646877
370	1	739	1901	108.8954678	34.27131186	0.549451828	0.453101635	0.013960361	0.282477856	0.040325642	0.061406612	0.040349483		47.14285714	2219783.25	0.322803498	878.2686157	20.55958176	1.230020523
371	1	740	1902	108.8964507	34.27030999	0.402447701	0.300288677	0.07541275	0.307757854	0.023943424	0.091547489	0.013288021	33.77963257	47.14285714	2491266.5	0.331701278	1017.260925	19.9507637	4.825805664
372	1	741	1903	108.8964511	34.27071149	0.398783207	0.312870979	0.146113396	0.395924091	0.013906956	0.075647354	0.01651907	33.00714111	47.14285714	2336437	0.409831047	1004.479126	17.62166595	3.621363163
373	1	742	1904	108.8964841	34.26916715	0.505297661	0.33355999	0.024945259	0.271416664	0.057170391	0.158692837	0.013706207	38.71865845	65.33333333	3202910.25	0.328587055	1043.059448	23.99303818	5.91430521
374	1	743	1905	108.8980828	34.27069934	0.507051468	0.387549877	0.03759861	0.359658718	0.028225422	0.085035801	0.041093349	29.81472778	43.81818182	3010392.25	0.38788414	1010.760437	25.55919456	3.539437532
375	1	744	1906	108.8964394	34.27102972	0.42684412	0.33815527	0.124372482	0.338943481	0.035470963	0.078577518	0.028782368	32.23468018	47.14285714	2269907.25	0.374414444	989.8492432	17.09243965	2.552277088
376	1	745	1907	108.8980654	34.27133617	0.563918114	0.497857571	0.007004261	0.29213953	0.07006979	0.05612278	0.022583008	32.32354736	47.14285714	2805120	0.36220932	971.3293457	20.4709034	1.461542368
377	1	746	1908	108.9002686	34.27070192	0.548145294	0.480144024	0.018754482	0.306053638	0.07218647	0.077308178	0.019845009	30.24539185	29.55555556	3849024.5	0.378240108	921.7947998	31.93876457	1.717541575
378	1	747	1909	108.8996915	34.27106508	0.519775867	0.479633808	0.038897991	0.268072605	0.087703228	0.069378376	0.007872105	30.74441528	43.81818182	3515853.75	0.355775833	904.4943848	26.8998909	1.850507259
379	1	748	191	108.9558066	34.30624701	0.398770332	0.221807003	0.199012756	0.320031166	0.053019524	0.159631252	0.019878864	35.37240601	6	1614164.5	0.37305069	1103.766113	14.83970261	0.905804873
380	1	749	1910	108.9008661	34.26957861	0.572137356	0.222805977	0.017221451	0.228009224	0.02075243	0.337848663	0.017380238	33.56430054	35.18181818	4348496.5	0.248761654	1010.384766	33.40252686	2.966818094
381	1	750	1911	108.9029261	34.27070051	0.551345348	0.466456413	0.009388447	0.34914875	0.043573856	0.088768482	0.006611347	32.63116455	66.75	3369784	0.392722606	823.2597656	29.76496124	4.019575596
382	1	751	1912	108.9052517	34.26910905	0.526815891	0.352702618	0.020615101	0.385488987	0.017025471	0.1399436	0.034175396	32.87384033	61.45454545	3962347.5	0.402514458	656.6115112	32.75248337	16.70743942
383	1	752	1913	108.9050999	34.27066435	0.274766445	0.168029308	0.259939194	0.416899204	0.007754803	0.088557243	0.023012638	32.23468018	41.68421053	3293914.25	0.424654007	821.3746338	15.33338642	2.782768011
384	1	753	1914	108.9053591	34.27067614	0.446350098	0.383250713	0.112127304	0.295519829	0.022668362	0.084393024	0.012851238	31.75613403	41.68421053	3379039.25	0.318188191	849.0010376	16.11079788	3.175559044
385	1	754	1915	108.9067153	34.27072351	0.640130043	0.454626083	0.036953926	0.198573112	0.077408791	0.195755482	0.013849735	32.08425903	41.68421053	4106958.75	0.275981903	879.9371948	39.83224487	1.909874201
386	1	755	1916	108.9055123	34.2710533	0.296422482	0.23320055	0.243541718	0.324572086	0.040852547	0.070960999	0.010124683	31.85183716	41.68421053	3350439.5	0.365424633	913.5384521	15.96449757	3.142350197
387	1	756	1917	108.9049938	34.27104151	0.402801991	0.222118855	0.169197083	0.326161861	0.044509411	0.173110485	0.0257864	31.95095825	41.68421053	3171274.25	0.370671272	858.9682617	15.17147541	2.760944366
388	1	757	1918	108.9052532	34.27136074	0.412428856	0.155498505	0.19631815	0.29860878	0.023482323	0.209022522	0.054666519	32.12185669	41.68421053	3191212.25	0.322091103	916.5638428	18.04192352	2.785825491
389	1	758	1919	108.9081751	34.26783535	0.419754028	0.047339916	0.165197849	0.290987015	0.010444164	0.343961716	0.028693676	34.89389038	32.44444444	6646956.5	0.301431179	296.1233826	53.2700386	2.378030777
390	1	759	192	108.9565924	34.30695707	0.513646603	0.280858994	0.078261375	0.336423874	0.017256737	0.214274883	0.021669865	34.80844116	10.36363636	2006290	0.353680611	1106.526733	14.77330685	0.640945375
391	1	760	1920	108.910553	34.27077059	0.547334671	0.456075668	0.01139164	0.300403118	0.030376434	0.086009502	0.008095741	31.50662231	64.5	4779488	0.330779552	730.1381836	47.60736847	13.79866028
392	1	761	1921	108.9080339	34.27077043	0.535911083	0.341012001	0.037483215	0.260390282	0.045116901	0.175898075	0.019260883	32.42950439	54.5106383	4970557	0.305507183	763.4060669	37.98675919	2.486511946
393	1	762	1922	108.9129602	34.26969842	0.511614323	0.158067226	0.077586651	0.258360863	0.008805752	0.337646484	0.021876812	31.56130981	46	4334911	0.267166615	818.6310425	915.0944824	1.98010695
394	1	763	1923	108.912971	34.27084114	0.496846199	0.247302055	0.091688156	0.256946564	0.025052071	0.197426319	0.055363178	30.24539185	46	3716458.75	0.281998635	788.4767456	802.2845459	2.35968852
395	1	764	1924	108.9150926	34.27082484	0.545006752	0.296611309	0.016840458	0.32389307	0.018980503	0.199335575	0.049242973	30.48464966	43.04347826	3756110.75	0.342873573	823.4663696	816.4194946	2.422674179
396	1	765	1925	108.9178374	34.27058185	0.516246796	0	0.028009415	0.287896156	5.58E-05	0.515349865	0.000896931	34.73666382	86.66666667	2510690	0.287951946	900.5438232	617.2451782	2.539610624
397	1	766	1926	108.9178733	34.26949556	0.579445839	0.024718761	0.073668957	0.264327049	0.036640644	0.504691601	0.052819729	35.73471069	86.66666667	3068327.25	0.300967693	943.3693237	650.3937988	3.100493431
398	1	767	1927	108.9174839	34.27075996	0.32134819	0.161481857	0.203002453	0.336323738	0.008102417	0.173378944	0.013858318	34.02914429	86.66666667	2471401.25	0.344426155	847.2125854	643.192749	4.041734219
399	1	768	1928	108.918366	34.27077411	0.329196453	0.155529022	0.238358021	0.372076511	0.017663479	0.184789658	0.015917778	35.55355835	14.35714286	2498817.75	0.38973999	986.4676514	642.7097778	1.74153161
400	1	769	1929	108.9208183	34.26906322	0.626863003	0.308015347	0.05563879	0.226609707	0.048830986	0.279256344	0.055571556	35.66976929	29.85714286	4813183	0.275440693	1024.930908	973.4686279	1.630578756
401	1	770	193	108.9558099	34.30776531	0.620685577	0.333481789	0.033113003	0.175893784	0.004464626	0.283122063	0.004081726	34.75375366	12.3	2151895.75	0.18035841	832.1775513	19.45528221	0.877455831
402	1	771	1930	108.9222527	34.26973361	0.709311485	0.21950388	0.016534805	0.209824562	0.033689499	0.446424961	0.049571037	36.58239746	29.85714286	6912829.5	0.243514061	1277.311035	978.3828735	3.467222452
403	1	772	1933	108.9207916	34.27040624	0.622108936	0.232028961	0.030443192	0.261487961	0.035644054	0.385749817	0.036458015	34.68539429	29.85714286	4972220	0.297132015	1034.586548	860.5892944	0.950686932
404	1	773	1935	108.9204885	34.27110044	0.438742161	0.229530811	0.227589607	0.260880947	0.036375999	0.181348801	0.053020477	34.45297241	14.35714286	4489825	0.297256946	1017.901245	749.208374	0.917883873
405	1	774	1936	108.9202411	34.2711358	0.247446537	0.102134228	0.351894855	0.338197231	0.013533592	0.087809563	0.060540199	34.75033569	14.35714286	4142402	0.351730823	1018.48468	703.90625	0.986502111
406	1	775	1937	108.9194634	34.27117116	0.32967186	0.175248146	0.274085522	0.241182327	0.010613918	0.108067036	0.048669338	33.88900757	14.35714286	3178979.5	0.251796245	994.928833	662.1350708	1.840571284
407	1	776	1938	108.9207713	34.27118295	0.58981657	0.201890469	0.079990864	0.302559853	0.003895283	0.327733517	0.062522411	35.35189819	14.35714286	4873707.5	0.306455136	1004.825195	801.7265015	1.018114328
408	1	777	1939	108.921835	34.27120398	0.53111124	0.39313364	0.070055008	0.291933537	0.032619476	0.116284847	0.04087019	36.07992554	29.85714286	6282632	0.324553013	1185.876465	819.6062012	2.05108285
409	1	778	1941	108.9237815	34.27011357	0.867789268	0.304056644	0.015147686	0.087157726	0.00544548	0.559230328	0.005509853	36.25085449	47.77358491	7630230.5	0.092603206	1211.681396	308.1173401	2.429861069
410	1	779	1942	108.9235614	34.27115112	0.552669525	0.255709171	0.056698799	0.290099144	0.044859409	0.294200897	0.020627022	35.05111694	47.77358491	7319229.5	0.334958553	1205.456543	298.0063477	20.77605629
411	1	780	1944	108.9248619	34.26897271	0.613857746	0.058351994	0.046842098	0.204659939	0.003511429	0.531292439	0.024529934	35.39291382	29.14285714	7721565.5	0.208171368	1162.10022	377.1361084	1.888204575
412	1	781	1947	108.9258475	34.2700711	0.624017239	0.180789948	0.031296253	0.243338108	0.007659435	0.395042896	0.048211098	37.79580688	23.72093023	6770528.5	0.250997543	1176.119995	291.0386047	2.206609964
413	1	782	1948	108.9250722	34.27084114	0.653820515	0.448390961	0.041143417	0.270821095	0.006060123	0.196838856	0.010984421	34.96224976	47.77358491	6917875	0.276881218	1258.438721	294.3583069	1.958047867
414	1	783	1949	108.9247187	34.27125366	0.577996254	0.440546989	0.046283245	0.286783695	0.021483421	0.115127563	0.047333241	35.29721069	47.77358491	7001516	0.308267116	1266.567261	299.9277039	5.382842064
415	1	784	195	108.9583054	34.30700538	0.416325092	0.182241917	0.151538372	0.318709373	0.005547523	0.23334837	0.008966446	35.16390991	10.36363636	1812620.25	0.324256896	1274.194214	20.34300041	1.181188464
416	1	785	1950	108.9254256	34.27126545	0.543949127	0.401075363	0.075315475	0.240187168	0.018164635	0.105336666	0.057809353	35.59799194	23.72093023	6711531.5	0.258351803	1199.946411	283.0984497	2.800703526
417	1	786	1951	108.926316	34.27123722	0.565512657	0.336178303	0.056607246	0.286524296	0.039451599	0.190667152	0.056688309	35.99105835	23.72093023	6545146	0.325975895	1155.342773	272.7867126	2.333498955
418	1	787	1952	108.9280415	34.2687431	0.610660553	0.270065308	0.022884369	0.238108158	0.015007019	0.307094574	0.03361702	36.93786621	35.53125	7375830.5	0.253115177	1034.095459	288.4772339	4.454794884
419	1	788	1953	108.929327	34.26952537	0.584644794	0.065921783	0.044623375	0.22394371	0.005661488	0.493627548	0.027902603	36.79431152	35.53125	7608873	0.229605198	1076.084106	312.7078552	3.972657681
420	1	789	1955	108.9280412	34.27022621	0.53514719	0.175013542	0.047529221	0.243778229	0.010191917	0.355949402	0.005084991	37.80947876	31.9	7025179.5	0.253970146	942.0724487	239.6729126	1.318467855
421	1	790	1956	108.9273698	34.2711358	0.496709347	0.228423595	0.10300684	0.255983353	0.035866737	0.270862103	0.022674561	35.51254272	31.9	6741299	0.29185009	1045.009277	241.0702362	2.276826382
422	1	791	1957	108.9309413	34.26879437	0.841779709	0.090405464	0.00042057	0.056533337	0.005954742	0.749451637	0.001924515	36.38415527	29.09433962	7793189.5	0.062488079	1199.682739	364.2981873	2.86636734
423	1	792	1959	108.9307204	34.27051879	0.797047615	0.052488327	0.048138618	0.09446907	0.003540516	0.743461132	0.001137733	35.08529663	29.09433962	7326787.5	0.098009586	1204.266846	307.1076965	2.380982161
424	1	793	1960	108.9306809	34.27131259	0.477531433	0.212441444	0.131008148	0.294046879	0.007733345	0.241159439	0.045988083	35.37582397	47.78181818	7310976.5	0.301780224	1161.915894	287.9268494	2.948922873
425	1	794	1965	108.9330578	34.26947247	0.667620659	0.040886879	0.008622646	0.139315605	0.007564545	0.611623287	0.015110493	35.05453491	37.40625	7272460	0.14688015	1288.436646	307.5169983	2.632226944
426	1	795	1967	108.9383837	34.26953608	0.744384289	0.18843317	0.050431252	0.122139931	0.02870512	0.568642139	0.011104107	34.99301147	39.225	8981017	0.150845051	976.3015137	266.4716187	3.319147348
427	1	796	1970	108.9425346	34.26906142	0.576853752	0.302165031	0.101942062	0.199194431	0.011807442	0.31297493	0.037606239	35.93295288	53.66666667	5385387	0.211001873	933.6530762	201.3791962	3.97103405
428	1	797	1971	108.9438752	34.2696813	0.516980171	0.062715054	0.090117455	0.284273624	0.041051865	0.440510273	0.015559196	38.35635376	46.22727273	5499501.5	0.325325489	1079.78833	230.4255676	2.495084763
429	1	798	1972	108.9425182	34.27020322	0.499673367	0.144870281	0.108554363	0.273534298	0.014750481	0.329714775	0.042232037	38.46572876	43.84615385	4765697.5	0.288284779	938.3427734	195.4684448	7.604391575
430	1	799	1973	108.9466351	34.26879033	0.517782688	0.042861462	0.059371471	0.240077496	0.01566267	0.43102932	0.044421673	36.59265137	48.77419355	7074034.5	0.255740166	1284.67041	197.7649689	2.749284744
431	1	800	1975	108.9464975	34.26946955	0.568253517	0.06197691	0.026366234	0.292163849	0.049221039	0.498103142	0.011448383	36.32946777	48.77419355	7257353	0.341384888	1287.72644	207.6010437	3.468447685
432	1	801	1976	108.9457985	34.26992181	0.553786278	0.103621006	0.017131329	0.29714632	0.045784473	0.437662125	0.012526989	36.46960449	48.77419355	6891754.5	0.342930793	1107.829224	203.3596649	3.596246243
433	1	802	1978	108.946444	34.270271	0.527532578	0.098694324	0.023715496	0.279646873	0.017516136	0.420993805	0.00857687	36.74645996	46.65	7032434.5	0.297163009	1163.123535	185.6492462	3.640879631
434	1	803	1979	108.9450869	34.26925176	0.511306286	0.114897728	0.046617508	0.372686386	0.019289017	0.3824296	0.019402981	37.31045532	46.22727273	6693954.5	0.391975403	1112.099487	212.7133484	3.957530499
435	1	804	1980	108.9452329	34.26991003	0.532817364	0.179012299	0.040422916	0.301233292	0.089601517	0.311374664	0.052100182	37.33096313	46.22727273	6471510.5	0.390834809	1072.658325	201.3321991	3.298530102
436	1	805	1988	108.9525422	34.26916483	0.39744091	0.160480976	0.124221802	0.345069885	0.016125679	0.21937561	0.017650127	38.43838501	30.7826087	4096036.5	0.361195564	1162.260986	159.1143188	3.112528801
437	1	806	1989	108.953466	34.26849735	0.452547073	0.129721642	0.073076725	0.313197613	0.013196945	0.317317009	0.005646706	39.64834595	40	3671070.75	0.326394558	1358.879761	188.6488342	2.751168728
438	1	807	199	108.9612755	34.30709742	0.405887127	0.225687981	0.196275234	0.328712463	0.023737431	0.173638821	0.021908283	36.7635498	9.428571429	1417276.25	0.352449894	1239.87146	25.07768822	0.553520203
439	1	808	1990	108.9535365	34.26982485	0.542069912	0.158586979	0.05824852	0.315770149	0.030617714	0.374578476	0.008929729	37.84707642	30.7826087	3805830	0.346387863	1346.247681	163.8710022	1.713827491
440	1	809	1991	108.9519979	34.26850138	0.591091156	0.095118523	0.079235077	0.266911983	0.023329258	0.460940361	0.038706779	37.22497559	41.41935484	3867074.25	0.290241241	1158.884155	190.8115387	3.615169525
441	1	970	2197	108.9554253	34.26739955	0.591593266	0.386056423	0.020287037	0.175708294	0.031755447	0.202266216	0.013048649	34.14535522	40	3903938.5	0.207463741	1347.049927	398.8953247	3.400776386
442	1	971	2198	108.9554253	34.26768242	0.569981575	0.467954636	0.016190052	0.289441586	0.036363602	0.094843388	0.01068306	34.39144897	40	3868569.25	0.325805188	1390.499634	351.9960022	7.655936718
443	1	972	2199	108.9556609	34.26783564	0.46335125	0.287365913	0.109695435	0.325852394	0.008182526	0.146828175	0.029169083	33.96420288	40	3897799.5	0.33403492	1448.137939	379.162323	15.87998104
444	1	973	22	108.9412413	34.31195668	0.550633907	0.348052502	0.145301819	0.20729351	0.002675056	0.201892376	0.01142168	31.80740356	13	1189283	0.209968566	698.2402954		2.188652992
445	1	974	2200	108.9559084	34.26759992	0.546735287	0.352688313	0.028010368	0.315454006	0.030448437	0.190806866	0.008709431	33.51644897	40	3913220	0.345902443	1437.89856	564.0705566	7.680647373
446	1	975	2201	108.9559202	34.26822459	0.554967403	0.28176403	0.0294981	0.31146574	0.034100056	0.268597603	0.011706352	33.7762146	40	3972674.5	0.345565796	1471.375977	220.5581512	15.4807682
447	1	976	2202	108.9559134	34.26656586	0.533507824	0.310901165	0.031229019	0.31871748	0.032907009	0.220913887	0.011886597	32.71661377	58.2	4262543	0.351624489	1295.491333	526.4393921	4.032811642
448	1	977	2203	108.9564982	34.26861069	0.531944275	0.195807457	0.032892704	0.327646255	0.022031784	0.328863144	0.021945953	33.86166382	40	4057527.25	0.349678039	1377.388672	162.8070221	3.673089027
449	1	978	2204	108.9544122	34.26646671	0.582784653	0.519488811	0.028289795	0.197144508	0.100993633	0.100225449	0.029993534	33.05499268	58.2	4158596.5	0.298138141	1256.987793	178.4616852	4.040753841
450	1	979	2205	108.954789	34.26677488	0.568380356	0.499406338	0.035886288	0.223717213	0.079150677	0.101912975	0.005563259	33.58480835	58.2	4033783.75	0.30286789	1301.078247	189.6391754	2.939269304
451	1	980	2206	108.9546712	34.26765885	0.558725357	0.319871902	0.04511404	0.25054121	0.005387783	0.244062901	0.004225731	35.21859741	40	3733336.75	0.255928993	1449.779419	189.0481567	3.617013454
452	1	981	2207	108.9545769	34.26792993	0.695684433	0.190624714	0.030252457	0.180585861	0.004511833	0.500136852	0.005415916	35.82699585	40	3704235	0.185097694	1461.670776	183.317337	4.004751205
453	1	982	2208	108.9550655	34.26793875	0.650416374	0.32977581	0.034248829	0.205793858	0.001792908	0.32859087	0.007435322	35.26644897	40	3802338.75	0.207586766	1441.126099	191.6593018	6.299337387
454	1	983	2209	108.9583357	34.26662166	0.622260571	0.187992573	0.040955544	0.2791605	0.011826515	0.376317978	0.066685677	34.23080444	73.09090909	3023417.5	0.290987015	1233.09021	608.3571167	4.669802189
455	1	984	2210	108.9583357	34.26739955	0.442172527	0.06470108	0.113981724	0.308903217	0.009226799	0.362322807	0.015573978	34.12826538	73.09090909	2754069.25	0.318130016	1234.396973	627.0856323	5.086544037
456	1	985	2211	108.9593898	34.26742945	0.566640377	0.095066071	0.03706646	0.159630299	0.006239414	0.484942913	0.004686832	36.07992554	69.23076923	2510861.75	0.165869713	1083.609497	690.5108032	4.703490734
457	1	986	2212	108.9583121	34.26803601	0.606874943	0.325174809	0.051639557	0.299376011	0.020785332	0.21003437	0.08762598	35.87826538	73.09090909	2852854	0.320161343	1287.105103	330.9871521	4.869199276
458	1	987	2213	108.958371	34.26880212	0.488416672	0.097772598	0.0908494	0.356286526	0.012156487	0.353665352	0.044523716	36.66442871	37.0625	3009033.25	0.368443013	1284.670776	165.8533478	3.953613758
459	1	988	2215	108.9576537	34.26860798	0.517763615	0.073113918	0.028008461	0.288103104	0.047317505	0.433766842	0.010883331	35.96713257	73.09090909	3445260.25	0.335420609	1305.996338	163.9285736	5.768806458
460	1	989	2218	108.9613775	34.26744491	0.482825279	0.065080643	0.077882767	0.198484421	0.019467354	0.409510612	0.008234024	36.46276855	79.2	3721185.5	0.217951775	1165.395264	677.762207	3.164874077
461	1	990	222	108.9825116	34.30747861	0.471686363	0.115109921	0.108606339	0.302895069	0.029736519	0.360198975	0.012113094	35.06478882	10.25	3431806	0.332631588	740.8519897	46.24705505	0.631187499
462	1	991	2220	108.9634414	34.26749133	0.586644173	0.082501411	0.022245407	0.273975372	0.01064539	0.496603489	0.009404182	36.3157959	79.2	5330788.5	0.284620762	1130.115112	767.9836426	5.727583885
463	1	992	2221	108.9623069	34.26663888	0.542131424	0.173109531	0.014790535	0.283276558	0.046576977	0.375462055	0.003304958	35.41342163	79.2	4958837.5	0.329853535	1106.245972	688.8737183	3.495105982
464	1	993	2222	108.9623142	34.26811286	0.54137516	0.119547844	0.009061337	0.345830917	0.013080597	0.417994976	0.003874302	34.33334351	79.2	4434947.5	0.358911514	1217.983887	317.505249	8.177447319
465	1	994	2223	108.9634271	34.26877687	0.605360031	0.150426388	0.00947094	0.229586124	0.014091015	0.43851614	0.016418457	35.61508179	60.88888889	4661081	0.243677139	1037.259155	458.3636475	5.345410347
466	1	995	2224	108.9647989	34.26683793	0.590504169	0.069581509	0.036534309	0.178323269	0.016056061	0.491299152	0.029623508	37.18737793	54.50847458	5733399	0.19437933	1206.449951	689.7052002	2.247960329
467	1	996	2225	108.9656031	34.26756138	0.585492611	0.246496677	0.064805031	0.222628117	0.044835091	0.334198952	0.004796982	34.90414429	21.48387097	4704374.5	0.267463208	1255.23938	740.421875	2.284389257
468	1	997	2226	108.9646278	34.26755277	0.452427387	0.20293951	0.118701458	0.259322643	0.012801647	0.241517544	0.007970333	36.63366699	60.88888889	5237490.5	0.27212429	1234.414673	764.335083	5.649534225
469	1	998	2227	108.9655242	34.26883085	0.643612862	0.317415714	0.042165279	0.164000034	0.056936264	0.319917679	0.006666183	34.16928101	60.88888889	3685515.5	0.220936298	1119.668579	407.9021912	2.136321068
470	1	999	2228	108.964506	34.26821788	0.669834137	0.224737644	0.011484623	0.184518337	0.019703865	0.393007755	0.056384563	35.34506226	60.88888889	4741081	0.204222202	1219.650879	771.3459473	4.527338982
471	1	1000	2229	108.9664625	34.266983	0.563351631	0.25292635	0.072629929	0.177025318	0.050705433	0.303412437	0.011006832	34.46322632	21.48387097	4667731	0.227730751	1229.453979	677.7548218	1.349523306
472	1	1001	2230	108.9665013	34.26820102	0.641310692	0.204699039	0.026200771	0.220262051	0.061411381	0.434405327	0.002206326	34.19662476	21.48387097	3777136	0.281673432	1150.025757	712.1851807	1.679375768
473	1	1002	2231	108.9703246	34.26808655	0.653919697	0.056726456	0.015422821	0.245248795	0.003419399	0.588009357	0.009183884	36.51062012	44.75409836	7245437.5	0.248668194	835.6525879	309.4122925	7.256608963
474	1	1003	2232	108.9703073	34.26844853	0.558600903	0.101765156	0.040541172	0.292756557	0.023066521	0.451234341	0.005610943	36.85925293	44.75409836	7067291	0.315823078	792.321106	316.8350525	5.111957073
475	1	1004	2233	108.9724876	34.26842246	0.61432457	0.037525177	0.023183823	0.277269363	0.015752316	0.571465015	0.005334377	34.66488647	58.35	6319036.5	0.293021679	992.1604614	216.736618	3.302478313
476	1	1005	2234	108.9702689	34.2668847	0.613557339	0.085464954	0.007199287	0.313596249	0.010515213	0.510442257	0.017767429	36.04574585	44.75409836	7023722.5	0.324111462	885.8145752	248.2523499	3.627617359
477	1	1006	2235	108.9709603	34.2677109	0.691044331	0.267972946	2.53E-05	0.218445778	0.043016434	0.410266876	0.013064384	36.34313965	44.75409836	7357550.5	0.261462212	900.5877075	285.1137695	4.261923313
478	1	1007	2236	108.9725995	34.26764291	0.701505661	0.170214653	0.015372753	0.180073261	0.028418064	0.451474667	0.079832077	35.79281616	58.35	6657428.5	0.208491325	984.8483887	203.6542664	4.773675919
479	1	1008	2237	108.97154	34.26687927	0.544727802	0.250778198	0.097958088	0.24091053	0.029844284	0.224532127	0.07104969	36.65759277	44.75409836	7013909	0.270754814	897.2021484	208.875351	2.961716175
480	1	1009	2238	108.9746094	34.26708443	0.463651657	0.116683006	0.141376495	0.314128876	0.019274235	0.317163467	0.030148506	36.09359741	30.21052632	7406133.5	0.333403111	1045.585815	171.9082336	5.277003288
481	1	1010	2239	108.9751607	34.26835682	0.521709919	0.029951096	0.059122562	0.23731184	0.013719082	0.468723774	0.023035049	35.40316772	30.21052632	5862618	0.251030922	999.9511108	192.563446	6.074341297
482	1	1011	2240	108.9783804	34.26895967	0.463397503	0.06533289	0.109392166	0.195895672	0.004378796	0.395156384	0.004332542	36.96520996	34.5	4219196	0.200274468	1131.536011	500.0554504	6.867645264
483	1	1012	2241	108.9784164	34.26850075	0.543258667	0.109562397	0.04259634	0.326561451	0.005324841	0.427782536	0.006284237	35.73129272	34.5	4745852	0.331886292	1099.92627	277.2846069	7.459243298
484	1	1013	2242	108.975678	34.26607838	0.660499096	0.027362347	0.082416058	0.180259228	0.035307407	0.626824379	0.006669044	36.35339355	41.66197183	8411570	0.215566635	1162.967529	162.7402191	1.893219709
485	1	1014	2243	108.9765134	34.26847892	0.593563557	0.041320801	0.084567547	0.211258888	0.017230511	0.53569603	0.016546726	34.14193726	34.5	5524175.5	0.228489399	1110.412109	166.7003937	2.586310387
486	1	1015	2244	108.9756033	34.26748722	0.616473675	0.059762955	0.05612421	0.186144829	0.016324997	0.554177284	0.002533436	35.43392944	30.21052632	7203204.5	0.202469826	1061.029541	189.3416748	2.215474844
487	1	1016	2245	108.9762152	34.26667125	0.642154217	0.159369469	0.006067276	0.116450787	0.011697769	0.437333584	0.045451164	37.50186157	30.21052632	7967121.5	0.128148556	1182.897583	190.0397644	2.481846809
488	1	1017	2246	108.9768329	34.2678235	0.755812645	0.239052773	0.008718491	0.168678284	0.029766083	0.514510155	0.00234127	35.86801147	30.21052632	6383508	0.198444367	1024.398438	180.8295593	1.416543365
489	1	1018	2247	108.9774508	34.2666514	0.698519707	0.124797821	0.000350952	0.166264057	0.00291729	0.569579124	0.004142761	36.35339355	60.12765957	7162999	0.169181347	1122.624634	178.961441	2.394714117
490	1	1019	2248	108.9804822	34.26850166	0.599429131	0.157806396	0.024762154	0.227704048	0.007440567	0.425753593	0.016302586	38.10684204	56.25	4607074.5	0.235144615	980.2390747	313.1273193	3.155840874
491	1	1020	2249	108.9797779	34.26667746	0.664066792	0.063591003	0.039916515	0.253232002	0.006921768	0.481813431	0.118662357	36.14486694	56.25	5384338	0.26015377	959.4696045	185.482666	4.224396229
492	1	1021	2250	108.9775924	34.26574672	0.623061657	0.088664055	0.000204086	0.257554054	0.040046692	0.504232883	0.030164719	34.61019897	60.12765957	7446340	0.297600746	954.5350952	148.9739227	2.355447769
493	1	1022	2252	108.9824922	34.26851075	0.589775562	0.287084103	0.021389484	0.228969574	0.006126404	0.302310467	0.010926247	35.46810913	29.45454545	5152796	0.235095978	790.2058105	339.9776306	2.507941008
494	1	1023	2253	108.9834117	34.26709406	0.588877678	0.392998695	0.007718086	0.251674175	0.021550179	0.18178606	0.05177927	34.16928101	38	5460499.5	0.273224354	670.87146	232.5996857	1.998273015
495	1	1024	2255	108.9911948	34.26803628	0.581762791	0.161330223	0.016777992	0.13877058	0.017758846	0.419275284	0.004808426	32.77813721	56.21052632	3684920.25	0.156529426	528.5826416
496	1	1025	2256	108.9884117	34.26785174	0.628977299	0.176177979	0.038905621	0.20204258	0.016640663	0.427789211	0.026769638	32.75762939	50.76923077	4609058	0.218683243	856.8019409	215.8644409	4.682649136
497	1	1026	2257	108.9907731	34.26676055	0.549853325	0.286917686	0.06636095	0.312037945	0.027336121	0.235372066	0.046590805	33.18490601	41.07692308	3860087	0.339374066	655.5143433	81.8501358	2.804864168
498	1	1027	2258	108.8873825	34.26567987	0.506805897	0.340371132	0.089405537	0.319233894	0.055719852	0.130364895	0.041805267	35.9090271	45.85714286	3749204.75	0.374953746	621.6055298	36.40470123	4.934275627
499	1	1028	2259	108.8849838	34.26466082	0.501970768	0.348945141	0.081636429	0.235673904	0.078354359	0.151899815	0.017297745	33.80697632	39.6	4141438.25	0.314028263	461.863739		21.9492836
500	1	1029	226	108.9839551	34.3052069	0.543167114	0.244036674	0.048883915	0.231285095	0.009647369	0.291466713	0.007743359	34.24447632	11.53846154	3699033.75	0.240932464	486.1038208	38.11816406	0.969614208
501	1	1030	2260	108.8918018	34.26494845	0.565086365	0.233743668	0.015068054	0.296929359	0.048829079	0.317673206	0.014642239	33.64974976	54.70588235	4269566.5	0.345758438	1038.313843	35.10783768	54.65343475
502	1	1031	2261	108.8900559	34.26531184	0.554519176	0.204614639	0.033133507	0.249909401	0.031010151	0.303697109	0.047754765	36.83532715	76.75	3748814.25	0.280919552	888.8970947	28.5524025	2.306543112
503	1	1032	2263	108.8900585	34.26425572	0.525746822	0.272675037	0.04703331	0.351936817	0.022840977	0.248836994	0.006474972	36.81481934	76.75	4142628.75	0.374777794	791.116394	29.77972984	3.137086868
504	1	1033	2268	108.8943602	34.26494181	0.52612257	0.345613956	0.05973196	0.316000938	0.038692951	0.174552917	0.013999939	35.61166382	33.17647059	4371334.5	0.354693889	846.4451294	25.66069794	2.528387308
505	1	1034	2269	108.896458	34.26297772	0.519338608	0.268827915	0.119953156	0.257944107	0.007658005	0.286592007	0.002737045	36.41149902	28.36363636	4459303	0.265602112	811.786499	36.2952652	11.77821732
506	1	1057	2296	108.9226319	34.26427937	0.623834133	0.210451603	0.012750149	0.282328606	0.026987553	0.409481525	0.013169289	38.04190063	39.75	5597441.5	0.309316159	778.1462402	1110.70874	3.121999741
507	1	1058	2297	108.9264979	34.26461799	0.800658703	0.136586189	0.015133858	0.137176991	0.001943588	0.654857635	0.011657238	36.30212402	46.47887324	9602831	0.139120579	1000.864014	377.766449	133.716217
508	1	1059	2298	108.9267807	34.26465335	0.758572578	0.068217278	0.003038883	0.137104988	0.023162842	0.686393738	0.003961563	36.76696777	46.47887324	9882650	0.16026783	1006.210938	363.5937805	6.818813801
509	1	1060	23	108.9417569	34.31206952	0.410856724	0.390908718	0.143205643	0.276596069	0.022853851	0.089483738	0.012860775	31.6946106	13	1050448.875	0.29944992	744.7659912	75.24974823	1.87171495
510	1	1061	230	108.9907626	34.30693071	0.591369629	0.145367622	0.085613728	0.272673607	0.008788586	0.427223682	0.02119875	33.56771851	10.71428571	2127531.75	0.281462193	674.0286865	27.63540268	4.214583874
511	1	1062	2300	108.9264861	34.26532517	0.732476234	0.003752708	0.026669502	0.129601479	0.001739502	0.714128017	0.014595509	36.89343262	46.47887324	9394054	0.131340981	1015.456909	366.2420349	3.889848232
512	1	1063	2301	108.9274868	34.26466602	0.753640175	0.013538361	0.02057457	0.111579895	0.014632225	0.737612724	0.00248909	37.13269043	46.47887324	10493429	0.12621212	1108.031616	274.0181885	3.44293952
513	1	1064	2302	108.9279037	34.26388334	0.74990654	0.062461853	0.005973339	0.171420574	0.027021885	0.673473835	0.013970852	37.73428345	26.63265306	10404351	0.198442459	1234.098145	272.4862671	2.201592445
514	1	1065	2303	108.9279058	34.26527605	0.700798988	0.060635567	0	0.189596653	0.030067444	0.629733562	0.010438919	36.03549194	35.22580645	10468247	0.219664097	1251.457031	238.3694	3.424700737
515	1	1066	2304	108.9292451	34.26468426	0.692956924	0.146395206	0.004350662	0.144189835	0.001601219	0.542244911	0.004638195	37.0267334	25.57894737	10573957	0.145791054	1179.831909	273.0438843	8.02066803
516	1	1067	2305	108.9265261	34.26324512	0.694900036	0.101112843	0.015873909	0.195550919	0.019983292	0.589208603	0.009607315	37.00622559	61.07692308	8567907	0.215534211	1205.886353	378.3828125	4.584383965
517	1	1068	2306	108.9257851	34.26359475	0.589951992	0.31788826	0.02434063	0.216467381	0.045586586	0.293720245	0.031723499	34.28890991	46.47887324	8286814	0.262053967	1041.744995	387.5875244	3.999227285
518	1	1069	2307	108.9261798	34.26464156	0.611906052	0.101725101	0.009245396	0.131915569	0.001774311	0.508386612	0.001797676	36.18588257	46.47887324	9276103	0.13368988	990.4263916	374.7810669	175.3030701
519	1	1070	2308	108.9267667	34.26606436	0.732204914	0.062453747	0.05183363	0.166337967	0.025040627	0.664322853	0.00603056	37.2796936	46.47887324	9022290	0.191378594	1080.888428	356.3355713	3.224520922
520	1	1071	231	108.9907508	34.30780289	0.426186562	0.081748962	0.197310925	0.316060543	0.013632298	0.335261822	0.017121315	35.26644897	10.71428571	2082565.625	0.329692841	646.0529785	35.91546249	0.905497849
521	1	1102	2353	108.9425111	34.26597341	0.366809845	0.173098087	0.166064262	0.366099834	0.002532005	0.205103874	0.007582664	34.31625366	58.92592593	4160282.75	0.368631839	895.9896851	172.8022308	3.456316948
522	1	1103	2354	108.9438024	34.26597631	0.556246281	0.29896307	0.055951118	0.280628681	0.02553463	0.220981598	0.05906868	34.49740601	54.6	4622467.5	0.306163311	1033.825195	174.8883972	2.898534536
523	1	1104	2355	108.9465644	34.26421726	0.681510448	0.021764755	0.009850502	0.21862936	0.038799286	0.620705605	0.03905344	37.17712402	56	6734858	0.257428646	1338.800781	226.1038971	6.488124371
524	1	1105	2356	108.9470475	34.26442941	0.623599529	0.198737621	0.025459766	0.178110123	0.006672859	0.428246975	0.010714054	37.1907959	56	6329373	0.184782982	1437.887207	204.5294037	7.431529045
525	1	1106	2358	108.9468236	34.26592627	0.58607769	0.385422707	0.035433292	0.245616436	0.009638786	0.185791969	0.03775692	34.16244507	40.36363636	5596362	0.255255222	1381.615601	153.1502075	2.154711485
526	1	1107	2359	108.9450174	34.26420693	0.55966568	0.224569798	0.011980057	0.135315418	0.023567677	0.331586361	0.003509521	35.97738647	54.6	6198572	0.158883095	1282.78186	226.5736389	8.337863922
527	1	1108	236	108.9266447	34.30500687	0.397796631	0.225470543	0.194049835	0.345083714	0.01727581	0.140478611	0.040964127	36.70202637	9.6	1924518.125	0.362359524	702.8451538	117.9194794	0.398914218
528	1	1109	2360	108.9458106	34.26445199	0.635451794	0.164338589	0.018436909	0.178817272	0.009385109	0.450015545	0.028234005	36.3157959	56	6675810	0.188202381	1317.217773	214.6894989	4.656289577
529	1	1110	2361	108.945818	34.26596345	0.573884964	0.354633331	0.027215004	0.23751545	0.019118309	0.201415062	0.041543007	35.05111694	40.36363636	5939620	0.256633759	1238.422485	177.0739746	3.010310411
530	1	1111	2362	108.9450156	34.26519814	0.501496315	0.207084179	0.043922901	0.189243793	0.009453297	0.293606281	0.009040833	35.93637085	54.6	5795381	0.19869709	1162.42749	181.5674133	4.13538456
531	1	1112	2363	108.9486024	34.26514008	0.522100449	0.381906986	0.061890602	0.269382	0.005160809	0.151453495	0.025905609	33.48910522	83.47619048	4100894	0.274542809	1373.986694	154.7132568	8.69010067
532	1	1113	2364	108.9475071	34.26584376	0.507175446	0.381883621	0.114273548	0.252684116	0.009128571	0.159056664	0.042529583	34.64779663	40.36363636	4921912	0.261812687	1446.85437	148.9158325	2.557787418
533	1	1114	2365	108.9495043	34.26596082	0.345011711	0.178809643	0.281371593	0.318508625	0.020954132	0.102844715	0.067425728	34.04281616	39.78947368	2895928.75	0.339462757	1213.041016	160.0205688	5.528544426
534	1	1115	2367	108.9516076	34.26585555	0.532212257	0.342439651	0.09559536	0.206086636	0.014981747	0.108808994	0.083100796	33.56771851	39.78947368	3838857.75	0.221068383	1143.281982	175.6510773	1.604898334
535	1	1116	2368	108.9511127	34.26591448	0.387329102	0.214855194	0.156830788	0.397171021	0.020620346	0.167183399	0.011426449	33.6668396	39.78947368	3451385.5	0.417791367	1129.999756	153.6421661	1.644558191
536	1	1117	2369	108.9495102	34.26432333	0.495550632	0.34875679	0.091675758	0.346297741	0.030771255	0.136376381	0.015204906	34.27865601	83.47619048	4077797.75	0.377068996	1274.53125	151.0166931	5.742054462
537	1	1118	237	108.925567	34.30615281	0.423850536	0.182426453	0.119845867	0.330644608	0.009085655	0.230716228	0.017108917	34.24447632	16	1913485.375	0.339730263	627.5001221	191.7211456	0.952154279
538	1	1119	2370	108.9504949	34.26513447	0.54810524	0.470117092	0.035655499	0.194036484	0.055530071	0.09675169	0.03508997	33.72494507	39.78947368	3626791.25	0.249566555	1237.762817	153.0703125	2.852044106
539	1	1120	2371	108.9511029	34.26628306	0.499502659	0.293947697	0.086305141	0.361957073	0.017181396	0.155808449	0.050144672	34.74008179	39.78947368	3220565.25	0.379138469	1154.853882	170.0186005	1.382184386
540	1	1121	2372	108.9522438	34.26586734	0.53813076	0.311741352	0.080892563	0.276442528	0.011220932	0.190010071	0.048882961	33.66342163	39.78947368	4199794	0.28766346	1117.574463	172.0788116	1.447953105
541	1	1122	2373	108.9532697	34.26587083	0.61487627	0.345737934	0.046350956	0.259975433	0.031820297	0.211244106	0.063156128	33.79672241	46.93333333	4502279.5	0.29179573	1237.800659	153.0875549	2.392062187
542	1	1123	2374	108.9520595	34.26451786	0.640025616	0.124466419	0.053193092	0.202675819	0.012282372	0.511047363	0.010471344	36.04574585	46.93333333	5283840.5	0.214958191	1011.007446	200.2077026	4.503799915
543	1	1124	2375	108.9571185	34.26582252	0.577428818	0.378642559	0.043277264	0.295996666	0.028933048	0.18080616	0.019305706	32.78155518	39.09090909	4351418	0.324929714	1199.412842	578.8912354	2.031224489
544	1	1125	2377	108.9558942	34.26461488	0.537611008	0.223009109	0.03157568	0.322319031	0.025097847	0.31826067	0.017736435	35.98764038	35.82608696	6399971	0.347416878	1068.821411	604.9229736	2.312465668
545	1	1126	2378	108.9550079	34.26587294	0.483273983	0.23734951	0.037911415	0.273437977	0.010194302	0.24108839	0.014191628	33.31820679	58.2	4814575.5	0.283632279	1208.330933	156.3096924	6.181216717
546	1	1127	2379	108.9541291	34.26609128	0.377984047	0.234584332	0.163418293	0.34774971	0.007460594	0.137055874	0.017659187	32.90802002	58.2	4421995	0.355210304	1260.459961	174.7534332	4.16168642
547	1	1128	238	108.9277839	34.30645963	0.563098431	0.342128754	0.018051624	0.333361626	0.048732758	0.206466675	0.014556408	36.85583496	9.290322581	2450212.25	0.382094384	578.4464111	118.3034592	2.964575291
548	1	1129	2380	108.9583946	34.26435869	0.629228592	0.198462486	0.019553185	0.285331726	0.009215832	0.3828969	0.05950737	36.71911621	39.09090909	5526378	0.294547558	1121.824829	660.194397	4.425545692
549	1	1130	2381	108.9590648	34.26461703	0.727210999	0.122159004	0.03378582	0.105760098	0.003988743	0.601934433	0.004066467	38.82803345	45.66666667	5192397	0.109748841	1126.307007	648.8535156	1.298961401
550	1	1131	2382	108.958371	34.26524266	0.621873379	0.377849579	0.042690754	0.190968037	0.013123989	0.208539009	0.052378654	37.75137329	39.09090909	4487291.5	0.204092026	1226.86853	621.5505981	4.799045563
551	1	1162	2413	108.9722489	34.26481389	0.606887341	0.225580692	0.041774273	0.247270584	0.039742947	0.334320068	0.047254562	33.15753174	70.57142857	6595594.5	0.287013531	1021.871338	174.2153015	9.859412193
552	1	1163	2414	108.9718603	34.26596442	0.539765835	0.283204556	0.093626499	0.2783041	0.03617239	0.223953724	0.032842636	35.48861694	70.57142857	6662434	0.31447649	956.0199585	183.3205719	4.410817623
553	1	1164	2415	108.9746592	34.26506714	0.372426987	0.130177021	0.193680763	0.339529037	0.036210537	0.203803539	0.038700104	35.94662476	41.66197183	8221824	0.375739574	1031.471313	156.3421783	3.798007727
554	1	1165	2416	108.9752759	34.26443181	0.509451389	0.166164398	0.080559254	0.311010361	0.026496887	0.313292503	0.030004978	35.94662476	41.66197183	8286837.5	0.337507248	1092.119995	129.8309174	3.153530836
555	1	1166	2417	108.9746558	34.26306001	0.493451595	0.122283936	0.140547752	0.330099106	0.025761604	0.325924397	0.046112537	33.81039429	55.65957447	7318001.5	0.35586071	1205.866211	128.7777405	16.59229088
556	1	1167	2418	108.9752068	34.26552349	0.544521809	0.214956284	0.154864788	0.232734203	0.016836166	0.284601212	0.045610905	35.52279663	41.66197183	8463300	0.249570369	1078.294922	147.5517731	1.613990664
557	1	1168	2419	108.9740256	34.26417092	0.552277088	0.2303195	0.046246052	0.195735931	0.026717186	0.324768543	0.003017902	34.7605896	76.88135593	7747224	0.222453117	1118.783447	135.9201965	7.338612556
558	1	1169	242	108.9341044	34.30526992	0.436758518	0.209547043	0.094824791	0.335936069	0.012040138	0.218964577	0.008485794	32.73370361	6	2879939	0.347976207	750.8961182	224.5673065	2.171977282
559	1	1170	2420	108.976187	34.26458263	0.555674553	0.097198486	0.040745258	0.22427702	0.014235973	0.450381756	0.008094311	36.01498413	41.66197183	8315129.5	0.238512993	1106.699707	123.4235611	74.25760651
560	1	1171	2421	108.9758043	34.26502784	0.629267216	0.095507145	0.054400444	0.201350689	0.030487537	0.525421619	0.008530617	34.93148804	41.66197183	8471161	0.231838226	1065.123291	134.1029053	3.540183783
561	1	1172	2422	108.9768989	34.26469095	0.535917759	0.210239887	0.01878643	0.24505043	0.006079674	0.322537899	0.003175259	36.20639038	41.66197183	8076853.5	0.251130104	1075.294067	124.6483917	41.60652924
562	1	1173	2423	108.9779407	34.26483722	0.583901405	0.22811079	0.010503292	0.305724144	0.009077072	0.352056026	0.003734589	34.12142944	60.12765957	7413400	0.314801216	1023.856567	135.5184326	4.845188618
563	1	1174	2424	108.9764798	34.26360885	0.716008186	0.264670372	0.010896206	0.160112381	0.01114893	0.439002037	0.012335777	37.11901855	58.62295082	7877673	0.171261311	1057.908081	108.6955338	2.265216827
564	1	1175	2425	108.9794191	34.26511914	0.600106239	0.193636417	0.001035213	0.2698946	0.040774822	0.404156685	0.002313137	34.2137146	59.86046512	6403008.5	0.310669422	911.6074219	151.8071136	2.423874378
565	1	1176	2426	108.9787872	34.26350057	0.735601425	0.209231377	0.007451534	0.151064396	0.012649536	0.519995689	0.006386757	35.83383179	58.62295082	7517665.5	0.163713932	1019.090027	120.4132462	5.320334435
566	1	1177	2427	108.9807994	34.26536822	0.556755543	0.234537601	0.003838539	0.264217377	0.036217213	0.310289383	0.017868996	35.65609741	59.86046512	5513937	0.30043459	832.6720581	231.4423065	2.449821949
567	1	1178	2428	108.9823677	34.26565428	0.604742527	0.223442554	0.014953613	0.307961464	0.054317474	0.346306324	0.036141872	33.60531616	50.18181818	5225876.5	0.362278938	786.8106689	215.7416992	8.048522949
568	1	1179	2429	108.9815809	34.26388714	0.607212067	0.301869392	0.042043686	0.2708354	0.054500103	0.277573586	0.028131008	35.56381226	52.61538462	6199191	0.325335503	830.8538818	212.2247162	5.94015646
569	1	1180	243	108.9425888	34.30515741	0.519743443	0.22852993	0.051510334	0.265569687	0.007451534	0.309800148	0.018782139	30.07791138	61.41176471	2583431	0.273021221	534.71698	172.2644653	3.671005487
570	1	1181	2430	108.9802734	34.26433015	0.674438	0.318236351	0	0.201430798	0.016262054	0.344962597	0.011239052	36.46618652	59.86046512	6570238	0.217692852	854.4734497	165.9531097	7.643381119
571	1	1182	2431	108.9848951	34.26556444	0.643852234	0.27716732	0.01404047	0.268366337	0.042356968	0.374756813	0.005402565	33.94369507	47.52	6081140.5	0.310723305	562.6730957	236.9400482	3.271896601
572	1	1183	2432	108.9834162	34.26426543	0.532734871	0.421648502	0.019432068	0.362667561	0.019088745	0.122571945	0.007288933	34.20687866	52.61538462	6189359	0.381756306	667.8457031	201.6265411	6.023452759
573	1	1184	2433	108.9873811	34.26556771	0.655474663	0.08397007	0.00540638	0.179513931	0.005945206	0.566401005	0.005506039	35.04086304	47.69230769	5552141.5	0.185459137	455.0476685	199.2117767	3.395778179
574	1	1185	2434	108.9895827	34.26556217	0.624187469	0.302867413	0.055996418	0.16346693	0.013076305	0.311510563	0.015635014	34.85971069	55.77272727	4685371	0.176543235	570.3013916	105.7676544	3.947694302
575	1	1186	2435	108.9908307	34.26361304	0.379595757	0.115793228	0.215129375	0.307317734	0.039804459	0.232531548	0.050040245	33.27719116	21.75	3560584	0.347122193	459.2168274	84.28110504	4.772824287
576	1	1187	2437	108.8851229	34.26226934	0.430680275	0.213644028	0.196020126	0.326560497	0.00592041	0.209635735	0.013850689	35.28353882	45.92307692	4285402	0.332480907	536.1558228	29.24462128	12.90062332
577	1	1188	2438	108.8900551	34.26250826	0.534505367	0.134701252	0.038160324	0.311741829	0.038968086	0.387876987	0.015766144	34.77767944	46.18604651	5164458.5	0.350709915	851.2955933	30.03092384	3.633452415
578	1	1189	244	108.944084	34.30654912	0.515231133	0.015869141	0.066552639	0.328796864	0.017621517	0.480942726	0.019586563	31.56472778	16.71428571	2098195.5	0.346418381	600.4119263	82.41400909	0.641395748
579	1	1190	2442	108.9061916	34.2628037	0.521016598	0.154646873	0.038486958	0.215416431	0.003967285	0.436487198	0.025931358	32.49786377	54.17647059	4548383.5	0.219383716	850.5970459	44.41111755	2.061357737
580	1	1191	2443	108.9053078	34.26189615	0.531667709	0.167355537	0.027037621	0.344475746	0.014379025	0.349652767	0.016587257	34.39486694	72	3902146	0.358854771	724.5010986	40.20337296	2.647351742
581	1	1192	2446	108.9086284	34.26353512	0.777676582	0.002460957	0	0.206450939	0	0.774266243	0.000949383	35.37240601	36.57142857	6404845.5	0.206450939	820.3202515	50.25746155	0.779608428
582	1	1193	2447	108.9088761	34.26403458	0.727240086	0.015069485	0.035890579	0.215868473	0.002976894	0.706404686	0.005823135	36.25769043	36.57142857	6699471.5	0.218845367	742.2944336	52.47443771	1.071619749
583	1	1194	245	108.9455747	34.3052083	0.470998287	0.168796062	0.090605259	0.307324886	0.03144598	0.302335262	0.02105999	34.08041382	8.117647059	2206774	0.338770866	573.2636108	19.76695442	0.773246646
584	1	1195	2453	108.9094125	34.26369866	0.713245392	0.00455761	0.01712656	0.19790411	0.029833794	0.70196867	0.006719112	35.27328491	48.69230769	6777828.5	0.227737904	840.0009766	53.192379	1.772706985
585	1	1196	2455	108.9152055	34.26211384	0.907816887	0.003520966	0.005232811	0.062182903	0.005128384	0.899403572	0.004892349	36.03207397	67.53846154	6153800.5	0.067311287	894.5439453	784.7140503	1.774280071
586	1	1197	2456	108.9164155	34.26329116	0.786962032	0.016528606	0.050749779	0.100390911	0.011588573	0.753326893	0.017106533	34.29916382	48.26086957	5398973	0.111979484	940.2768555	978.939209	2.394231319
587	1	1198	2457	108.9183099	34.26220004	0.60727644	0.146614075	0.092711449	0.213226318	0.039729595	0.451075077	0.01142931	35.12289429	48.26086957	2572557.25	0.252955913	1080.508423	1027.614868	2.767970562
588	1	1199	2459	108.9207006	34.26188358	0.434729576	0.190032482	0.1269207	0.259027958	0.068249226	0.241902351	0.021029472	34.19320679	22.17391304	2556854.5	0.327277184	1412.780762	902.1760864	1.635385871
589	1	1211	2471	108.9253744	34.26165839	0.645011902	0.144427776	0.007971764	0.262747288	0.013922215	0.486372471	0.014454365	35.54672241	61.07692308	5800856	0.276669503	1107.763184	305.7496033	3.756571531
590	1	1212	2472	108.9247517	34.2624524	0.6059165	0.197927952	0.031624794	0.222254753	0.015398502	0.402142525	0.005873203	33.80355835	40.875	6298034	0.237653255	963.1171875	385.1360474	3.599918365
591	1	1213	2473	108.9279138	34.26193722	0.539773941	0.012457848	0.052302837	0.327961922	0.00813961	0.523409367	0.003917694	36.68835449	53.03225806	7072307	0.336101532	1192.58252	237.7807465	4.905697823
592	1	1214	2474	108.9279311	34.26276751	0.808928013	0.086907387	0.004392624	0.136646271	0.005550385	0.720533371	0.001487255	37.22497559	26.63265306	8779270	0.142196656	1291.102905	286.2605896	4.500214577
593	1	1215	2479	108.9316455	34.26169524	0.697813511	0.065061092	0.060417175	0.11909771	0.007802486	0.6300807	0.013149738	36.37731934	28.46153846	6526036	0.126900196	1133.039673	318.5072632	2.174625158
594	1	1216	248	108.9512965	34.30531209	0.36233902	0.206394672	0.185551167	0.350625515	0.011975765	0.191528797	0.009136677	34.44271851	12.375	1851109.375	0.36260128	1099.751709	17.83172226	4.107980728
595	1	1217	2481	108.9352132	34.26191891	0.656056404	0.007769108	0.017075062	0.220736504	0.015309811	0.646028519	0.003258228	35.73471069	36.72	5052184	0.236046315	950.8640747	241.7188416	2.466521978
596	1	1218	2482	108.9344173	34.26167367	0.65041256	0.019378185	0.010190487	0.269361973	0.013191223	0.623806953	0.007228851	36.2166748	36.72	5233262	0.282553196	994.8457642	205.1400146	2.833780527
597	1	1219	2484	108.9344144	34.26301324	0.793888092	0.058552265	0.007311821	0.118606567	0.013558865	0.714176178	0.021167755	36.7088623	36.72	6895877	0.132165432	1162.778687	256.6241455	2.123843908
598	1	1220	2485	108.9362896	34.26149463	0.658207417	0.167068958	0.059753895	0.181812763	0.015768051	0.456199646	0.034938812	35.25961304	33.48387097	4541669	0.197580814	1088.578491	212.6380005	3.398207188
599	1	1221	2487	108.9384962	34.2616311	0.378770828	0.098352909	0.264703274	0.198055744	0.043005466	0.261578083	0.019687176	35.40658569	24.8	4786989.5	0.24106121	1234.622925	210.2827454	1.655558825
600	1	1222	2488	108.9386227	34.2621193	0.578557491	0.123224258	0.096979141	0.138771534	0.014432907	0.448304176	0.011964321	36.97546387	24.8	5025401	0.153204441	1307.983154	245.5215302	0.997770488
601	1	1223	2489	108.9391539	34.26197944	0.446417332	0.095858097	0.157272339	0.247626781	0.008326054	0.354828835	0.010260105	36.19955444	24.8	4803685.5	0.255952835	1249.519653	231.5781708	0.802017689
602	1	1224	249	108.9511935	34.30414465	0.566487312	0.519113541	0.036990166	0.242640495	0.015837669	0.029211044	0.032663822	33.96762085	12.375	1605252	0.258478164	1252.291626	29.17943382	2.071995258
603	1	1225	2495	108.9406901	34.26253242	0.517727375	0.012615681	0.106618404	0.270594597	0.004739761	0.501673222	0.005487919	37.44717407	24.8	4292846.5	0.275334358	1288.190552	233.7667847	1.674574256
604	1	1226	2496	108.9423932	34.2620368	0.409430027	0.028781414	0.238682747	0.283551216	0.008210182	0.313585281	0.07367897	36.8182373	25.71428571	3665122.25	0.291761398	1162.355713	166.8034973	1.783877373
605	1	1227	2497	108.9431895	34.26229472	0.537052155	0.030359268	0.117126942	0.278477669	0.002380848	0.483869076	0.023598194	36.52087402	37.77777778	3920496.5	0.280858517	1207.145752	189.5418701	2.652542591
606	1	1228	2499	108.9438361	34.26284198	0.677726269	0.125749111	0.004930496	0.190609932	0.018122196	0.54027319	0.011705875	35.72787476	37.77777778	4671292	0.208732128	1130.610962	222.9172211	2.770783901
607	1	1229	25	108.9430295	34.31139771	0.593044281	0.51774168	0.045348167	0.238396645	0.008863926	0.082141876	0.013333797	31.06228638	16.8	1027663.688	0.247260571	921.3082275	156.7860107	1.29142046
608	1	1230	250	108.9506519	34.30406917	0.305387497	0.106730461	0.17034483	0.385765553	0.004532337	0.188713074	0.010709286	34.24447632	12.375	1716444.5	0.39029789	1165.868042	75.89279938	1.523596525
609	1	1231	2500	108.9443825	34.26336542	0.541702271	0.12039566	0.051389694	0.310210228	0.008713722	0.40998745	0.021368027	37.64199829	37.77777778	5475192	0.31892395	1297.72876	238.3215637	1.719590306
610	1	1232	2501	108.9424404	34.26287362	0.462265968	0.141092777	0.125050068	0.317672253	0.009479523	0.315443993	0.041890621	35.76547241	63	4099664.75	0.327151776	1052.517578	182.8934631	2.644627094
611	1	1233	2502	108.9431382	34.26338386	0.554368973	0.059669971	0.019822598	0.287046909	0.009342194	0.489912987	0.004786968	36.91052246	63	4478657	0.296389103	1153.072144	207.1148987	4.774446011
612	1	1234	2503	108.9455275	34.26224895	0.576860428	0.010139942	0.018401146	0.167059422	0.017315388	0.536053658	0.030668259	36.13119507	37.77777778	5375246	0.18437481	1380.187622	218.0529938	2.745660305
613	1	1235	2504	108.9475805	34.26264495	0.635047913	0.008731365	0.022977829	0.198747158	0.062245846	0.568238258	0.058115959	37.97354126	53.03225806	5722604	0.260993004	1370.028931	212.5746613	4.333572865
614	1	1236	2505	108.9455393	34.26294434	0.421997547	0.024215221	0.094913006	0.224065304	0.006653309	0.389026165	0.009230614	36.0730896	56	6243860	0.230718613	1288.353394	228.0405884	5.202000141
615	1	1237	2506	108.9475294	34.26325079	0.582293034	0.056818008	0.002799034	0.249908447	0.036409855	0.507775784	0.017701149	37.18395996	56	6097327.5	0.286318302	1425.586792	212.8471375	5.130524635
616	1	1238	2507	108.9471397	34.263895	0.64167881	0.032157421	0.020874977	0.262304306	0.018932343	0.600392342	0.011959553	36.83190918	56	6457856	0.281236649	1438.195068	211.723526	9.473875999
617	1	1239	2508	108.9452447	34.2633215	0.493724346	0.130520344	0.061859608	0.255683899	0.015617371	0.35687685	0.010777473	36.13119507	56	6296501.5	0.27130127	1299.893555	225.7349396	2.892352581
618	1	1240	2509	108.9449855	34.26369866	0.510035038	0.158927917	0.061235905	0.224965572	0.008461475	0.342544079	0.012105942	36.36364746	54.6	6184228.5	0.233427047	1297.976929	225.7837677	2.937472582
619	1	1241	2510	108.9457895	34.26393463	0.638540745	0.00715971	0.008839607	0.235022545	0.055435658	0.619722843	0.011658192	36.83532715	56	6819358.5	0.290458203	1315.690918	224.7297058	4.196249485
620	1	1242	2511	108.9486081	34.26384181	0.642302513	0.037434578	0.017453194	0.279859543	0.049246788	0.560652256	0.044307709	34.96566772	83.47619048	4965863	0.329106331	1263.000122	188.0438538	6.677521706
621	1	1243	2512	108.9513327	34.2616125	0.572957993	0.226691723	0.056402683	0.234354019	0.105639458	0.338479996	0.013720512	35.41000366	54.4	4606281.5	0.339993477	1082.265015	195.2151031	36.54541779
622	1	1244	2513	108.9535559	34.26207373	0.724502563	0.159801483	0.019527912	0.140715122	0.022233486	0.547906399	0.017082214	37.21813965	49.81818182	6388355.5	0.162948608	1099.609863	205.7181244	2.361669064
623	1	1245	2514	108.9513321	34.26269853	0.593097687	0.045693398	0.010962963	0.252146244	0.003709793	0.530169964	0.017234325	35.25961304	59.47826087	4901910.5	0.255856037	1031.528931	203.3035889	73.06291199
624	1	1246	2515	108.9518935	34.2633014	0.526742935	0.163811207	0.021350861	0.296015263	0.013741016	0.346933365	0.018544674	36.56530762	59.47826087	5467347.5	0.309756279	996.6829834	218.4193878	9.672225952
625	1	1247	2516	108.9494866	34.26168321	0.487864971	0.284449577	0.095211029	0.336281776	0.018064022	0.203485966	0.021247864	36.18930054	53.03225806	4124881	0.354345798	1117.72937	165.2754211	3.513330221
626	1	1248	2517	108.9495102	34.26276755	0.548988342	0.307819843	0.024357796	0.352964401	0.03744173	0.256277084	0.006064892	35.85092163	53.03225806	4415610	0.390406131	1121.703125	187.1422119	2.176221848
627	1	1249	2518	108.9504505	34.26329928	0.518556118	0.211052895	0.028725624	0.375156403	0.039868832	0.312206745	0.00483942	35.30404663	59.47826087	4426948.5	0.415025235	1144.006592	200.7635803	3.085232496
628	1	1250	2519	108.9495102	34.26355723	0.495205402	0.29175663	0.05661726	0.26411438	0.014669418	0.218906879	0.011798859	34.22396851	59.47826087	4408088.5	0.278783798	1196.277222	179.0956573	2.401697636
629	1	1251	2520	108.9536588	34.26332329	0.514768124	0.089960098	0.0082798	0.263672352	0.005653381	0.421442032	0.003445625	36.51745605	49.81818182	6813130.5	0.269325733	1048.014771	198.128418	6.088303089
630	1	1252	2522	108.9553856	34.26332732	0.578255653	0.13369751	0.002109528	0.322926998	0.023534775	0.439720154	0.005143166	36.23034668	35.82608696	7581037.5	0.346461773	894.3623047	408.6174622	4.529438019
631	1	1253	2523	108.9571324	34.26335088	0.537069321	0.161747932	0.064106941	0.305333614	0.037994385	0.366685867	0.008635521	37.26260376	43.84615385	6858440.5	0.343327999	1149.0896	704.1593628	2.341604471
632	1	1254	2524	108.9558798	34.26271061	0.567932606	0.257666588	0.049753666	0.288813591	0.031475544	0.289752007	0.020812988	36.97888184	35.82608696	7632211	0.320289135	974.4286499	599.5487061	3.410015345
633	1	1255	2525	108.9558716	34.2615821	0.425042629	0.222844601	0.176775932	0.280555248	0.016680241	0.200271606	0.018084049	37.35830688	54.10909091	7136605.5	0.297235489	1213.721436	453.1345215	3.77943635
634	1	1256	2526	108.9584278	34.2621774	0.413588524	0.143846989	0.205586433	0.252398491	0.017677307	0.251692295	0.062421799	37.84707642	43.84615385	5941763.5	0.270075798	1336.213379	656.3863525	2.930500269
635	1	1257	2527	108.9589999	34.26334203	0.700387955	0.269473076	0.022504807	0.176112175	0.006886959	0.419880867	0.012660503	35.50228882	45.66666667	5981324	0.182999134	1132.902588	720.4584351	3.071555614
636	1	1258	2528	108.9584064	34.2633215	0.473937511	0.283443451	0.100554466	0.345458031	0.013480186	0.193734646	0.01044178	34.31283569	43.84615385	6145035	0.358938217	1173.600708	595.640564	2.885745049
637	1	1259	2529	108.9583946	34.26372224	0.658290386	0.35420084	0.010568619	0.191249847	0.012254715	0.25383997	0.057960033	34.89047241	39.09090909	6010567.5	0.203504562	1136.419556	628.5404663	3.065568447
638	1	1260	253	108.9524795	34.30516277	0.304308414	0.190360069	0.151646137	0.360983849	0.006772518	0.11036253	0.005637646	34.57260132	14	1291105.75	0.367756367	1150.238892	27.86246109	3.396842003
639	1	1261	2531	108.9595729	34.26355723	0.715388775	0.134650707	0.013178825	0.152587414	0.0225811	0.575456142	0.00553894	36.40808105	45.66666667	5912683.5	0.175168514	1188.785278	746.2520752	2.449306011
640	1	1262	2535	108.9600832	34.26332301	0.648948669	0.128475666	0.032653809	0.226194382	0.070724487	0.500603199	0.019872665	35.02035522	45.66666667	6046570.5	0.296918869	1285.841675	762.598938	2.792128801
641	1	1263	2536	108.9603214	34.26216709	0.650054455	0.02685976	0.015527725	0.269795895	0.02552557	0.619411945	0.003784657	36.48327637	38.59459459	6004631.5	0.295321465	1388.891235	737.5774536	2.954295397
642	1	1264	2537	108.9608671	34.26264897	0.688343525	0.008826256	0.005004883	0.176402569	0.022097588	0.660750389	0.01879406	36.16879272	45.66666667	6258973	0.198500157	1289.474365	633.0385132	4.557012081
643	1	1265	2538	108.9613946	34.26318236	0.672594547	0.005256653	0.01149416	0.201076984	0.009097099	0.662798405	0.00453949	36.40808105	52.22727273	6431408.5	0.210174083	1204.154053	610.3466797	3.552201033
644	1	1266	2539	108.9623097	34.26158997	0.4509902	0.116197586	0.082645893	0.283483028	0.016819477	0.331953049	0.003415585	35.3074646	52.22727273	6065817	0.300302505	1409.557983	629.0847778	2.503699064
645	1	1267	254	108.9541161	34.30525911	0.399034977	0.33010149	0.16139555	0.362053394	0.023267746	0.099068642	0.008329391	35.89877319	6	802650.75	0.38532114	1248.955566	27.03408241	1.067222595
646	1	1268	2540	108.9623098	34.26269232	0.523445606	0.135488987	0.00430727	0.302713871	0.010349751	0.385020733	0.003312111	36.89001465	52.22727273	6468815	0.313063622	1157.834595	634.6182861	2.324273109
647	1	1269	2541	108.9622594	34.263239	0.591374397	0.338643074	0.012190819	0.297904015	0.031795502	0.244191647	0.008539677	37.55996704	52.22727273	6603264.5	0.329699517	1192.907227	608.2645874	2.679131508
648	1	1270	2542	108.9629519	34.26331957	0.646450996	0.202017784	0.027486801	0.174817085	0.016435146	0.438705921	0.005727291	37.3788147	52.22727273	6673648.5	0.191252231	1132.841675	655.7610474	1.971133351
649	1	1271	2543	108.9633535	34.26216467	0.732474327	0.10919714	0.02250433	0.153986454	0.002756119	0.597908497	0.02536869	36.34997559	52.22727273	6178982	0.156742573	1224.381836	580.7949219	3.711996317
650	1	1272	2545	108.9658877	34.26212855	0.614789963	0.079654217	0.106319427	0.169640064	0.002474785	0.41234827	0.122866631	36.61999512	22.54545455	4953180.5	0.172114849	1416.888794	628.791748	2.169160128
651	1	1273	2546	108.9642082	34.26158397	0.635296345	0.001348019	0.019635677	0.199389458	0.023491859	0.589972973	0.043975353	35.32113647	47.61290323	5795200	0.222881317	1552.515625	532.1868896	2.249823809
652	1	1274	2547	108.9648263	34.26219155	0.6744771	0.038656712	0.015388966	0.142136574	0.050071716	0.513395786	0.122424603	36.60632324	52.52459016	5727231.5	0.19220829	1395.812866	537.6671753	7.456252575
653	1	1275	2548	108.965036	34.26332617	0.536313534	0.141876221	0.076635361	0.228857517	0.040110588	0.398125172	0.012156487	37.37197876	52.52459016	6008314.5	0.268968105	1221.444336	509.8729248	13.85881424
654	1	1276	255	108.9555648	34.30432545	0.269274235	0.108672619	0.259045601	0.363427162	0.014906406	0.144446373	0.018092632	35.18099976	6	865425.8125	0.378333568	1385.136719	14.64533806	0.982347429
655	1	1277	2550	108.9665249	34.26194251	0.591004848	0.408376694	0.020969391	0.200583458	0.147213459	0.165219307	0.018969536	34.91439819	22.54545455	4462998	0.347796917	1363.875732	548.4220581	0.820693254
656	1	1278	2551	108.9665013	34.26274397	0.657218933	0.29349184	0.006243706	0.187264919	0.108555317	0.359861374	0.007472992	33.68734741	22.54545455	4561131	0.295820236	1347.555298	641.7713013	0.816864848
657	1	1279	2553	108.9702152	34.26331071	0.531171322	0.047637463	0.046800137	0.231976509	0.008742809	0.470954895	0.012588024	32.88751221	83.8	5333440	0.240719318	858.2290649	219.3975372	8.489167213
658	1	1280	2554	108.9706072	34.26267927	0.539757729	0.066888332	0.032408237	0.27364397	0.018249035	0.465283871	0.007585526	31.79031372	58.9787234	5518492	0.291893005	816.5669556	256.995636	4.89682436
659	1	1281	2555	108.9689999	34.26209173	0.656689167	0.097932339	0.024656296	0.217027664	0.018666267	0.542441845	0.016314983	31.8039856	86.52631579	4514832.5	0.235693931	1005.022156	260.1544189	4.720932484
660	1	1282	2556	108.9710242	34.26162533	0.731160164	0.165772438	0.006909847	0.212074757	0.007443428	0.521824837	0.043562889	33.6668396	58.9787234	5620740.5	0.219518185	894.8905029	194.4728088	6.268745899
661	1	1283	2557	108.971852	34.26310748	0.599769592	0.151545048	0.043938637	0.215386391	0.012114048	0.440485001	0.009061813	35.78939819	58.9787234	6165717	0.227500439	951.8901367	187.7624207	1.904900908
662	1	1284	2558	108.9725093	34.26221755	0.710800171	0.012162209	0.032162189	0.174073696	0.062008381	0.672120094	0.026517868	34.14877319	58.9787234	6207804	0.236082077	1036.80188	196.7816772	3.832341909
663	1	1285	2559	108.9729472	34.26391234	0.451662064	0.054999352	0.108946323	0.319641113	0.021762371	0.388654232	0.01042366	33.03448486	76.88135593	7034367.5	0.341403484	1016.497009	155.2206879	17.92623138
664	1	1286	256	108.9557434	34.30482097	0.401807785	0.313828468	0.131705761	0.316280842	0.038787365	0.103838444	0.003961086	34.50424194	6	1084538	0.355068207	1287.342041	22.17794228	1.041532159
665	1	1287	2560	108.9739851	34.261781	0.694909573	0.042138577	0.009837151	0.205256462	0.002332211	0.643604279	0.009166718	32.79180908	80.51162791	6226478.5	0.207588673	1063.668823	149.7428741	25.00811386
666	1	1288	2561	108.9733344	34.26134444	0.598773003	0.198984623	0.000594616	0.321460724	0.010070324	0.377996445	0.021791935	33.27035522	80.51162791	5989201.5	0.331531048	1010.561584	171.4070587	2.871648788
667	1	1289	2562	108.9733814	34.26301124	0.614233971	0.176015377	0.015476227	0.167918205	0.01908493	0.434876919	0.003341675	34.50424194	76.88135593	6942055.5	0.187003135	992.3249512	134.2741241	2.702792168
668	1	1290	2563	108.9776041	34.2618247	0.689513206	0.109785557	0.008821487	0.180663109	0.030848503	0.56727314	0.01245451	35.69711304	70.90909091	6697621	0.211511612	879.526062	150.7205963	3.543696165
669	1	1291	2564	108.9755014	34.26182973	0.770309925	0.070243835	0.015512943	0.115828991	0.025317669	0.665643692	0.034425259	33.09259033	55.65957447	6179380.5	0.14114666	1106.726196	141.6469879	2.672878027
670	1	1292	2565	108.9772874	34.26282083	0.722761154	0.198355198	0.015848637	0.154017448	0.034900188	0.514461517	0.00994873	35.59115601	58.62295082	7360167	0.188917636	1003.020447	105.7882843	4.885294914
671	1	1293	2566	108.9763865	34.26227807	0.619755745	0.027612209	0.022212982	0.267318249	0.041306496	0.583409786	0.00894165	34.43588257	55.65957447	6712381	0.308624745	1068.383423	115.4905167	4.470711708
672	1	1294	2567	108.9796409	34.2620973	0.650621414	0.064526081	0.008040905	0.193838596	0.008490086	0.583988667	0.002106667	34.89389038	51.72413793	6941304	0.202328682	851.541748	151.2141418	5.242722511
673	1	1295	2568	108.9803306	34.26283791	0.660586834	0.103481293	0.000971794	0.204001427	0.008051872	0.554868698	0.002236843	36.47644043	51.72413793	6958418	0.212053299	860.9464111	144.7084656	3.549010992
674	1	1296	2569	108.9804537	34.26155171	0.585344791	0.095952034	0.108810902	0.204903126	0.015903473	0.48929739	0.00283289	31.15457153	51.72413793	6070144	0.220806599	864.4678345	204.7044373	2.467873573
675	1	1297	257	108.9562383	34.30479739	0.406330109	0.395028114	0.140274525	0.292479992	0.022203445	0.040399551	0.019225121	34.75375366	6	1248652.125	0.314683437	1327.640747	21.14404869	0.982794762
676	1	1298	2570	108.984802	34.26285006	0.591265202	0.127103329	0.03040266	0.267830372	0.029733181	0.460907459	0.006710529	35.18441772	36.7755102	6227701	0.297563553	526.3566895	216.5508423	1.913303018
677	1	1299	2571	108.983435	34.26196791	0.603425026	0.469019413	0.030533314	0.288807869	0.028162956	0.145598888	0.007895947	32.30987549	36.7755102	5953206	0.316970825	702.1311646	246.825592	2.124244928
678	1	1300	2572	108.8876097	34.26053624	0.454306126	0.321332455	0.123689651	0.354249477	0.033865929	0.109843254	0.02905941	30.77175903	42.64285714	4635029.5	0.388115406	705.2201538	37.40843201	6.548967361
679	1	1301	2573	108.8850958	34.25956496	0.428443909	0.140085697	0.170087814	0.293143749	0.02142334	0.276491165	0.01391983	35.15707397	46	4510401.5	0.314567089	513.3204956	37.42117691	4.435217857
680	1	1302	2574	108.8876098	34.26143974	0.486508369	0.258461952	0.09239912	0.33114481	0.073729515	0.213122368	0.017699718	34.45980835	42.64285714	4439845.5	0.404874325	745.5866699	36.42950439	4.101374626
681	1	1303	2575	108.8903593	34.26071674	0.415082932	0.197697163	0.140563488	0.361030102	0.047758579	0.215046406	0.00810957	31.212677	44.52631579	5737216	0.408788681	695.9937744	30.31878853	1.977444053
682	1	1304	2576	108.8900494	34.25929075	0.54172802	0.39260006	0.028902531	0.313305855	0.019486904	0.142938137	0.010033131	32.20733643	44.52631579	5974826	0.332792759	655.8965454	35.2840538	5.539460182
683	1	1305	2577	108.8903534	34.26120427	0.434973717	0.25581789	0.10684824	0.340965271	0.049500465	0.178221703	0.009466171	32.78839111	46.18604651	5650361	0.390465736	729.3688354	30.46047592	4.693752766
684	1	1306	2578	108.8928022	34.25953367	0.535295486	0.31918335	0.061756134	0.303663254	0.035720825	0.223973751	0.006122589	34.91781616	24	6533315	0.339384079	468.9117737	46.9082222	2.616131306
685	1	1307	2579	108.8928927	34.26084638	0.564548492	0.300159454	0.066585064	0.299542904	0.046103954	0.240535736	0.03375864	35.33822632	44.42553191	5501308.5	0.345646858	525.6471558	30.31294823	9.214982033
686	1	1308	258	108.9553664	34.30505669	0.317082882	0.185602188	0.225306511	0.380933762	0.015116692	0.113385201	0.024941921	35.40316772	6	1019712.563	0.396050454	1265.41748	23.00079536	1.05556941
687	1	1309	2580	108.8916213	34.26098019	0.530407429	0.416498184	0.031211853	0.364251614	0.036228657	0.101563931	0.013806343	35.09896851	44.42553191	5946239.5	0.400480271	703.791626	34.19801712	101.0521545
688	1	1310	2581	108.8947787	34.26095994	0.538865566	0.39397192	0.071942806	0.313454628	0.044574738	0.123015881	0.022494793	37.69668579	18.72	4740833	0.358029366	644.0736694	30.21507454	1.266675711
689	1	1311	2582	108.89643	34.25832615	0.433557034	0.139727592	0.152310848	0.31419754	0.039466858	0.245603085	0.052277565	34.29916382	41.3877551	6383101	0.353664398	309.723877	35.57264328	5.871468067
690	1	1312	2583	108.9008458	34.26094188	0.48768425	0.393901825	0.08112812	0.373128891	0.025334358	0.094432831	0.004912376	34.34017944	28	4205898.5	0.398463249	231.0072632	40.01810837	1.69705677
691	1	1313	2584	108.8963687	34.26098782	0.404072762	0.240430832	0.151853561	0.307581425	0.018678188	0.157273293	0.006772041	36.1277771	35.86046512	5098714	0.326259613	567.5637817	27.28871536	3.764308929
692	1	1314	2585	108.8968283	34.26098097	0.400635242	0.159916401	0.139180183	0.311972141	0.018030167	0.235011578	0.008998871	36.16537476	35.86046512	5161149.5	0.330002308	570.7131348	27.33439445	3.247746468
693	1	1315	2586	108.9044434	34.25965034	0.560568333	0.01741457	0.107000828	0.145551682	0.005301476	0.543447495	0.00446701	37.09509277	33.31578947	4742421.5	0.150853158	906.2791748	44.26859665	1.54277873
694	1	1316	2587	108.904876	34.26094067	0.420200348	0.199804306	0.122884274	0.351390839	0.019688129	0.229996681	0.018046856	35.64926147	72	3986130.25	0.371078968	752.0199585	42.97724533	2.62271595
695	1	1317	2588	108.9053709	34.25958525	0.513734818	0.396979332	0.087399006	0.242078781	0.014136791	0.152525902	0.052107334	36.09701538	56.85714286	4866676	0.256215572	919.4052734	43.91811371	1.980668783
696	1	1318	2589	108.9064787	34.26091756	0.470947266	0.213583946	0.069413185	0.372889519	0.018157482	0.271513939	0.020563602	34.25814819	72	4432182	0.391047001	791.5072021	45.3348732	3.27625227
697	1	1319	259	108.9559202	34.3051392	0.498846054	0.447597504	0.077712059	0.290090084	0.089739799	0.0454669	0.026417732	34.8152771	6	1262797.875	0.379829883	1244.327393	22.550354	1.103869081
698	1	1320	2590	108.9053473	34.26095246	0.404840946	0.127161503	0.153057575	0.359500885	0.010587215	0.293160439	0.008306503	35.79623413	72	4146619.75	0.3700881	788.7506714	43.39990234	2.839579582
699	1	1321	2591	108.909507	34.26086882	0.593988895	0.302957058	0.0128479	0.299345493	0.016736507	0.342181206	0.010077953	34.14535522	44.30769231	4856474	0.316082	689.3102417	33.30661774	3.131787539
700	1	1322	2592	108.9076215	34.26127069	0.480744839	0.184085369	0.110914707	0.316087723	0.004422665	0.280321121	0.027608871	34.01547241	41.33333333	4790770.5	0.320510388	647.9475098	42.5153389	1.927438259
701	1	1323	2593	108.9116277	34.26088174	0.536073685	0.161077023	0.105340958	0.310620308	0.015172005	0.321785927	0.065303802	33.92318726	44.30769231	5822191.5	0.325792313	886.3740234	687.1085815	2.118369818
702	1	1324	2594	108.911451	34.26124712	0.762322903	0.116930485	0.002569199	0.17664957	0.009200573	0.658963203	0.002519608	34.92123413	44.30769231	5826133.5	0.185850143	805.7116699	600.5318604	3.307666302
703	1	1325	2596	108.913677	34.26086506	0.484363079	0.308564663	0.089548588	0.300848484	0.006423473	0.224070072	0.011769295	32.87042236	67.53846154	6431509.5	0.307271957	1163.35437	788.0770874	3.305321932
704	1	1326	2597	108.9119799	34.2598472	0.367686749	0.144862652	0.206044674	0.23035717	0.008248806	0.234245777	0.012489796	31.81765747	31.74545455	6073130.5	0.238605976	950.7474976	948.5545654	2.248450994
705	1	1327	2598	108.9122758	34.26086996	0.519927025	0.389319897	0.019964218	0.267575264	0.007786274	0.189333916	0.005057335	34.33334351	31.74545455	6150447	0.275361538	998.0892334	806.796936	1.802673578
706	1	1328	2599	108.9127	34.26127069	0.539439678	0.345559597	0.060307503	0.303748608	0.03399992	0.220233917	0.004457951	34.19320679	40.14545455	6388934	0.337748528	1048.10437	797.5186768	3.340818644
707	1	1329	26	108.9438425	34.31152735	0.546692371	0.065911293	0.037498474	0.300168514	0.032969952	0.476355076	0.012531757	31.02127075	16.8	859347.5	0.333138466	786.342041	72.70890045	1.29469192
708	1	1330	260	108.956274	34.30548057	0.438354969	0.330504894	0.177764893	0.311738968	0.025071621	0.141718388	0.008329868	35.02035522	6	1489797.25	0.336810589	1262.76355	16.88828278	1.221732259
709	1	1331	2601	108.9150212	34.26090532	0.516808033	0.33940506	0.056654453	0.314736843	0.014419079	0.229267597	0.011131287	34.93832397	67.53846154	5872709	0.329155922	1038.033325	740.7538452	3.014483929
710	1	1332	2602	108.9162719	34.26092268	0.572669029	0.024553299	0.089705944	0.277672768	0.00481987	0.500671387	0.04762125	35.28012085	67.53846154	4786323.5	0.282492638	1138.242432	965.3602905	3.903828859
711	1	1333	2603	108.9146549	34.26000193	0.709200859	0.017548084	0.042206287	0.11833477	0.004397392	0.683067322	0.008617401	34.41537476	67.53846154	6141432.5	0.122732162	975.1219482	910.7913818	14.58054447
712	1	1334	2604	108.9187011	34.26020672	0.476105213	0.047472954	0.216708183	0.239704132	0.007028103	0.386470318	0.043078423	34.99301147	24.85714286	2856897.25	0.246732235	1384.378662	967.8725586	3.571271896
713	1	1335	2605	108.9190319	34.26079462	0.210682869	0.061602592	0.35793066	0.361358166	0.043660164	0.141491413	0.018923759	34.74691772	24.85714286	2524941	0.40501833	1510.611938	917.6246948	2.161779881
714	1	1336	2606	108.9185915	34.26096425	0.209434509	0.027703762	0.346948147	0.407297134	0.007608891	0.16683197	0.019189358	35.3621521	24.85714286	2624985	0.414906025	1383.912964	976.6550293	3.03903079
715	1	1337	2607	108.9185443	34.26104675	0.233453274	0.02185297	0.316275597	0.351033211	0.009346008	0.200474739	0.012328625	35.3621521	24.85714286	2622308.5	0.360379219	1356.843994	984.227356	3.010322571
716	1	1338	2608	108.9190082	34.26113543	0.179285049	0.059391022	0.360425472	0.286908627	0.013353825	0.096966267	0.026094913	35.51937866	24.85714286	2406768.5	0.300262452	1434.280151	923.0305176	1.954492688
717	1	1339	2609	108.9178375	34.26092919	0.373786926	0.107730865	0.22352314	0.228259563	0.007009983	0.267057419	0.025300026	35.09555054	48.26086957	3162287	0.235269546	1212.095093	1047.499512	2.875570059
718	1	1340	261	108.9554998	34.3054554	0.271616459	0.187956333	0.275383472	0.370457172	0.010217667	0.116597176	0.013704777	35.75863647	6	1219684.125	0.380674839	1190.963379	18.21251106	1.071981192
719	1	1341	2610	108.9206535	34.25985634	0.547070026	0.164299965	0.036464214	0.332981586	0.036196232	0.335885048	0.047764778	34.49740601	43.10526316	3523950.75	0.369177818	1650.27417	961.0848389	2.317824841
720	1	1342	2611	108.9204178	34.26022171	0.403875828	0.127349377	0.15564394	0.349987984	0.015449047	0.259114742	0.018655777	34.75717163	24.85714286	3140516.75	0.365437031	1603.192139	898.3366089	1.761279583
721	1	1343	2612	108.9207124	34.26028064	0.577922821	0.083305836	0.046683788	0.276539326	0.008485794	0.491585732	0.004545689	35.12289429	43.10526316	3324584	0.28502512	1586.496704	856.2741089	2.124102116
722	1	1344	2613	108.9212816	34.26049081	0.428880215	0.209662914	0.150491238	0.318706036	0.045212269	0.226972103	0.022563934	35.19125366	43.10526316	3726917	0.363918305	1510.890869	783.9384766	2.260864973
723	1	1345	2614	108.9198054	34.26043984	0.509428978	0.353761673	0.109644413	0.331341267	0.011666775	0.152060509	0.01366663	33.68392944	24.85714286	2705337	0.343008042	1547.310181	927.2402344	1.644257426
724	1	1346	2615	108.9201514	34.26061849	0.451636314	0.288422108	0.174574852	0.265201569	0.03255558	0.137290955	0.039290428	34.66830444	24.85714286	2753224	0.297757149	1544.848145	891.7785034	1.334917784
725	1	1347	2616	108.9194988	34.26085817	0.386438847	0.21463728	0.187924862	0.345105648	0.042990208	0.157856464	0.019530773	34.5965271	24.85714286	2448335	0.388095856	1513.009521	911.1387329	1.857531428
726	1	1348	2619	108.9213361	34.26097585	0.371415138	0.269670486	0.182824612	0.324987411	0.031222343	0.108114243	0.02489996	34.84262085	22.17391304	3546352	0.356209754	1398.743652	731.7637329	1.711979508
727	1	1349	262	108.9558377	34.305481	0.273028374	0.223638058	0.307747841	0.348067284	0.024116516	0.052258492	0.024650097	35.42025757	6	1355745	0.3721838	1195.380127	16.85866356	1.121876717
728	1	1350	2623	108.9194988	34.26107032	0.434045792	0.193949699	0.176748753	0.325263023	0.034128666	0.223471165	0.030917645	34.5965271	24.85714286	2359792.5	0.359391689	1485.401245	913.0480347	1.828147054
729	1	1351	2625	108.919904	34.26143223	0.497187614	0.345617294	0.129412174	0.265359402	0.038506985	0.169674873	0.0137887	34.24789429	24.85714286	2263209.25	0.303866387	1429.160889	930.2352905	1.31006074
730	1	1352	2628	108.9211915	34.26120434	0.355492115	0.286187172	0.196496487	0.367426872	0.028999805	0.076007843	0.027527332	34.40512085	22.17391304	3291842.75	0.396426677	1416.216309	745.4960938	1.496504545
731	1	1353	263	108.956309	34.30431416	0.297367573	0.241799831	0.247738838	0.381082058	0.026680946	0.024747849	0.043344498	34.99301147	6	1118274.375	0.407763004	1374.665039	14.21763992	0.834547758
732	1	1354	2631	108.9206064	34.26149463	0.584983349	0.102498055	0.105519772	0.260669231	0.008358955	0.479456425	0.01315403	34.54867554	22.17391304	2608902	0.269028186	1421.399536	818.6069946	1.464419603
733	1	1355	2632	108.9209873	34.26157978	0.481448174	0.228373051	0.122279644	0.315773964	0.012216091	0.24354887	0.026066303	34.83236694	22.17391304	2932207.25	0.327990055	1432.241577	795.1036377	1.530689597
734	1	1356	2633	108.9217656	34.26010579	0.588150501	0.061855316	0.089559078	0.187119007	0.008537292	0.522975445	0.00531435	35.52963257	43.10526316	4452197	0.195656299	1452.594116	856.4871216	2.501407623
735	1	1357	2634	108.9217493	34.26078745	0.296861172	0.18533802	0.261087418	0.36117506	0.011679173	0.109074593	0.010556698	34.42562866	43.10526316	4074545.25	0.372854233	1417.043335	775.2578125	1.856623888
736	1	1358	2635	108.9218554	34.26092889	0.399249077	0.229741573	0.167867184	0.350964546	0.034098148	0.162405968	0.011640072	33.60531616	22.17391304	4120622.25	0.385062694	1425.62793	781.2407227	1.807785511
737	1	1359	2636	108.9227756	34.2609763	0.477761745	0.276453018	0.104851723	0.30871582	0.055720806	0.184680939	0.022354126	35.1434021	43.27659574	4866608.5	0.364436626	1482.248047	645.3455811	2.5327878
738	1	1360	2637	108.9217376	34.26092889	0.343030453	0.221608162	0.232141495	0.335339069	0.020658493	0.125220299	0.010653496	34.22396851	22.17391304	3996420	0.355997562	1410.947876	774.6481323	1.81892693
739	1	1361	2638	108.9215372	34.2611764	0.362974644	0.29447794	0.187822342	0.312671185	0.0464077	0.084810257	0.015619278	33.76937866	22.17391304	3674507.75	0.359078885	1409.458984	771.9932861	1.543630123
740	1	1362	2639	108.9213605	34.26141213	0.360058308	0.287563324	0.167925835	0.375682831	0.023546219	0.039206505	0.045358181	34.53158569	22.17391304	3392464	0.39922905	1440.997925	781.9025269	1.480885744
741	1	1678	2987	108.975633	34.25865687	0.649194241	0.002679348	0.01758194	0.219194412	0.023266792	0.605550289	0.040984154	35.62875366	90.72727273	4547359.5	0.242461204	1137.694702	202.830307	4.216609478
742	1	1679	2988	108.9770831	34.25907505	0.538761616	0.157704353	0.113046169	0.259977818	0.007008076	0.385989666	0.030708313	34.38461304	52	4042264.5	0.266985894	1104.404053	265.7202759	2.863033533
743	1	1680	299	108.9667984	34.30510381	0.422262669	0.256639004	0.205907822	0.299983978	0.022134781	0.163828373	0.034072876	33.42074585	6	656893.8125	0.322118759	863.3728638	95.92105103	0.35567534
744	1	1681	3	108.9217046	34.31150366	0.497833252	0.237114906	0.050061226	0.321025372	0.01385498	0.281201839	0.010093212	30.60769653	17.07692308	1915750.875	0.334880352	238.107666	43.30017471	3.035646677
745	1	1682	30	108.9435605	34.31236914	0.50839138	0.226991177	0.095593929	0.226299286	0.028049946	0.288826466	0.010964394	31.68777466	16.8	616536.3125	0.254349232	679.4578857	29.60852051
746	1	1683	3007	108.9806528	34.25867771	0.532025337	0.219942093	0.065431595	0.257160664	0.008963108	0.303665161	0.008459091	32.41583252	75.42857143	2589194.5	0.266123772	1114.78833	409.6061707	1.359323502
747	1	1684	3011	108.9804289	34.25893701	0.605582237	0.389000893	0.016700745	0.260889053	0.032202721	0.203599453	0.018446445	33.51644897	75.42857143	2948203.25	0.293091774	1115.008789	406.0984802	1.461122751
748	1	1685	3012	108.9831508	34.25764052	0.525868893	0.439809799	0.064310551	0.320177555	0.026967525	0.075448513	0.022779942	31.62966919	49.6	4355932.5	0.34714508	856.3189697		3.47404933
749	1	1686	3013	108.9831626	34.25771124	0.520001888	0.221731186	0.076725483	0.357020378	0.011918545	0.279682159	0.019408226	31.62966919	49.6	4384544	0.368938923	844.1871948		3.471332073
750	1	1687	3014	108.9848204	34.2576638	0.580997944	0.366150379	0.029315472	0.308965206	0.028178215	0.168250084	0.046601772	34.88705444	28.98305085	5824384	0.337143421	745.2299805	332.334198	2.585730076
751	1	1688	3015	108.9830329	34.25784089	0.55818224	0.461867809	0.058354855	0.293243408	0.014273643	0.116044998	0.021348476	31.71170044	49.6	4217426.5	0.307517051	861.0869751		3.442654133
752	1	1689	3017	108.9875632	34.25954172	0.452161789	0.244897842	0.067367554	0.430295467	0.01404953	0.20066452	0.009157658	32.61749268	42.83333333	5522508	0.444344997	845.3154907	268.6329651	4.620329857
753	1	1690	3019	108.987491	34.25750964	0.553884029	0.082060814	0.036108017	0.285981655	0.013404846	0.469881535	0.001959324	35.84408569	42.83333333	4740411.5	0.299386501	1115.706421	298.0580444	3.549141645
754	1	1691	302	108.9796067	34.30416265	0.584506989	0.132294655	0.034356594	0.235581398	0.004030228	0.450695992	0.001812935	30.78543091	24.96	3323803.75	0.239611626	560.8529663	37.09534073	1.564854503
755	1	1692	3022	108.9887713	34.25764052	0.602726936	0.271369934	0.009899139	0.287716389	0.019495487	0.335147858	0.00305748	33.57455444	55.58823529	4324922.5	0.307211876	1176.767212	591.8835449	4.218023777
756	1	1693	3023	108.9904741	34.259531	0.618944645	0.240245342	0.012144089	0.31329298	0.019342422	0.389238358	0.00295496	31.10671997	83.02702703	3529763.5	0.332635402	928.2437134	569.993103	2.346022367
757	1	1694	3024	108.9890366	34.25865882	0.570977211	0.034800529	0.051670551	0.352010727	0.000778675	0.536005497	0.00239706	30.31375122	83.02702703	4655315.5	0.352789402	949.8001709	827.5227661	5.035438061
758	1	1695	3025	108.9904611	34.2576654	0.457639217	0.11755085	0.094437122	0.377979755	0.009450912	0.335171223	0.023321629	30.3923645	108.6315789	3756769.5	0.387430667	1150.88623	826.1723633	10.09740543
759	1	1696	3026	108.9919334	34.25861491	0.435209274	0.270539761	0.134950638	0.346083164	0.025657177	0.190274239	0.016000271	33.15753174	108.6315789	3329952.75	0.371740341	617.1365967	645.7633667	7.549940109
760	1	1697	3027	108.9919031	34.25646976	0.555963993	0.306532383	0.064893246	0.246627331	0.03305006	0.246120453	0.040921211	31.99880981	56.64	4499489.5	0.279677391	807.6959229	955.2498169	5.68154192
761	1	1698	3028	108.8916741	34.25568382	0.621704102	0.242948532	0.019842625	0.260406017	0.014487743	0.363968849	0.015171528	34.36410522	24.19672131	7722452.5	0.27489376	586.1899414	48.33011627	1.798904538
762	1	1699	3029	108.8900112	34.25475567	0.539604187	0.195309639	0.042299747	0.270256996	0.008417606	0.339551926	0.004742622	35.78598022	35.04545455	6310229	0.278674602	547.3842773	26.85230637	2.645483732
763	1	1700	303	108.9907842	34.30374584	0.468037605	0.11562109	0.151103973	0.218635559	0.014996529	0.331991673	0.02082634	32.63458252	15.66666667	2761811	0.233632088	549.1247559	31.52513504	1.844911098
764	1	1701	3030	108.8948935	34.25568401	0.56892252	0.371237278	0.032398224	0.222196102	0.022396564	0.213186741	0.019942284	36.05258179	49.06666667	6854047.5	0.244592666	462.0386963	47.92020416	2.187839031
765	1	1702	3031	108.8964584	34.25402142	0.485580444	0.301035404	0.088525772	0.25069046	0.036420345	0.137217045	0.05128479	34.25131226	72.96	4197601.5	0.287110805	567.8464966	39.55470276	23.31028175
766	1	1703	3032	108.9003612	34.2553856	0.474162102	0.269338131	0.080234051	0.235991001	0.016601086	0.196476936	0.012618542	33.20883179	36	5846309	0.252592087	507.3092346	55.26755905	2.880193472
767	1	1704	3033	108.9036322	34.25433011	0.466734409	0.14436245	0.12634182	0.221953869	0.029547215	0.285921097	0.039108276	36.18588257	29	6606931	0.251501084	1018.221619	55.26710892	1.100848317
768	1	1705	3034	108.9078627	34.25540246	0.563769341	0.222534657	0.046116352	0.278300762	0.014801025	0.289262295	0.054422379	35.44418335	68	5080818	0.293101787	744.6451416	58.32268524	7.979557514
769	1	1706	3035	108.9060395	34.25543351	0.557042122	0.306418896	0.018940926	0.304800987	0.004612446	0.256481647	0.018642426	35.31088257	67.8	5457359	0.309413433	886.2001343	44.85483551	2.557193756
770	1	1707	3036	108.9066635	34.2560019	0.569780827	0.177904129	0.057408333	0.32080698	0.005747795	0.374083042	0.023830414	34.61361694	67.8	5030112.5	0.326554775	920.8161011	49.28233719	3.545214176
771	1	1708	3037	108.905394	34.25394873	0.652558804	0.025803089	0.097215652	0.229477406	0.002689362	0.566775322	0.060005188	36.21322632	50.21052632	5679810	0.232166768	937.3158569	37.7764473	3.65609026
772	1	1709	3038	108.9080347	34.2565565	0.690109253	0.339893818	0.019868851	0.136137962	0.014458656	0.308592796	0.041627884	32.90460205	97.16129032	4853746	0.150596618	926.7286987	48.77021027	4.016942978
773	1	1710	3039	108.9090236	34.25436393	0.683704376	0.150635719	0.052513599	0.189536572	0.037975788	0.513401985	0.01985693	35.61849976	68	5890381	0.22751236	745.4257202	61.96310425	5.123707771
774	1	1711	3040	108.9093629	34.2553986	0.55655098	0.041196346	0.087946415	0.23701334	0.00910759	0.503614902	0.012697697	33.07208252	37.375	5957926.5	0.24612093	746.9785767	61.07424164	3.635432243
775	1	1712	3041	108.910731	34.25539793	0.660115719	0.064322948	0.026267529	0.211831093	0.018043518	0.575710773	0.022593021	34.96566772	37.375	6437574	0.229874611	889.7949829	47.58310318	3.027663946
776	1	1713	3042	108.9107673	34.25696345	0.627220631	0.178765297	0.030531883	0.18915987	0.000620365	0.445194244	0.005560398	35.50570679	37.375	6071886	0.189780235	1010.258911	49.75711823	4.862829208
777	1	1714	3043	108.9097025	34.25605034	0.562308788	0.08457756	0.060775757	0.205753803	0.001328945	0.473439693	0.004345894	33.72494507	37.375	5843687.5	0.207082748	912.8112183	53.31777191	2.937993765
778	1	1715	3044	108.9133427	34.25591604	0.667450428	0.184383392	0.016516685	0.227877617	0.034950256	0.471970081	0.011106968	36.6986084	51.6	6593987.5	0.262827873	966.8353882	627.180481	4.098225594
779	1	1716	3046	108.9149882	34.25657128	0.717162132	0.111395359	0.020949841	0.089906216	0.014046669	0.600806713	0.00496006	36.7635498	45.92727273	6794385	0.103952885	986.3919067	656.135498	3.592405081
780	1	1717	3047	108.9134726	34.25434726	0.523639679	0.032482624	0.116275787	0.27657938	0.002949715	0.464767456	0.026389599	35.45101929	56.79069767	5889582	0.279529095	1090.079712	644.5258179	4.197100639
781	1	1718	3048	108.9126411	34.25645881	0.608128071	0.154186249	0.035513878	0.254423618	0.03118372	0.438448906	0.016577244	35.56381226	51.6	6739953	0.285607338	955.4869385	610.4274902	3.464908361
782	1	1719	3049	108.9125683	34.25535345	0.550851345	0.179148674	0.030002117	0.239058971	0.008376122	0.357497215	0.014507771	36.19955444	56.79069767	6422332.5	0.247435093	860.3307495	623.2175903	4.426566124
783	1	1720	305	108.9907508	34.30495061	0.542133331	0.253174305	0.089767456	0.224272251	0.013267994	0.222063541	0.068221569	32.8772583	20.30769231	2407723.5	0.237540245	578.7770386	47.522686	0.886001706
784	1	1721	3050	108.9118312	34.25596434	0.597071171	0.174406052	0.040030956	0.276862144	0.027962208	0.416417599	0.00624752	33.99154663	51.6	6510347	0.304824352	974.0164185	160.0817108	3.710371256
785	1	1722	3051	108.9117116	34.25386468	0.730247021	0.080114841	0.026381016	0.186281681	0.040980339	0.646972179	0.003658772	35.34506226	56.79069767	6195514	0.22726202	931.6011353	79.11439514	2.631760597
786	1	1723	3052	108.9119341	34.25675655	0.617126942	0.187908173	0.020483494	0.241806984	0.036843777	0.423737049	0.00548315	34.92123413	51.6	6639733.5	0.278650761	1096.771118	227.4014893	2.137554884
787	1	1724	3054	108.9159202	34.25576407	0.509380817	0.231265068	0.103970528	0.215799332	0.02556324	0.233234406	0.044909477	36.00131226	45.92727273	6462759	0.241362572	785.7329102	815.4818726	4.188717365
788	1	1725	3058	108.9207596	34.25555435	0.603907585	0.121208191	0.086118221	0.225728512	0.023263931	0.435195446	0.047503948	33.8309021	21.10344828	4211527.5	0.248992443	1346.895264	834.0481567	2.176515341
789	1	1726	3059	108.9211398	34.25646019	0.489640713	0.081820965	0.144752026	0.291179657	0.019351482	0.360611916	0.050422668	35.27670288	51.25	4893799.5	0.310531139	1343.557617	860.0303955	6.442925453
790	1	1727	3062	108.9229796	34.25461221	0.593781948	0.138997078	0.022768974	0.225321293	0.014760971	0.42841959	0.026368618	36.12094116	32.53846154	4567798.5	0.240082264	1517.540405	812.343689	4.551041126
791	1	1728	3063	108.9221731	34.25516722	0.603548527	0.347448349	0.045174122	0.186184883	0.0105896	0.240370274	0.015826702	34.7605896	32.53846154	4656709	0.196774483	1406.159912	855.3529663	3.937747478
792	1	1729	3064	108.9225741	34.25562507	0.764960289	0.403741837	0.010988235	0.144168854	0.043149471	0.278374672	0.082843781	35.46810913	55.63636364	5298030	0.187318325	1513.499268	890.0346069	3.12310648
793	1	1730	3065	108.9229751	34.25528627	0.668050289	0.227348328	0.003302574	0.206963539	0.096905231	0.342257023	0.098444939	35.51254272	55.63636364	5190552	0.30386877	1557.603882	848.3517456	5.232243538
794	1	1731	3066	108.9230039	34.25594851	0.634560108	0.111618996	0.010744095	0.197183609	0.026930809	0.402870178	0.120070934	35.53988647	55.63636364	5765083	0.224114418	1547.383667	906.9239502	4.915270805
795	1	1732	3067	108.9236316	34.25634053	0.717396259	0.094141006	0.018255234	0.16464138	0.00435257	0.44675684	0.176498413	35.89877319	55.63636364	6238707.5	0.16899395	1421.237793	869.8043213	7.990406513
796	1	1733	3068	108.9225139	34.25636014	0.70311451	0.039186954	0.031289101	0.175972462	0.009815693	0.578279972	0.085653305	35.55014038	51.25	5816226.5	0.185788155	1417.124268	908.7774658	3.299698114
797	1	1734	307	108.990739	34.30583459	0.572699547	0.078500748	0.084217072	0.275717735	0.034010887	0.463908672	0.035922527	33.52670288	20.30769231	2187455.75	0.309728622	631.3510132	51.50414658	3.284550905
798	1	1735	3070	108.9217611	34.25646189	0.718211174	0.078168869	0.011807442	0.201735497	0.017193794	0.62752533	0.012516975	36.10385132	51.25	5383764.5	0.218929291	1347.208618	881.1581421	6.202692509
799	1	1736	3073	108.9254479	34.25482864	0.630691051	0.10085535	0.024307251	0.242089272	0.01650095	0.489957333	0.039889336	35.93295288	47.12195122	5434937.5	0.258590222	1347.981689	731.4647217	3.877530575
800	1	1737	3074	108.9242593	34.25656663	0.66801548	0.212970734	0.030394554	0.152766705	0.01319313	0.382840633	0.104937077	36.09017944	55.63636364	6378807.5	0.165959835	1301.094849	761.1663208	5.094151974
801	1	1738	3075	108.9277233	34.25510647	0.61923933	0.102246284	0.035306454	0.279820919	0.024133205	0.47919035	0.046143532	36.36364746	54.6122449	5863611	0.303954124	1272.143677	604.3661499	2.927579641
802	1	1739	3076	108.9284655	34.25603906	0.671397209	0.094929695	0.009854794	0.111721516	0.013839722	0.507338524	0.069130898	37.55996704	54.6122449	6387199	0.125561238	1074.943604	616.3395386	3.304216862
803	1	1740	3077	108.9271226	34.25608294	0.737306118	0.098284721	0.035997868	0.183843613	0.020308971	0.535802364	0.103359222	35.51596069	54.6122449	6025736.5	0.204152584	1167.985107	669.8742676	4.658868313
804	1	1741	3079	108.9295201	34.25575652	0.581136227	0.143773556	0.081382275	0.299305916	0.017050266	0.407265663	0.034987926	38.57510376	54.6122449	6518954.5	0.316356182	1255.918457	811.6887207	3.296897411
805	1	1742	308	108.9915518	34.30627167	0.542943478	0.138572693	0.078433514	0.273984432	0.034514904	0.407681465	0.004702091	32.23126221	20.30769231	1614053	0.308499336	578.8773804	38.88671112	4.197794437
806	1	1743	3080	108.930614	34.25575188	0.566666603	0.069262028	0.024307728	0.278400421	0.006904125	0.474577427	0.023741245	36.34313965	54.82352941	6776021	0.285304546	1102.707642	828.9164429	4.126617908
807	1	1744	3081	108.9313879	34.25483203	0.533555984	0.220261574	0.023162365	0.377385139	0.011900902	0.315384865	0.006607533	35.55355835	44.04878049	6135372.5	0.389286041	1113.916626	800.2547607	3.708768129
808	1	1745	3082	108.9344515	34.25528326	0.482082844	0.205267906	0.054533482	0.305625916	0.003824711	0.273855686	0.014719009	35.0887146	45.06976744	6710954.5	0.309450627	1156.95166	232.1308441	5.970895767
809	1	1746	3083	108.9339683	34.25643832	0.547392845	0.205552578	0.078374386	0.298577785	0.013929844	0.359671593	0.014577389	35.70394897	89.02702703	6748735	0.312507629	1039.702637	332.5360718	6.031849861
810	1	1747	3085	108.9344397	34.25678012	0.415521145	0.078941345	0.107452393	0.423615932	0.011109352	0.330011368	0.010149002	35.5809021	89.02702703	6591430.5	0.434725284	984.4736938	231.8339691	5.274937153
811	1	22	1033	108.9746025	34.29234574	0.466099262	0.132098675	0.028447628	0.281642914	0.00348568	0.332537174	0.00146389	30.69314575	13.76470588	3532067.25	0.285128594	830.2316895	862.1296997	0.844258726
812	1	23	1034	108.9745743	34.29079096	0.532895088	0.16398716	0.020047188	0.316252708	0.016792297	0.284796715	0.084111214	32.82940674	16.2	3640683	0.333045005	929.3986206	827.7671509	1.393049121
813	1	24	1035	108.9754168	34.29156776	0.601182938	0.402038097	0.021532059	0.173942089	0.003520012	0.196092606	0.011277199	30.45388794	16.2	3387379	0.177462101	924.3295288	757.178772	1.812199831
814	1	25	1036	108.9764126	34.29078435	0.490703106	0.229512215	0.007973194	0.13360548	0.012766838	0.229998112	0.031205654	31.66384888	16.2	3177269.25	0.146372318	878.1123047	802.0527954	1.305698276
815	1	26	1037	108.9785808	34.29236059	0.522023678	0.18784523	0.028932095	0.29375124	0.018548965	0.328197002	0.00774622	32.77813721	19.42857143	2709645.25	0.312300205	666.6176758	34.44313431	1.191504478
816	1	27	1038	108.9764538	34.29234075	0.517991066	0.07804203	0.021873474	0.308231354	0.007376194	0.435040951	0.005020142	31.12722778	15.11111111	2756942.75	0.315607548	823.31604	757.6099243	0.476172984
817	1	28	1039	108.9754121	34.2899379	0.52246666	0.228291512	0.026246548	0.315167427	0.014503002	0.259845734	0.034329414	32.32354736	16.2	3260982	0.329670429	994.1769409	873.8505859	0.860117197
818	1	29	104	108.9915403	34.31268241	0.376430035	0.112725735	0.195274353	0.321462631	0.024621964	0.26496172	0.079751492	30.86062622	20	314233.375	0.346084595	692.4672241	34.40415573	1.219573736
819	1	30	1040	108.9796767	34.29076882	0.526533127	0.010631084	0.066251755	0.26889658	0.002084255	0.504546165	0.011890411	34.18978882	14.30769231	3508460.75	0.270980835	750.2919922	38.33548737	1.243397474
820	1	31	1041	108.9806139	34.29238554	0.576957226	0.099402905	0.047415257	0.291772842	0.062485695	0.469361305	0.008198738	31.72195435	12.4	3678140.25	0.354258537	664.9945068	38.41513062	1.059284925
821	1	32	1042	108.9819803	34.29113293	0.523731232	0.004333973	0.046417236	0.14869833	0.00066185	0.513289452	0.006107807	31.95437622	11.16666667	3860232	0.14936018	823.2490845	41.72574615	0.526775301
822	1	33	1043	108.9844116	34.29040636	0.521584988	0.433261395	0.023031235	0.302668571	0.09209919	0.098252296	0.012696266	33.13360596	10.36363636	3161745.25	0.394767761	764.6641235	35.66983032	0.764820874
823	1	34	1044	108.9849871	34.28957134	0.344158173	0.093439102	0.173964977	0.393404961	0.026273727	0.229382038	0.021672249	34.68197632	10.36363636	2561653.5	0.419678688	562.7349854	41.57671738	0.33910346
824	1	35	1045	108.9840581	34.29057136	0.507387638	0.233925343	0.028487206	0.349737167	0.045915604	0.259785652	0.015274048	33.45150757	10.36363636	3330271	0.395652771	762.4716187	37.73237228	1.392838955
825	1	36	1047	108.9855987	34.2907216	0.53868103	0.444076538	0.018009663	0.354053497	0.06307888	0.073441029	0.038039684	33.45834351	10.36363636	3146035.25	0.417132377	707.1657715	43.43423462	0.586217701
826	1	37	1048	108.9833112	34.29011336	0.530883312	0.401382923	0.019753933	0.347214699	0.030126095	0.127963066	0.005239964	33.5574646	14.8	3031317.5	0.377340794	679.8580933	32.49040604	0.947566032
827	1	38	1049	108.9867263	34.29043734	0.644628525	0.154333591	0.051068306	0.176425934	0.041113377	0.516620636	0.019392014	34.07015991	12	2612530.25	0.217539311	632.7510986	37.60168839	0.58818531
828	1	39	105	108.9910454	34.31272955	0.525936604	0.408216476	0.086046219	0.360155582	0.02432251	0.104661942	0.015206337	30.65896606	20	295582.125	0.384478092	715.0368652	33.66010284	1.173514366
829	1	40	1050	108.987301	34.29119038	0.56294632	0.351323128	0.017273903	0.31786108	0.086066246	0.188996792	0.023882389	32.05349731	12.42857143	2796267.25	0.403927326	577.7759399	39.03866959	0.697453022
830	1	41	1051	108.9884879	34.29047002	0.622684479	0.003846645	0.033727646	0.244114876	0.010308266	0.616080284	0.002757549	36.18930054	10.875	1869520.25	0.254423142	572.2819214	47.90774536	0.274085164
831	1	42	1052	108.9891776	34.29167596	0.374976158	0.133401394	0.147247791	0.387972832	0.053292274	0.228452206	0.022068501	35.45101929	10.875	1951901.625	0.441265106	756.3414917	24.40379715	0.623645067
832	1	43	1053	108.9908215	34.29004098	0.266730785	0.050860405	0.277617931	0.346542835	0.007205009	0.162615299	0.059127331	38.06240845	7.5	854559.25	0.353747844	631.3540649	48.57764053	0.432870001
833	1	44	1054	108.9907744	34.29185607	0.447154045	0.005408764	0.285787106	0.226089001	0.028031826	0.410552979	0.031489372	34.88705444	6	1200464.375	0.254120827	628.3634644	35.92136002	0.500129819
834	1	45	1055	108.9904916	34.29193857	0.220403671	0.062870502	0.306145191	0.395594597	0.001037121	0.149620056	0.016639233	34.97250366	6	1328751.875	0.396631718	655.0606689	36.78386688	0.459309876
835	1	46	1056	108.8868715	34.28757765	0.214630127	0.02012682	0.359396458	0.281578541	0.004765511	0.162354946	0.037508011	34.64779663	17.6	2581346.75	0.286344052	589.9885254	33.89589691	2.272068977
836	1	47	1057	108.8875409	34.28783015	0.175149918	0.001833916	0.401649475	0.378308773	0.033352375	0.104210377	0.069105625	33.09942627	17.6	2347141.5	0.411661148	617.6350098	33.80207062	1.629183888
837	1	48	1058	108.8869776	34.28822589	0.305300713	0.065066814	0.285244465	0.291545391	0.01892662	0.223941803	0.022441864	33.81039429	15.6	2576882.75	0.310472011	595.5119019	33.99531937	1.501420975
838	1	49	1059	108.8876815	34.28843174	0.521901608	0.564598083	0.040358543	0.297288418	0.03286314	0.01517725	0.004983425	33.51303101	10.2	2254802.75	0.330151558	621.1901855	34.01815414	0.990129411
839	1	50	106	108.9914094	34.31328686	0.611615658	0.56153059	0.005661964	0.284348011	0.039244175	0.027997017	0.053862095	31.93045044	20	329017.6563	0.323592186	648.1009521	27.04815483	1.153467059
840	1	51	1060	108.887225	34.28888593	0.248762131	0.052251816	0.31274271	0.343092442	0.009860992	0.180361748	0.022875309	33.53012085	10.2	2493813.5	0.352953434	600.2984619	33.09558868	2.413556576
841	1	52	1061	108.8879339	34.2888989	0.489430904	0.394318104	0.102962494	0.311215401	0.021362305	0.137811184	0.007997036	34.09066772	10.2	2117568.25	0.332577706	664.9926758	34.26523972	0.595901608
842	1	53	1062	108.8882855	34.28791945	0.249079227	0.060083866	0.387171745	0.32526207	0.023459911	0.135204792	0.055379868	34.06332397	17.6	2173146	0.348721981	682.7188721	31.1133194	0.921981752
843	1	54	1063	108.889511	34.28800049	0.208544731	0.016302109	0.383932114	0.36085701	0.032191277	0.144091606	0.056457043	35.68685913	23.4	2686371	0.393048287	654.2920532	34.76742172	1.01039505
844	1	55	1064	108.8883208	34.28817875	0.277488708	0.083782673	0.441549778	0.256919384	0.00278616	0.174136639	0.021222591	33.98129272	10.2	2096808.125	0.259705544	698.1469727	32.51102448	0.70428896
845	1	56	1065	108.891785	34.28800235	0.300448895	0.007475376	0.322472095	0.33023262	0.044276714	0.245793343	0.047759533	35.1434021	20.10810811	3434590.25	0.374509334	465.1915283	30.51471138	1.006154418
846	1	57	1066	108.8953804	34.28799303	0.490513802	0.266405582	0.124087334	0.249727726	0.012319565	0.220605373	0.098100662	32.16973877	52.5	1406956	0.262047291	533.7637939	30.00969887	6.844250679
847	1	58	1067	108.8929042	34.28514377	0.539214611	0.078276634	0.031116009	0.328137398	0.002774239	0.461892605	0.002277851	32.57305908	13.82608696	2740926.5	0.330911637	261.2679138	20.40569115	0.770928025
848	1	59	1068	108.8971784	34.28507909	0.3836236	0.089507103	0.188178539	0.351663589	0.010949135	0.304303169	0.030307293	35.62533569	16.71428571	1186348.375	0.362612724	386.8894348	33.37485123	0.768861592
849	1	60	1069	108.8997026	34.28796746	0.540462017	0.547408104	0.04399395	0.312419415	0.008937359	0.029054165	0.052179337	33.35238647	16.8	1654179	0.321356774	720.0740356	36.24895096	0.821794748
850	1	61	107	108.99041	34.31296989	0.468061924	0.198972225	0.104545116	0.340009689	0.030855656	0.289271355	0.036019325	30.6111145	20	274163.625	0.370865345	725.8227539	33.77762604	1.054876328
851	1	62	1070	108.904127	34.28800185	0.555866718	0.374392986	0.020330906	0.292980671	0.013524055	0.281904221	0.012342453	30.73074341	16.8	1634615.125	0.306504726	421.6847229	45.00987244	1.783089519
852	1	63	1071	108.9087496	34.28800618	0.539217949	0.454679012	0.024419785	0.316290379	0.006348133	0.176559448	0.017467499	34.45980835	14.7	2863418.25	0.322638512	590.8353882	42.42926407	0.86421293
853	1	64	1072	108.9119529	34.28800839	0.492540359	0.219285011	0.041433811	0.361118793	0.002112865	0.309259415	0.010024071	31.47927856	36.4	2594637.75	0.363231658	572.3864746	34.27894592	1.903702974
854	1	65	1073	108.9153604	34.28800304	0.552539349	0.449561119	0.021487236	0.275789261	0.016245365	0.212634087	0.008259773	31.80056763	22.66666667	1334586.375	0.292034626	551.28302	44.1770401	1.591008067
855	1	66	1074	108.9208793	34.28800404	0.405786991	0.146801472	0.146766663	0.365042686	0.034142017	0.250627041	0.049871922	35.64584351	37.90909091	4206499.5	0.399184703	425.348938	48.29714584	2.118254185
856	1	67	1075	108.9176059	34.28710464	0.520862103	0.005161762	0.193341255	0.198054314	0.003786087	0.485111237	0.034693241	34.69564819	25.33333333	2910425.25	0.201840401	560.960144	33.67162323	1.674521208
857	1	68	1076	108.9241326	34.28701315	0.486703873	0.102985382	0.054258823	0.350919247	0.000387669	0.377691746	0.006062508	35.10922241	49.75	5116742	0.351306916	699.6326904	848.7318115	4.217740536
858	1	69	1077	108.925568	34.28799541	0.399990082	0.113798141	0.145405293	0.360561371	0.016069412	0.300704479	0.028468132	34.49740601	73.04347826	4291576	0.376630783	692.7776489	862.21521	4.305072784
859	1	70	1078	108.9278555	34.28800144	0.3752141	0.120183945	0.193291664	0.367201328	0.024957657	0.184709072	0.105298042	36.03890991	38.7804878	4492968	0.392158985	620.3619385	767.4143677	3.625420094
860	1	71	1079	108.9315018	34.28800177	0.337795258	0.07533741	0.164197445	0.430375099	0.001100063	0.279612064	0.017298222	32.18682861	25.42857143	3399905	0.431475162	681.3429565	522.9078979	3.716486692
861	1	168	123	108.9332497	34.30860415	0.449991703	0.284425735	0.08371973	0.379808903	0.05624485	0.173094749	0.017672539	31.27078247	33.17647059	2299548.5	0.436053753	912.8192139	183.7901001	1.75487566
862	1	169	124	108.9337856	34.30989585	0.535047054	0.366262913	0.057423115	0.294828415	0.032437325	0.144401073	0.031175137	32.75762939	27.69230769	1818768.25	0.32726574	1090.111206	187.3279114	1.775879145
863	1	170	125	108.9332496	34.31021908	0.367393494	0.166160583	0.180394173	0.370578766	0.01099968	0.197374344	0.018722534	32.41241455	27.69230769	1717484.75	0.381578446	972.8840942	166.6264496	1.47559011
864	1	171	1252	108.9641653	34.28621657	0.483260155	0.49098444	0.064250469	0.367882729	0.034711838	0.008189678	0.033650875	34.11459351	7.5	1046234.438	0.402594567	966.5093994	459.369873	0.714114845
865	1	172	1253	108.9653723	34.28719622	0.387114048	0.3936553	0.14828825	0.369811535	0.02988863	0.021654129	0.015692711	31.75271606	7.5	890485.8125	0.399700165	1104.513672	1181.685791	0.888542056
866	1	173	1254	108.9667054	34.28555105	0.339026928	0.241493702	0.245467663	0.287492752	0.006979942	0.05028677	0.054092884	34.93148804	9.333333333	1295487.25	0.294472694	775.0784302	252.6042328	0.60158056
867	1	174	1255	108.9666309	34.28715334	0.388599396	0.118890762	0.209805965	0.347293854	0.020670891	0.202259064	0.075331211	33.69076538	8.4	1298343.125	0.367964745	946.7907104	972.1795044	1.202324271
868	1	175	1256	108.9675873	34.28704117	0.66455555	0.051411629	0.023592949	0.253540039	0.021307945	0.611647129	0.016652584	36.32946777	10.22222222	1889025.875	0.274847984	855.6672974	1349.118286	1.834642649
869	1	176	1257	108.970392	34.28687908	0.694489002	0.022780895	0.030534267	0.200013638	0.017868519	0.654346466	0.017361641	37.40615845	12.72727273	2876753.25	0.217882157	779.6143799	781.2834473	1.299711704
870	1	177	1258	108.9691692	34.28692311	0.614228725	0.023530006	0.037115097	0.187746525	0.033209324	0.563360691	0.027338028	39.55947876	10.22222222	2754276	0.220955849	758.3934326	1362.604614	0.730649054
871	1	178	1259	108.9724245	34.28608078	0.461893082	0.063109398	0.161773205	0.34008646	0.008556843	0.378352165	0.021184921	32.95928955	13.09090909	2297425.25	0.348643303	527.5324707	289.8863831	0.865332842
872	1	179	126	108.9332614	34.31043123	0.33259964	0.10686779	0.250698566	0.356135845	0.015147209	0.210710526	0.042732239	32.06033325	27.69230769	1660485.25	0.371283054	952.3747559	155.2676544	1.543250918
873	1	180	1261	108.9753386	34.28783624	0.619736195	0.456233025	0.043168545	0.126990318	0.018305779	0.172839642	0.008052826	34.78793335	9	2533138.25	0.145296097	640.765625	626.151001	0.322255254
874	1	181	1262	108.9900218	34.28521081	0.564987659	0.342149258	0.089156628	0.270697594	0.015962601	0.173192978	0.07427597	32.57989502	10.90909091	1690037.875	0.286660195	714.7756348	109.9942245	1.309961438
875	1	182	1263	108.9897846	34.28604543	0.437753201	0.144962788	0.133619785	0.304961205	0.013638973	0.303911209	0.009904385	33.59848022	10.90909091	1032030.375	0.318600178	809.9049683	109.0054321	0.817463994
876	1	183	1264	108.990798	34.28562113	0.296350479	0.068731308	0.288262367	0.297664642	0.033195972	0.191709042	0.037164688	31.79031372		1403439.125	0.330860614	719.4099121	136.3538513	3.76564908
877	1	184	1265	108.9899496	34.28618687	0.343679428	0.093822956	0.315066814	0.313393593	0.013034344	0.208118439	0.045279503	33.71810913	10.90909091	930411.75	0.326427937	818.2008667	95.78327179	0.715511799
878	1	185	1266	108.9903973	34.28622223	0.325531006	0.046619892	0.077034473	0.331171989	0.02070713	0.274871349	0.011319637	33.35580444		924129.875	0.351879119	803.5505371	92.46458435	1.122004747
879	1	186	1267	108.9908451	34.28635188	0.450725555	0.057621956	0.026010036	0.352491379	0.035017967	0.391507626	0.010507107	32.79864502		868390.25	0.387509346	767.4037476	79.05952454	1.670933247
880	1	187	1268	108.9914395	34.28660831	0.455789089	0.220593929	0.110957623	0.328539848	0.058524132	0.228588581	0.030797958	31.53738403		711525.25	0.38706398	710.0848999	52.74182892	5.215712547
881	1	188	1269	108.9896552	34.28643289	0.375482082	0.115382671	0.193125725	0.358283997	0.030376911	0.253583431	0.014688015	36.01498413	10.90909091	780988.75	0.388660908	828.1672974	68.61785889	0.45376128
882	1	189	1270	108.9899142	34.28646974	0.439714909	0.097218513	0.138070583	0.342962742	0.006669044	0.352807999	0.011768818	36.01498413	10.90909091	745914.3125	0.349631786	827.7319946	66.17249298	0.433122456
883	1	190	1272	108.9908451	34.28678797	0.332569122	0.004321575	0.001177788	0.489056587	0.001104832	0.326514721	0.001732826	35.22543335		596809.8125	0.490161419	766.560791	46.36304474	1.451853156
884	1	191	1273	108.9908333	34.28729478	0.320440292	0.059796333	0.075731754	0.394378185	0.004192352	0.261220932	0.005216122	39.38516235		365421.75	0.398570537	758.3818359	46.24024963	1.286533237
885	1	192	1275	108.9877291	34.28542117	0.377510548	0.161809444	0.210075855	0.34097147	0.016867638	0.20899725	0.025653362	32.39190674	10.90909091	1743480.25	0.357839108	678.161438	125.2135391	0.537728131
886	1	193	1276	108.8898101	34.28336293	0.416873932	0.098096371	0.166155338	0.317716599	0.009541512	0.313883781	0.006904125	35.18099976	38	3346663.75	0.327258111	231.0065918	28.31468201	2.255271196
887	1	194	1277	108.8868001	34.2827388	0.407455444	0.155817509	0.181061745	0.33282423	0.042662144	0.222033501	0.035359383	35.04428101	28.2	4307347.5	0.375486374	428.5628662	42.09809875	2.005315542
888	1	195	128	108.936325	34.30924082	0.478785038	0.194044113	0.122565746	0.326877117	0.017901897	0.248440742	0.043038368	31.36990356	52.15384615	2748568.25	0.344779014	1098.369385	214.9831085	2.561163425
889	1	196	1281	108.9009368	34.28305597	0.47531414	0.208879471	0.162144661	0.261779308	0.037053585	0.264769077	0.014097691	40.40716553	7.5	2715234.5	0.298832893	951.4060669	32.90737534	0.601802111
890	1	197	1285	108.9122226	34.28521603	0.595337868	0.539153099	0.030048847	0.219595909	0.05029726	0.074790955	0.009455204	31.4211731	13.38461538	3804645.75	0.269893169	492.6854858	311.5455017	0.915445924
891	1	198	1286	108.9138496	34.28335628	0.600837231	0.444304943	0.046610832	0.087005615	0.033510208	0.259597301	0.005896091	34.22396851	29.03225806	4097599.5	0.120515823	613.3665161	498.8198547	1.09108007
892	1	199	1287	108.9121636	34.28281784	0.569313526	0.136178493	0.052852631	0.129393101	0.003060341	0.431633949	0.006870747	34.9793396	29.03225806	5031764.5	0.132453442	865.2529297	439.473938	2.294388294
893	1	200	1288	108.9125979	34.28334744	0.627995014	0.355684757	0.064781666	0.144128799	0.010730743	0.295876026	0.011028767	34.03256226	29.03225806	4554021.5	0.154859542	780.9074707	502.7788391	1.084328532
894	1	201	1289	108.9176943	34.28331207	0.510087013	0.020469189	0.169519424	0.289054394	0.006053448	0.463450432	0.026167393	36.12094116	46.125	5121831.5	0.295107842	566.1415405	398.4614258	1.970733404
895	1	202	129	108.9363957	34.30975941	0.41124773	0.12091589	0.160421848	0.36315155	0.028782845	0.263751984	0.035646915	31.94070435	65.28	2580240	0.391934395	1041.123169	253.3986206	2.327017546
896	1	203	1290	108.9197473	34.28413716	0.671179295	0.301394939	0.000638485	0.231152058	0.017011642	0.400576115	0.01655674	35.45443726	32.27586207	6378739	0.2481637	765.494812	564.6305542	6.063035488
897	1	204	1291	108.9217733	34.28298305	0.616470337	0.251447678	0.020179272	0.279818058	0.024006844	0.380880356	0.009037018	35.13998413	30.14285714	5556820.5	0.303824902	590.6135864	519.4002075	2.302205801
898	1	205	1292	108.9259732	34.28355164	0.575903416	0.102991104	0.063628674	0.271159649	0.024517536	0.445147038	0.034123421	36.60974121	35.41463415	6003277.5	0.295677185	666.8829346	270.404541	3.252305984
899	1	206	1293	108.9343328	34.28364176	0.497591496	0.052367687	0.122742176	0.344213009	0.020151138	0.421877861	0.027607441	38.30166626	32.25	4879018	0.364364147	567.9030151	317.0376892	1.76616466
900	1	207	1294	108.9361631	34.28547982	0.657883167	0.152985096	0.007547855	0.208097458	0.009679317	0.501397133	0.003500938	33.98812866	39.69230769	4628262	0.217776775	628.6156006	331.1877441	4.581182957
901	1	208	1295	108.93794	34.28358822	0.548545361	0.208591938	0.013532162	0.259727478	0.047184944	0.335761547	0.004191875	33.66000366	45.71428571	5300420.5	0.306912422	625.4139404	313.9674988	8.645487785
902	1	209	1297	108.9469661	34.28408411	0.533256531	0.063686371	0.026427269	0.210550308	0.08927393	0.456571579	0.012998581	35.70394897	52.26086957	7720661	0.299824238	905.6899414	201.8780365	9.87103653
903	1	210	1298	108.9458361	34.2830268	0.585866451	0.196978092	0.022525311	0.227991104	0.029296398	0.357541561	0.031483173	33.96420288	52.26086957	7241351.5	0.257287502	696.2680054	247.4751282	6.953780174
904	1	211	1299	108.9497596	34.28367374	0.492093563	0.243337631	0.0645051	0.307559013	0.050550461	0.218580246	0.030709743	36.94470215	22.18604651	7826830	0.358109474	937.5752563	153.4581909	2.198580027
905	1	212	13	108.9355218	34.3115184	0.37189436	0.250610828	0.155955791	0.355671406	0.036654949	0.124314785	0.011663914	32.02957153	50.76923077	1743613.75	0.392326355	756.555603	159.8804474	2.993568897
906	1	213	130	108.9381896	34.30988997	0.346672058	0.086500645	0.186049461	0.321147919	0.016333103	0.24635601	0.013967991	30.73757935	65.28	2816946.25	0.337481022	959.2542114	258.9679565	6.08997345
907	1	214	1300	108.9481263	34.28283525	0.480953217	0.095057964	0.059067249	0.210322857	0.035227776	0.379192829	0.006702423	36.91052246	50.88	8337021	0.245550633	755.7479858	186.3740082	3.908750057
908	1	215	1301	108.9513922	34.2830071	0.547353268	0.128964424	0.11028862	0.245772362	0.030296803	0.411482811	0.006906033	37.37197876	22.18604651	7169886.5	0.276069165	902.151062	145.7337646	1.431573749
909	1	216	1302	108.9514539	34.28429481	0.506153584	0.144022942	0.063770771	0.274008751	0.076927662	0.351027012	0.01110363	35.57406616	22.18604651	6534365.5	0.350936413	882.0933228	112.6092453	1.628935456
910	1	217	1303	108.9515369	34.28524397	0.283648491	0.078505516	0.235937595	0.261538982	0.092483997	0.186581612	0.020113468	34.37435913	22.18604651	6541073	0.354022979	859.508667	97.67500305	2.495789051
911	1	218	1309	108.9624447	34.28409495	0.246972084	0.105645657	0.257853031	0.360755444	0.002187252	0.142536163	0.003266811	38.68789673	11.88461538	3672956	0.362942696	956.2733154	63.71970367	1.508770227
912	1	219	1313	108.9641801	34.28312244	0.311262131	0.28233242	0.220445156	0.383430004	0.047251225	0.034370899	0.014946461	35.82357788	8.571428571	4976786	0.430681229	1116.773193	86.39215088	1.253120065
913	1	220	1314	108.9631615	34.2831026	0.512583256	0.517281055	0.026819229	0.334673405	0.06425333	0.033698082	0.013576984	36.40124512	11.88461538	5345970.5	0.398926735	1104.713867	87.40694427	1.83981204
914	1	221	1315	108.9641434	34.28421709	0.501843929	0.473204613	0.067512989	0.308759689	0.056385994	0.032629967	0.038897514	35.04769897	8.571428571	3340239	0.365145683	1000.605042	71.85445404	0.810111284
915	1	222	1316	108.965457	34.28302841	0.487246513	0.397106171	0.121785641	0.206890106	0.047939301	0.098101616	0.060626984	35.93978882	19.05882353	4046436	0.254829407	1027.903442	135.167038	1.265024304
916	1	223	1317	108.9668077	34.2828985	0.185796261	0.051610947	0.342855453	0.211736202	0.00193882	0.097662926	0.040811062	36.03207397	19.05882353	3128347.25	0.213675022	907.9927368	163.4007263	1.864845872
917	1	224	1318	108.9666427	34.28368818	0.235892773	0.176796436	0.329194546	0.259892941	0.021512985	0.066936016	0.01279974	35.22885132	19.05882353	2434246.5	0.281405926	807.1407471	211.0653992	0.797346175
918	1	225	1319	108.9695043	34.28401819	0.457715988	0.330910683	0.147950649	0.292706966	0.06633997	0.125869751	0.031141281	36.17562866	9.272727273	1623982.25	0.359046936	546.6811523	210.9208527	0.750665724
919	1	226	132	108.94256	34.3100712	0.354675293	0.189299583	0.235154629	0.283189774	0.014219284	0.197445393	0.013626575	30.48806763	16.61538462	1903715.625	0.297409058	990.6558838	160.5847473	2.022859573
920	1	227	1320	108.972351	34.28347521	0.432292938	0.086711407	0.197701454	0.30852747	0.044910908	0.316532135	0.0291605	36.82507324	11.7	1685693.75	0.353438378	549.5717163	149.5451965	0.743644595
921	1	228	1321	108.9727679	34.28508217	0.5466609	0.169140816	0.132077217	0.181580544	0.105609417	0.345374584	0.032147408	34.62728882	11.7	2139471	0.287189961	488.8387451	130.4290161	0.818924367
922	1	229	1322	108.9723405	34.28445539	0.43670845	0.027065277	0.1357131	0.347882271	0.068390846	0.392270565	0.017372608	36.57897949	11.7	2021282	0.416273117	509.4960022	141.0621338	0.657546937
923	1	230	1323	108.9826412	34.28415318	0.44562912	0.114767075	0.20497036	0.315741539	0.025395393	0.278360844	0.052501678	36.41149902	17.2	1949042.125	0.341136932	392.1105347	125.5037231	2.440001488
924	1	231	1324	108.984361	34.28437853	0.533536911	0.294861317	0.102723122	0.265160084	0.038901329	0.151903629	0.087119579	34.29916382	12	2387109.75	0.304061413	610.4115601	127.617569	1.691762567
925	1	232	1325	108.9836651	34.28154539	0.529724598	0.001168728	0.073737621	0.201025963	0.005891323	0.522724628	0.005831242	38.55117798	38.66666667	1789602.125	0.206917286	583.6343384	144.8827972	3.341346025
926	1	233	1326	108.9813009	34.28313158	0.380661964	0.013699055	0.16831255	0.328919411	0.034888268	0.349346161	0.017625809	33.43783569	16.8	1143030.125	0.363807679	551.0877075	125.7415314	0.94247967
927	1	234	1327	108.9857307	34.28389323	0.474022388	0.144470692	0.10580492	0.362448215	0.029975891	0.280640125	0.052796841	33.26351929	13.42857143	2568641	0.392424106	650.6178589	129.1234894	1.28485024
928	1	235	1328	108.9908722	34.28368867	0.379621029	0.154445171	0.18315649	0.334170818	0.04648304	0.219860554	0.011878967	32.2756958	89	2559792.25	0.380653858	502.0077515		9.333747864
929	1	236	133	108.9446867	34.31056099	0.504891396	0.373152256	0.128336906	0.222598553	0.012537479	0.152304173	0.015609741	31.06228638	16.8	1399184.625	0.235136032	791.3307495	26.26729584	0.938016593
930	1	237	1330	108.8862733	34.28009056	0.329914093	0.064963341	0.290249825	0.274611473	0.010548592	0.2520051	0.019117832	35.20492554	25.5	3493694.5	0.285160065	433.868042		1.902070403
931	1	238	1331	108.8951439	34.28206387	0.537379265	0.014936447	0.09629631	0.286362648	0.00372839	0.518404484	0.004106045	36.82507324	30.42857143	2930076.75	0.290091038	639.8835449	27.50243187	2.270988941
932	1	239	1332	108.8932122	34.28034415	0.677248955	0.031898499	0.075509071	0.205329895	0.012705326	0.637459755	0.008222103	37.47451782	18.5625	3627751	0.218035221	493.9834595	22.30582619	0.868973315
933	1	240	1333	108.8933556	34.28214927	0.466835022	0.047656536	0.086544991	0.351548195	0.01211977	0.397880554	0.026420593	35.27328491	37.26315789	2979480	0.363667965	502.5785217	31.33568573	2.746298552
934	1	241	1334	108.8964462	34.27985608	0.543066025	0.038545132	0.033626556	0.316528797	0.009873867	0.480298996	0.040128708	36.96862793	12	4265360.5	0.326402664	577.1316528	27.99975014	0.606117964
935	1	242	1335	108.8987948	34.28042104	0.582634449	0.144106388	0.097800732	0.212500095	0.021183491	0.456480026	0.009935856	38.49990845	16.40816327	4908105	0.233683586	574.3605957	31.11929321	1.927434802
936	1	243	1336	108.898556	34.28211168	0.432566643	0.117043972	0.159610271	0.340423584	0.01375103	0.309427261	0.006339073	36.13803101	13.63636364	3287595.75	0.354174614	881.8947144	30.77020073	2.703660488
937	1	244	1337	108.8964865	34.28204989	0.341239929	0.057571888	0.209549904	0.401400566	0.006709576	0.256091595	0.029072285	36.7635498	34.54545455	2979515.5	0.408110142	663.8070679	24.77403069	7.062560558
938	1	245	1338	108.8969954	34.28209655	0.421388626	0.130048752	0.143576622	0.330869198	0.007744312	0.286709309	0.004654884	35.34506226	34.54545455	2975320.5	0.33861351	686.0540771	26.98285294	4.510854721
939	1	246	1339	108.8998682	34.28215596	0.475982666	0.153208733	0.131680012	0.329012394	0.01502037	0.322615623	0.008726597	36.9720459	13.63636364	3716117.25	0.344032764	842.6156616	32.04016876	1.578939795
940	1	247	134	108.9490154	34.3078428	0.421943665	0.120162487	0.129368782	0.299903393	0.0012784	0.293627262	0.012910843	35.35873413	15.77777778	3282078.5	0.301181793	662.0621948	16.43743515	0.77338922
941	1	248	1341	108.9015421	34.28218359	0.523841381	0.234580994	0.057461739	0.319198608	0.01211071	0.278084278	0.011176109	36.58239746	16.95	4402801.5	0.331309318	901.8588257	33.3812294	1.449002147
942	1	249	1342	108.9031562	34.28065494	0.613029003	0.183701515	0.0402565	0.253996849	0.023239136	0.415597916	0.013750076	38.13076782	16.8	5850515	0.277235985	401.7854614	26.6259346	1.352386832
943	1	250	1343	108.9045948	34.28220323	0.506668568	0.205593109	0.060536385	0.228288174	0.010755062	0.296236515	0.005153179	36.64050293	21.75	6208770.5	0.239043236	570.9529419	31.93863869	2.447856903
944	1	251	1344	108.9061754	34.28086789	0.575705051	0.203303814	0.093313217	0.271204948	0.025456905	0.333293915	0.044429302	37.45401001	33.38181818	7016425	0.296661853	369.5533447	24.36918259	2.43189621
945	1	252	1345	108.9066443	34.28224259	0.422338009	0.086698055	0.14061594	0.32669735	0.026915073	0.312693596	0.022946358	38.57852173	33.38181818	6894807	0.353612423	459.0977173	35.00615311	2.895204306
946	1	253	1346	108.9086134	34.28595289	0.490631104	0.096581459	0.040333748	0.445035934	0.005100727	0.362071037	0.031978607	30.56326294	21.66666667	3494626.75	0.450136661	463.1451416	55.12992859	1.420844078
947	1	254	1347	108.9087251	34.28227548	0.485243797	0.229324341	0.110351086	0.318140984	0.014783382	0.242549896	0.013429165	36.56872559	24.8	6456432.5	0.332924366	553.1998291	34.45096207	3.037670374
948	1	255	1348	108.9104126	34.28086399	0.534808636	0.197372437	0.116032124	0.208837032	0.003162384	0.324361324	0.013324261	34.75717163	44.26666667	5785511.5	0.211999416	517.2314453	31.83319664	3.656455517
949	1	256	1349	108.9111555	34.2822943	0.502273083	0.197144032	0.052054882	0.349557877	0.013665676	0.294539452	0.011273384	33.83432007	44.26666667	5546482.5	0.363223553	782.3540039	166.5603027	4.555983543
950	1	257	135	108.9456868	34.30895835	0.448818684	0.079692364	0.168502808	0.326834679	0.014361382	0.333145618	0.036612034	35.03060913	17.14285714	2457110.5	0.341196061	530.0330811	17.31651688	0.861302912
951	1	258	1350	108.9120921	34.2809675	0.555767059	0.407250404	0.071124077	0.133461475	0.016562939	0.151194572	0.006582737	34.88021851	34	5269453	0.150024414	596.9934082	422.2814331	2.388726473
952	1	259	1351	108.9120755	34.28235633	0.543819427	0.270744324	0.027729988	0.305597782	0.04877615	0.261275768	0.011962891	34.81869507	29.03225806	5256796.5	0.354373932	835.1515503	414.2718811	4.906108379
953	1	260	1352	108.9149238	34.28236793	0.60014677	0.329040527	0.027094841	0.167477131	0.014049053	0.268681049	0.002808094	34.28890991	50.72727273	4815792.5	0.181526184	428.9247131	447.1477356	8.511152267
954	1	261	1353	108.9176842	34.28124842	0.676629066	0.00108242	0.063109875	0.200066566	0.011811256	0.667228222	0.00886631	37.15319824	17.2173913	6290603.5	0.211877822	595.6380615	403.5762634	1.324412346
955	1	262	1354	108.9177195	34.28213239	0.578831196	0.086954594	0.008914471	0.324035168	0.010591984	0.484724998	0.007151604	36.79431152	46.125	6022126.5	0.334627152	638.7714233	369.1438293	2.468556881
956	1	263	1355	108.9197663	34.28182785	0.571516514	0.222423553	0.006857872	0.342922688	0.019841671	0.342873573	0.006228447	34.00863647	31.84615385	6548374	0.362764359	595.0487061	500.8007202	4.726860046
957	1	264	1356	108.9229082	34.28182721	0.588681221	0.407352448	0.010664463	0.331073284	0.026547432	0.174728394	0.006842613	33.79672241	43.26315789	5024849	0.357620716	582.6538696	252.3567963	2.526567459
958	1	265	1357	108.9269573	34.2818261	0.579003811	0.291343689	0.012244225	0.332435131	0.012960434	0.276884079	0.010776043	35.25619507	35.41463415	5781478.5	0.345395565	627.9483032	233.6821747	1.912802577
959	1	266	1358	108.9247226	34.28182742	0.512367249	0.191507339	0.05818367	0.329970837	0.030148983	0.31571579	0.006200314	33.8855896	43.26315789	5414219	0.36011982	532.4813843	259.4336853	3.066037655
960	1	267	1359	108.9285519	34.28124363	0.401391983	0.079038143	0.135674477	0.32729435	0.006868839	0.297498703	0.02734375	33.68051147	33.18367347	5169544.5	0.334163189	826.3855591	209.9237366	3.941567421
961	1	268	136	108.9505532	34.31001747	0.509421349	0.181334972	0.059951782	0.285723209	0.008926868	0.28965044	0.059100151	31.29470825	18.6	2522101.25	0.294650077	715.7640381	27.0506382	1.033090472
962	1	269	1360	108.9285481	34.28181416	0.401164532	0.123112679	0.162278175	0.360736847	0.006083965	0.272793293	0.007108212	35.17074585	33.18367347	5588018	0.366820812	818.9352417	196.0757751	4.28031683
963	1	270	1361	108.9299924	34.28182282	0.554802895	0.316320419	0.011566639	0.315011978	0.013448715	0.2326231	0.006084442	32.80889893	45.39130435	5305792.5	0.328460693	903.3606567	237.0227051	1.232130051
964	1	271	1362	108.9322635	34.28182456	0.577856064	0.244355679	0.016227245	0.330358982	0.033007622	0.328640461	0.004863262	34.03256226	39.42857143	5639080	0.363366604	759.8912964	255.1394501	2.468998909
965	1	272	1365	108.9310973	34.28136268	0.618659019	0.139992714	0.036602497	0.293919563	0.004780769	0.473674774	0.005032539	33.88217163	34.32	4878059.5	0.298700332	887.7405396	247.8748169	3.376406431
966	1	273	1366	108.9332139	34.28040679	0.81445837	0.087500095	0.010326862	0.138431072	0.014395237	0.723223686	0.003734589	36.73962402	39.42857143	4698981.5	0.152826309	795.092041	313.5961609	1.19658637
967	1	274	1367	108.9361367	34.28178452	0.57017231	0.297267914	0.017721653	0.290153503	0.053534031	0.264959812	0.008357048	33.27719116	56.05263158	5600533	0.343687534	508.5803528	290.6075745	2.194730043
968	1	275	1368	108.9337318	34.28182756	0.627990246	0.293304443	0.008481026	0.218891144	0.02034235	0.320126057	0.014562607	35.05795288	39.42857143	5703143	0.239233494	621.9968262	212.9865417	4.304483414
969	1	276	1369	108.9382863	34.28176357	0.519517899	0.201118946	0.03145647	0.307162762	0.035443783	0.298892021	0.019506931	32.2756958	56.05263158	5804848.5	0.342606545	597.9421387	257.4685974	5.89343977
970	1	277	137	108.9490477	34.30954004	0.513813972	0.109622002	0.027558804	0.372816563	0.0097332	0.400582314	0.003974438	32.69268799	15.77777778	2904882.5	0.382549763	631.274231	26.0248909	0.731308997
971	1	278	1370	108.9387046	34.28008111	0.508466721	0.061710358	0.054952621	0.328170776	0.000893593	0.437168598	0.028938293	31.3767395	33.66666667	4898144	0.329064369	763.0117188	371.4051208	2.031014919
972	1	279	1371	108.9411289	34.28177612	0.617125988	0.30918932	0.009816647	0.308995247	0.02333498	0.272460938	0.03567791	34.06332397	59.81818182	5212641.5	0.332330227	599.0227661	277.0901794	2.701874495
973	1	280	1372	108.9391564	34.28177291	0.522239208	0.157287121	0.064880848	0.302268982	0.018008232	0.344316006	0.034934998	31.63650513	62.51612903	5839501	0.320277214	579.5415649	310.4739685	4.754288197
974	1	281	1373	108.9396821	34.28062849	0.452952862	0.08566618	0.093018055	0.257223129	0.018446922	0.387607574	0.008895874	31.96121216	33.66666667	5391741.5	0.275670051	754.1815796	314.3078918	2.522467852
975	1	282	1374	108.9442467	34.28175928	0.509337902	0.258358002	0.038506508	0.263736248	0.027894497	0.217758656	0.033244133	34.69223022	59.1	5225745.5	0.291630745	670.5441895	290.2151489	3.132415056
976	1	283	1375	108.9425623	34.28061565	0.534406185	0.1334548	0.044354916	0.314227104	0.020280361	0.319820404	0.081613541	34.36752319	59.81818182	4628617.5	0.334507465	851.5140381	273.684082	8.949900627
977	1	284	1376	108.947058	34.28172238	0.521618366	0.226503849	0.032371044	0.358566284	0.015774727	0.285834312	0.009426117	37.18395996	50.23728814	7561348.5	0.374341011	628.060791	250.3309784	10.33870029
978	1	285	1377	108.9488943	34.28172276	0.523960114	0.218521118	0.033710003	0.368926048	0.029504776	0.2939291	0.011525154	36.35681152	50.88	8397909	0.398430824	657.5861206	197.4596405	1.960870028
979	1	286	1378	108.9533786	34.28178375	0.535916328	0.207631588	0.036231995	0.377209663	0.04068327	0.310976982	0.018063545	36.82165527	9.375	6128647.5	0.417892933	751.0504761	127.9413986	2.102110863
980	1	287	1379	108.9513248	34.2822149	0.501375198	0.015055656	0.101402283	0.309548855	0.043744564	0.426017761	0.060301781	37.25576782	28.16	7757253.5	0.353293419	744.5105591	181.7126923	1.413073421
981	1	288	138	108.9520298	34.30838614	0.533505917	0.330455303	0.021826744	0.287843227	0.018967152	0.170183659	0.037940025	33.0960083	12	2460183.75	0.306810379	497.8825378	15.05545139	0.819850266
982	1	289	1381	108.9504495	34.28175537	0.53482151	0.299818993	0.044696331	0.26133585	0.054784298	0.222527504	0.012591839	36.91394043	28.16	8391145	0.316120148	698.5426636	182.7606049	2.016132355
983	1	290	1382	108.9495826	34.28012859	0.455053329	0.304319859	0.091110229	0.262603283	0.008046627	0.127542973	0.023431778	39.46035767	24	7274495.5	0.27064991	592.2442627	247.9216614	1.684274554
984	1	291	1385	108.9575036	34.28197704	0.46837759	0.270526409	0.064694881	0.376704216	0.02053833	0.142307758	0.056789875	36.45593262	13.66666667	4524030.5	0.397242546	554.5820923	89.23709869	5.277068138
985	1	292	1387	108.9609549	34.28159577	0.468034267	0.270881653	0.074085712	0.321473598	0.037712574	0.195298195	0.002140045	36.53796387	17.45454545	5853249.5	0.359186172	784.7005615	93.14555359	1.941860437
986	1	293	1388	108.9609232	34.28220946	0.492230892	0.336437702	0.040052414	0.361236095	0.034606934	0.119115829	0.037343502	36.28845215	17.45454545	5489049.5	0.395843029	811.3149414	90.90116119	1.892806053
987	1	294	139	108.9558089	34.30934644	0.52391243	0.277750492	0.068587303	0.24357605	0.011469841	0.239324093	0.012072086	34.04281616	11.36842105	2190735	0.255045891	765.1315918	19.11921501	5.246622086
988	1	295	1390	108.9632422	34.28249886	0.534374714	0.283620834	0.047567368	0.361723423	0.023271084	0.235111237	0.015785694	36.14486694	11.88461538	5937080	0.384994507	1047.577271	91.09481049	1.504522443
989	1	296	1392	108.9649695	34.28136628	0.693491936	0.101461887	0.046649933	0.232244492	0.008893013	0.585764408	0.00626564	38.6366272	17.70491803	5551982.5	0.241137505	1000.385559	122.0543823	7.096113205
990	1	297	1395	108.9644275	34.28226204	0.438333988	0.284115314	0.126129627	0.372878075	0.03393507	0.120429993	0.037566662	36.74304199	17.70491803	5621843.5	0.406813145	1035.805298	92.53285217	1.78322649
991	1	328	1433	108.9422872	34.27880866	0.289815426	0.169638157	0.272708893	0.355470181	0.01106739	0.106261253	0.036925316	36.69177246	40.58823529	4019772.5	0.366537571	1118.696045	245.2402954	3.419215441
992	1	329	1434	108.9432887	34.27838436	0.341788292	0.192338467	0.250606537	0.277590752	0.007287502	0.128727436	0.032764912	35.05111694	31.89473684	3623454.75	0.284878254	1181.638184	261.4173279	1.693021178
993	1	330	1435	108.9465949	34.27849571	0.371290207	0.17331171	0.232311726	0.321552753	0.019498348	0.154299259	0.04635334	34.99301147	36	4498932	0.341051101	539.1174927	315.6731567	8.245609283
994	1	331	1436	108.9427703	34.27847865	0.231420994	0.083405018	0.329795837	0.373086929	0.010204315	0.151674271	0.016349316	35.68685913	40.58823529	3780428.75	0.383291244	1170.445801	253.8135986	2.354586601
995	1	332	1437	108.9431413	34.27891049	0.274938583	0.088142395	0.340423107	0.292820454	0.050663948	0.174222946	0.036101341	36.02523804	40.58823529	3758755.75	0.343484402	1133.263184	231.671051	4.016213417
996	1	333	1438	108.9425464	34.27882045	0.390982628	0.091528893	0.155318737	0.312996387	0.021335125	0.282914162	0.024439812	36.40124512	40.58823529	3923117.75	0.334331512	1118.248901	234.8059235	3.792618036
997	1	334	1439	108.9425582	34.27913868	0.649103165	0.088718414	0.035434723	0.236240387	0.016918659	0.468850613	0.099605083	36.19271851	40.58823529	4021398	0.253159046	1114.810547	218.0720673	6.732499123
998	1	335	1440	108.9443134	34.27945445	0.572741508	0.34145546	0.052928448	0.187756062	0.012924671	0.21322298	0.020153999	34.88021851	52.62857143	3949329	0.200680733	964.5645752	330.8223267	2.912046909
999	1	336	1441	108.952046	34.27846814	0.465940952	0.245792389	0.10354948	0.34218359	0.019527435	0.191952705	0.033201218	35.70394897	22.41176471	5562663.5	0.361711025	886.1829834	286.3670349	5.093132496
1000	1	337	1442	108.9599028	34.27821935	0.454559326	0	0	0.44335413	0.000432491	0.452975273	0.001584053	38.46914673	18	4374424	0.443786621	1188.376099	158.4942932	1.656333327
1001	1	338	1445	108.9588697	34.27827238	0.5049119	7.01E-05	0.060698032	0.355751038	0.001069069	0.501255035	0.003625393	38.65713501	18	3825087.5	0.356820107	1144.77063	149.0753632	2.128026724
1002	1	339	1446	108.9702202	34.27893071	0.332791805	0.097424984	0.247776031	0.348921299	0.005105972	0.204266071	0.05381012	38.59561157	53.6	2627119.75	0.354027271	561.2679443	260.078064	8.567135811
1003	1	340	1447	108.9676621	34.27753464	0.206802845	0.067759514	0.31357193	0.377452374	0.008232117	0.160078526	0.010840416	35.34506226	20.76923077	4291445.5	0.385684491	849.4558716	269.3771362	2.086881638
1004	1	341	1448	108.9649363	34.27874216	0.267130375	0.043544292	0.245484352	0.389875889	0.027770042	0.206777096	0.017181873	35.17758179	38.25	4444112.5	0.417645931	807.369751	109.4368973	2.694473267
1005	1	342	1449	108.9676569	34.27975148	0.26210022	0.095808506	0.291591644	0.340797901	0.017120838	0.122995853	0.043296814	36.73620605	29.5	3231437.75	0.357918739	678.4752197	193.4662628	1.994282603
1006	1	343	1450	108.9746436	34.27897869	0.456045151	0.153850079	0.11425972	0.305678368	0.015198231	0.295612812	0.00788641	36.64050293	18.96	2760491.75	0.320876599	596.328186	224.4105377	1.893820643
1007	1	344	1452	108.9780942	34.27897354	0.544472694	0.210165024	0.038095474	0.292093277	0.02204895	0.326333523	0.023347855	38.4178772	31.57894737	2874580.25	0.314142227	617.0152588	164.972168	1.781879306
1008	1	345	1454	108.9796783	34.2765478	0.613441467	0.103276253	0.023698807	0.240060329	0.017415047	0.461526394	0.061731339	35.88168335	11.80645161	3051130.75	0.257475376	498.5507813	972.085083	1.219430566
1009	1	346	1455	108.9816765	34.27892721	0.546532154	0.401029587	0.013745785	0.286792278	0.055229664	0.183985233	0.01749897	34.8699646	13.77777778	2875836.25	0.342021942	466.4893799	136.6541443	1.390244246
1010	1	347	1456	108.9846952	34.27892784	0.526304245	0.29224062	0.04717207	0.268166542	0.032010078	0.246902466	0.031924725	35.42709351	11.63636364	3251466.25	0.30017662	522.8342285	133.8266602	1.058610201
1011	1	348	1457	108.9857316	34.27802726	0.577096939	0.18756485	0.062449932	0.191113472	0.068873882	0.377390862	0.018362522	36.72937012	11.63636364	3969679.5	0.259987354	490.1744995	138.6652374	0.521646738
1012	1	349	1458	108.9882527	34.27893873	0.605186939	0.283248425	0.054281235	0.176981449	0.022332668	0.333758831	0.052667141	35.93637085	24.46153846	2982519.75	0.199314117	424.4150391	134.2648621	0.748566329
1013	1	350	1459	108.9907402	34.27755608	0.609128475	0.171758652	0.144364834	0.171953201	0.003668308	0.406238079	0.0313797	32.91143799	40.22727273	3632674	0.175621509	477.3340454	153.2228699	1.504655361
1014	1	351	1462	108.89451	34.27633297	0.747036457	0.569404125	0.021276474	0.196209431	0.029923916	0.121293545	0.056358814	38.6468811	17.02702703	5271056	0.226133347	655.760376	26.63042831	2.156813622
1015	1	352	1464	108.896013	34.27631815	0.497348309	0.154174805	0.128534794	0.33774662	0.017828465	0.229432106	0.113741398	37.42324829	13.88235294	5881144	0.355575085	881.6234131	30.78110504	1.347540379
1016	1	353	1465	108.8964394	34.27383542	0.344395638	0.146097183	0.277591705	0.356545448	0.008702755	0.106735706	0.095945358	36.71911621	16.23529412	3902133.75	0.365248203	797.3942871	28.21612358	2.673454523
1017	1	354	1466	108.896404	34.27659284	0.375458717	0.007931709	0.290625095	0.319314003	0.01034832	0.292711258	0.077980995	36.80456543	13.88235294	5966736	0.329662323	869.1031494	31.32660866	1.588712811
1018	1	355	1467	108.8964511	34.27728823	0.450273514	0.03079319	0.201272011	0.308925629	0.03071785	0.374084949	0.048047543	36.39440918	13.88235294	5754084.5	0.339643479	782.9851685	32.01266861	1.333816648
1019	1	356	1468	108.8972971	34.27683341	0.465156555	0.284193039	0.130551338	0.301215172	0.04280901	0.188959122	0.017833233	37.64541626	13.88235294	6020061	0.344024182	884.635376	31.8032341	1.260510564
1020	1	357	1469	108.897394	34.27737778	0.553997517	0.385053158	0.066717625	0.303459167	0.002410889	0.170413971	0.001519203	37.83682251	13.88235294	5854665	0.305870056	774.6663818	33.75444794	1.009670138
1021	1	358	1470	108.8989018	34.27670098	0.481272697	0.171912193	0.060014248	0.297397614	0.015143871	0.311698437	0.00249815	37.7171936	15.24324324	5807323	0.312541485	791.8305664	23.74739838	1.667424679
1022	1	359	1472	108.9014207	34.27652274	0.515468597	0.210655212	0.03641367	0.382052898	0.029045105	0.29689312	0.008660793	33.68734741	17.45454545	3883447.5	0.411098003	662.8486328	30.78994942	7.071787834
1023	1	360	1474	108.9036837	34.27635065	0.502640247	0.255355835	0.057531834	0.343680859	0.034296513	0.233664513	0.01455164	33.35922241	18.92307692	3007569	0.377977372	590.4425659	28.76401711	1.01121223
1024	1	361	1475	108.9065153	34.27613998	0.466933727	0.223543644	0.107233524	0.27914381	0.049843788	0.215182304	0.028258801	38.6913147	22.83333333	3931817.75	0.328987598	490.7937012	34.4781723	1.274461985
1025	1	362	1477	108.9161152	34.27639547	0.486326694	0.228618145	0.096664429	0.232501984	0.002258301	0.270194054	0.00330925	35.21517944	16.8	4288824	0.234760285	693.8392334	675.5280762	1.783286452
1026	1	363	1478	108.9177195	34.27673428	0.460424423	0.503757954	0.145865917	0.257065773	0.010169506	0.038491249	0.004986763	32.74053955	31.82608696	3204288.25	0.267235279	760.4967041	457.8720093	3.447256565
1027	1	364	1479	108.9184949	34.27730891	0.435153008	0.406710148	0.19068861	0.291881561	0.011719227	0.056179523	0.008989334	32.53546143	13.42857143	3342311.25	0.303600788	762.65448	451.9821777	4.524634361
1028	1	365	1480	108.9176814	34.2775584	0.520646572	0.384780884	0.108941555	0.300760746	0.017701626	0.144035339	0.00595808	32.50469971	31.82608696	3707528	0.318462372	789.8744507	453.7288818	2.460049152
1029	1	366	1481	108.917696	34.27832543	0.289215565	0.135848522	0.246844769	0.362629414	0.013802528	0.179144382	0.02285862	34.66830444	31.82608696	4364136	0.376431942	762.6100464	413.9666748	1.227652431
1030	1	367	1482	108.9183087	34.27827828	0.268400192	0.142695427	0.274501801	0.36399889	0.034687996	0.147064209	0.017194748	34.77084351	31.82608696	4228077.5	0.398686886	740.8776855	470.2555237	2.050077915
1031	1	368	1483	108.9178265	34.27585457	0.344228745	0.150763988	0.199151516	0.303240299	0.019286633	0.173112869	0.030288696	33.0960083	57.91304348	2807540	0.322526932	773.527832	491.116394	3.351485014
1032	1	369	1484	108.9169156	34.27756007	0.367343426	0.150244713	0.175189018	0.38659811	0.044718742	0.217890739	0.024551392	34.87680054	31.82608696	4022215.5	0.431316852	826.4571533	472.1506348	2.062692642
1033	1	370	1486	108.9256375	34.2772614	0.607645988	0.238460064	0.050433159	0.268788815	0.037410736	0.368514061	0.026691914	37.31045532	25	4379491	0.306199551	925.8466797	301.6475525	2.229824066
1034	1	371	1489	108.9215137	34.27648677	0.761387348	0.059487343	0.014441013	0.169514179	0.03879118	0.691713333	0.010189056	35.18783569	21.09090909	4435052.5	0.208305359	1026.48645	945.5602417	1.891183257
1035	1	372	149	108.9622076	34.30853939	0.532896519	0.268228054	0.090919971	0.280842304	0.064860821	0.260088444	0.028024673	33.54037476	16.875	1764611.875	0.345703125	797.1713257	17.98348045	0.854556024
1036	1	373	1490	108.9220642	34.2759936	0.65908289	0.12233305	0.036670208	0.246762753	0.008591175	0.523273468	0.016144753	34.31625366	36.15384615	4888278.5	0.255353928	1121.971802	677.1994019	8.356970787
1037	1	374	1491	108.9222242	34.27699705	0.5022192	0.239856243	0.086050987	0.352041245	0.009123802	0.287797451	0.014084339	35.76889038	21.09090909	4511248	0.361165047	1079.519775	485.3841553	1.556474209
1038	1	375	1493	108.9283478	34.27616854	0.546751022	0.32283926	0.116257191	0.2741642	0.034461021	0.222550869	0.004425526	37.23867798	31.77777778	6148586.5	0.308625221	1033.223389	280.2586975	2.508140802
1039	1	376	1494	108.9301095	34.27715727	0.524644375	0.191538334	0.097253323	0.320252895	0.038894176	0.322208881	0.011888981	36.83532715	24.9	4773468	0.359147071	1081.968872	328.6988831	1.541095614
1040	1	377	1495	108.9283007	34.2772293	0.626360893	0.001297951	0.084546566	0.244004726	0.043382645	0.618245125	0.006817818	36.28161621	31.77777778	4769199.5	0.287387371	971.9611206	243.2399902	1.915953159
1041	1	378	1496	108.9327846	34.27599004	0.719922543	0.000305176	0.014453888	0.234480381	0.011535645	0.710547447	0.00906992	37.84024048	45.33333333	7671619.5	0.246016026	1256.145508	356.7397156	4.38946104
1042	1	379	1497	108.932007	34.2760696	0.599972248	0.04500246	0.040365219	0.256820679	0.009802818	0.514463902	0.0405159	37.27285767	45.33333333	7247934.5	0.266623497	1077.154419	362.488678	2.826869965
1043	1	380	15	108.9365008	34.31068472	0.503871441	0.233046055	0.114046097	0.197167873	0.005096912	0.234604836	0.038755417	33.0960083	65.28	2329876.75	0.202264785	834.357605	189.0624084	1.610018611
1044	1	381	150	108.9657101	34.31073031	0.413303375	0.286729336	0.200018406	0.286599636	0.014638901	0.161586285	0.03636694	33.23275757		631644.5625	0.301238537	988.1594849	29.49727249	0.536055744
1045	1	382	1500	108.9320595	34.27704072	0.60337162	0.120257854	0.068650246	0.25867939	0.036633492	0.468614101	0.015841007	35.87484741	45.33333333	5377780	0.295312882	999.3794556	310.6056213	3.2810812
1046	1	383	1501	108.9335788	34.27720733	0.68520546	0.182449818	0.037385941	0.132313728	0.034168243	0.500530243	0.004609108	36.42175293	45.33333333	5653218	0.166481971	1136.134766	307.7695923	1.406661153
1047	1	384	1502	108.9305763	34.27622771	0.74127388	0.05211544	0.026484013	0.15042305	0.042506695	0.677802086	0.01752615	37.17028809	48.38709677	6450425.5	0.192929745	1127.653809	356.7840576	4.385763645
1048	1	385	1503	108.9344084	34.27619889	0.588830948	0.105633259	0.016244411	0.250143051	0.072802067	0.460163116	0.027806759	35.92611694	55.5	7430807.5	0.322945118	1228.585449	218.1511993	5.75828743
1049	1	386	1504	108.9367602	34.27726195	0.552372932	0.11956358	0.079998493	0.25910902	0.079037666	0.419978619	0.017990589	34.60336304	28.66666667	6108162.5	0.338146686	1084.8479	322.9419556	1.815548539
1050	1	387	1505	108.9367531	34.27662888	0.676273346	0.050067902	0.01256752	0.191845417	0.004496098	0.615112305	0.0121665	35.88510132	28.66666667	6848907.5	0.196341515	1161.843262	222.243515	2.411573648
1051	1	388	1506	108.9351449	34.27615911	0.653443813	0.087110519	0.043143272	0.162834167	0.012353897	0.556118488	0.012309551	34.94174194	55.5	7469927.5	0.175188064	1205.909668	199.6516724	6.150451183
1052	1	389	1507	108.9386933	34.27600353	0.736686707	0.201932907	0.02892828	0.123905659	0.038302898	0.515924931	0.020213604	37.20788574	44.70588235	7026029.5	0.162208557	940.1621704	235.4425964	2.275882483
1053	1	390	1508	108.9386698	34.27701715	0.657380581	0.256371975	0.022921562	0.183862686	0.032410145	0.392433643	0.009955883	36.78747559	20.86956522	5924112.5	0.216272831	932.9260254	270.3349915	2.392110109
1054	1	391	1509	108.9402464	34.27732308	0.532037735	0.275703907	0.067034245	0.305197716	0.072200298	0.26351738	0.01333046	35.17758179	20.86956522	5033740.5	0.377398014	1070.252563	315.419281	0.884426951
1055	1	392	151	108.9668216	34.30898186	0.417420864	0.175482273	0.19137001	0.275211334	0.004163265	0.253464699	0.025136471	32.11160278	13.2	647472.875	0.279374599	898.6176758	131.4031525	0.603431463
1056	1	393	1510	108.9422	34.27687805	0.38462162	0.250053406	0.140742302	0.389030457	0.012992382	0.163307667	0.007074356	35.58432007	27.42857143	4472216.5	0.402022839	1252.680664	187.0989532	2.440930605
1057	1	394	1511	108.9419926	34.27758289	0.482441425	0.266151905	0.089707851	0.374820232	0.020952225	0.211929798	0.022535801	36.40808105	27.42857143	4186575.5	0.395772457	1258.490112	274.9756775	1.791557789
1058	1	395	1513	108.9419926	34.27810149	0.45857811	0.319704533	0.131284237	0.346323967	0.0164814	0.153113842	0.01632452	35.90560913	40.58823529	4065917	0.362805367	1147.799316	270.0131226	1.593074083
1059	1	396	1514	108.942598	34.27590335	0.510700703	0.27456522	0.097278595	0.294045925	0.039648056	0.209403515	0.031947136	34.84945679	27.42857143	4907454.5	0.333693981	1105.204956	158.8936157	2.129452229
1060	1	397	1515	108.9427231	34.27651034	0.393579483	0.259973049	0.169680119	0.360277176	0.027686119	0.08723259	0.047328949	35.13656616	27.42857143	4552551	0.387963295	1196.09082	156.2772827	1.994573951
1061	1	398	1516	108.9427114	34.27653391	0.4097929	0.240653038	0.159780502	0.352514744	0.040113449	0.160870552	0.023848057	35.13656616	27.42857143	4539910	0.392628193	1195.987549	155.8434601	2.035153866
1062	1	399	1517	108.9430438	34.27694118	0.403686047	0.26164484	0.162764549	0.34277153	0.024832249	0.158259869	0.018179417	35.80307007	27.42857143	4190567.25	0.367603779	1261.758789	193.0140076	3.164337635
1063	1	400	1518	108.9465022	34.27741089	0.558055878	0.164906979	0.026023865	0.379440784	0.023118496	0.384231567	0.015221119	38.73916626	39.875	4922581.5	0.40255928	684.8464966	335.9234619	2.399739504
1064	1	401	1519	108.9426208	34.27716768	0.428452015	0.206143856	0.14316988	0.316542149	0.02145052	0.244013786	0.020365238	35.91928101	27.42857143	4156600.75	0.337992669	1280.687866	230.3948975	2.579602242
1065	1	402	152	108.9668666	34.31056088	0.420512199	0.124108791	0.18128109	0.3169384	0.003893852	0.281917095	0.050001144	31.92019653		467491.1563	0.320832252	1048.223999	126.4411621	0.479538798
1066	1	403	1521	108.9430884	34.27766539	0.509333611	0.178675652	0.102959633	0.321670532	0.007773876	0.360422611	0.007765293	36.08334351	31.89473684	3775763.75	0.329444408	1258.712769	269.6982422	1.914532423
1067	1	404	1522	108.9429117	34.27804256	0.447798729	0.278453827	0.159261227	0.311012268	0.013175488	0.184619427	0.010750294	35.52963257	31.89473684	3733360.75	0.324187756	1204.67981	266.7433777	1.696914196
1068	1	405	1526	108.949662	34.27618028	0.566800594	0.256080627	0.024793625	0.33980608	0.027338505	0.270703316	0.040016651	37.34121704	37.59183673	6137497	0.367144585	1140.052246	152.7563477	4.03121376
1069	1	406	1527	108.9507118	34.276381	0.547914982	0.16771698	0.017221451	0.292786121	0.010870457	0.327791214	0.052415371	37.84024048	37.59183673	5762563.5	0.303656578	1240.881714	150.197876	2.008604527
1070	1	407	1528	108.9507213	34.27748514	0.442733288	0.099065304	0.083728313	0.331724167	0.00861454	0.340809822	0.00330925	36.3704834	37.59183673	5502432	0.340338707	1216.292358	327.9570313	1.75240922
1071	1	408	1529	108.9496623	34.27693187	0.338917255	0.10017395	0.234866619	0.344855785	0.014559269	0.233444214	0.015640736	36.89001465	37.59183673	5731300	0.359415054	1182.891113	191.2406158	8.637769699
1072	1	409	153	108.967279	34.31061981	0.312950611	0.164410114	0.295408249	0.316889763	0.010615826	0.127013683	0.030184269	31.74588013		421714.0313	0.327505589	1088.251465	127.0965424	0.407252073
1073	1	410	1530	108.9538463	34.27618032	0.672842026	0.119032383	0.027903557	0.207337856	0.0125103	0.552183151	0.001626492	37.60098267	34.95652174	6479375	0.219848156	1513.345459	138.6431274	4.304154873
1074	1	411	1531	108.954895	34.27635712	0.607326984	0.083886147	0.020634651	0.237830639	0.036062241	0.513329983	0.010110855	38.60586548	33.32142857	6857815	0.27389288	1428.985352	160.5714264	2.163540602
1075	1	412	1532	108.951749	34.27616854	0.606326103	0.037431717	0.017015934	0.25890255	0.029978752	0.559162617	0.00973177	37.4335022	37.59183673	5637561.5	0.288881302	1421.554565	138.4317169	2.433174133
1076	1	413	1533	108.9537756	34.27645141	0.554276466	0.171605587	0.026962757	0.280003071	0.011483669	0.368981361	0.013689518	37.72744751	34.95652174	6402820.5	0.29148674	1440.471802	148.755661	4.858525276
1077	1	414	1534	108.9518314	34.27646319	0.497304916	0.106243134	0.084035397	0.346353054	0.003698826	0.381926537	0.009135246	37.2694397	37.59183673	5636643	0.35005188	1418.594604	150.6541443	2.212425947
1078	1	415	1535	108.9528094	34.2765457	0.659469604	0.096614361	0.022855759	0.266145229	0.025999546	0.547109604	0.01574564	37.44717407	22.41176471	5904558.5	0.292144775	1367.254639	140.752243	4.833841801
1079	1	416	1536	108.9517771	34.2769822	0.590221405	0.092485428	0.059383869	0.252858639	0.009672642	0.482758522	0.014977455	36.95153809	37.59183673	5592558	0.262531281	1388.02417	239.5394592	2.656823158
1080	1	417	1537	108.9538423	34.27699391	0.460116386	0.047492027	0.128463745	0.256586552	0.03209734	0.402062416	0.010561943	37.87442017	22.41176471	6184793	0.288683892	1355.856079	232.0705719	3.03621769
1081	1	418	1538	108.9527969	34.27748903	0.587693214	0.172906876	0.030511856	0.319596291	0.009669304	0.397628307	0.017222404	37.01989746	22.41176471	5648909.5	0.329265595	1217.234009	361.8172913	2.752826452
1082	1	496	1635	108.9220286	34.27527173	0.655266762	0.081450939	0.026531696	0.173836708	0.009697437	0.566895962	0.006919861	34.82553101	36.15384615	5215848.5	0.183534145	1049.299683	735.499939	2.823823452
1083	1	497	1636	108.9213605	34.27563816	0.582697392	0.228497505	0.023113728	0.23000145	0.014935017	0.359970093	0.004155159	34.81869507	36.15384615	4497161.5	0.244936467	1033.982422	905.1670532	2.130826235
1084	1	498	1637	108.9256838	34.27522181	0.647289276	0.159641266	0.000734806	0.27440691	0.006762505	0.482717037	0.005103588	36.42858887	43.28571429	6190588	0.281169415	829.0454102	372.2710876	3.242384672
1085	1	499	1638	108.9272302	34.27520345	0.562376976	0.041849613	0.042576313	0.237427235	0.004455566	0.514305115	0.006222248	37.18054199	43.28571429	6751039.5	0.241882801	1024.290161	326.5236511	5.77839613
1086	1	500	1639	108.9261776	34.27417798	0.557786942	0.099378109	0.091771603	0.228420258	0.048240185	0.456076622	0.008106709	37.56338501	43.28571429	6926001.5	0.276660443	905.6345215	379.0226135	2.109761477
1087	1	501	1640	108.9283596	34.27477776	0.49985075	0.223024368	0.116037846	0.302429676	0.00366354	0.313543797	0.008378506	36.48327637	41.73913043	7495739.5	0.306093216	999.9671021	271.7662048	5.967010498
1088	1	502	1641	108.9283361	34.27515492	0.462213993	0.112620354	0.12624836	0.336193562	0.010249138	0.331563473	0.018679619	36.35339355	41.73913043	7224823	0.3464427	1027.033203	266.6741333	2.871589184
1089	1	503	1642	108.9288783	34.27442111	0.801677704	0.122033119	0.010798454	0.147408009	0.011626244	0.617595673	0.062050819	36.47644043	41.73913043	7758165	0.159034253	938.121582	298.4219055	7.870648384
1090	1	504	1644	108.9294133	34.27517202	0.652159214	0.162316322	0.009273052	0.259756565	0.042430878	0.423039436	0.066822052	37.49160767	48.38709677	7389042.5	0.302187443	1095.217407	328.1636658	2.99267292
1091	1	505	1645	108.9311678	34.27520815	0.499516487	0.223157406	0.067399979	0.288523674	0.045103073	0.292562008	0.004114151	35.28353882	48.38709677	7870455	0.333626747	1130.983398	378.5740051	3.04537487
1092	1	506	1646	108.9283265	34.27384969	0.481705189	0.150090694	0.113107681	0.231198788	0.003055573	0.337552071	0.016354561	35.85775757	41.73913043	7712003.5	0.234254361	1023.236877	277.3845825	44.85954666
1093	1	507	1647	108.9292882	34.2736757	0.757229328	0.043063641	0.000231266	0.099737167	0.001621723	0.683341026	0.030824661	36.80114746	41.73913043	7814331	0.10135889	1137.296387	313.5362854	2.673051596
1094	1	508	1648	108.9327995	34.27518425	0.605443001	0.098291397	0.011521816	0.241998196	0.040831089	0.496546268	0.010605335	36.22351074	45.33333333	8658080	0.282829285	1346.329468	342.0010986	7.61784935
1095	1	509	1649	108.9318268	34.27473248	0.621103764	0.076192856	0.002905846	0.253045559	0.054742813	0.539504051	0.005408287	35.45785522	48.38709677	8491393	0.307788372	1248.858276	371.8208008	3.791023731
1096	1	510	165	108.9829371	34.31015819	0.540513992	0.215864182	0.040085316	0.295688629	0.03798151	0.31595993	0.008792877	31.93386841	12	3465752	0.333670139	841.6626587	37.88575363	1.847943544
1097	1	511	1650	108.9317933	34.27361017	0.507893085	0.073372364	0.041184425	0.265199661	0.007269382	0.429905415	0.004615307	36.37390137	43.23809524	8197201.5	0.272469043	1353.348877	363.8736267	3.566911459
1098	1	512	1651	108.9324767	34.27425842	0.562339306	0.100139618	0.041582584	0.263673782	0.005980968	0.458726406	0.003473282	37.73770142	43.23809524	8749969	0.26965475	1249.515015	353.3616638	4.766786098
1099	1	513	1653	108.9337416	34.27361355	0.694055557	0.051799774	0.012785435	0.241656303	0.038866997	0.637093544	0.005162239	37.1361084	43.23809524	8327890	0.2805233	1305.164429	205.3417664	3.746146917
1100	1	514	1654	108.93438	34.2737946	0.549017906	0.077151775	0.043847561	0.250973701	0.016382694	0.468719959	0.003146172	37.47109985	32.44897959	8335601.5	0.267356395	1267.350098	174.8777618	2.931938887
1101	1	515	1655	108.9351938	34.27397629	0.544209003	0.156550884	0.051204205	0.256131649	0.010399342	0.383451939	0.006325722	36.50720215	55.5	8278783.5	0.266530991	1116.770752	182.801712	2.618513823
1102	1	516	1656	108.9337875	34.27443889	0.543663979	0.090641975	0.071534634	0.207747459	0.019109249	0.431190491	0.021831512	37.43692017	43.23809524	8807996	0.226856708	1309.025024	231.0886993	2.614615202
1103	1	517	1657	108.9348393	34.27453738	0.512694836	0.120854378	0.080798626	0.23098278	0.002723217	0.382145405	0.009714603	36.62341309	55.5	8573857	0.233705997	1236.009888	181.410965	2.8377707
1104	1	518	1658	108.9340682	34.27514914	0.550672054	0.298497677	0.020170689	0.234415054	0.017372608	0.243121624	0.009460449	35.43051147	55.5	8612709	0.251787662	1394.658447	196.9184723	4.291749477
1105	1	519	1659	108.9346282	34.27516671	0.545257568	0.206050873	0.046666622	0.281196594	0.018805504	0.329170227	0.010752201	35.05795288	55.5	8470528	0.300002098	1318.216309	176.5427856	5.520303726
1106	1	520	1660	108.9349935	34.27517849	0.543163776	0.17850399	0.055821896	0.235095024	0.002908707	0.34666872	0.017991066	34.91439819	55.5	8408298	0.238003731	1268.453979	172.2099915	6.074507713
1107	1	521	1661	108.9360938	34.27514674	0.579088211	0.152998447	0.056542397	0.242331028	0.016087532	0.414781094	0.01130867	36.1824646	55.5	8262648.5	0.25841856	1265.785034	211.1751862	3.533938885
1108	1	522	1663	108.9363748	34.27409558	0.436417103	0.122284412	0.12374115	0.287651062	0.003512383	0.29679203	0.01736927	36.08676147	52.75471698	8144657.5	0.291163445	1176.976318	190.8606567	2.493620872
1109	1	523	1666	108.9354648	34.27336341	0.569276333	0.251218796	0.036204338	0.295522213	0.010237694	0.337456703	0.010959625	35.35873413	32.44897959	7733158.5	0.305759907	1164.111694	154.5919647	3.101557255
1110	1	524	1667	108.9358277	34.27400602	0.570893764	0.304461002	0.054902077	0.168549061	0.052704811	0.282356262	0.009450436	36.43884277	55.5	8176675.5	0.221253872	1194.627319	182.3489532	2.78051734
1111	1	525	1668	108.9383555	34.27513027	0.554460526	0.173717022	0.011033058	0.230527878	0.054309368	0.370317459	0.010426998	36.94812012	44.70588235	7705499.5	0.284837246	965.0848389	265.8704224	2.640880585
1112	1	526	1669	108.9405993	34.2751546	0.596773148	0.135806084	4.91E-05	0.259292603	0.039014816	0.455308437	0.005658627	35.33139038	44.70588235	6096080.5	0.298307419	991.1329346	232.385025	4.738263607
1113	1	527	167	108.9840372	34.30932383	0.513388634	0.299086094	0.064264297	0.250692844	0.019360065	0.191520214	0.024560452	31.89968872	12	3934456.75	0.270052909	811.6259155	36.54008865	0.863642871
1114	1	528	1670	108.9402784	34.27383783	0.669351578	0.23120451	0.000912666	0.216402531	0.024999619	0.435899734	0.002247334	37.09509277	53.55	5928886	0.24140215	1012.528198	240.087738	3.493452311
1115	1	529	1671	108.9381205	34.27442222	0.635366917	0.2502985	0.004200935	0.204613686	0.042369843	0.379056454	0.006011963	36.04574585	52.75471698	7892367.5	0.246983529	994.5421143	257.4646301	3.107342243
1116	1	530	1672	108.9381735	34.27322668	0.55840683	0.156852245	0.062502861	0.271456242	0.006402493	0.399101257	0.008619785	35.68002319	52.75471698	7524679	0.277858735	1054.486816	250.9672241	6.022593975
1117	1	531	1673	108.9424875	34.27351663	0.542534351	0.242665768	0.097123623	0.294087887	0.015372753	0.287166119	0.04143095	35.46127319	64	4286305.5	0.30946064	998.6549072	187.0391541	4.021891117
1118	1	532	1674	108.94248	34.27449415	0.479406834	0.150167942	0.115477085	0.34724474	0.015821934	0.312536716	0.023142815	35.32797241	64	4785788	0.363066674	996.8795166	185.1424713	20.75024414
1119	1	533	1675	108.9425228	34.27522564	0.392818928	0.09179163	0.157509327	0.358590126	0.003509521	0.282701015	0.018394947	35.01351929	27.42857143	5003897.5	0.362099647	1090.318604	177.0562439	4.022587776
1120	1	534	1676	108.9460842	34.27515532	0.619170189	0.231895447	0.033662319	0.199819088	0.014080524	0.365460873	0.024668217	37.73428345	36.52173913	6261618	0.213899612	690.1408081	187.6728821	2.860985994
1121	1	595	1742	108.9104376	34.27143063	0.573402882	0.500029087	0.002193451	0.334443092	0.030938148	0.067486286	0.016366005	30.90847778	64.5	4604387	0.36538124	643.0808105	46.6038475	6.795970917
1122	1	596	1743	108.9067086	34.27140685	0.559968948	0.43409729	0.030578136	0.326784611	0.054496765	0.105574608	0.02233839	32.05349731	41.68421053	3910326.5	0.381281376	907.4594727	41.66061401	1.499954581
1123	1	597	1744	108.9129827	34.2711358	0.477763176	0.265512943	0.10118103	0.267550945	0.009733677	0.172808647	0.040230274	30.51541138	46	3703666.25	0.277284622	743.4104614	805.7802734	2.763040066
1124	1	598	1745	108.912971	34.27143046	0.547666073	0.33751297	0.043205261	0.307730675	0.031900883	0.167957783	0.042340755	31.65701294	41.53846154	3763305.5	0.339631558	692.2803345	809.9696045	3.424102783
1125	1	599	1746	108.9144779	34.27145949	0.552820683	0.331519127	0.036198616	0.335261822	0.03041172	0.146993637	0.074457645	32.83282471	43.04347826	3901570	0.365673542	758.8196411	791.7880249	2.459529638
1126	1	600	1747	108.9165897	34.27147403	0.479177952	0.289565086	0.097287178	0.339240074	0.022983551	0.184227943	0.016339779	34.06332397	106	2644728.5	0.362223625	805.3012085	616.0307617	6.015440941
1127	1	601	1748	108.9172011	34.27118295	0.299433708	0.130414963	0.221138477	0.321027279	0.006885052	0.201093674	0.006616116	34.10775757	86.66666667	2375601	0.327912331	812.1459351	621.9105835	6.004293442
1128	1	602	1749	108.9174903	34.27160485	0.350030899	0.095857143	0.131997108	0.318499565	0.008261681	0.254437923	0.016705513	34.87338257	106	2164715.75	0.326761246	798.9016113	550.6248779	6.905814648
1129	1	603	175	108.9340037	34.30719026	0.501471519	0.221793652	0.079164028	0.251730919	0.067602158	0.259426594	0.023486137	31.93728638	33.17647059	2715036.75	0.319333077	808.6429443	164.7279358	2.647204399
1130	1	604	1750	108.9178082	34.27119478	0.440654278	0.011768341	0.032666206	0.211921215	0.000164509	0.428678036	0.000899315	34.79818726	86.66666667	2255551	0.212085724	859.5883789	626.2127686	4.132331848
1131	1	605	1751	108.9178138	34.27178404	0.245891094	0.139605522	0.316522598	0.351380348	0.007605076	0.128455639	0.014430046	34.45980835	106	2068754	0.358985424	843.5049438	600.6119995	6.638848782
1132	1	606	1752	108.9183109	34.27152693	0.346252918	0.166349411	0.265114307	0.327684402	0.020805836	0.19254446	0.014527798	33.97787476	14.35714286	2231923.5	0.348490238	921.4127197	673.7518311	3.497372627
1133	1	607	1754	108.9208284	34.27195255	0.631958008	0.184096336	0.041871548	0.243104935	0.068325996	0.444591522	0.008605003	35.78256226	35.375	4739178.5	0.311430931	1044.002075	835.5386963	1.614137769
1134	1	608	1756	108.9228962	34.2719498	0.561669827	0.11190033	0.085983276	0.26667881	0.036864758	0.447406292	0.019079685	35.56381226	47.77358491	6962657	0.303543568	1211.407227	560.9815063	3.280403137
1135	1	609	1757	108.9244738	34.27200701	0.492197514	0.142123699	0.108625412	0.282837391	0.019313335	0.343365669	0.010373592	36.39782715	47.77358491	6967659	0.302150726	1097.29126	299.3269348	9.930452347
1136	1	610	1761	108.9259469	34.27221469	0.548652649	0.082053185	0.126728058	0.193631172	0.013431549	0.425114155	0.041567802	36.16879272	39.42857143	6707930	0.207062721	1055.221313	287.8782349	3.163099527
1137	1	611	1762	108.9280886	34.27128902	0.290978432	0.072179794	0.251306534	0.377411366	0.008016586	0.206572056	0.012416363	35.62191772	31.9	7090181.5	0.385427952	1063.562744	214.8521576	3.17892909
1138	1	612	1763	108.92945	34.27127858	0.420152187	0.218916416	0.148154259	0.301380634	0.007809639	0.160126686	0.042111874	36.13461304	31.9	7491457.5	0.309190273	1116.256958	231.1633301	1.761277914
1139	1	613	1767	108.9310604	34.27289026	0.553855419	0.133425713	0.045446873	0.281457901	0.016679764	0.429527283	0.004624844	34.25473022	47.78181818	7698795	0.298137665	1237.456299	324.1078796	3.8679986
1140	1	614	1768	108.9282793	34.27234105	0.518881798	0.18953228	0.091365814	0.324786663	0.016499996	0.349878788	0.006364346	35.84066772	31.9	7371180.5	0.341286659	1121.530884	241.2289276	37.25101471
1141	1	615	1769	108.9297653	34.27296156	0.697195053	0.232497215	0.000584602	0.247442722	0.032208443	0.458759308	0.00593853	37.56680298	47.78181818	7679034	0.279651165	1204.158691	321.4094849	2.22294426
1142	1	616	177	108.9356215	34.30719153	0.547458172	0.333792686	0.052959919	0.225279808	0.05538702	0.141296387	0.074870586	33.37973022	44.78571429	3325982.25	0.280666828	944.6151123	252.2683716	15.34855556
1143	1	617	1770	108.9287213	34.27307001	0.687302589	0.164096832	0.00977087	0.204596519	0.01886034	0.504362583	0.018843174	35.87826538	41.73913043	7654646	0.223456859	1102.880981	270.3295593	7.661834717
1144	1	618	1771	108.9326486	34.27284481	0.580733299	0.415743828	1.10E-05	0.239620209	0.012423515	0.16239357	0.003121853	34.06674194	43.23809524	7676707	0.252043724	1255.95813	299.8844299	5.157081127
1145	1	619	1772	108.9320791	34.27285665	0.599293232	0.424142361	0.021309853	0.252772331	0.046900749	0.156321526	0.020799637	34.70932007	43.23809524	7698244.5	0.29967308	1241.567383	320.7193604	3.564117908
1146	1	620	1773	108.9323977	34.27202299	0.558215618	0.443604469	0.021111488	0.284129143	0.09316349	0.11002636	0.014387131	34.02572632	39.375	7065370.5	0.377292633	1195.238159	305.1933899	4.747989655
1147	1	621	1774	108.9354346	34.2713724	0.601522446	0.416005135	0.01447773	0.207959175	0.024368286	0.18538332	0.032757282	32.44659424	32.44897959	6345417.5	0.232327461	1023.16095	160.7988434	2.664064646
1148	1	622	1775	108.9328979	34.27086406	0.652895927	0.104335308	0.037826061	0.180369854	0.006559849	0.553450584	0.006287575	33.60531616	39.375	6546573.5	0.186929703	1306.78418	328.7192078	2.740324736
1149	1	623	1776	108.9317112	34.27131346	0.563492298	0.44815588	0.075031757	0.261053085	0.018053532	0.112408161	0.053240776	33.98812866	39.375	6986735	0.279106617	1155.81665	306.4241028	2.185041666
1150	1	624	1777	108.930622	34.27163082	0.553022385	0.250854492	0.089803696	0.235361576	0.048159122	0.332746506	0.014476776	35.7449646	47.78181818	7371314.5	0.283520698	1157.518311	278.1011963	3.442662239
1151	1	625	1778	108.9310344	34.27192548	0.738173008	0.069502354	0.00622654	0.202695847	0.01548481	0.664431095	0.004580498	34.47006226	47.78181818	7344715.5	0.218180657	1187.496216	293.9488831	4.774755001
1152	1	626	1779	108.9339005	34.27281382	0.576524258	0.176873684	0.006736755	0.293289661	0.035625458	0.39103508	0.012257099	35.17758179	32.44897959	7482276.5	0.328915119	1255.679077	197.3123932	1.400122166
1153	1	627	178	108.9365276	34.30550592	0.640295506	0.156386852	0.024208546	0.294924736	0.02697897	0.459226131	0.024712563	31.63308716	36	4566978.5	0.321903706	703.8583374	228.6205444	1.726186156
1154	1	452	1573	108.9588306	34.27739431	0.430437565	0.116299629	0.159927368	0.311459064	0.051719189	0.305226326	0.009365082	37.38223267	12.63157895	4487615	0.363178253	1325.446533	116.9661102	2.974844456
1155	1	453	1575	108.9591288	34.2776238	0.604688644	0.242928982	0.03618288	0.284952164	0.03553915	0.341019154	0.020740509	37.7171936	37.62711864	4368299	0.320491314	1283.116821	132.1920929	2.794498682
1156	1	454	1576	108.9622712	34.27763004	0.476930141	0.065948009	0.128380299	0.346216679	0.017448425	0.397639751	0.013487816	36.30212402	22.83333333	4813318.5	0.363665104	1092.293335	158.3748779	1.425430536
1157	1	455	1577	108.9649413	34.27764429	0.487946033	0.189882755	0.108095646	0.194428444	0.011208534	0.256976604	0.042396069	36.95837402	31.95348837	4600911.5	0.205636978	881.3126831	123.7759857	1.704939127
1158	1	456	1578	108.962283	34.27798362	0.425806046	0.023854256	0.17460537	0.356584072	0.018422604	0.381444931	0.020637989	36.00131226	22.83333333	4563335.5	0.375006676	963.3480225	155.0447235	1.586402655
1159	1	457	1579	108.9615072	34.27579664	0.588612556	0.049367905	0.015629768	0.209078312	0.019528389	0.52837801	0.010872364	36.92419434	46.07142857	7907675.5	0.228606701	1390.849731	175.092865	9.861808777
1160	1	458	158	108.9727096	34.30959475	0.517648697	0.140525341	0.139988899	0.24689436	0.055923939	0.310464382	0.074189663	30.8298645	6.75	621622.8125	0.302818299	727.6903687	151.623703	0.952940404
1161	1	459	1580	108.9622554	34.27695633	0.468762398	0.112343311	0.111019135	0.358612061	0.047314167	0.33230114	0.024117947	36.29870605	22.83333333	5562096	0.405926228	1207.051758	146.6664734	2.120017529
1162	1	460	1581	108.9618927	34.27634605	0.517474651	0.144635677	0.062092304	0.35835743	0.027243614	0.362767696	0.010126114	35.88510132	46.07142857	6770470.5	0.385601044	1313.338379	155.4298401	5.440046787
1163	1	461	1582	108.9623023	34.27574274	0.521334171	0.269740105	0.054563046	0.317091465	0.040893555	0.247498512	0.007749081	37.04382324	46.07142857	7566182.5	0.35798502	1430.443604	178.0612183	4.512423992
1164	1	462	1583	108.9633156	34.27633309	0.60680294	0.209759712	0.025866985	0.29318428	0.039598465	0.389057636	0.01202774	36.21322632	31.95348837	5949218.5	0.332782745	1256.763916	168.4647369	1.5144521
1165	1	463	1584	108.9643568	34.27573266	0.638724327	0.177256584	0.033862114	0.270524025	0.039214611	0.447664261	0.01671505	36.73620605	31.95348837	6153317	0.309738636	1296.028931	181.9355316	8.849134445
1166	1	464	1585	108.9654582	34.27633304	0.509047508	0.214051723	0.09910965	0.278982639	0.076241493	0.301084995	0.016606331	37.42324829	31.95348837	5320976.5	0.355224132	1074.44043	192.8682709	1.92007935
1167	1	465	1586	108.9676423	34.27431634	0.380411625	0.185526371	0.191403866	0.273476124	0.040605545	0.199347973	0.012984753	32.97979736	25.26315789	5191465.5	0.314081669	839.0901489	286.4365845	1.909014821
1168	1	466	1587	108.9682729	34.27625092	0.59271431	0.161686897	0.040633678	0.248042583	0.037024975	0.424674988	0.006352425	34.42562866	32.45901639	5656763.5	0.285067558	781.8538818	308.0395508	2.959989548
1169	1	467	1588	108.966468	34.27571375	0.658525467	0.112309933	0.028850079	0.256607056	0.002226353	0.541330814	0.005303383	34.93832397	23.2	5367697.5	0.258833409	1026.307251	180.8873901	1.200844407
1170	1	468	1589	108.9689045	34.27737461	0.467792034	0.067754745	0.097299576	0.176614761	0.015164375	0.394949436	0.00620842	36.02865601	32.45901639	4752535	0.191779136	732.8530884	315.6756592	5.66203022
1171	1	469	1590	108.9711746	34.27648718	0.533515453	0.22424078	0.130913258	0.260718346	0.046395779	0.269049644	0.040987492	35.46810913	30.82758621	6303280	0.307114125	436.6846924	320.6504211	2.946865559
1172	1	470	1593	108.9912473	34.27620851	0.576888561	0.268387318	0.044185162	0.224389076	0.013779163	0.294392109	0.016412735	32.10818481	40.22727273	3856483.5	0.238168239	418.8007507		1.316192508
1173	1	471	1594	108.9907682	34.27519964	0.530349731	0.027556896	0.18891716	0.226155281	0.010609627	0.459954262	0.042838573	33.18148804	40.22727273	3737430.75	0.236764908	424.5956421	123.3029709	2.137010813
1174	1	472	1596	108.8866442	34.2729491	0.461193085	0.118868351	0.208446503	0.249951839	0.011042118	0.307549	0.03898859	41.52828979	27.27272727	1571417.5	0.260993957	592.008606		2.31090641
1175	1	473	16	108.9399118	34.31139201	0.533624649	0.380665779	0.075588226	0.285916328	0.014523029	0.146177769	0.025932312	31.38015747	102	1723532.75	0.300439357	715.9598389	173.8791046	3.69095993
1176	1	474	160	108.9794625	34.30950492	0.351094723	0.130122662	0.166993141	0.353354454	0.009423256	0.216799736	0.004687786	32.80889893	11.45454545	2589497	0.36277771	1111.976685	41.53617477	0.804046452
1177	1	475	161	108.9805982	34.31013841	0.570389748	0.162761688	0.013356686	0.291666031	0.025046825	0.400026798	0.007601261	30.17703247	11.45454545	3173045.25	0.316712856	999.8189087	32.0450058	0.832621992
1178	1	476	1612	108.9104396	34.27496626	0.58908844	0.228693008	0.00788784	0.317521572	0.020785332	0.353180408	0.007287025	33.70443726	30.70588235	3086958	0.338306904	347.0509033	44.47779083	3.073265553
1179	1	477	1613	108.907918	34.27318654	0.541473389	0.197040558	0.032961845	0.323798656	0.021500587	0.341226101	0.003260136	36.15512085	25.02857143	4662514.5	0.345299243	732.0100708	33.7217598	2.932776928
1180	1	478	1614	108.9129592	34.27321018	0.564109325	0.057247639	0.069734573	0.298947334	0.017782211	0.486383438	0.020482063	34.14193726	41.53846154	4424801	0.316729545	650.4754028	917.6378784	1.721414328
1181	1	651	1802	108.9468472	34.27156011	0.56675005	0.360031605	0.051660061	0.22703743	0.011199474	0.159135342	0.051802635	35.62875366	46.65	6736181	0.238236904	978.1203613	149.6025085	2.802661657
1182	1	652	1803	108.9461756	34.27161904	0.592950821	0.26718092	0.034529209	0.233917236	0.039200783	0.269940853	0.057070732	34.0496521	46.65	6161932	0.273118019	904.3044434	152.5994568	6.189502239
1183	1	653	1804	108.9466284	34.27264185	0.602227688	0.192829132	0.054900169	0.2079072	0.017672539	0.392424107	0.025060654	35.09555054	36.52173913	6382170	0.225579739	787.6925049	159.9480591	2.339657068
1184	1	654	1805	108.9483637	34.27149057	0.54763031	0.323719501	0.056492329	0.291766644	0.039330959	0.189743042	0.044205666	35.66293335	39.46153846	7115686	0.331097603	1153.009521	154.4691315	2.336982727
1185	1	655	1807	108.9514444	34.27310663	0.560413837	0.081850052	0.065322399	0.249315739	0.014230251	0.477140427	0.001423359	35.37582397	17.14285714	4984304.5	0.26354599	1257.932861	151.276123	1.170124412
1186	1	656	1808	108.9496162	34.27107687	0.483866692	0.189641953	0.106146336	0.268279552	0.004974365	0.295758247	0.009411335	34.20346069	45.70212766	6444429	0.273253917	1166.146606	127.736412	1.755976558
1187	1	657	1809	108.9507854	34.27150641	0.573776722	0.426204681	0.030160427	0.291396141	0.01404047	0.113319874	0.050009727	34.58285522	45.70212766	5767443.5	0.305436611	1059.101196	106.9498138	3.719707251
1188	1	658	181	108.9363957	34.30880473	0.455284595	0.095880032	0.105728626	0.372961044	0.027010918	0.334328175	0.025120258	31.51687622	52.15384615	2945423.5	0.399971962	1045.800903	191.8921204	3.125446796
1189	1	659	1810	108.9495809	34.27151296	0.48254776	0.171914101	0.095624447	0.353028774	0.018550396	0.303488731	0.007847786	33.96078491	45.70212766	6625997.5	0.37157917	1083.540039	118.6509857	4.162389755
1190	1	660	1811	108.9501698	34.27307123	0.583315372	0.195907116	0.028430939	0.21918726	0.039195061	0.375564575	0.011891842	35.35873413	17.14285714	6224164.5	0.258382321	1041.714844	148.414566	2.335920811
1191	1	810	1992	108.9559202	34.26888462	0.492860794	0.21949625	0.071532726	0.324415207	0.014555454	0.278708458	0.004502773	35.03060913	40	4143157.25	0.338970661	1436.06543	160.5476532	3.390531778
1192	1	811	1993	108.9555667	34.26917928	0.57312727	0.089850426	0.074550152	0.291315556	0.015257835	0.473300934	0.018848896	35.37924194	40	4128810.25	0.306573391	1461.346802	162.713974	2.734131575
1193	1	812	1994	108.9559084	34.26952108	0.542753696	0.29682827	0.04972887	0.309648514	0.007780552	0.262772083	0.01013279	35.68344116	40	4310534	0.317429066	1517.726929	161.4764862	1.899680257
1194	1	813	1995	108.9559089	34.2702754	0.534413815	0.140213013	0.036829948	0.346352577	0.018685341	0.392153263	0.004365444	35.78256226	23.82352941	4455212	0.365037918	1521.575195	155.1063843	3.940263033
1195	1	814	1996	108.9570985	34.27067614	0.634772778	0.074126244	0.015824318	0.24542284	0.049247742	0.540824413	0.019822121	36.28161621	37.0625	4458332.5	0.294670582	1417.221069	170.3739624	2.424840212
1196	1	815	1997	108.9564862	34.26986747	0.615368366	0.105772972	0.017142773	0.191905499	0.017878532	0.501337528	0.008257866	37.3241272	37.0625	4417982.5	0.209784031	1496.623291	169.7752533	2.277166843
1197	1	816	1998	108.9550912	34.26854032	0.576756001	0.110877037	0.074998856	0.220142365	0.003958702	0.446779251	0.019378185	37.68301392	40	3848085.25	0.224101067	1407.781128	166.3301544	5.119524956
1198	1	817	1999	108.9549649	34.26987036	0.498073578	0.234819412	0.077511787	0.246810913	0.015033722	0.266909599	0.006879807	38.7460022	40	3967630.25	0.261844635	1516.097046	165.2716675	1.409766197
1199	1	818	2	108.9285368	34.31153252	0.564900398	0.302861214	0.053903103	0.268307686	0.025530338	0.257305622	0.010270596	31.14089966	14.1	1729169.375	0.293838024	444.1379395	123.28759	2.013025999
1200	1	819	20	108.9421576	34.31138592	0.618129253	0.437665939	0.076348782	0.213881493	0.015309811	0.171530247	0.020364761	31.57839966	16.61538462	1254739.25	0.229191304	905.7300415	156.9817352	1.342605114
1201	1	820	2000	108.9584535	34.26939143	0.584474564	0.35094738	0.093787193	0.274737358	0.021660805	0.171945095	0.071063042	35.82015991	37.0625	3138104	0.296398163	1362.108154	165.0723114	3.694752932
1202	1	821	2001	108.9584653	34.27006325	0.458156109	0.096227169	0.168169022	0.27839613	0.052794456	0.294445515	0.070015907	35.17416382	37.0625	3407506	0.331190586	1335.977295	159.8192139	3.128524542
1203	1	822	2003	108.958371	34.27048756	0.391670227	0.097313881	0.166559219	0.350307465	0.033287525	0.264233589	0.033276081	35.38607788	37.0625	3665922	0.38359499	1319.129517	154.3603516	2.85272193
1204	1	823	2004	108.9577359	34.26987041	0.542471886	0.172572136	0.022052765	0.269242287	0.046886444	0.313495159	0.056404591	35.91244507	37.0625	3763047	0.316128731	1330.130615	163.2404633	1.908531308
1205	1	824	2005	108.9570289	34.26923994	0.651540279	0.014341354	0.046108723	0.190479755	0.034041405	0.443312645	0.195414543	36.57897949	37.0625	4034900	0.22452116	1405.422485	165.4024963	9.559491158
1206	1	825	2007	108.9613938	34.26992747	0.595509529	0.188733578	0.003549099	0.171656132	0.04142952	0.398088932	0.008719921	35.06137085	58.28571429	4282295.5	0.213085652	1190.219116	162.41539	3.74447155
1207	1	826	2009	108.9633131	34.26998041	0.553421497	0.211811066	0.004693508	0.218905926	0.03920269	0.322460651	0.01914978	37.10192871	58.28571429	4623379.5	0.258108616	1111.619507	183.1164551	4.451199532
1208	1	827	2010	108.9623011	34.26933877	0.545586109	0.190542221	0.036539078	0.256474972	0.016690731	0.350953102	0.004090786	34.68197632	58.28571429	4409987.5	0.273165703	1248.819336	166.6395874	3.741682291
1209	1	828	2011	108.965405	34.26996144	0.635688305	0.321173668	0.073129654	0.203617096	0.028150558	0.306659698	0.008006096	36.13461304	14.8	3339076.75	0.231767654	1213.327759	181.9697571	2.9528265
1210	1	829	2012	108.9665158	34.26940376	0.612442493	0.247738838	0.04565382	0.17458868	0.07950449	0.36007452	0.004849911	33.54037476	14.8	2810893.5	0.25409317	1086.714355	176.9924316	0.622311354
1211	1	830	2013	108.9688532	34.26873873	0.610190868	0.294407845	0.0128088	0.273133278	0.04833889	0.303760529	0.014252663	36.66442871	31.56	5305367.5	0.321472168	767.024292	310.4780884	2.425111294
1212	1	831	2014	108.9675561	34.26747303	0.617315292	0.399549484	0.020710945	0.204474449	0.018854141	0.175004959	0.046524525	31.73562622	21.48387097	4648439	0.22332859	1033.748901	273.1838989	2.24339819
1213	1	832	2015	108.9723686	34.27022254	0.636229992	0.086534977	0.081711292	0.216497421	0.006798744	0.545861244	0.003833771	32.62774658	43.22727273	4666743	0.223296165	1025.171997	282.5079346	1.147276521
1214	1	833	2016	108.9706047	34.27015613	0.643094063	0.049778938	0.047770023	0.192761421	0.006556988	0.588746071	0.00825119	37.18395996	43.22727273	5140723.5	0.199318409	928.6564331	315.1045227	2.419445515
1215	1	834	2017	108.9720511	34.27111223	0.424960136	0.222841263	0.134782314	0.342006207	0.006625175	0.206207752	0.016710758	35.09213257	42.75	4225164.5	0.348631382	858.5298462	302.4851074	1.892112255
1216	1	835	2018	108.9724871	34.27118295	0.412996292	0.284915447	0.13484621	0.35703516	0.012134552	0.125393391	0.019594669	37.30361938	42.75	4046074.5	0.369169712	871.84021	277.1893311	1.800273299
1217	1	836	2019	108.9738863	34.27110616	0.456643105	0.210028172	0.095394611	0.360569954	0.013720036	0.233063698	0.02119875	35.6355896	42.75	3319803.5	0.37428999	839.3574829	247.6658173	3.794188023
1218	1	837	2020	108.9746118	34.26971426	0.438548565	0.080123425	0.125214577	0.322572708	0.009832382	0.37001133	0.012113094	33.76254272	75.5	4063415.25	0.33240509	922.9695435	237.2768707	8.066981316
1219	1	838	2021	108.9761604	34.2709215	0.376665592	0.102797031	0.179653168	0.249453545	0.013232708	0.240092754	0.034450054	33.81039429	75.5	2337891.75	0.262686253	938.4465942	236.8073273	3.145408392
1220	1	839	2022	108.9784405	34.27093197	0.471846104	0.036739349	0.094957352	0.334516048	0.008634567	0.403089046	0.032031059	37.87442017	17.5	1929179	0.343150615	1106.609375	923.7156982	1.165744424
1221	1	840	2023	108.9773406	34.26970601	0.516517639	0.004746437	0.074158192	0.295743465	0.015415192	0.495611668	0.016366005	36.73620605	34.5	3450417.25	0.311158657	1097.899292	220.8386536	1.463423491
1222	1	841	2024	108.9783576	34.27044053	0.439902306	0.046377659	0.124932289	0.330507755	0.008592129	0.387070179	0.006455421	36.52770996	17.5	2369355.25	0.339099884	1093.17395	866.5084229	1.949638724
1223	1	842	2025	108.9794329	34.26954334	0.559566021	0.137449265	0.037172318	0.254685402	0.011786461	0.418560505	0.003574371	39.22109985	34.66666667	3477396.25	0.266471863	1131.092163	758.7247925	2.955927134
1224	1	843	2027	108.9794862	34.27060542	0.374772549	0.032847404	0.185723305	0.297742844	0.012667179	0.338368416	0.003596306	36.34313965	34.66666667	2412136	0.310410023	1154.30188	963.6287842	3.789673328
1225	1	844	2028	108.9796041	34.27092365	0.342869282	0.054843426	0.207910538	0.39309454	0.004152298	0.284414768	0.006682396	36.74987793	34.66666667	2179258.25	0.397246838	1094.767456	991.1950073	2.650844574
1226	1	845	2029	108.9815196	34.27090859	0.519436359	0.248205185	0.073465824	0.3220644	0.012403011	0.267206192	0.011126041	34.76742554	29.14285714	2865021.75	0.334467411	897.3939209	963.5561523	2.16275239
1227	1	846	2033	108.9834184	34.26981466	0.425848484	0.2401824	0.105531693	0.346311569	0.025165081	0.179543018	0.00612402	34.52816772	31.13513514	4579938	0.37147665	712.809021	540.9061279	2.960046768
1228	1	847	2034	108.983399	34.27154182	0.381958961	0.122934341	0.168148994	0.316269875	0.057635307	0.258330822	0.012554169	35.32455444	29.14285714	2603623.5	0.373905182	449.358551	825.3452148	1.152328134
1229	1	848	2035	108.9855176	34.27091576	0.473578453	0.299757004	0.102210522	0.327922344	0.008990765	0.161702633	0.022132397	35.81674194	31.13513514	4066699.75	0.336913109	524.789978	870.7108765	3.194483995
1230	1	849	2036	108.9892303	34.27090779	0.48496151	0.057278633	0.097127914	0.35092783	0.011247158	0.385567665	0.042829514	34.50424194	75.14285714	3397395.75	0.362174988	627.0703735	113.7359695	4.508001328
1231	1	850	2037	108.9873221	34.26971147	0.542163372	0.051239014	0.169359207	0.184368134	0.023937702	0.374491215	0.11669302	35.55355835	60.73469388	4573966	0.208305836	619.5510254	670.8250732	5.042089462
1232	1	851	2038	108.990739	34.26856639	0.434827805	0.11285305	0.159838676	0.327198982	0.025756359	0.306259155	0.017787933	34.33334351	56.21052632	3845474.5	0.352955341	604.199646	76.88547516	3.714393854
1233	1	852	2039	108.9907508	34.26923821	0.443246365	0.183649063	0.160018444	0.277173519	0.029194355	0.240053654	0.022921562	34.45297241	56.21052632	3710224.25	0.306367874	616.6950073	86.02122498	4.466274738
1234	1	853	204	108.959418	34.30637216	0.367969513	0.118525982	0.226959705	0.29225111	0.066759586	0.23601532	0.013501167	36.71569824	14.5	1584465	0.359010696	1295.588501	19.54127502	1.377232671
1235	1	854	2040	108.9912337	34.26930467	0.648468018	0.158619881	0.01311636	0.151613235	0.006924152	0.486088276	0.003760815	34.35726929	56.21052632	3513476.25	0.158537387	554.2492676
1236	1	855	2041	108.9885599	34.26896557	0.578019619	0.088116646	0.081943035	0.101536751	0.00509882	0.479607105	0.010447502	34.05990601	75.14285714	4295715	0.106635571	864.6953735	585.4630127	2.997461081
1237	1	856	2042	108.9907769	34.27009462	0.534617424	0.065749168	0.150733471	0.208478451	0.017862797	0.456665516	0.013373375	33.41732788	52.875	3459135	0.226341248	593.0500488	91.2648468	10.21376991
1238	1	857	2043	108.8882063	34.26843315	0.513429165	0.216405392	0.084205151	0.304143906	0.026935577	0.276879787	0.028474331	36.28845215	29.63265306	5237576	0.331079483	735.3639526	51.32056046	4.901080132
1239	1	858	2044	108.8854269	34.26717423	0.460109234	0.273285866	0.117643356	0.25570631	0.008067131	0.203872681	0.010825634	34.53500366	39.84	3938792.75	0.263773441	429.6578674		3.40401721
1240	1	859	2045	108.8900516	34.26618465	0.504544735	0.223943233	0.065575123	0.357030869	0.014521122	0.269489765	0.011162281	34.22738647	62.29411765	4111054.25	0.371551991	973.6854248	31.78589249	1.874580741
1241	1	860	2046	108.8903755	34.26671482	0.537509441	0.132202148	0.071364403	0.283072472	0.019942284	0.380932331	0.024377823	32.95245361	62.29411765	4574371.5	0.303014756	958.3457031	37.31906891	1.382353187
1242	1	861	2047	108.8927247	34.26843424	0.566087246	0.167826176	0.035795689	0.286095142	0.023580551	0.329944611	0.068341255	35.59115601	40.53333333	4794329	0.309675693	796.864624	43.53211975	8.172572136
1243	1	862	2048	108.8900544	34.2675643	0.448392391	0.157004833	0.097903728	0.32282114	0.014380932	0.276735306	0.015985966	32.16290283	62.29411765	5256877.5	0.337202072	853.0494385	34.85968781	4.349262714
1244	1	863	205	108.9597858	34.30709563	0.506048679	0.35602808	0.108243465	0.262657642	0.019196033	0.121903896	0.035204411	35.19467163	14.5	1571896.375	0.281853675	1380.558838	23.39880371	0.664929092
1245	1	864	2051	108.891675	34.26668179	0.572719574	0.16083622	0.03715229	0.265957355	0.00628376	0.404687881	0.007278919	34.53500366	54.70588235	4683369	0.272241115	996.1224365	42.98001862	2.592934608
1246	1	865	2053	108.8953792	34.2675732	0.695307255	0.230822563	0.01558876	0.148066998	0.010015488	0.425175667	0.04092741	37.45059204	32.4	4449466.5	0.158082486	765.1530151	34.53841782	2.817726135
1247	1	866	2054	108.8953613	34.26582368	0.597545147	0.332559586	0.026298523	0.260312557	0.054403782	0.254046917	0.010956287	36.11410522	33.17647059	4702953.5	0.314716339	872.473877	33.25354385	3.002540827
1248	1	867	2055	108.8959248	34.26671546	0.542347431	0.311797619	0.048351288	0.275323868	0.009690285	0.222658634	0.007891178	35.32113647	59.65714286	4697591.5	0.285014153	828.8773193	33.43945694	3.865227938
1249	1	868	2056	108.8964526	34.26583216	0.544101715	0.234677315	0.026507854	0.299303055	0.040740967	0.3010149	0.008625031	35.39974976	59.65714286	4625713	0.340044022	866.6697388	17.35263443	5.295566559
1250	1	869	2057	108.896466	34.26756198	0.546616554	0.217244625	0.018861294	0.330053329	0.058659077	0.313279152	0.016092777	33.96762085	65.33333333	4238632.5	0.388712406	830.6862793	27.44317818	5.507268906
1251	1	870	2058	108.8959351	34.26845173	0.616590023	0.227007866	0.006492615	0.248244286	0.031778812	0.36244297	0.028501034	37.14978027	65.33333333	3763826.75	0.280023098	881.2545776	37.08821106	7.815168381
1252	1	871	2059	108.897824	34.2684363	0.559228897	0.182498932	0.053646088	0.295956135	0.010939598	0.348723412	0.038644791	30.78543091	65.33333333	3681289.25	0.306895733	1002.093994	40.96476364	5.308336735
1253	1	872	2071	108.8994921	34.26830641	0.715144634	0.343935966	0.021165848	0.179945946	0.047010899	0.294671059	0.083991528	30.85379028	54.4	3886935.5	0.226956845	973.5715332	35.0682106	5.104137421
1254	1	873	2072	108.9003135	34.26842509	0.721483707	0.278995514	0.011098385	0.20485878	0.016958237	0.375886917	0.070980072	31.71853638	35.18181818	4197911.5	0.221817017	996.2988892	36.03521729	7.541610718
1255	1	874	2075	108.9008856	34.26668197	0.626975536	0.214321613	0.009365559	0.282990932	0.0128932	0.407535553	0.005213737	35.17416382	55.85714286	4554466	0.295884132	1025.133423	43.23355865	2.125061512
1256	1	875	2077	108.9006459	34.26763528	0.533827782	0.252185822	0.041626453	0.334645748	0.008109093	0.276101589	0.005942345	32.7131958	35.18181818	4340351	0.342754841	904.7874146	40.47075653	1.19820714
1257	1	876	2078	108.9008109	34.26764706	0.553538322	0.316063881	0.034851074	0.336000919	0.017001152	0.22796917	0.012126446	34.03598022	35.18181818	4420774.5	0.353002071	893.3676147	40.19623947	1.444781661
1258	1	877	2079	108.9030396	34.26765874	0.628084183	0.181452274	0.059017181	0.261998653	0.016191483	0.409700394	0.040290356	36.30895996	50.47058824	5054120	0.278190136	516.484436	36.98122787	7.558904171
1259	1	878	208	108.9636924	34.30719753	0.513747692	0.056612015	0.073265076	0.297319412	0.057055473	0.446508408	0.012059689	36.87976074	14.4	931941.375	0.354374885	852.2714844	20.37238693	0.581834733
1260	1	879	2081	108.9008388	34.26804779	0.582137108	0.256340504	0.007033348	0.314767361	0.084969521	0.306389809	0.019565582	33.94711304	35.18181818	4393029.5	0.399736882	918.2826538	38.16492462	2.293981075
1261	1	880	2082	108.9052554	34.26614374	0.496210575	0.347228527	0.027673244	0.302035332	0.012609959	0.129444122	0.019823074	31.93386841	40.09756098	5268861	0.314645291	533.355835	25.80743217	2.10654068
1262	1	881	2083	108.9116451	34.26855508	0.543803215	0.16994381	0.036830425	0.09884119	0.000251293	0.36679697	0.007081509	34.55209351	38.61818182	5905026.5	0.099092483	532.5326538	1071.253784	2.215795755
1263	1	882	2084	108.913486	34.26853049	0.550343513	0.150517941	0.07955265	0.118096828	0.019365788	0.39180088	0.009518147	32.80889893	48.375	5519789	0.137462616	731.699585	1140.044312	6.715378284
1264	1	883	2085	108.9129628	34.26786222	0.508893967	0.034809589	0.10132885	0.286817551	0.01540041	0.466211319	0.011203766	34.99984741	42.73469388	6097103.5	0.302217961	601.3062134	1002.665466	4.42139864
1265	1	884	2086	108.9141894	34.26713327	0.538372993	0.001028538	0.108709812	0.120778084	0.004724979	0.516417503	0.020926952	37.99746704	43.15384615	6828631.5	0.125503063	807.9098511	1089.018799	2.558393002
1266	1	885	2087	108.9130513	34.26612264	0.467126369	0.001925945	0.131222248	0.199523926	0.00795269	0.460185528	0.005318165	35.54330444	42.73469388	7086635	0.207476616	790.2530518	825.5991821	2.070361376
1267	1	886	2089	108.916309	34.26858641	0.507854462	0.065666199	0.060835361	0.283089638	0.01579237	0.411281109	0.035140514	35.77572632	48.375	5158969	0.298882008	749.7722778	870.6430664	4.096687317
1268	1	887	209	108.9659908	34.3073608	0.417871952	0.248879433	0.169724941	0.347661972	0.011814594	0.180712223	0.016637325	35.39974976	6	621420.5625	0.359476566	695.9787598	26.7827301	0.737048328
1269	1	888	2091	108.9160647	34.26711029	0.595218182	0.046138287	0.054002762	0.22122097	0.039106369	0.539514065	0.00956583	36.72937012	31.09090909	6325660	0.260327339	780.2926636	965.8674316	2.396160364
1270	1	889	2092	108.9178595	34.26783196	0.456595421	0.204880238	0.152066708	0.279684544	0.021377563	0.211426735	0.042672634	33.95736694	31.09090909	3722762.5	0.301062107	690.6167603	694.7549438	1.23598516
1271	1	890	2093	108.9178763	34.26615144	0.592713356	0.227306366	0.046414375	0.271258354	0.028164387	0.298493862	0.069518566	33.41732788	31.09090909	3776407.75	0.299422741	692.1916504	505.9349365	2.072012186
1272	1	891	2094	108.9173017	34.26713344	0.564967632	0.121092319	0.028758049	0.270044804	0.032721043	0.456710815	0.002935886	34.99984741	31.09090909	4639464	0.302765847	690.9308472	734.7957764	1.968375921
1273	1	892	2096	108.9208582	34.26592284	0.64053154	0.309145451	0.019933224	0.232361794	0.041721344	0.344628811	0.006942272	35.69369507	39.75	3676791.25	0.274083138	746.1669312	1040.397827	2.170304537
1274	1	893	2098	108.9217554	34.26727458	0.616840839	0.097558022	0.072954178	0.230956554	0.04825449	0.480407238	0.051632404	37.36172485	37.04347826	5840337	0.279211044	897.2732544	1026.156128	2.771107197
1275	1	894	21	108.9407907	34.31179844	0.464953423	0.36868906	0.131152153	0.229875565	0.064456463	0.141682148	0.037731647	31.6946106	102	1340700.375	0.294332028	666.5598145		2.516097546
1276	1	895	210	108.9651561	34.30658371	0.444779396	0.102847099	0.204473019	0.285522938	0.031774998	0.322318554	0.043905735	36.70202637	14.4	554272.8125	0.317297936	964.8726196	15.51002026	0.580173254
1277	1	896	2101	108.9207694	34.2678188	0.709628105	0.314555645	0.028210163	0.18494606	0.048433781	0.331484795	0.075339794	34.69906616	37.04347826	4343474.5	0.233379841	852.704834	1010.162842	2.176433325
1278	1	897	2102	108.920736	34.26836603	0.65421772	0.209753513	0.045250893	0.182022572	0.046359062	0.397941113	0.055733681	35.23910522	37.04347826	4483911	0.228381634	883.0593262	930.9331665	2.364359856
1279	1	898	2104	108.923033	34.26739771	0.667140007	0.060723305	0.004929543	0.135299683	0.016784668	0.604464531	0.001952171	37.34463501	37.04347826	7710228.5	0.152084351	930.3253174	520.3921509	3.352208376
1280	1	899	2105	108.9239557	34.26770833	0.743546486	0.013316631	0.014283657	0.151868343	0.019805908	0.717095375	0.01313448	37.51211548	29.14285714	8247153.5	0.171674251	914.1392822	340.7078552	2.556645155
1281	1	900	2106	108.9230659	34.26829482	0.794620037	0.109218121	0.011569023	0.160239697	0.012103558	0.67343998	0.011961937	36.97546387	29.14285714	7841018.5	0.172343255	1139.746216	547.9351807	2.757783651
1282	1	901	2108	108.925759	34.26705014	0.667308331	0.105838299	0.03805685	0.203613758	0.03175211	0.540463448	0.021006584	36.87634277	35.52	8128802	0.235365868	1081.71228	362.8756409	2.738247633
1283	1	902	2109	108.9253199	34.26768176	0.67680788	0.038615704	0.051829338	0.236911774	0.006803513	0.635400772	0.015462399	36.61999512	35.52	8015511	0.243715287	1016.554199	367.6383667	1.805437684
1284	1	903	211	108.9667841	34.30664784	0.476243973	0.207197666	0.083111763	0.26893425	0.008440971	0.257505894	0.027173042	33.26010132	6	662025.5	0.277375221	774.4524536	66.34899139	0.564140916
1285	1	904	2110	108.9268083	34.26766024	0.788273335	0.14185667	0.025560856	0.124891281	0.008542538	0.638803005	0.007798195	35.98764038	35.52	7759633.5	0.133433819	1177.921509	333.4026184	2.323827744
1286	1	905	2111	108.9248601	34.26768242	0.668704033	8.58E-05	0.028416634	0.166438103	0.00125885	0.665315628	0.003302574	37.16003418	35.52	8131680.5	0.167696953	992.8380737	365.4660034	1.646235108
1287	1	906	2112	108.9247576	34.26823742	0.586829185	0.006382465	0.037705421	0.092448235	0.002228737	0.555785179	0.024661541	36.74645996	29.14285714	8042928	0.094676972	1021.418762	322.8551025	2.566699505
1288	1	907	2113	108.9243685	34.26875747	0.692901611	0.008986473	0.041590691	0.120595455	0.003650665	0.649647236	0.034282207	36.44226074	29.14285714	8013527	0.12424612	1159.692505	359.9206848	2.68331337
1289	1	908	2114	108.9279922	34.26687152	0.80321312	0.004329681	0.01591444	0.122502804	0.003637314	0.792582512	0.006342411	37.28311157	35.22580645	8682989	0.126140118	1229.010132	283.1039734	1.585328817
1290	1	909	2115	108.9280296	34.26793866	0.729738235	0.028031349	0.013018608	0.147603989	0.007197857	0.696072102	0.005650997	36.79772949	35.53125	7771353	0.154801846	1094.299316	281.7295227	2.68541503
1291	1	2034	3524	108.9279826	34.25238384	0.476817131	0.00457716	9.82E-05	0.222342014	0.091547966	0.469504356	0.002735615	35.18441772	34.25806452	4639071.5	0.31388998	1043.261353	515.5722046	3.235710382
1292	1	2035	3525	108.9273227	34.25238384	0.334749699	0.020394802	0	0.22711277	0.022077084	0.311209202	0.003145695	35.10238647	34.25806452	4397043.5	0.249189854	1025.306519	506.4570923	2.179511309
1293	1	1046	2281	108.9098492	34.26442157	0.754241943	0.060573578	0.016160011	0.195640564	0.008473873	0.690285683	0.003382683	35.68685913	48.69230769	7126143.5	0.204114437	848.8452148	48.2729187	1.371021867
1294	1	1047	2284	108.9141095	34.2651184	0.629755974	0.207827091	0.023481369	0.257127762	0.027589321	0.404907227	0.017021656	36.70544434	43.15384615	7458104	0.284717083	904.453064	843.9211426	3.015534401
1295	1	1048	2285	108.9128077	34.26325989	0.725335598	0.000748158	0.017296314	0.21888113	0.010819912	0.720621109	0.003966331	36.5345459	40.14545455	7317260.5	0.229701042	1130.780884	796.074707	1.370818734
1296	1	1049	2286	108.9119458	34.26466514	0.798902035	0.000943184	2.86E-06	0.178434849	0.008543491	0.796152115	0.001806736	35.88510132	35.89285714	7384283.5	0.18697834	852.6295776	895.1359863	3.71287179
1297	1	1050	2288	108.9119223	34.26479479	0.700396538	0.003000259	0.025077343	0.205003738	0.033742428	0.696005821	0.001518726	35.68002319	35.89285714	7370755	0.238746166	845.958252	905.5297241	4.082897186
1298	1	1051	2289	108.9124464	34.26509412	0.516016483	0.103699684	0.042346001	0.284344673	0.017922401	0.410283089	0.00203371	35.58432007	35.89285714	7334671	0.302267074	873.5200806	921.0795288	4.544723988
1299	1	1052	229	108.989327	34.30810878	0.617065907	0.382639408	0.06447506	0.146073341	0.017576694	0.233827591	0.003563404	38.24356079	13.2972973	3068155.5	0.163650035	592.9575806	43.52785492	0.889348686
1300	1	1053	2290	108.9164918	34.26511194	0.629024506	0.170162201	0.004269123	0.275080681	0.032956123	0.455221176	0.003641129	34.50082397	45.47368421	5880294	0.308036804	876.4049683	629.8057861	3.514640093
1301	1	1054	2291	108.9150629	34.26412246	0.675742626	0.108446121	0.010523796	0.185409546	0.004023075	0.563535213	0.003761292	33.64633179	43.35483871	7221422	0.189432621	741.1416016	874.2946167	6.461613178
1302	1	1055	2292	108.9179564	34.26420777	0.5947752	0.378308296	0.042443275	0.264142513	0.029110432	0.186581612	0.046673298	33.66000366	45.47368421	3233459.75	0.293252945	708.0357666	839.3236084	3.128581762
1303	1	1056	2293	108.9207828	34.26437031	0.655693531	0.291193008	0.004233837	0.225008488	0.064490318	0.380251408	0.007276535	36.3807373	39.75	2912832.5	0.289498806	722.7611084	1107.366699	8.925265312
1304	1	1200	246	108.9472391	34.30660245	0.493102551	0.105502605	0.067489624	0.399665833	0.00845623	0.348216534	0.039418221	35.90560913	14.64	2873314	0.408122063	621.234375	18.86938286	1.791096926
1305	1	1201	2460	108.9207949	34.26228431	0.468112469	0.320850849	0.106302738	0.223348141	0.066814899	0.155693531	0.018190861	34.79818726	22.17391304	2556312.75	0.29016304	1385.356567	1030.670166	1.31677866
1306	1	1202	2461	108.9214815	34.2624671	0.560129642	0.387075424	0.042872429	0.310679913	0.056971073	0.173026085	0.013973713	34.78451538	22.17391304	3309568	0.367650986	1345.188477	951.7879639	1.561005712
1307	1	1203	2463	108.9207478	34.26274397	0.566901684	0.392819881	0.053321362	0.260985851	0.059792042	0.211252689	0.017463207	33.83773804	22.17391304	2470628.25	0.320777893	1366.511963	1140.446045	0.851693511
1308	1	1204	2465	108.9207949	34.26376938	0.491667747	0.27980423	0.105025768	0.221269131	0.017701626	0.247867584	0.009693623	35.6355896	39.75	2701940.75	0.238970757	969.5049438	1171.061279	6.825536728
1309	1	1205	2466	108.9217878	34.26383666	0.49520874	0.227902412	0.085673332	0.168465137	0.004031658	0.265154839	0.009963989	37.04724121	39.75	4099398.25	0.172496795	912.3616333	1228.595337	4.898763657
1310	1	1206	2467	108.9220898	34.26166281	0.604239941	0.280714512	0.067294121	0.18080616	0.011204243	0.313718796	0.032668591	33.56771851	22.17391304	4082609.75	0.192010403	1530.734375	848.1396484	0.771672904
1311	1	1207	2468	108.9239231	34.26352881	0.67313242	0.312989712	0.017045975	0.164096832	0.039470673	0.371069908	0.03783226	34.36410522	40.875	6555361.5	0.203567505	817.1981812	380.8671875	3.806161642
1312	1	1208	2469	108.9231087	34.26253745	0.521752357	0.081311226	0.046624184	0.279328346	0.017466068	0.422856808	0.017584324	34.86654663	40.875	5049939	0.296794414	1173.700806	608.5513916	3.625296593
1313	1	1209	247	108.9490248	34.30524164	0.391837597	0.088341713	0.154690266	0.281556129	0.012710094	0.304531097	0.032007694	35.88510132	12.70588235	2310034	0.294266223	843.1247559	23.9120636	0.778810322
1314	1	1210	2470	108.9255788	34.26244932	0.610635281	0.182075977	0.010896683	0.265272617	0.049789429	0.422468185	0.006172657	34.71273804	61.07692308	6734240	0.315062046	1073.420044	382.8923035	3.156758785
1315	1	1387	2668	108.9373501	34.26086996	0.457627773	0.27982235	0.110886574	0.363429546	0.029942989	0.166108608	0.011989117	34.57943726	33.48387097	4641132	0.393372535	1093.785522	220.0803223	3.362958193
1316	1	1388	2669	108.9367128	34.26089695	0.456895351	0.279911518	0.14918375	0.309265137	0.03365612	0.162444592	0.02687788	34.38461304	33.48387097	4486520	0.342921257	1114.974121	197.9710541	9.936090469
1317	1	1389	267	108.9565564	34.30459703	0.552865028	0.414606094	0.098398209	0.239937782	0.030815125	0.029232025	0.136040688	34.85629272	6	1278420.25	0.270752907	1381.351685	17.72046089	0.758113146
1318	1	1390	2672	108.9388583	34.26088174	0.369742393	0.198861599	0.180775642	0.335842133	0.01580286	0.143071175	0.0300951	34.61703491	33.48387097	4661092	0.351644993	1166.676514	184.9461975	2.830316067
1319	1	1391	2673	108.9395064	34.26086996	0.575873375	0.381372452	0.052586079	0.255693436	0.035941124	0.176369667	0.023907661	34.44613647	73.6744186	4476372.5	0.29163456	1186.519897	172.4651337	5.570227146
1320	1	1392	2674	108.9388274	34.25999435	0.548368931	0.222448826	0.031424522	0.308008194	0.013530731	0.319817066	0.006103039	35.53646851	73.6744186	4980092	0.321538925	1090.846069	223.7186279	6.384943485
1321	1	1393	2675	108.9388819	34.26115283	0.48468256	0.376361847	0.11281538	0.174991608	0.056858063	0.090818882	0.019231319	34.1590271	24.8	4642515.5	0.231849671	1228.065796	193.2111816	1.645198584
1322	1	1394	2676	108.9391566	34.2615395	0.37032032	0.154208183	0.23622179	0.22284174	0.012818813	0.223012924	0.005712032	34.86312866	24.8	4626249.5	0.235660553	1228.440796	203.9594879	0.590579569
1323	1	1395	2678	108.941769	34.25959625	0.448996544	0.179784775	0.154738903	0.357879162	0.001000881	0.278318882	0.009877682	37.83682251	25.71428571	3752105.75	0.358880043	1196.644531	193.507019	2.213971376
1324	1	1396	2679	108.9418657	34.2605998	0.259050369	0.126074314	0.300890446	0.362721443	0.003426552	0.121935368	0.043391705	37.78897095	25.71428571	3483261.5	0.366147995	1144.057251	172.5393066	1.680689454
1325	1	1397	2680	108.9403835	34.25897896	0.612765312	0.380153179	0.048912525	0.232106686	0.02640295	0.220827103	0.018341541	36.33630371	73.6744186	4807083.5	0.258509636	1275.752075	257.5577698	2.80476594
1326	1	1398	2681	108.9407959	34.26093761	0.456917763	0.203270912	0.177747726	0.299705505	0.025429726	0.218286037	0.042340279	36.32946777	25.71428571	3868258	0.325135231	1231.867798	171.6614532	5.643534184
1327	1	1399	2682	108.9414859	34.26122354	0.155822277	0.018616676	0.375716686	0.388062954	0.005023003	0.131178379	0.019099712	36.39099121	25.71428571	3584301.5	0.393085957	1215.612549	171.8471375	2.310530901
1328	1	1400	2683	108.9419455	34.26157713	0.206693649	0.078119278	0.333114624	0.346483707	0.004275322	0.146742821	0.010550976	36.25085449	25.71428571	3519817.75	0.350759029	1223.335571	168.4111786	2.208482742
1329	1	1401	2685	108.9423461	34.25925524	0.39766264	0.212236881	0.207396507	0.276076317	0.006881237	0.231048584	0.032729149	36.79431152	67.68	3643980.25	0.282957554	1296.335083	201.4541779	2.270308971
1330	1	1402	2686	108.9423697	34.2598917	0.315821648	0.123555183	0.263453484	0.300182819	0.020350456	0.206811905	0.021840096	36.10385132	25.71428571	3442167.5	0.320533275	1235.425293	198.5767059	1.909756303
1331	1	1403	2687	108.9428632	34.26059886	0.274409294	0.02115202	0.290725708	0.368400574	0.007231712	0.223174572	0.048863411	35.81332397	25.71428571	3202760	0.375632286	1257.756226	191.8029633	1.961134195
1332	1	1404	2688	108.9438072	34.26102318	0.513197422	0.00627327	0.205111027	0.245870113	0.016866207	0.322509289	0.184634209	36.16879272	37.77777778	3229195.75	0.26273632	1360.689697	199.1694183	1.73422277
1333	1	1405	2689	108.9441372	34.25871852	0.657262325	0.005500793	0.017138958	0.230271816	0.019227028	0.64111948	0.010642052	36.3807373	86.57142857	3779465.75	0.249498844	1376.019043	264.899292	7.918807983
1334	1	1406	269	108.9575971	34.30555592	0.297022343	0.140890598	0.250023842	0.360031605	0.026193142	0.20463419	0.011943817	36.66784668	10.36363636	1733695.5	0.386224747	1587.234985	21.36168671	1.289043546
1335	1	1407	2690	108.9433057	34.25957944	0.600192547	0.043130875	0.018758297	0.271552086	0.010129452	0.547958851	0.010155678	36.34997559	86.57142857	3295088.25	0.281681538	1344.280396	212.2220001	3.824628353
1336	1	1408	2691	108.9443342	34.26037255	0.596090317	0.074028969	0.017849445	0.215231419	0.01812315	0.517686367	0.005452633	37.46768188	86.57142857	3058774.75	0.233354569	1300.082397	196.7588348	3.512481928
1337	1	1409	2692	108.944875	34.25974062	0.592472076	0.002929211	0.060342789	0.238137245	0.024787903	0.570527077	0.019027233	37.8265686	86.57142857	3200951.5	0.262925148	1432.181274	215.6425323	5.420219898
1338	1	1410	2693	108.944801	34.26111693	0.439801693	0.016291142	0.270457268	0.220275402	0.016909599	0.287335873	0.146161079	36.34655762	37.77777778	3545408.25	0.237185001	1366.549194	187.3044128	1.593187213
1339	1	1411	2694	108.9428446	34.26146991	0.264679432	0.032414913	0.259531498	0.323694229	0.00249815	0.245065689	0.012784481	35.98080444	25.71428571	3383248.75	0.326192379	1240.853638	168.1187592	2.041550398
1340	1	1412	2695	108.9455511	34.25957347	0.601992607	0.013591766	0.067737103	0.188052177	0.022843838	0.574568272	0.014475346	37.50869751	86.57142857	3415782.75	0.210896015	1408.878906	226.4234772	4.021986485
1341	1	1413	2697	108.9464826	34.26101368	0.629704475	0.028625011	0.105799675	0.233684063	0.009697437	0.453428268	0.147868156	38.40078735	60	4094661.75	0.2433815	1302.548218	181.3264923	4.578318596
1342	1	1414	2698	108.9461874	34.26181286	0.613744736	0.023232937	0.096840382	0.241148949	0.01555872	0.564758778	0.025792599	37.73770142	60	5041747	0.256707669	1420.493408	199.4468689	3.831828594
1343	1	1415	2699	108.9454097	34.26115283	0.459487438	0.049311638	0.230013371	0.253587723	0.023049355	0.295998573	0.126804352	37.16003418	60	3828852	0.276637078	1375.957031	191.0737762	1.530219197
1344	1	1416	27	108.9444317	34.31144485	0.461866379	0.3113451	0.116868973	0.247187138	0.010656834	0.141786575	0.011532307	31.07254028	16.8	964585.375	0.257843972	718.7617798	20.27957726	1.264473915
1345	1	1417	270	108.9586908	34.30509486	0.504614353	0.234140396	0.169151783	0.271584034	0.020182133	0.180268764	0.114055157	35.22201538	6	1651590.125	0.291766167	1580.634277	13.43236637	1.10963285
1346	1	1418	2701	108.9453508	34.26167142	0.551838398	0.106989861	0.083534718	0.229457855	0.00472641	0.437688828	0.011877537	36.99255371	60	4444912	0.234184265	1385.615967	195.9256744	1.984346986
1347	1	1419	2702	108.9484268	34.2610844	0.614714622	0.271289349	0.032557487	0.301785469	0.025669575	0.283229351	0.065843582	36.51745605	53.03225806	4169815.25	0.327455044	1112.314575	150.617157	2.248910427
1348	1	1420	2703	108.9473663	34.2603065	0.585454941	0.10256052	0.013587952	0.223520279	0.05251503	0.486564636	0.008758545	37.56338501	60	3841638.5	0.276035309	1335.344971	180.1411285	3.236217737
1349	1	1421	2704	108.9519257	34.26111747	0.611677647	0.35743475	0.030951977	0.273646832	0.022678375	0.237641335	0.056043625	34.21029663	54.4	4974438.5	0.296325207	1033.177124	185.933075	4.180275917
1350	1	1422	2706	108.9504175	34.26112925	0.66312933	0.219815254	0.043468475	0.250671387	0.01322031	0.335654736	0.118860245	34.9246521	54.4	4171610	0.263891697	1059.4198	166.0574951	5.062945843
1351	1	1423	2708	108.9494528	34.26031463	0.568443775	0.363715172	0.024663448	0.300311565	0.023845196	0.233421803	0.015203953	35.08187866	59.82857143	4292028	0.324156761	980.8721313	146.7432709	2.924352169
1352	1	1424	2709	108.9525156	34.25969098	0.607469082	0.176747322	0.047309399	0.234417439	0.054769039	0.387688637	0.04885149	35.82357788	54	6148152	0.289186478	1148.543457	215.9928894	1.52265358
1353	1	1425	271	108.9589932	34.30560615	0.418331146	0.295706272	0.171916485	0.314002991	0.007262707	0.179785728	0.008499622	36.29870605	6	1643909.25	0.321265698	1408.680786	16.3874588	1.516789794
1354	1	1426	2710	108.9531944	34.26009728	0.586936951	0.088272572	0.06816721	0.287917137	0.013120174	0.491568089	0.008038521	34.84603882	54	6110419.5	0.301037311	1157.468018	193.705368	2.789190054
1355	1	1427	2711	108.9525043	34.26054084	0.553406715	0.187968731	0.037485123	0.303107262	0.011836052	0.353013039	0.01457119	34.8699646	54	5512770	0.314943314	942.0686035	198.8974609	5.284006596
1356	1	1428	2712	108.9541812	34.26110621	0.596295834	0.127186775	0.054666519	0.214012623	0.004978657	0.410304546	0.05887413	35.46127319	54.10909091	6492346	0.21899128	1208.766113	188.7097321	4.62947464
1357	1	1429	2713	108.9558848	34.25969133	0.521441936	0.092883587	0.050120831	0.231726646	0.029786587	0.426402092	0.002156258	34.94515991	54.10909091	6703141	0.261513233	1396.775879	488.5580444	7.030163765
1358	1	1430	2714	108.9558966	34.26002135	0.555710316	0.031974792	0.041283131	0.295009613	0.047756672	0.497454166	0.027161121	35.12631226	54.10909091	6675957.5	0.342766285	1378.216187	636.3209229	7.360195637
1359	1	1431	2715	108.9565267	34.26009138	0.612533569	0.130081654	0.049603939	0.207425117	0.012636662	0.459287643	0.024334908	34.63412476	62.5	6340874.5	0.220061779	1452.289673	697.2340698	4.10696125
1360	1	1432	2716	108.9558907	34.26057175	0.43647337	0.178677082	0.115582943	0.329271793	0.026526928	0.241524696	0.016856194	35.81332397	54.10909091	6731585.5	0.355798721	1258.906982	571.8511963	11.29463863
1361	1	1433	2717	108.9571754	34.26101539	0.407516003	0.013698101	0.246847153	0.312627316	0.00532198	0.334017754	0.059846878	37.80606079	43.84615385	6139891	0.317949296	1358.02002	631.3964233	3.449204922
1362	1	1434	2718	108.9550789	34.25992937	0.661543846	0.101396084	0.060809135	0.206972599	0.004989624	0.525115013	0.047520161	36.16195679	54.10909091	6798428.5	0.211962223	1427.086792	254.1730804	3.597194195
1363	1	1435	272	108.9600034	34.30423711	0.50801897	0.498150826	0.061544418	0.304008484	0.026113987	0.041330338	0.031331539	32.61407471	6	1266438.75	0.330122471	1616.697754	9.940310478	0.789309978
1364	1	1436	2720	108.957812	34.25947995	0.609457493	0.043024063	0.009478569	0.234741211	0.015746117	0.557491302	0.008942127	35.64584351	62.5	5601299.5	0.250487328	1556.944946	403.0077515	4.790085793
1365	1	1437	2721	108.957122	34.25978562	0.657186031	0.078258514	0.002733231	0.171864986	0.005587101	0.57226944	0.006787777	36.17562866	62.5	5905815.5	0.177452087	1488.932129	605.2459717	4.241695404
1366	1	1438	2722	108.9578127	34.26009209	0.631008625	0.053233624	0.046772003	0.243998051	0.011052608	0.556228638	0.026385307	35.47836304	62.5	5490778	0.255050659	1364.083374	698.6902466	4.999080658
1367	1	1439	2723	108.9585124	34.25977383	0.674098492	0.061850548	0.046066284	0.212210178	0.004279613	0.494429111	0.120949268	34.75033569	62.5	5410712	0.216489791	1459.325684	550.9099731	4.027930737
1368	1	1440	2724	108.9596804	34.26003758	0.625778198	0.028470039	0.09696579	0.153312683	0.01609993	0.577820778	0.01973629	35.46469116	38.59459459	5692019.5	0.169412613	1399.461182	755.9284668	2.497362137
1369	1	1441	2725	108.9585242	34.26051637	0.432076931	0.006935596	0.169465542	0.341900826	0.007365227	0.374582291	0.052698612	35.41000366	62.5	5262918.5	0.349266053	1314.508057	663.9138184	2.177461624
1370	1	1442	2726	108.9594323	34.26099169	0.485562325	0.018666267	0.123599052	0.352172375	0.016043186	0.407797337	0.060076237	37.8710022	38.59459459	5432469.5	0.368215561	1353.268188	714.5793457	4.204149246
1371	1	1443	2727	108.9585124	34.26102318	0.398502827	0.038273811	0.171553135	0.363757133	0.001915932	0.347924709	0.014089584	37.7616272	38.59459459	5375786.5	0.365673065	1317.744141	643.2801514	2.070192575
1372	1	1444	2728	108.960944	34.25979257	0.64446497	0.079767227	0.018275738	0.227829933	0.005058765	0.560629368	0.004068375	35.64242554	39.24	6407664	0.232888698	1506.803467	550.8560791	3.745667458
1373	1	1445	2729	108.9608573	34.26050458	0.44244051	0.168119431	0.144308567	0.237822533	0.011129379	0.274693489	0.014715672	35.20150757	38.59459459	6031723.5	0.248951912	1416.865723	560.9154663	5.848110676
1374	1	1446	2730	108.9615878	34.26095246	0.526302814	0.368647099	0.074258327	0.320940495	0.015891075	0.177099705	0.024609089	34.24789429	52.22727273	6092834.5	0.33683157	1389.255249	541.4985352	4.882098198
1375	1	1447	2731	108.960598	34.26098782	0.534330845	0.308590889	0.063905716	0.281607628	0.017458916	0.226099491	0.040583134	36.67810059	38.59459459	5859649	0.299066544	1447.504272	580.8046875	4.646492958
1376	1	1448	2732	108.9623301	34.25975026	0.601745605	0.250306606	0.000453949	0.236005783	0.010756493	0.362573147	0.000385761	35.68344116	39.24	6542481.5	0.246762276	1440.315063	423.2590637	3.870895386
1377	1	1449	2733	108.9638384	34.26002135	0.688594818	0.343796253	0.000292301	0.218693733	0.030375481	0.352221489	0.002009869	35.32455444	47.61290323	5890372	0.249069214	1561.311401	457.1753845	2.313328028
1378	1	1450	2734	108.9623178	34.26048086	0.594629288	0.375254631	0.011051655	0.294286251	0.056442261	0.222257614	0.009629726	33.9402771	39.24	6175126.5	0.350728512	1422.875244	504.8465576	9.098996162
1379	1	1451	2735	108.9632736	34.26094424	0.545544624	0.358290195	0.044801712	0.287981987	0.009531498	0.183814049	0.057585239	33.89242554	47.61290323	5897398.5	0.297513485	1535.103882	432.8633118	2.867612839
1380	1	1452	2736	108.9623301	34.26095246	0.455604553	0.128447056	0.096121788	0.366294861	0.016226292	0.321895599	0.005666733	33.64291382	52.22727273	6045959.5	0.382521153	1490.702515	501.0148926	6.800414085
1381	1	2036	3526	108.9298316	34.25243103	0.666755199	0.002007484	0.000041008	0.263072968	0.015325546	0.663246632	0.001501083	32.99005127	70.34482759	4906358.5	0.278398514	1218.898438	572.2196045	6.144358158
1382	1	2037	3527	108.9313985	34.25115712	0.586976051	0.327453613	0.001048088	0.251985073	0.110737801	0.243407726	0.017098904	33.07891846	70.34482759	4659540.5	0.362722874	979.7335205	784.5096436	4.658603191
1383	1	2038	3528	108.9313996	34.2515588	0.565034866	0.265637875	0	0.28544569	0.011799335	0.293410778	0.005986214	33.58480835	70.34482759	4613818.5	0.297245025	1029.696045	686.4180908	4.88688755
1384	1	2039	3529	108.9322463	34.25148969	0.763316631	0.004989147	0.02185154	0.156315327	0.001537323	0.757189274	0.00113821	33.87191772	99.29032258	4712957.5	0.15785265	1135.252808	715.8887939	11.37905598
1385	1	2040	3531	108.9313824	34.24974484	0.664617062	0.304141998	0.001285553	0.271794796	0.015499592	0.330546856	0.029983521	31.90310669	68.17021277	5098011.5	0.287294388	761.1694946	1163.515747	7.865934849
1386	1	2041	3532	108.9313996	34.25201847	0.640615463	0.206789017	0.000507832	0.254818439	0.011899948	0.381247044	0.053069592	33.31820679	70.34482759	4627941	0.266718387	1114.014526	625.2070923	5.079331875
1387	1	2042	3533	108.9329316	34.25245416	0.63812542	0.000160694	0.000492096	0.234466553	0.008045197	0.636962891	0.001001835	33.34555054	49.46341463	5056719.5	0.24251175	1351.242676	514.6655884	69.2450943
1388	1	2043	3534	108.933763	34.25110459	0.836141109	0.008167267	0.011235237	0.11803627	0.023142815	0.824932098	0.003041744	36.08334351	99.29032258	5284179	0.141179085	1053.92334	419.4460449	3.442735434
1389	1	2044	3535	108.9363479	34.25115851	0.651781559	0.043977737	0.042844296	0.177937984	0.009822845	0.605114937	0.002688885	36.21322632	15.96610169	6452721.5	0.187760829	854.5471802	261.4957581	0.827776194
1390	1	2045	3536	108.9344774	34.2498459	0.536295891	0.447888374	0.118368626	0.282701969	0.002386093	0.107992172	0.008948326	35.64926147	15.33333333	5676441.5	0.285088062	663.4761353	240.1413879	1.776014686
1391	1	2046	3537	108.9344776	34.25170885	0.560306072	0.361524582	0.10123539	0.302725792	0.006072044	0.169198036	0.048903942	36.69177246	19.06666667	5534659.5	0.308797836	1061.721558	186.5436554	2.109289646
1392	1	2047	3538	108.938222	34.24924603	0.582223415	0.277947426	0.012579918	0.224893093	0.015919209	0.300043583	0.004244804	34.0496521	72.20689655	6857607	0.240812302	576.7805176	318.8099365	6.802671432
1393	1	2048	3539	108.9417011	34.2506811	0.254376411	0.094202518	0.317536831	0.326285362	0.013395309	0.160477161	0.033727169	35.28353882	38.4	2429627	0.339680671	1141.428223	186.0640106	2.065787315
1394	1	2049	3540	108.9419337	34.25137022	0.606171608	0.00061655	0.000998974	0.295826435	0.010127068	0.604223251	0.001331806	35.5262146	38.4	2791862.75	0.305953503	1247.950928	181.0345764	1.445222378
1395	1	2050	3541	108.9412031	34.25137022	0.598958015	0.0296731	3.43E-05	0.343661308	0.003733158	0.565423012	0.003861904	34.39486694	38.4	2946062.75	0.347394466	1186.670288	184.0502167	2.014208317
1396	1	2051	3542	108.9414859	34.25137022	0.558797359	0.005014896	0.001084805	0.302651882	0.023767471	0.548948288	0.004834175	34.67855835	38.4	2856176.5	0.326419353	1210.016479	182.0990295	1.772593617
1397	1	2052	3543	108.9409266	34.25058784	0.351040363	0.094583035	0.184917927	0.375404835	0.00831461	0.252133846	0.021371841	33.9949646	38.4	2704903.25	0.383719445	1032.896484	209.8998566	4.181818485
1398	1	2053	3544	108.9399499	34.25033045	0.572079182	0.006616592	0.071953773	0.214235783	0.006495476	0.558862209	0.006614208	32.51837158	72.20689655	3801268	0.220731259	918.9464111	279.0311279	2.227350712
1399	1	2054	3545	108.9405315	34.25144094	0.245458603	0.059681892	0.276770592	0.384969234	0.031311512	0.16861248	0.017189503	34.28207397	27.33333333	3361421.75	0.416280746	1237.302979	197.4828491	1.690590024
1400	1	2055	3546	108.9423225	34.25015624	0.290449619	0.045205593	0.237114429	0.417594433	0.003134727	0.237193584	0.008100986	34.83236694	38.4	2179465	0.42072916	1184.284058	169.784317	1.80194521
1401	1	2086	3639	108.8900593	34.2486091	0.414377213	0.25469017	0.15310955	0.335229397	0.012756824	0.1707201	0.005515575	33.92660522	30.77419355	3331767	0.347986221	667.2029419	48.13993073	3.402700186
1402	1	2087	3657	108.896458	34.24755165	0.477325916	0.409403801	0.120278835	0.240949154	0.052795887	0.077685356	0.040419579	31.978302	29.72093023	4111177.75	0.293745041	995.2789917	41.13520813	2.690342188
1403	1	2088	3659	108.8959563	34.24884796	0.423446178	0.214048862	0.155447006	0.347164154	0.035493374	0.207476139	0.014239788	30.5017395	29.72093023	3615775	0.382657528	1220.659912	46.97373962	1.114248276
1404	1	2089	3661	108.8964629	34.24923691	0.588202	0.418664455	0.069212914	0.23790884	0.022938728	0.142252922	0.071589947	30.4914856	62.85714286	3665413	0.260847568	1127.824341	46.26460266	1.252984643
1405	1	2090	3663	108.8979596	34.24969711	0.619135857	0.408437729	0.015395641	0.178631783	0.049170494	0.157297611	0.058383942	30.79568481	69.67741935	3890310	0.227802277	760.1512451	46.49610901	5.647776127
1406	1	2146	3798	108.9834571	34.24831758	0.505814552	0.429946423	0.06149292	0.280757904	0.07096529	0.08155632	0.027911186	32.95587158	37.77142857	4942974.5	0.351723194	1099.321167	77.61698914	1.890027404
1407	1	2147	38	108.9520296	34.31076869	0.539021969	0.230250359	0.044923782	0.361027241	0.018561363	0.27871418	0.030230999	32.24151611	18.6	2083641.25	0.379588604	492.7515259	23.6991024	1.057031751
1408	1	2148	3800	108.9834549	34.24891355	0.506337166	0.252584934	0.102214336	0.286643028	0.026392937	0.234938145	0.028308392	32.09109497	42	5159076.5	0.313035965	1204.77356	80.59279633	3.864394188
1409	1	2149	3801	108.9858491	34.24943727	0.498016834	0.119577408	0.09154892	0.327717781	0.021413803	0.37537384	0.006969452	32.58673096	42	5545013.5	0.349131584	997.0651855	50.87937927	5.532260895
1410	1	2150	3802	108.9833275	34.24969657	0.590764999	0.394710541	0.050423622	0.256678581	0.013462543	0.16844368	0.043379784	31.09988403	28.93023256	5226611.5	0.270141124	1348.511719	94.68512726	4.367203712
1411	1	2151	3804	108.9829269	34.24818793	0.651018143	0.500161171	0.010047436	0.262535095	0.012084007	0.151251316	0.012764931	32.61749268	37.77142857	4941768.5	0.274619102	1299.152466	75.36649323	2.379429102
1412	1	2152	3806	108.9893722	34.24792863	0.597844124	0.379162312	0.029117584	0.236034393	0.04061842	0.222828388	0.007723331	34.6512146	38.82352941	6036845.5	0.276652813	1286.380981	78.77082062	2.237494946
1413	1	2153	3807	108.9898133	34.24816295	0.613283634	0.269629955	0.039842606	0.239805698	0.019388199	0.327271461	0.016382694	34.10092163	38.82352941	5594333.5	0.259193897	1289.076904	92.78807068	3.201808453
1414	1	2154	3808	108.9882758	34.24745597	0.475725651	0.190215111	0.06899929	0.329973221	0.003066063	0.25941658	0.031974792	34.02914429	70.66666667	6450292.5	0.333039284	1239.37561	67.4199295	14.63961315
1415	1	2155	3809	108.9893648	34.24842365	0.62793684	0.516075611	0.014259815	0.206596851	0.073273659	0.068526268	0.046890736	34.84603882	38.82352941	6041427.5	0.27987051	1288.352173	78.90065002	1.928032398
1416	1	2156	3810	108.9898822	34.24862121	0.625940323	0.490818501	0.016686916	0.300191879	0.019906521	0.094027996	0.042620182	33.55404663	38.82352941	5461656	0.3200984	1267.21228	88.37659454	2.289580584
1417	1	2157	3811	108.9882708	34.2489058	0.562792301	0.205048561	0.032765388	0.229516029	0.012369633	0.321575642	0.036359787	34.72299194	38.82352941	6629888	0.241885662	1222.235962	42.61275101	24.46638298
1418	1	2158	3812	108.9893486	34.24911904	0.572505951	0.516746998	0.029483795	0.204101563	0.080604076	0.033117294	0.032069683	34.33676147	38.82352941	5934638.5	0.284705639	1214.817993	72.13353729	3.97569418
1419	1	2159	3813	108.9904754	34.24942697	0.549681664	0.296230793	0.046919346	0.244133949	0.032863617	0.248610497	0.004954815	32.94219971	38.82352941	4530417.5	0.276997566	1029.518677	84.08060455	4.067870617
1420	1	2160	3814	108.9885356	34.24976729	0.619457245	0.216984749	0.036289215	0.218024254	0.008285522	0.360456467	0.043960571	33.96762085	38.82352941	6320670.5	0.226309776	1085.188721	38.97389221	10.48316479
1421	1	2161	3815	108.9890541	34.24981443	0.562804699	0.381472111	0.015445709	0.204706192	0.016414642	0.175111771	0.01838541	33.51303101	38.82352941	5956506.5	0.221120834	1066.883057	56.91723251	5.988180637
1422	1	2162	3816	108.991051	34.24741465	0.5855546	0.408124924	0.019585609	0.160667419	0.026282787	0.185091019	0.022049904	31.99880981	48.66666667	4239210.5	0.186950206	1037.704468	118.0102997	1.355860353
1423	1	2163	3817	108.9914913	34.24821991	0.541840553	0.230209827	0.068356514	0.208730221	0.013293743	0.292388439	0.02363348	32.31329346	48.66666667	3886230.5	0.222023964	981.6508179	81.57744598	1.956321359
1424	1	2164	3818	108.9901611	34.24789755	0.598490715	0.451648712	0.070768833	0.176848888	0.029984951	0.162526608	0.007004261	34.50082397	48.66666667	5189216	0.206833839	1257.963257	99.12612915	2.956426382
1425	1	2165	3819	108.9902677	34.24824686	0.682890415	0.668614388	0.000905037	0.187696457	0.012434483	0.062730789	0.012949467	33.12677002	48.66666667	5054085	0.20013094	1244.452515	90.83401489	2.92821312
1426	1	2166	3820	108.9904091	34.24828222	0.569322109	0.493214607	0.037255287	0.220939159	0.062716484	0.074371338	0.017418861	33.12677002	48.66666667	4882671	0.283655643	1230.492188	86.04921722	2.845868111
1427	1	2167	3821	108.9907862	34.24824686	0.471183777	0.329785347	0.096846104	0.280674458	0.002456188	0.132964134	0.01518774	32.79180908	48.66666667	4464846	0.283130646	1157.103638	77.19519806	2.753685236
1428	1	2168	3822	108.9919763	34.24776362	0.416395187	0.199338436	0.152823925	0.331926823	0.022726536	0.18985033	0.041607857	31.96121216	48.66666667	3734998.5	0.354653359	897.0916748	102.5268707	5.392655373
1429	1	2169	3823	108.9919527	34.24903654	0.459654808	0.215109348	0.103147507	0.346302509	0.011680126	0.234098911	0.026348591	32.79180908	48.66666667	3492016	0.357982635	802.7111206	70.85930634	3.834541559
1430	1	2170	3824	108.9924909	34.24993165	0.480141163	0.217949867	0.084542751	0.281686783	0.019919395	0.239933491	0.024203777	32.04324341	26.22222222	3106159	0.301606178	502.6305542	84.93687439	1.825837374
1431	1	2171	3825	108.8923019	34.2466101	0.516764641	0.02601099	0.055364132	0.34731102	0.032772064	0.470227242	0.021143436	34.38461304	64.8	3687880	0.380083084	518.2527466		10.21065617
1432	1	2172	3826	108.8951904	34.24532386	0.412802696	0.007259846	0.193252563	0.310596466	0.021520138	0.372744083	0.032798767	34.76742554	17.14285714	3909868.25	0.332116604	564.8900757	37.95698929	1.080687761
1433	1	2173	3828	108.8982926	34.24625466	0.426050186	0.095802784	0.145515442	0.295625687	0.018222809	0.312782764	0.017476082	32.41241455	51.5	3799827.75	0.313848496	638.7590942	45.84321976	1.900400877
1434	1	2174	3829	108.8960724	34.24566348	0.438137054	0.252914906	0.120222569	0.275969505	0.01748991	0.191756248	0.020436764	33.38998413	41.53846154	3682101	0.293459415	637.6887207	34.15100479	5.084288597
1435	1	2175	3830	108.9018572	34.24623426	0.513339996	0.283865452	0.102425098	0.250187874	0.055976391	0.19427824	0.035202026	35.64584351	69.67741935	6821142.5	0.306164265	1235.641602	51.04666901	6.389659882
1436	1	2176	3831	108.9008165	34.24625328	0.503875732	0.141373158	0.097827911	0.236514568	0.048898697	0.329136372	0.033366203	33.98812866	69.67741935	5788767	0.285413265	1053.139893	53.22171783	12.35113907
1437	1	2177	3832	108.9002331	34.24464549	0.551597595	0.225091457	0.042140484	0.237936974	0.052488327	0.321808815	0.005316734	33.87191772	115.2857143	3584138.75	0.290425301	860.401062	39.15241623	6.093448162
1438	1	2178	3833	108.9013492	34.24520196	0.634337425	0.390738487	0.011687279	0.149166584	0.044053555	0.222776413	0.02298975	37.44717407	69.67741935	4389896.5	0.193220139	1137.536377	51.68675613	2.766545534
1439	1	2179	3834	108.901417	34.24681787	0.525956154	0.108898163	0.081357479	0.217133999	0.043227673	0.406613827	0.010445118	34.18295288	24.92307692	7923655	0.260361672	1169.675415	52.06271362	5.888784885
1440	1	2180	3835	108.9020568	34.2474314	0.506496906	0.118311405	0.119694233	0.259652615	0.082265854	0.372179508	0.016059875	34.24789429	24.92307692	10149419	0.341918469	1266.769043	55.98010635	4.077875137
1441	1	2181	3836	108.9047365	34.24627747	0.552973747	0.311793327	0.031346798	0.253750801	0.071525574	0.236194611	0.004991055	32.64825439	41.16666667	5034481	0.325276375	1456.005005	43.84916306	6.708598614
1442	1	2182	3837	108.9034562	34.24626791	0.573455811	0.21549654	0.019804478	0.249058723	0.018698215	0.352145195	0.005814075	34.17611694	41.16666667	6516996	0.267756938	1379.582642	51.71141434	4.878687382
1443	1	2183	3838	108.9030162	34.24543566	0.517087936	0.247784615	0.056566238	0.269463062	0.024344921	0.262022495	0.00751543	32.64825439	41.16666667	4847260	0.293807983	1187.421631	50.8074379	5.451667309
1444	1	2184	3839	108.9022484	34.24600747	0.428525925	0.145061016	0.151140213	0.257891655	0.029649258	0.278878689	0.008917809	36.71569824	69.67741935	6367137	0.287540913	1245.076782	52.9526329	8.323431969
1445	1	2185	3840	108.9024723	34.24627855	0.486863613	0.134326935	0.09394455	0.279828548	0.032593727	0.34326458	0.009283543	35.10580444	41.16666667	7132697	0.312422275	1266.772339	55.31967163	8.54437542
1446	1	2186	3841	108.9028493	34.24627855	0.558401585	0.336079597	0.038779736	0.241089821	0.035461426	0.241355419	0.010519981	34.75717163	41.16666667	7026406	0.276551247	1297.458862	54.01032257	7.880749226
1447	1	2187	3842	108.9023691	34.24451807	0.608403683	0.448414326	0.018288136	0.117729187	0.032480717	0.170111656	0.02259779	33.55062866	69.67741935	3796808.25	0.150209904	1084.296265	46.63936996	2.164649487
1448	1	2188	3844	108.9046639	34.24743361	0.667505741	0.10681963	0.030464649	0.198718071	0.008714199	0.547358036	0.015578747	33.89926147	36	7373730	0.20743227	1456.525513	40.15583801	1.407943249
1449	1	2189	3845	108.9032976	34.24743109	0.673242569	0.073802471	0.040849209	0.246133327	0.003053665	0.594932556	0.004982948	35.06137085	41.16666667	9854243	0.249186992	1433.087402	43.04961777	2.298031807
1450	1	2190	3849	108.9055359	34.24540637	0.48254776	0.173128128	0.102496147	0.353003025	0.010674	0.267801762	0.041685104	32.89093018	81.28571429	3939573.5	0.363677025	1389.162476	41.06495667	8.77978611
1451	1	2191	3850	108.9056419	34.24625498	0.523520947	0.183877468	0.092574596	0.325757504	0.02707386	0.307561874	0.033141136	33.30453491	81.28571429	4445442	0.352831364	1518.112305	39.40499878	4.781680584
1452	1	2192	3852	108.9057244	34.24657321	0.521509171	0.168219566	0.066797733	0.312474728	0.025452137	0.343222618	0.033082485	32.75762939	81.28571429	4692417.5	0.337926865	1510.143799	38.90894699	2.156609297
1453	1	2193	3853	108.9055712	34.24711538	0.566157341	0.382827759	0.05740118	0.245398998	0.017145634	0.198416233	0.049527645	32.29962158	36	5395204.5	0.262544632	1443.075928	36.62116623	1.575333238
1454	1	2194	3892	108.9155156	34.24567723	0.571792603	0.269463062	0.014915466	0.290608406	0.044914722	0.285954475	0.019608021	33.85140991	32.61702128	6003962.5	0.335523128	1018.054871	50.31403351	3.066345215
1455	1	2195	3893	108.917175	34.24757446	0.575912476	0.229498863	0.013656616	0.254650116	0.017054558	0.337855339	0.008558273	36.13461304	38.26415094	6448630	0.271704674	768.8634644	43.26514053	2.742131233
1456	1	2196	3894	108.9155965	34.24687482	0.552401066	0.378072262	0.013062954	0.234444141	0.021421432	0.166024685	0.00854969	34.07357788	36.66666667	5912006.5	0.255865573	1050.162964	48.60327148	2.161809206
1457	1	2197	3895	108.9187881	34.24633512	0.555130005	0.391025066	0.012720585	0.297740459	0.015192032	0.158895969	0.008161545	30.9836731	29.7	5783452.5	0.312932491	546.7462769	40.47978973	3.103667021
1458	1	2198	3896	108.9202669	34.24753114	0.596471786	0.336952209	0.011417389	0.215399742	0.011425495	0.269536972	0.001881599	31.90994263	36.04255319	4907511	0.226825237	881.3172607	32.15607834	1.120870829
1459	1	2199	3897	108.9217433	34.24632572	0.587758541	0.188984394	0.022111893	0.264136314	0.011875629	0.406751156	0.002340317	33.83432007	17.67567568	4817017.5	0.276011943	636.40271	39.34610367	0.811327219
1460	1	2200	3898	108.9232397	34.24750437	0.642191887	0.193209648	0.029028416	0.264525414	0.01871109	0.473001003	0.002704144	34.66488647	23.41463415	5088478	0.283236504	783.8638306	636.0358887	3.248592138
1461	1	2201	3899	108.9261797	34.24750428	0.574005604	0.21664381	0.043402672	0.298095703	0.038029194	0.368731022	0.013579369	34.53842163	14.51612903	5760756.5	0.336124897	584.9057617	596.479187	1.236637115
1462	1	2202	39	108.9558051	34.31224035	0.367908478	0.217441559	0.15632391	0.376574516	0.003426552	0.172489643	0.002657413	33.23275757	15.47368421	1715911.5	0.380001068	450.2706299	19.86326599	1.853029251
1463	1	2203	3900	108.9247395	34.24632552	0.607018948	0.292099953	0.008001328	0.242281437	0.041965008	0.319429874	0.007361889	31.6399231	19.2	4980525	0.284246445	486.7684326	662.8032227	1.377120256
1464	1	2204	3901	108.9294129	34.24564262	0.607815266	0.270123959	0.001067162	0.29326725	0.029717922	0.306046009	0.035153389	32.83282471	50.66666667	6020567.5	0.322985172	538.8954468	960.6513672	13.60584927
1465	1	2205	3902	108.9275451	34.24418566	0.603880405	0.410766125	0.003536701	0.315266132	0.031236649	0.142092705	0.070057869	31.9236145	50.66666667	4928411	0.346502781	607.5575562	653.74646	0.853352606
1466	1	2206	3903	108.9275804	34.24657376	0.622439384	0.229364395	0.001063347	0.276610851	0.022760868	0.353089809	0.04105711	33.34555054	14.51612903	6090678	0.299371719	545.350708	511.710022	2.592163324
1467	1	2207	3904	108.9313172	34.24533565	0.66085577	0.168748379	0.00144434	0.265974998	0.019882202	0.479478836	0.012659073	32.58331299	51.23076923	5715297	0.2858572	520.0772705	1098.709229	2.90768981
1468	1	2208	3905	108.9363934	34.24663172	0.641415596	0.240553379	0.022778034	0.259371758	0.01439333	0.399678707	0.004971504	34.86654663	42.35294118	6480158.5	0.273765088	778.8034668	224.7106476	2.370900631
1469	1	2209	3906	108.9345474	34.24580657	0.601655483	0.347909451	0.020840645	0.264158726	0.005975246	0.269836426	0.013743877	31.56130981	42.35294118	5229144.5	0.270133972	562.1127319	188.9364014	11.83365631
1470	1	2210	3908	108.9382888	34.24629694	0.574539661	0.15533638	0.029390335	0.1849823	0.003450871	0.412461758	0.006752014	35.17074585	38.33333333	6984766	0.188433171	732.9833374	244.9252014	3.3813169
1471	1	2211	3909	108.9383062	34.24548542	0.570948124	0.303738594	0.003223896	0.21454525	0.010751247	0.261602402	0.005700588	33.79330444	38.33333333	6602407	0.225296497	718.8656006	222.7979126	17.01626587
1472	1	2212	3910	108.9382809	34.24698573	0.581953526	0.159811497	0.009673119	0.258003712	0.046090603	0.411342144	0.010829926	35.05795288	14.48571429	7147080.5	0.304094315	715.6149292	267.6726379	2.274597168
1473	1	2213	3911	108.9393078	34.24729217	0.545707226	0.186864376	0.035019398	0.187991142	0.002822876	0.338370323	0.025289536	34.9793396	64.4	6147585.5	0.190814018	674.3765869	310.315094	3.095404863
1474	1	2214	3912	108.9423094	34.24587066	0.626939774	0.426840305	0.025871754	0.26811409	0.03084898	0.142251492	0.08046627	32.63800049	100.8461538	4389956	0.29896307	822.4769287	199.1209869	7.286661148
1475	1	2215	3913	108.9422636	34.24697394	0.524395943	0.309335709	0.056623459	0.289457798	0.009963512	0.25057888	0.007845879	32.087677	58.23529412	3840102	0.29942131	941.2356567	244.1905365	2.998491287
1476	1	2216	3914	108.9422754	34.24743361	0.515598297	0.226617336	0.057320595	0.288525581	0.010569572	0.313263416	0.015910149	32.44659424	58.23529412	3529378.75	0.299095153	998.255188	248.2254028	3.593862534
1477	1	2217	3915	108.9412638	34.24729217	0.585886955	0.048111439	0.025724888	0.271119118	0.003407001	0.507184505	0.031160355	35.18099976	58.23529412	3910560.75	0.274526119	892.6669922	282.2669983	3.878131866
1478	1	2218	3916	108.9434913	34.2466161	0.664589882	0.119933605	0.01574707	0.161973953	0.011697769	0.439916611	0.10528326	36.37390137	71.84210526	4687741	0.173671722	1051.664063	256.9710999	6.515328884
1479	1	2219	3917	108.9430697	34.24757876	0.634320736	0.273306847	0.00463295	0.269089222	0.012989521	0.312590599	0.048870564	31.22976685	58.23529412	3643875.5	0.282078743	1052.987305	250.2398987	5.926006317
1480	1	2220	3918	108.9441913	34.24766399	0.590751648	0.309429169	0.013988972	0.280756474	0.033635139	0.226732731	0.054594517	33.02764893	71.84210526	4524390	0.314391613	1094.571411	350.3230591	7.2726264
1481	1	2221	3919	108.945668	34.2463015	0.603182793	0.215964794	0.017877102	0.176423073	0.013647556	0.384496212	0.002748013	35.91928101	36.52173913	6506744.5	0.190070629	868.3388672	1460.019531	2.830443859
1482	1	2222	3920	108.9474953	34.24755147	0.587860107	0.056096077	0.040853024	0.230968475	0.001674175	0.52981472	0.00194931	37.25918579	36.78688525	6895736	0.23264265	934.4731445	1327.947754	2.717107534
1483	1	2223	3922	108.9483201	34.24667929	0.49162817	0.090355873	0.068370342	0.263101578	0.001149654	0.407630444	0.007295132	32.61407471	48.32432432	6457103.5	0.264251232	863.4778442	1107.29187	2.048844099
1484	1	2224	3923	108.9492863	34.24585427	0.530361176	0.453577042	0.050990105	0.246494293	0.005221844	0.123382092	0.013401985	33.95736694	48.32432432	5634088	0.251716137	918.7960815	1282.164429	2.818813562
1485	1	2225	3924	108.9493099	34.24711538	0.647239685	0.389002323	0.040071011	0.190587997	0.018655777	0.279385567	0.068139553	34.4871521	48.32432432	6275203	0.209243774	912.6911011	1025.577637	1.896707535
1486	1	2226	3925	108.9508791	34.24754956	0.61738348	0.310076237	0.025098324	0.193956852	0.028731823	0.349466801	0.004694462	35.36557007	37.26315789	6410903.5	0.222688675	996.1034546	1279.230103	1.976139307
1487	1	2227	3928	108.9524515	34.24570466	0.58975172	0.154540062	0.034888268	0.243704319	0.011416435	0.430381298	0.017076015	35.23568726	58.4	5895798.5	0.255120754	851.6089478	1493.755493	3.345567465
1488	1	2228	3929	108.9540142	34.24755018	0.639215469	0.31094265	0.013595104	0.242963791	0.016156197	0.336461067	0.012969017	34.65463257	58.4	6895182.5	0.259119988	796.2957153	1197.512085	3.341264248
1489	1	2229	3930	108.9524603	34.24696225	0.482055664	0.102546215	0.08725214	0.279120922	0.003987312	0.3736763	0.005931377	34.66488647	58.4	6538472.5	0.283108234	851.3044434	1239.176758	9.45592308
1490	1	2230	3931	108.9556138	34.24531208	0.467886448	0.057877064	0.096111774	0.29718256	0.022032261	0.389396667	0.020681381	36.00131226	34.17391304	5242739.5	0.319214821	779.9459229	1455.095825	7.094153404
1491	1	2231	3932	108.9572153	34.24559489	0.56101799	0.246434689	0.017102718	0.190622807	0.000999451	0.288805962	0.051567554	33.65658569	65.78571429	4367383	0.191622258	878.3165283	1975.067505	7.788221359
1492	1	2232	3933	108.9556084	34.24658356	0.591021061	0.402788162	0.019917488	0.280955315	0.008048058	0.272143841	0.005921841	33.02423096	34.17391304	6238309	0.289003373	776.3041992	1221.386597	3.000709295
1493	1	2233	3934	108.9562151	34.24755339	0.577812195	0.276656151	0.033268929	0.288888931	0.04267168	0.320323944	0.012086391	32.58331299	38.46428571	6562097.5	0.331560611	762.4400635	1391.869507	2.890277386
1494	1	2234	3935	108.9588172	34.24498164	0.566703796	0.321503162	0.018015862	0.307365417	0.021660805	0.248896122	0.013959408	34.46322632	48.23529412	4184691.75	0.329026222	782.4075928	1260.844849	5.840446949
1495	1	2235	3936	108.9577991	34.24755448	0.586503983	0.242618561	0.018792629	0.267713547	0.037168503	0.352684021	0.009577751	33.95736694	65.78571429	5454682	0.30488205	807.8804321	1446.798462	4.740630627
1496	1	2236	3937	108.9599604	34.24752589	0.593755722	0.187637806	0.03061676	0.250048161	0.044115067	0.401284218	0.007632732	37.62149048	41.53846154	5920090	0.294163228	718.6522217	1309.171143	2.802484512
1497	1	2237	3938	108.9587643	34.24657616	0.579134941	0.320067406	0.041936398	0.286075592	0.030418873	0.225263596	0.043753624	34.69906616	65.78571429	5016540.5	0.316494465	783.1139526	1528.557739	3.124082565
1498	1	2238	3939	108.9611716	34.24628366	0.571300507	0.246145725	0.029967308	0.311953545	0.020084858	0.317011356	0.008143425	34.99642944	47.875	6399836	0.332038403	719.1149292	1398.11499	5.038434982
1499	1	2239	3940	108.9627244	34.24750739	0.591281891	0.360564709	0.013992786	0.278887749	0.031965733	0.227754116	0.002985954	33.97103882	47.875	7038242	0.310853482	865.2961426	901.8778076	2.750550032
1500	1	2240	3941	108.9642862	34.24628361	0.592370987	0.307827473	0.006182194	0.237897873	0.031966686	0.280913353	0.003630161	36.8182373	52.68	6687846.5	0.269864559	726.7397461	619.6222534	5.442937851
1501	1	910	2116	108.9288107	34.26814835	0.585610867	0.016689777	0.084154129	0.250491142	0.005995274	0.546252728	0.022668362	36.57556152	35.53125	7874205	0.256486416	1010.667542	280.9984436	5.618920803
1502	1	911	2117	108.929099	34.26694987	0.719062805	0.067320824	0.01851511	0.158216476	0.029620647	0.576778412	0.07496357	37.10534668	35.22580645	8706673	0.187837123	1155.119263	284.9699097	2.076169968
1503	1	912	2118	108.9307187	34.26801209	0.637624264	0.115346432	0.044897556	0.166455269	0.025069714	0.507192612	0.016657829	34.98959351	33.05263158	7974927.5	0.191524983	1141.846558	353.481781	3.731389761
1504	1	913	212	108.9668195	34.30740216	0.333327293	0.057018757	0.219739437	0.343822956	0.006876469	0.251159668	0.030360222	33.98812866	6	683107.625	0.350699425	709.4368286	65.21270752	0.687034011
1505	1	914	2120	108.9319534	34.26830709	0.735266209	0.085721493	0.011332989	0.157413483	0.009487152	0.612068176	0.03747654	35.70736694	37.40625	8116046.5	0.166900635	1272.252441	303.3681946	10.22079945
1506	1	915	2121	108.9325073	34.26860906	0.797810078	0.115364075	0.001548767	0.107695103	0.0163517	0.680483341	0.001962662	36.78405762	37.40625	8071494.5	0.124046803	1272.240601	313.9353638	2.858344078
1507	1	916	2125	108.9318655	34.26653211	0.782265186	0.072643757	0.004739285	0.095366001	0.007648468	0.653891563	0.055804253	37.37539673	35.79661017	8761535	0.103014469	1344.053345	313.5267029	2.476076603
1508	1	917	2126	108.9353046	34.26719902	0.858420372	0.046023846	0.006157875	0.098774433	0.015804291	0.787292957	0.025209904	37.3788147	31.22891566	10321841	0.114578724	1361.480347	188.4940796	1.384962559
1509	1	918	2127	108.9343751	34.26742219	0.77339983	0.070067883	0.005066395	0.14159441	0.022037506	0.697374344	0.00602293	37.21130371	31.22891566	9898306	0.163631916	1381.051025	186.6924744	2.514502764
1510	1	919	2129	108.9343892	34.26793342	0.695688248	0.015745163	0.055658817	0.183370113	0.001262188	0.671527863	0.009151936	36.48669434	31.22891566	9356107	0.184632301	1329.267578	185.4303894	2.521230936
1511	1	920	213	108.9680181	34.30744037	0.367702007	0.089954853	0.20946455	0.365818501	0.004434586	0.294326782	0.007286072	33.87191772	13.71428571	858663.25	0.370253087	670.2839355	100.9324188	0.655963004
1512	1	921	2130	108.9356208	34.26842216	0.631229401	0.228775978	0.020911217	0.255002499	0.030543804	0.386204243	0.017038345	38.09658813	31.22891566	9058395	0.285546303	1201.766724		4.533653259
1513	1	922	2131	108.9333096	34.26846907	0.715154648	0.068422794	0.002218246	0.160862446	0.009531021	0.639203548	0.007528305	36.90368652	37.40625	8442707	0.170393467	1266.431763	272.6342773	4.34898138
1514	1	923	2132	108.9336856	34.26855461	0.810667515	0.039834499	0	0.129434586	0.016791821	0.760085583	0.010747433	36.97888184	37.40625	8404907	0.146226407	1267.435913	235.231369	2.741720438
1515	1	924	2133	108.9341097	34.26842496	0.865208626	0.048879623	0.000909805	0.114661694	0.001785755	0.807508469	0.008820534	37.03015137	37.40625	8638309	0.116447449	1285.348755	194.1343842	2.467839479
1516	1	925	2135	108.9336031	34.26764749	0.842206478	0.083882332	0.009198189	0.083766937	0.002351284	0.753410816	0.00491333	37.20788574	37.40625	9409824	0.086118221	1289.510132	230.0690155	3.548022747
1517	1	926	2136	108.9336031	34.26582062	0.887414455	0.029215813	0	0.054667473	0.016082287	0.857350349	0.000848293	37.78897095	35.79661017	10032208	0.07074976	1281.50354	269.1006165	2.608472586
1518	1	927	2137	108.9343642	34.26660586	0.712436199	0.052206516	0.051449776	0.165513992	0.005047798	0.662024021	0.003441811	36.83190918	31.22891566	10310573	0.17056179	1371.20874	172.1144867	3.753922224
1519	1	928	214	108.9698966	34.30749666	0.433648586	0.172208786	0.137031555	0.317155361	0.015070438	0.289646149	0.012981415	32.27227783	13.71428571	951471.75	0.332225799	648.2514648	114.8603668	6.055399418
1520	1	929	2140	108.9364526	34.26716096	0.69530344	0.033127308	0.06563282	0.216638565	0.010518551	0.65231657	0.009865761	37.27285767	31.22891566	10197870	0.227157116	1280.36731	195.9617004	1.112615585
1521	1	930	2141	108.9376115	34.26850704	0.769336224	0.048632145	0.023483753	0.149899483	0.029943466	0.710068703	0.010647297	36.30895996	39.225	9678687	0.179842949	1099.148926	228.8906097	5.555263042
1522	1	931	2142	108.9369744	34.26716724	0.860252857	3.10E-05	0.016181469	0.093781471	0.001181602	0.852502823	0.00771904	37.10534668	23.4084507	10049154	0.094963073	1273.728271	207.7835236	1.233207941
1523	1	932	2144	108.9377987	34.26714141	0.878706932	0.047921658	0.002321243	0.08130312	0.019241333	0.799541473	0.031244278	37.11218262	23.4084507	9663855	0.100544453	1204.178955	229.3729706	1.857995391
1524	1	933	2146	108.9384094	34.26664616	0.772794247	0.150048733	0.000116348	0.159542084	0.019509792	0.614517689	0.00837326	37.00964355	23.4084507	8882777	0.179051876	1242.139648	215.5603943	2.214968681
1525	1	934	2147	108.9383933	34.26749384	0.794579029	0.097970009	0.002391338	0.114108086	0.038259506	0.671691418	0.025216103	36.84558105	37.66666667	9430065	0.152367592	1145.76001	231.6773682	2.719660044
1526	1	935	2148	108.9383991	34.26818831	0.800128937	0.034478664	0.002151489	0.140107632	0.020290375	0.758694172	0.0069561	36.04916382	39.225	9571099	0.160398007	1077.22229	266.7858887	9.432860374
1527	1	936	2149	108.9388491	34.26854598	0.715637207	0.020709515	0.074939728	0.175719738	0.028753757	0.689873219	0.006769657	36.06283569	37.66666667	9186296	0.204473495	976.3998413	266.2865906	3.093623161
1528	1	937	2150	108.9399623	34.26853309	0.628448009	0.141158104	0.019900799	0.24484539	0.025877953	0.44100523	0.046624184	37.34805298	37.66666667	7776684.5	0.270723343	867.2800293	270.6102295	4.515953541
1529	1	938	2151	108.9411043	34.26855918	0.576444626	0.121109486	0.05548811	0.275059223	0.036363602	0.415534019	0.041079521	35.74154663	53.66666667	6188390.5	0.311422825	839.7455444	237.3317719	2.723713636
1530	1	939	2153	108.9420284	34.26853683	0.550172329	0.131980419	0.071616173	0.272305012	0.024887562	0.38556385	0.04496479	34.66488647	53.66666667	5536437.5	0.297192574	819.5253906	203.5877075	5.961045742
1531	1	940	2154	108.9425082	34.26717542	0.638589382	0.354604721	0.050111771	0.137998581	0.014034748	0.298253536	0.030191422	35.05111694	58.92592593	4654088.5	0.152033329	943.7817383	193.1478271	2.55284214
1532	1	941	2155	108.9437836	34.26834245	0.607680798	0.031506062	0.066209793	0.167900562	0.019990921	0.571430206	0.00474453	36.13461304	60.41860465	5640081.5	0.187891483	1083.744873	229.0419464	16.2448864
1533	1	942	2156	108.9425111	34.26843674	0.470900536	0.101306438	0.094695568	0.368275642	0.023085594	0.332454205	0.039488316	35.48178101	53.66666667	5379142.5	0.391361236	913.47229	182.6306305	3.814688921
1534	1	943	2157	108.9465526	34.26833067	0.541152954	0.10161829	0.042092323	0.248030186	0.00295639	0.368670464	0.070967674	36.62683105	48.77419355	6799939	0.250986576	1381.367188	180.9852753	5.292369843
1535	1	944	2158	108.9465569	34.26760144	0.571916103	0.055072308	0.033266068	0.265534401	0.009148598	0.512392044	0.004470825	36.82165527	48.77419355	6155228	0.274682999	1375.25708	221.7346344	2.709451437
1536	1	945	2159	108.946555	34.26655154	0.551951408	0.114497185	0.010485172	0.285385132	0.017493725	0.426652908	0.011013508	35.49887085	40.36363636	5695693	0.302878857	1389.61438	187.0279236	1.648614287
1537	1	946	216	108.9705819	34.30522981	0.463666916	0.089997292	0.073917389	0.33656168	0.005867004	0.384888172	0.003966808	30.27957153	14.5	1787555.625	0.342428684	495.005127	83.94271088	1.432970285
1538	1	947	2160	108.9458001	34.26806045	0.670567513	0.027425766	0.01013279	0.299926281	0.007879257	0.619813919	0.023327827	36.71911621	48.77419355	6738008	0.307805538	1227.908813	195.5885162	17.69924355
1539	1	948	2161	108.9450562	34.26820102	0.587091923	0.042452335	0.012440681	0.317415714	0.005158424	0.538259983	0.006382942	36.74645996	60.41860465	6516236	0.322574138	1141.970093	189.1165619	8.822993279
1540	1	949	2162	108.945068	34.26848389	0.620663166	0.079461098	0.007757664	0.245630741	0.003985405	0.536873341	0.004328728	36.68835449	48.77419355	6656221	0.249616146	1105.085327	188.3201904	6.268318653
1541	1	950	2163	108.9458431	34.26855765	0.602144241	0.256360054	0.001778603	0.289216518	0.008140564	0.340125561	0.005733967	36.70202637	48.77419355	7060452.5	0.297357082	1139.134644	190.6470642	8.730280876
1542	1	951	2165	108.9450615	34.26757691	0.620410919	0.094122887	0.014167786	0.190943718	0.006397724	0.518769264	0.007518768	37.67959595	60.41860465	6125387.5	0.197341442	1125.676636	219.7433319	4.676635742
1543	1	952	2166	108.9450687	34.26651882	0.558359146	0.200513363	0.036976337	0.281863689	0.013167858	0.349789619	0.009375572	36.8182373	60.41860465	5644008.5	0.295031547	1103.786865	178.4834595	2.764891624
1544	1	953	2167	108.9480298	34.26624074	0.489129066	0.325360775	0.0958004	0.312833309	0.011089802	0.145783901	0.035189629	34.47689819	42.85714286	4059553	0.323923111	1352.170044	155.3457184	1.280528545
1545	1	954	217	108.9803209	34.30747785	0.403945923	0.212342739	0.126153469	0.292613983	0.009114742	0.252002716	0.005069733	30.57693481	11.04	2755945.25	0.301728725	864.5094604	51.18124771	0.82147485
1546	1	955	218	108.9795564	34.30644889	0.441422462	0.195685863	0.139724255	0.354541779	0.007716179	0.230222225	0.018957615	32.46026611	11.04	2903410.25	0.362257958	688.973877	49.63286209	1.527947783
1547	1	956	2184	108.9539166	34.26645743	0.538458824	0.485758305	0.037136078	0.268891335	0.043305397	0.14424324	0.01150465	32.92169189	40	4067135	0.312196732	1258.537476	174.6855011	2.32690239
1548	1	957	2185	108.9541935	34.26685288	0.420045376	0.165410995	0.142440319	0.386646271	0.020858288	0.268036366	0.008252144	33.65658569	40	3859958.75	0.407504559	1297.623047	183.3348389	2.318135977
1549	1	958	2186	108.9530296	34.26701253	0.558419704	0.236279011	0.071498394	0.292586327	0.049757004	0.31247139	0.013505936	33.97445679	40	3568705	0.342343331	1305.823364	191.8710938	2.154302597
1550	1	959	2187	108.9535989	34.26780029	0.461010456	0.313061237	0.11181879	0.305263042	0.045982361	0.155117512	0.007930279	35.10580444	40	3524421.25	0.351245403	1435.103027	200.5650024	3.492699146
1551	1	960	2188	108.9541763	34.26784743	0.51693964	0.433110714	0.045345306	0.262390614	0.018307209	0.101120472	0.006317139	35.29379272	40	3616547.5	0.280697823	1420.216919	192.8347626	3.074149132
1552	1	961	2189	108.9524039	34.26692445	0.572404861	0.290025234	0.071837425	0.29153204	0.039714813	0.230305672	0.062139511	34.74008179	40	3517051.5	0.331246853	1298.22522	189.5335693	1.970202088
1553	1	962	219	108.9795119	34.30819885	0.344452858	0.218207359	0.225150108	0.313331127	0.0224967	0.134581566	0.023287296	32.11502075	11.45454545	2550402	0.335827827	973.2797852	48.85482025	0.829726994
1554	1	963	2190	108.952801	34.26796429	0.658950806	0.227313519	0.031384468	0.235275269	0.051552773	0.407174587	0.029726982	37.76504517	40	3539286.5	0.286828042	1387.237793	201.8091278	2.644610405
1555	1	964	2191	108.9553017	34.26687471	0.653904438	0.280884743	0.040574551	0.213156223	0.028744698	0.38599205	0.002058506	33.56430054	58.2	4071636.75	0.241900921	1278.901001	316.817688	3.036131144
1556	1	965	2192	108.9556727	34.26725812	0.586207867	0.291068077	0.049633026	0.254454613	0.036885262	0.295384884	0.004257202	33.55404663	58.2	3955225.5	0.291339875	1395.144287	508.0368652	2.053886414
1557	1	966	2193	108.9559202	34.26730526	0.540524006	0.211676598	0.052737236	0.33951807	0.027241707	0.296911716	0.031935692	33.10626221	58.2	3941088.25	0.366759777	1416.038696	597.973938	4.94156456
1558	1	967	2194	108.9571341	34.26735269	0.60786581	0.12594223	0.002064228	0.283114433	0.086907387	0.439290524	0.054510593	34.04623413	73.09090909	3505479.5	0.37002182	1393.976807	657.5441284	5.767934799
1559	1	968	2195	108.9548832	34.26715204	0.639276981	0.334013939	0.047738552	0.165082455	0.093246937	0.33939743	0.005908966	34.06674194	58.2	3885277	0.258329392	1344.235596	189.8406982	1.740502357
1560	1	969	2196	108.9551285	34.2675218	0.537744999	0.450899124	0.019774437	0.207752705	0.062547207	0.134699345	0.005000591	34.36752319	40	3845034.5	0.270299912	1395.566406	250.1572876	3.781522751
1561	1	1072	2311	108.9279001	34.26597341	0.762447357	0.058054924	0.004626274	0.162346363	0.007308006	0.700002193	0.00439024	36.61315918	35.22580645	9748929	0.169654369	1277.47522	248.4715729	1.892401814
1562	1	1073	2312	108.9257149	34.26534432	0.661344051	0.046633244	0.016161919	0.174211025	0.028594017	0.556768417	0.05794239	36.76013184	46.47887324	8745648	0.202805042	979.3723755	360.0538635	4.205446243
1563	1	1074	2313	108.9261807	34.2660444	0.761410236	0.019442081	0.01723814	0.09266901	0.020596504	0.51925993	0.222708225	37.0814209	46.47887324	8734895	0.113265514	1026.533569	356.7584534	7.720188618
1564	1	1075	2315	108.930529	34.26550675	0.710436821	0.027860165	0.01768446	0.205862045	0.00902319	0.661067963	0.021535397	37.26260376	25.57894737	9219051	0.214885235	1140.260376	330.6880493	1.868371487
1565	1	1076	2317	108.9302567	34.26638593	0.830621243	0.023937225	0.004504204	0.14377737	0.00014782	0.798508167	0.00817585	36.9276123	33.05263158	8733723	0.14392519	1169.789917	354.1420593	6.370732784
1566	1	1077	2318	108.9299739	34.26645665	0.597486496	0.047756672	0.121415615	0.236370564	0.010776043	0.527776718	0.024550438	37.3788147	33.05263158	8822817	0.247146607	1131.944946	356.6183167	8.628609657
1567	1	1078	232	108.9915598	34.30814598	0.734270573	0.297909737	0.003871918	0.184416771	0.064552784	0.428922176	0.009432793	34.77084351	10.71428571	1388820.75	0.248969555	550.5863647	41.29328918	0.893258929
1568	1	1079	2321	108.9326604	34.26464156	0.844261646	0.038579941	0.001115799	0.124650002	0.009525776	0.801276207	0.004405499	36.30212402	31.75384615	9413531	0.134175778	1226.209351	396.0597229	3.38225913
1569	1	1080	2322	108.9331814	34.26474685	0.815849781	0.033466339	0.010964394	0.08048439	0.006481647	0.781540871	0.001190186	36.14486694	31.75384615	9563066	0.086966037	1210.787354	387.3013611	1.914434433
1570	1	1081	2323	108.9316241	34.26343477	0.785749912	0.08767128	0.005468369	0.13274622	0.010124683	0.695108414	0.002970219	36.90026855	31.75384615	8566702	0.142870903	1107.989258	415.7293091	1.561171055
1571	1	1082	2326	108.9311683	34.26472199	0.737801552	0.087055206	0.014100552	0.129405499	0.005748749	0.636792183	0.014242172	37.42666626	25.57894737	9282557	0.135154248	1150.527832	341.170105	3.066201687
1572	1	1083	2327	108.9356531	34.26469328	0.794736385	0.104717731	0.006695271	0.094650269	0.009088516	0.68001318	0.010359764	37.5975647	27.44	8998952	0.103738785	1195.485962	268.6739807	8.721464157
1573	1	1084	2328	108.934018	34.26471891	0.848054886	0.068524361	0.001930714	0.112341881	0.000393391	0.771726608	0.007805824	36.16537476	27.44	9489290	0.112735272	1192.14209	292.9897156	2.02747488
1574	1	1085	2329	108.9344158	34.26419077	0.780192375	0.20291853	0.000537872	0.148278713	0.027375221	0.568788528	0.009025574	36.50720215	27.44	8742514	0.175653934	1140.150879	295.559082	1.864757776
1575	1	1086	233	108.9236496	34.30645908	0.598326683	0.023685455	0.025030136	0.278133392	0.019467831	0.562268257	0.013488293	30.31033325	22.66666667	2206760.75	0.297601223	629.6417236	162.0335999	3.880758524
1576	1	1087	2330	108.9360343	34.26607577	0.835587502	0.035531998	0.000288486	0.105899811	0.003865719	0.800764084	0.007340908	36.9173584	23.4084507	10172330	0.10976553	1448.300903	199.3684082	1.412859321
1577	1	1088	2331	108.9343867	34.26535539	0.831976891	0.014752865	0.016014576	0.093378067	0.003792763	0.809470177	0.007753849	37.28652954	27.44	9961515	0.09717083	1245.046753	217.585968	2.84616518
1578	1	1089	2337	108.9390468	34.26451192	0.800334454	0.121115685	0.012635708	0.100281715	0.005299091	0.676382542	0.003218174	37.61465454	37.82608696	6849382.5	0.105580806	1301.569092	252.030304	5.344088078
1579	1	1090	2339	108.9390586	34.26481836	0.723138809	0.077167034	0.014343739	0.22822094	0.005935192	0.644618034	0.001637459	37.24209595	37.82608696	7002070.5	0.234156132	1293.741333	230.7722626	4.875282288
1580	1	1091	2340	108.9399054	34.26482439	0.722966671	0.038529873	0.037138462	0.182158947	0.011824608	0.675420284	0.009020329	36.28161621	37.82608696	5936910.5	0.193983555	1195.424927	219.8446808	2.470822334
1581	1	1092	2342	108.9390822	34.26506587	0.692810535	0.168940544	0.002031803	0.204829216	0.024691582	0.514657021	0.009212971	36.4798584	37.82608696	7110139	0.229520798	1282.589233	218.4994965	3.880895853
1582	1	1093	2343	108.939094	34.26556089	0.620303631	0.223218918	0.054597378	0.256270885	0.011017323	0.39400816	0.005615234	35.60482788	37.82608696	7391237.5	0.267288208	1302.38855	221.8390808	1.7261163
1583	1	1094	2345	108.940298	34.26605563	0.52066946	0.312469959	0.117625713	0.280170441	0.021644115	0.153443813	0.058331966	34.36752319	37.82608696	5960416	0.301814556	1190.362427	206.7876892	3.460657835
1584	1	1095	2346	108.938784	34.26604194	0.547867775	0.080865383	0.085078716	0.284891605	0.00361681	0.462946415	0.004079342	36.77380371	23.4084507	8060808.5	0.288508415	1333.556641	226.8003082	3.13945961
1585	1	1096	2347	108.9380614	34.26606871	0.832569122	0.010808945	0.008988857	0.117989063	0.005118847	0.819561481	0.002198696	36.80456543	23.4084507	8738480	0.12310791	1318.242554	228.4187622	3.312775612
1586	1	1097	2349	108.941387	34.26518912	0.655890465	0.022764683	0.031747818	0.235496521	0.039406776	0.630105972	0.005261898	36.47302246	58.92592593	4523730	0.274903297	994.0170288	216.8398895	3.879718065
1587	1	1098	235	108.9247698	34.30560177	0.611245155	0.156858444	0.016759872	0.260027885	0.053555489	0.435646057	0.020400047	32.33721924	18.52173913	2099119.75	0.313583374	726.2200317	194.7434998	2.350877047
1588	1	1099	2350	108.9407101	34.26402597	0.512203217	0.131158829	0.117686749	0.258514404	0.018187046	0.376802444	0.005876064	35.07846069	63	4833343.5	0.27670145	1227.674683	245.3481903	3.957955599
1589	1	1100	2351	108.9419955	34.26601112	0.492925167	0.258235931	0.106750488	0.198152542	0.012662411	0.187527657	0.053199768	34.31967163	58.92592593	4254741	0.210814953	837.8560791	184.5886688	2.657730103
1590	1	1101	2352	108.9424353	34.26470065	0.408938885	0.097418785	0.153403759	0.274030685	0.007894993	0.298573017	0.026795864	35.66293335	63	4238680.5	0.281925678	996.0167236	176.803833	5.489768982
1591	1	1132	2383	108.9593814	34.26582351	0.612138271	0.17048502	0.05801487	0.258714676	0.025068283	0.388719559	0.05324173	38.25039673	94.90909091	3774144.5	0.283782959	1187.85791	626.8062744	3.525089025
1592	1	1133	2385	108.9600586	34.26460461	0.722319126	0.04403162	0.046488285	0.206241608	0.003631592	0.67489481	0.008948803	39.55606079	45.66666667	5389913.5	0.2098732	1285.216553	694.4347534	1.375131607
1593	1	1134	2386	108.9613736	34.26582199	0.557745934	0.053248405	0.045933723	0.275725842	0.010622978	0.476366043	0.033668041	36.67126465	69.875	4839083	0.28634882	1126.212891	615.87677	4.56031847
1594	1	1135	2387	108.9604374	34.2652472	0.58265543	0.049845695	0.020856857	0.233912945	0.005892277	0.526961327	0.006089211	39.82608032	94.90909091	4881416	0.239805222	1358.117798	644.7097778	7.39611721
1595	1	1136	2388	108.9604366	34.2639452	0.551502705	0.216669559	0.005869389	0.214413166	0.043058872	0.329327106	0.005716324	36.36022949	45.66666667	5961574	0.257472038	1265.271606	727.7724609	2.701046944
1596	1	1137	2389	108.9623284	34.26412392	0.53606987	0.128752232	0.02340126	0.338466644	0.021135807	0.399690151	0.007633209	38.18545532	69.875	6517674.5	0.359602451	1133.995117	609.2474365	5.480051041
1597	1	1138	239	108.9253432	34.30647104	0.402134418	0.150669098	0.16976738	0.344129562	0.008119106	0.260881424	0.014714718	33.44467163	16	2009952.25	0.352248668	565.4750977	170.02948	0.69084239
1598	1	1139	2391	108.9623201	34.26535963	0.586005211	0.106018543	0.021480083	0.302297115	0.015532017	0.469965458	0.010220051	35.45785522	69.875	5817600	0.317829132	1041.283203	666.7888794	5.502989292
1599	1	1140	2392	108.9637679	34.26578844	0.60939312	0.173272133	0.061822891	0.262787819	0.019599438	0.363087654	0.073510647	35.1434021	54.50847458	6430725.5	0.282387257	1107.335571	705.8905029	7.073407173
1600	1	1141	2393	108.9650438	34.2645718	0.658813477	0.215552807	0.015585899	0.193125725	0.01065588	0.434809208	0.008658886	35.98422241	52.52459016	6344607.5	0.203781605	1158.048706	664.1126099	2.967964649
1601	1	1142	2394	108.9657943	34.26491265	0.665933132	0.073719501	0.006146908	0.110343456	0.00350666	0.561340809	0.031243324	35.27670288	30.94736842	5674021.5	0.113850116	1115.990479	738.8334351	2.137612343
1602	1	1143	2395	108.9650758	34.26550203	0.537818432	0.170043468	0.022246361	0.241519928	0.028391838	0.359645367	0.01355505	35.79623413	54.50847458	6220356.5	0.269911766	1151.328979	652.9727783	2.317076921
1603	1	1144	2396	108.9655253	34.26568573	0.555077076	0.290237427	0.070708275	0.310873985	0.017255306	0.202773571	0.062233925	35.35531616	54.50847458	5823614.5	0.328129291	1148.456177	652.9611206	1.683632731
1604	1	1145	2397	108.9651227	34.26612663	0.417581558	0.22268486	0.182701111	0.289275646	0.010121346	0.146046638	0.048894882	35.22885132	54.50847458	5965781.5	0.299396992	1119.671509	640.5345459	0.956818163
1605	1	1146	24	108.9406729	34.31136235	0.529058933	0.374748707	0.092187881	0.268449306	0.036433697	0.176313877	0.029519081	31.90994263	102	1578394	0.304883003	771.9055176	176.6284943	2.372783899
1606	1	1147	240	108.931697	34.30645887	0.511070251	0.168188572	0.058200836	0.1715765	0.001939297	0.339439392	0.003442287	35.70053101	8.470588235	2833893.25	0.173515797	621.2680664	194.859726	0.772444367
1607	1	1148	2400	108.9665013	34.26411118	0.57246685	0.357719898	0.02930975	0.192999363	0.070254803	0.209117889	0.005633831	34.57260132	30.94736842	4816584.5	0.263254166	1128.657593	653.5792236	1.010939002
1608	1	1149	2401	108.9664895	34.2651248	0.599812508	0.352934361	0.025558949	0.217267036	0.024354935	0.234285831	0.013567448	34.52133179	30.94736842	4998361	0.241621971	1090.637817	619.5493774	0.806972265
1609	1	1150	2402	108.9662775	34.26550196	0.560570717	0.221729755	0.1160779	0.261751652	0.051393509	0.285538197	0.053331375	34.56576538	30.94736842	5177426.5	0.313145161	1126.970459	612.7732544	1.046325564
1610	1	1151	2403	108.9665838	34.26557268	0.517346382	0.097160816	0.13952446	0.283531189	0.044374943	0.398243904	0.029768467	34.13851929	30.94736842	4931265	0.327906132	1107.775879	554.8800659	0.825597644
1611	1	1152	2404	108.9676689	34.26366286	0.319150448	0.101588249	0.241999626	0.387982368	0.012974739	0.210649014	0.028612614	33.03106689	83.8	3981378.75	0.400957107	1084.12207	267.7209167	2.105376959
1612	1	1153	2405	108.9671376	34.26580841	0.354503632	0.187756062	0.229391575	0.347470284	0.016688824	0.121682167	0.047624588	32.4397583	30.94736842	4660455	0.364159108	1051.724365	344.4690552	1.556125402
1613	1	1154	2406	108.9689177	34.26589945	0.611318111	0.340859413	0.02649641	0.233316422	0.029621124	0.2554245	0.015036583	31.66384888	42.61538462	5397820	0.262937546	905.1564941	259.5019531	14.70119476
1614	1	1155	2407	108.9660771	34.2659852	0.545430183	0.249945641	0.097527504	0.316267014	0.017460823	0.236999512	0.058485985	34.31967163	30.94736842	5262781.5	0.333727837	1129.865112	615.1862793	0.777273059
1615	1	1156	2408	108.9662185	34.26636236	0.742563725	0.190215588	0.008811474	0.216537952	0.008813858	0.498625755	0.053722382	34.84945679	21.48387097	5045497.5	0.22535181	1174.094727	634.4758911	0.733834863
1616	1	1157	2409	108.9665249	34.26610306	0.544714928	0.062164783	0.009444714	0.387348175	0.000284195	0.4793396	0.003435612	33.61557007	21.48387097	4917307.5	0.38763237	1108.049927	579.4089355	0.851113915
1617	1	1158	241	108.9300584	34.30509322	0.562957764	0.093110561	0.139848709	0.181949139	0.02066803	0.474170208	0.002023697	37.58731079	8.470588235	2921892.25	0.202617169	631.8850708	75.14120483	0.669089675
1618	1	1159	2410	108.9702223	34.26491462	0.5726614	0.0406847	0.03644371	0.322300434	0.005941868	0.517032623	0.014944077	31.34939575	70.57142857	5696112.5	0.328242302	886.4803467	234.6039581	6.862586498
1619	1	1160	2411	108.9708906	34.26596439	0.563564301	0.141867638	0.040242195	0.282562256	0.024668694	0.40466547	0.017041683	35.10238647	70.57142857	6568729	0.30723095	873.5089111	208.6324921	5.186504364
1620	1	1161	2412	108.9734294	34.26596049	0.61694622	0.216492176	0.061379433	0.118963242	0.064527988	0.373693466	0.026761532	36.72937012	40.38461538	7259362.5	0.18349123	1120.445801	189.2832031	2.123064518
1621	1	1363	2640	108.9213016	34.26145927	0.431216717	0.294472218	0.13377285	0.323171139	0.056688786	0.129965305	0.020811081	34.53158569	22.17391304	3309578.75	0.379859925	1440.492798	784.9019165	1.482282162
1622	1	1364	2641	108.9253093	34.2601034	0.559080124	0.113990307	0.053569794	0.275523663	0.02074337	0.432476997	0.012664795	35.73129272	69.71428571	5325306.5	0.296267033	1122.530884	315.1589661	2.742661953
1623	1	1365	2642	108.9260034	34.26099651	0.677899361	0.002124786	0.07322216	0.12895155	0.013341904	0.583762646	0.09258461	35.41342163	61.07692308	5318498	0.142293454	1234.824097	263.7036743	2.414166927
1624	1	1366	2643	108.9244873	34.26097554	0.66462183	0.004608631	0.084417343	0.146516323	0.037339687	0.65335083	0.008239269	35.49887085	43.27659574	5457273	0.18385601	1187.492065	290.897644	10.06581688
1625	1	1367	2644	108.9237711	34.26026323	0.553098202	0.047432899	0.107223511	0.245746136	0.027548313	0.484232426	0.021432877	35.86801147	43.27659574	5563109.5	0.273294449	1326.36499	310.4251709	8.843268394
1626	1	1368	2645	108.9279354	34.26104675	0.401966095	0.101389885	0.187204361	0.37825489	0.011685371	0.280460835	0.020514965	35.82699585	53.03225806	5535786	0.389940261	1186.845825	212.6617432	9.308458328
1627	1	1369	2646	108.928501	34.26104675	0.503643036	0.208145618	0.115431309	0.272075176	0.036205769	0.238213062	0.061172485	34.89389038	53.03225806	5636501	0.308280945	1122.447021	227.0579987	9.280679703
1628	1	1370	2647	108.9272617	34.26102552	0.457853317	0.077586174	0.186524868	0.312185287	0.010574818	0.270100117	0.113476276	36.26452637	53.03225806	5370756.5	0.322760105	1251.900269	218.5154266	4.45916605
1629	1	1371	2648	108.9278623	34.26006423	0.495029449	0.093312263	0.06548214	0.399241447	0.021617889	0.367107868	0.035903931	33.7762146	53.03225806	4791218	0.420859336	1116.065186	261.9996033	5.520823479
1630	1	1372	265	108.9565918	34.30443202	0.499314785	0.216841221	0.15208292	0.287583351	0.020008564	0.180903435	0.106620789	35.38607788	7.8	1238214.75	0.307591915	1384.761475	15.4409256	0.667430639
1631	1	1373	2650	108.9280179	34.2612589	0.369121075	0.124725342	0.173182964	0.398284435	0.013549805	0.235376835	0.009018898	35.73812866	53.03225806	5851646	0.41183424	1179.269531	212.1852722	7.206825733
1632	1	1374	2652	108.9301389	34.26103835	0.563683033	0.287248611	0.038524628	0.302537441	0.029844284	0.251215935	0.029407978	34.95883179	28.46153846	5798514	0.332381725	1316.235596	281.8377075	8.876343727
1633	1	1375	2653	108.9323187	34.25938489	0.57764864	0.153451443	0.023043156	0.309913635	0.033678532	0.397035122	0.028136253	36.45251465	46.64150943	6299814	0.343592167	1197.303711	629.7683716	3.236743212
1634	1	1376	2654	108.9313996	34.25939667	0.607563496	0.227286339	0.00555706	0.211890221	0.028110981	0.367816925	0.015142918	35.11947632	61.6097561	6314571.5	0.240001202	1149.378784	640.1102905	3.235616684
1635	1	1377	2656	108.9313195	34.26030159	0.659853458	0.142512798	0.022830009	0.251820564	0.009745598	0.507852554	0.009596825	34.67514038	61.6097561	5942972.5	0.261566162	1221.383057	304.0379944	3.144279718
1636	1	1378	2657	108.9335305	34.26101544	0.559201717	0.286478519	0.095392227	0.251418114	0.043527126	0.209456444	0.065831184	34.91098022	62.34146341	5479462	0.29494524	1142.390625	242.6442871	9.345024109
1637	1	1379	2658	108.9314703	34.26103496	0.457667351	0.238916397	0.131986141	0.326741219	0.026233196	0.197434425	0.023173809	35.5262146	62.34146341	6079394.5	0.352974415	1238.165405	283.0661621	5.233905315
1638	1	1380	2659	108.9321536	34.26105334	0.582861423	0.388688087	0.034752846	0.286557198	0.036493301	0.123819351	0.074230671	35.49545288	62.34146341	6059283	0.323050499	1215.597778	283.4268188	8.612500191
1639	1	1381	2661	108.9307751	34.25953811	0.698768139	0.22850275	0.029509544	0.202834129	0.020699978	0.449183464	0.021128178	34.56576538	61.6097561	6036294.5	0.223534107	1263.612427	563.9171753	4.661486626
1640	1	1382	2662	108.9344203	34.25990961	0.490989208	0.226962566	0.075426579	0.326099873	0.014862061	0.256360531	0.015267372	33.90267944	55.02857143	5028974	0.340961934	1035.213501	192.473053	3.672544241
1641	1	1383	2663	108.9348521	34.26097603	0.442522526	0.139790058	0.158491135	0.232665539	0.018226624	0.264066219	0.03916502	34.76400757	36.72	4721410.5	0.250892163	955.3918457	176.9339905	4.360678673
1642	1	1384	2664	108.9357445	34.26093706	0.499007702	0.253985882	0.072740078	0.372733116	0.030138016	0.222513676	0.026101589	34.14877319	36.72	4429369	0.402871132	889.8422241	197.0541992	4.287852764
1643	1	1385	2665	108.9344515	34.26097603	0.357524872	0.081965923	0.169316769	0.414305687	0.004158974	0.267523289	0.008141994	35.26986694	36.72	4910851	0.418464661	986.9232178	177.3770905	5.266404152
1644	1	1386	2667	108.9381985	34.26084638	0.50574255	0.301839828	0.072780132	0.355867863	0.02114439	0.166620731	0.037851334	34.54867554	33.48387097	4737636.5	0.377012253	1138.826294	199.528183	4.194081306
1645	1	1662	2969	108.9653644	34.25846661	0.691785812	0.212198734	0.039218903	0.173120499	0.009692669	0.461873055	0.017714024	33.98129272	46.10169492	5680513	0.182813168	1398.675537	199.6082001	3.923942327
1646	1	1663	297	108.9638148	34.30559886	0.418426991	0.169667721	0.151118755	0.264232159	0.007778645	0.22516346	0.046275139	33.41732788	6	638424.1875	0.272010804	1167.998535	16.649189	0.494813442
1647	1	1664	2970	108.9653231	34.25920868	0.623281002	0.255713463	0.110485554	0.174120903	0.010428429	0.351572037	0.015995502	34.18637085	46.10169492	5265845.5	0.184549332	1506.275024	210.5770264	10.95388603
1648	1	1665	2971	108.9652586	34.25677002	0.710941792	0.200323582	0.040986538	0.233520031	0.010983944	0.493254185	0.017364025	37.88809204	32.89655172	6541494	0.244503975	1217.970459	158.1676331	4.862894535
1649	1	1666	2972	108.966606	34.25538998	0.657186031	0.044097424	0.020715714	0.293265343	0.027846336	0.608664036	0.004424572	32.97979736	19.82608696	5278770.5	0.321111679	983.7141113	159.776001	1.300387859
1650	1	1667	2973	108.9689685	34.25809048	0.521733284	0.063484192	0.071485996	0.374055386	0.013070583	0.4509902	0.009697437	36.41491699	66.81818182	6242615.5	0.387125969	953.3968506	568.7471313	5.564449787
1651	1	1668	2974	108.9676715	34.25760561	0.455909252	0.161475658	0.11898756	0.355517864	0.017261505	0.276834011	0.022274494	32.17315674	32.89655172	5419807	0.372779369	972.9993286	419.9638672	2.771751404
1652	1	1669	2975	108.9702751	34.25769077	0.523664474	0.102490425	0.023575783	0.286888599	0.005269527	0.41711235	0.004129887	35.99105835	74.31578947	7415691	0.292158126	909.3987427	476.440033	6.889458179
1653	1	1670	2976	108.9724287	34.25848909	0.637153625	0.082940102	0.01780653	0.216040611	0.021049023	0.537287235	0.016973495	36.29187012	59.5	6538597	0.237089634	955.9200439	313.7688904	4.873039246
1654	1	1671	2978	108.975044	34.25737441	0.541908264	0.093827248	0.141283989	0.225162506	0.020466328	0.429118156	0.053861618	32.47735596	39.69230769	5046935	0.245628834	1181.984985	196.2528839	2.461495161
1655	1	1672	2979	108.9746081	34.25788803	0.301750183	0.214511871	0.263162613	0.302661896	0.001650333	0.130661964	0.032104015	34.51107788	59.5	5483768.5	0.304312229	1075.542603	193.756012	4.516389847
1656	1	1673	298	108.9644602	34.30586725	0.293144703	0.225523472	0.235471249	0.402565002	0.008387089	0.099363804	0.010852337	34.59310913	6	546173.3125	0.410952091	1160.735962	18.62988663	0.376471967
1657	1	1674	2980	108.9750903	34.2583802	0.782175064	0.190428257	0.009076118	0.114095688	0.009371281	0.586626053	0.005120754	35.26303101	90.72727273	4964345	0.123466969	1121.244141	201.7793884	5.681114674
1658	1	1675	2981	108.972496	34.25696205	0.638845444	0.154342175	0.005367756	0.293328285	0.045096874	0.475646496	0.008980274	35.60482788	74.31578947	7426737	0.338425159	957.1835938	235.2488708	7.969007969
1659	1	1676	2982	108.9753868	34.25695194	0.706185341	0.118807793	0.018634796	0.246554375	0.01511097	0.518570423	0.068807125	31.68435669	39.69230769	4566027.5	0.261665345	1318.075439	231.6937866	1.65525043
1660	1	1677	2986	108.9755503	34.25786189	0.674271584	0.002686024	0.051003933	0.123400688	0.002774715	0.648139477	0.023446083	33.72494507	39.69230769	4422647	0.126175403	1260.822266	215.5706482	4.1799016
1661	1	1748	3086	108.9350576	34.25711452	0.481296539	0.095991611	0.082774162	0.36027956	0.016364098	0.373884201	0.011422634	35.58773804	89.02702703	6494909.5	0.376643658	1030.652832	246.2761688	5.314846039
1662	1	1749	3087	108.9344632	34.2571455	0.493936062	0.235271454	0.063748837	0.27901268	0.009812355	0.249833107	0.008947849	35.36557007	89.02702703	6452933.5	0.288825035	976.5274048	237.6493225	5.235898018
1663	1	1750	3089	108.9370677	34.25702977	0.522407532	0.196829319	0.06317997	0.256928921	0.00293684	0.326883793	0.002934456	34.09408569	66.85714286	7801779.5	0.259865761	1224.863525	256.1538391	7.906656742
1664	1	1751	309	108.9185935	34.30286326	0.393773556	0.300343513	0.238875389	0.240563869	0.025407791	0.099876881	0.016032219	31.47244263	13.75	2940620.25	0.26597166	586.6651001	40.02325439	2.549171209
1665	1	1752	3090	108.9362394	34.25711466	0.589801788	0.104867935	0.042685509	0.303833961	0.013789177	0.470850945	0.014082909	34.6512146	89.02702703	7116821	0.317623138	1168.281616	271.2088318	7.602778435
1666	1	1753	3091	108.9357245	34.25573123	0.62847662	0.129332542	0.040704727	0.254948616	0.016464233	0.486148834	0.014975071	35.24252319	89.02702703	7401344.5	0.271412849	1366.023315	289.8474426	4.746030331
1667	1	1754	3092	108.9358183	34.25709835	0.632921696	0.116922379	0.045930386	0.275316715	0.025448799	0.507192612	0.012295246	35.46127319	89.02702703	6840330	0.300765514	1103.698242	290.7181091	6.632433891
1668	1	1755	3094	108.9391047	34.25531728	0.667067528	0.118017197	0.011579514	0.219637394	0.010988235	0.537481308	0.011569023	36.25769043	35.01639344	8306271.5	0.230625629	1271.427856	234.0647583	3.207492828
1669	1	1756	3095	108.9375214	34.25520516	0.604737759	0.126841068	0.041747093	0.257521152	0.018357277	0.459272861	0.020085812	33.97787476	48.07792208	8817341	0.275878429	1262.22229	261.9170227	14.39093971
1670	1	1757	3097	108.9394289	34.25476837	0.66369772	0.086773872	0.023786545	0.186251163	0.044480324	0.554086208	0.022837639	36.72595215	35.01639344	7593025	0.230731487	1270.86499	260.0610046	3.299108982
1671	1	1758	3098	108.9393666	34.25615498	0.613269329	0.084274769	0.031355381	0.223454952	0.005479336	0.505906582	0.023098946	36.63024902	56.88888889	7972976	0.228934288	1156.921143	236.4081726	2.730555534
1672	1	1759	3099	108.9397661	34.25703311	0.492036343	0.122371197	0.100141048	0.291516781	0.00475359	0.363289833	0.012293339	36.64733887	56.88888889	6980057.5	0.296270371	1209.444946	280.8529663	3.585368872
1673	1	1760	31	108.9425814	34.31200044	0.65252924	0.153238297	0.054656029	0.234401703	0.051251411	0.492031574	0.008566856	31.431427	13	889993.6875	0.285653114	791.944458	105.8756332	1.029304862
1674	1	1761	310	108.9183115	34.30291384	0.480095387	0.222924709	0.13367939	0.284941196	0.02448225	0.249189854	0.020972729	32.43292236	13.75	2798162.5	0.309423446	627.0718384	38.12060928	2.878340483
1675	1	1762	3100	108.9376564	34.2566269	0.570905685	0.267323494	0.034006119	0.292486668	0.026880741	0.297706604	0.005875587	34.24789429	48.07792208	8481204	0.319367409	1257.782959	245.5458374	24.18225861
1676	1	1763	3101	108.9381749	34.25700406	0.489023209	0.166146278	0.104645252	0.330415249	0.037366867	0.312554836	0.010446548	34.46322632	56.88888889	8146342	0.367782116	1187.862427	263.6807556	6.576635838
1677	1	1764	3102	108.9388937	34.25700406	0.648426056	0.155504227	0.0299716	0.266796112	0.023418427	0.421258926	0.072619915	34.84262085	56.88888889	7888603	0.290214539	1177.89209	258.3450012	10.98875523
1678	1	1765	3103	108.9412204	34.25529628	0.783730984	0.00340271	0.021361351	0.15343523	0.003652096	0.762306213	0.018033028	38.04190063	85.71428571	5447177	0.157087326	1410.311401	252.2002716	3.343723297
1679	1	1766	3104	108.9418405	34.25584193	0.608565331	0.056578636	0.032811165	0.301612377	0.007965565	0.545885086	0.006203651	37.48135376	85.71428571	4738753.5	0.309577942	1295.465698	228.1588135	4.472703934
1680	1	1767	3106	108.9418191	34.2570128	0.539792538	0.168488503	0.049363136	0.242531776	0.012860298	0.362099171	0.009205818	36.77038574	67.68	4409834	0.255392074	1236.605469	228.1433868	6.180992603
1681	1	1768	3108	108.9408657	34.25699056	0.529256344	0.154786587	0.058421612	0.315681458	0.013052464	0.370434761	0.004469872	37.35147095	56.88888889	5360582	0.328733922	1290.633667	278.1736755	4.240837574
1682	1	1769	3109	108.9424639	34.25523612	0.430609703	0.195314407	0.126006126	0.35666132	0.03514576	0.231540203	0.014124393	36.84899902	85.71428571	4716381	0.39180708	1393.11499	231.9658966	4.358070374
1683	1	1770	311	108.9184972	34.30320625	0.605209351	0.215412617	0.057965279	0.255417347	0.011397362	0.38468647	0.018507481	31.87234497	13.75	2720658.25	0.266814709	605.0975342	36.36662674	3.139565945
1684	1	1771	3110	108.9424757	34.25619081	0.484014034	0.2371912	0.106523514	0.320594788	0.03341341	0.252607822	0.009886742	37.28652954	85.71428571	4482216	0.354008198	1215.455444	204.1027069	8.5815382
1685	1	1772	3111	108.9424521	34.25679191	0.74864912	0.257774353	0.040739059	0.170384407	0.005280972	0.473557949	0.041881084	37.76846313	85.71428571	4344084.5	0.175665379	1178.653076	194.068161	16.80764008
1686	1	1773	3112	108.9469297	34.25429354	0.87204504	0.032513142	0	0.112970829	0.002727509	0.836287022	0.003244877	36.70202637	20.4	7027429.5	0.115698338	1362.183105	235.4627838	1.767203927
1687	1	1774	3113	108.9471771	34.25498861	0.776760578	0.150761604	0.001258373	0.149151325	0.026231289	0.612960339	0.013104916	37.16687012	19.72881356	8077057	0.175382614	1447.478027	228.3305664	1.70149219
1688	1	1775	3114	108.9462721	34.25496692	0.766339302	0.042598724	0.01616478	0.144238472	0.040332794	0.709700108	0.01404047	37.5428772	19.72881356	7245534.5	0.184571266	1325.730835	228.9888763	1.292289495
1689	1	1776	3117	108.9462863	34.2560152	0.603945255	0.175006866	0.066483021	0.23306942	0.006840706	0.419974804	0.012987614	37.66934204	19.72881356	7562449.5	0.239910126	1358.802124	247.1921692	1.463817
1690	1	1777	312	108.9187447	34.30344197	0.480930328	0.060512066	0.165320396	0.250692844	0.009360313	0.399536133	0.021982193	32.36456299	13.75	2688333	0.260053157	555.8842163	34.53519058	2.580393076
1691	1	1778	3120	108.9462816	34.25667404	0.731758118	0.050329685	0.026721954	0.178302288	0.042430401	0.668334007	0.013095379	37.05407715	19.72881356	7158436	0.220732689	1358.074951	258.5043335	3.774111509
1692	1	1779	3121	108.9474191	34.25430994	0.726062298	0.046265602	0.002133369	0.116710663	0.002160072	0.671935558	0.007861137	35.60482788	11.44615385	7368644.5	0.118870735	1380.259888	219.8777466	1.593976974
1693	1	1780	3122	108.9473775	34.25509468	0.7541399	0.052055836	0.003134727	0.146508694	0.006458282	0.69578743	0.006296635	36.58581543	19.72881356	8325467	0.152966976	1474.249878	237.1777039	2.347024918
1694	1	1781	3123	108.9475306	34.25523612	0.735391617	0.085658073	0.019267559	0.19734621	0.004840851	0.645301819	0.004431725	36.58581543	19.72881356	8548891	0.202187061	1482.640869	243.9049225	1.283895135
1695	1	1782	3125	108.9487296	34.25471432	0.835599422	0.148860931	0.002240181	0.094688892	0.032115459	0.6652565	0.021547794	36.01498413	11.44615385	8526344	0.126804351	1520.823853	189.1718292	1.604151368
1696	1	1783	3126	108.9478116	34.25543378	0.778551102	0.253322124	0.010709763	0.157371044	0.029101849	0.511276722	0.013993263	36.07650757	11.44615385	8871489	0.186472893	1426.929077	235.4924927	0.733496428
1697	1	1784	3127	108.9478397	34.25538994	0.775736809	0.115635872	0.018604755	0.172845364	0.01536417	0.654316902	0.005817413	36.07650757	11.44615385	8871305	0.188209534	1434.617188	232.6427917	0.731924534
1698	1	1785	3129	108.9514897	34.25480003	0.623691559	0.042817593	0.07687521	0.197141171	0.006847382	0.573858738	0.008413792	38.05557251	29.19402985	6991423	0.203988553	1357.541748	204.9005432	2.368670225
1699	1	1786	313	108.9182833	34.30189203	0.520877838	0.199790001	0.103553295	0.233842373	0.029474735	0.326260567	0.004704952	32.18341064	13.75	3114667.5	0.263317108	613.6537476	32.3632164	1.615768075
1700	1	1787	3131	108.9515251	34.25515362	0.669833183	0.043346405	0.010787487	0.228285789	0.014269352	0.622526169	0.003987789	37.09509277	29.19402985	7459236.5	0.242555141	1421.342041	209.3031311	3.3777318
1701	1	1788	3133	108.9515888	34.25587241	0.556369781	0.239352226	0.019392014	0.283611298	0.053030968	0.308139801	0.012023926	36.35681152	29.19402985	8129737.5	0.336642266	1437.656616	238.7743835	4.895279884
1702	1	1789	3134	108.9494056	34.25508368	0.45235014	0.237259388	0.096466541	0.317013264	0.026671886	0.203637123	0.012126446	35.92269897	11.44615385	9072251	0.34368515	1528.161011	184.4247589	1.563457489
1703	1	1790	3135	108.9504764	34.25544827	0.650467873	0.050522327	0.04702282	0.170202255	0.026037216	0.55729866	0.042646885	36.74987793	29.19402985	8884569	0.196239471	1487.199341	205.585083	3.151061535
1704	1	1791	3136	108.9528668	34.25445209	0.578522682	0.025304317	0.056648254	0.252216339	0.037636757	0.536087036	0.01748848	37.30361938	31.73684211	5890211	0.289853096	1155.675537	237.6112976	1.355358243
1705	1	1792	3137	108.9527921	34.25561995	0.594958782	0.156476498	0.022320271	0.23951149	0.085533142	0.418683529	0.019826412	36.19271851	31.73684211	7291442	0.325044632	1320.925781	205.925766	2.468307972
1706	1	1793	3139	108.9529037	34.25657975	0.578431606	0.364164829	0.047488689	0.277110577	0.030092716	0.199594021	0.027837753	37.10192871	40.82142857	7888153.5	0.307203293	1278.100708	177.5412903	7.832111359
1707	1	1794	314	108.9183782	34.30363252	0.46672821	0.194073677	0.112408638	0.380227566	0.009110928	0.200509071	0.073203564	33.13360596	12	2408156.75	0.389338494	598.9192505	31.23068619	2.509564638
1708	1	1795	3140	108.9533112	34.25692276	0.684027195	0.088223934	0.017860889	0.254140854	0.01476717	0.552779198	0.043024063	37.1463623	40.82142857	7877845	0.268908024	1256.374634	184.2422638	3.894147873
1709	1	1796	3141	108.9543747	34.25695569	0.733441353	0.147234917	0.0001297	0.155067444	0.015457153	0.523757458	0.062448978	36.23718262	40.82142857	7909185	0.170524597	1266.994995	235.0268555	4.950936794
1710	1	1797	3142	108.9560737	34.25554331	0.749298096	0.211812019	3.34E-06	0.122080326	0.025784492	0.532648563	0.004837513	35.38265991	45.04918033	7690018.5	0.147864818	1243.579346	252.5098724	5.306508541
1711	1	1798	3143	108.9552246	34.25641356	0.676682949	0.271059036	0.00076437	0.20074749	0.044137001	0.41813612	0.021943092	36.3704834	45.04918033	8022214.5	0.244884491	1221.126831	243.5501709	3.168081999
1712	1	1799	3144	108.9586185	34.25491789	0.598455906	0.321868896	0.014009953	0.235488892	0.009307384	0.280259609	0.051174164	35.80990601	40.93333333	6633505.5	0.244796276	1504.638672	220.5238037	5.32853508
1713	1	1800	3146	108.9567685	34.25561328	0.657874107	0.278903484	0.000017643	0.213043213	0.027656555	0.36117506	0.023843288	35.66293335	45.04918033	7374668.5	0.240699768	1331.237061	270.3510132	6.225006104
1714	1	1801	3147	108.9586185	34.25540113	0.653319359	0.243896961	0.002425194	0.191446781	0.066610336	0.403155327	0.01541996	35.82699585	56.90322581	6808302.5	0.258057117	1475.096558	213.5795288	5.194005013
1715	1	1802	3148	108.9590896	34.25563431	0.648128033	0.094768524	0.010531425	0.198313713	0.018564701	0.549333572	0.004025936	35.86801147	56.90322581	7028684.5	0.216878414	1602.567749	234.3793945	3.615796089
1716	1	1803	3149	108.9576883	34.25568486	0.520436764	0.108094692	0.105055809	0.268548012	0.021131992	0.360621929	0.066697598	35.85775757	40.93333333	6890780	0.289680004	1511.080811	231.8592072	5.024564743
1717	1	1804	315	108.9186857	34.30384271	0.479593754	0.216177464	0.134839535	0.291496754	0.032537937	0.277383804	0.017043114	32.66876221	18	2406297.25	0.324034691	526.9116821	29.52675629	1.669355035
1718	1	1805	3150	108.9585949	34.25570757	0.557707787	0.379083633	0.027873516	0.317129135	0.019888401	0.160459518	0.01828146	35.32797241	56.90322581	6858913.5	0.337017536	1494.115601	206.3574829	3.693672419
1719	1	1806	3151	108.9567689	34.25590735	0.740550041	0.086619377	0.008780479	0.226157665	0.01192522	0.644249439	0.009681225	35.43734741	44	7423978.5	0.238082885	1390.314087	272.9536438	8.010950089
1720	1	1807	3152	108.9576759	34.25619362	0.681475163	0.20179987	0.009523392	0.249506474	0.032793999	0.478823185	0.006081104	35.43051147	44	6869601.5	0.282300473	1528.594116	230.1803894	5.152696133
1721	1	1808	3153	108.9585831	34.25597865	0.717605114	0.280545712	0.002445221	0.136406422	0.006827831	0.390250206	0.052019596	34.72640991	56.90322581	6860402.5	0.143234253	1523.869019	203.2999725	2.496878624
1722	1	1809	3154	108.9591394	34.25625225	0.713002205	0.157213688	0.000630379	0.192061901	0.017317295	0.541060448	0.014728069	34.76742554	56.90322581	7053819.5	0.209379196	1607.390625	230.3235016	2.855884552
1723	1	1810	3155	108.9567947	34.25508736	0.604995728	0.348345757	0.019114494	0.244824409	0.018082619	0.225049496	0.033685207	36.03207397	40.93333333	7133476	0.262907028	1306.800049	261.2096558	2.790360451
1724	1	1811	3156	108.9585831	34.25650904	0.610083103	0.169066906	0.02011919	0.264140129	0.008818626	0.374438763	0.06860733	34.07699585	44	6777209.5	0.272958755	1586.509521	204.4530945	2.240276098
1725	1	1812	3157	108.9567194	34.25649596	0.728151321	0.053704262	0.023537159	0.224360466	0.002501965	0.654449463	0.019997597	35.27328491	44	7393803	0.226862431	1406.780518	268.8775635	3.20919919
1726	1	1813	3158	108.9571102	34.2568862	0.78110218	0.104582787	0.011888981	0.188081264	0.003334999	0.668889999	0.007696629	35.86117554	44	6964283.5	0.191416263	1576.540405	246.0257721	2.849771023
1727	1	1814	3159	108.9580166	34.2567809	0.561235428	0.388565063	0.066035271	0.226723194	0.005075455	0.205088615	0.01138258	35.28695679	44	6624961.5	0.231798649	1596.04248	212.8367157	2.414130688
1728	1	1815	316	108.9204807	34.30366448	0.489397049	0.110709667	0.066734791	0.291133404	0.012251377	0.372881889	0.007596016	31.18875122	18.25	2878213.75	0.303384781	712.9477539	20.13216591	2.160522938
1729	1	1816	3160	108.9586774	34.25695691	0.608520985	0.11485672	0.08048439	0.210983276	0.020248413	0.460460186	0.047052383	34.85287476	44	6672752	0.231231689	1698.04834	208.8694916	3.133892536
1730	1	1817	3161	108.959243	34.25711014	0.635586739	0.04899931	0.004822731	0.086541176	0.036214352	0.526502609	0.06008482	35.11605835	51.62264151	6918097.5	0.122755528	1690.978149	216.4098206	4.41030407
1731	1	1818	3163	108.9608457	34.25561931	0.706326962	0.134016037	0	0.134229183	0.050419807	0.55429554	0.018082619	35.79623413	56.90322581	7809318	0.18464899	1626.980103	165.1711121	3.749247074
1732	1	1819	3164	108.9605721	34.25624934	0.714351177	0.131941319	0.011689663	0.190371037	0.002578259	0.570990562	0.011419296	35.82015991	56.90322581	7785050	0.192949296	1617.397705	178.3522491	11.61488247
1733	1	1820	3165	108.9598016	34.25458988	0.649064541	0.176865578	0.016196251	0.26279211	0.021234035	0.469288349	0.008153439	36.09701538	56.90322581	7020574	0.284026145	1546.248047	237.7902069	3.635520935
1734	1	1821	3169	108.962305	34.25512842	0.477535248	0.194338799	0.064067841	0.340280056	0.021555901	0.280651093	0.005353451	35.62533569	36.13043478	7409474.5	0.361835957	1426.02478	160.7055817	3.96659255
1735	1	1822	317	108.9221899	34.30242635	0.556302547	0.069340706	0.038889885	0.287342548	0.010488033	0.478963852	0.008137703	33.01739502	11.11111111	3396767.25	0.297830581	643.107605	78.42878723	1.01478672
1736	1	1823	3170	108.9630637	34.25575637	0.610416412	0.21727705	0	0.174188137	0.014083385	0.387159824	0.005979538	36.53112793	37.96721311	7632362	0.188271522	1429.615845	143.2401276	6.778420448
1737	1	1824	3171	108.9616349	34.25579007	0.654661179	0.111138821	1.96E-05	0.129975319	0.062905788	0.539219856	0.004302502	34.61361694	58.22222222	7910076.5	0.192881107	1568.72876	152.4425964	3.678458452
1738	1	1825	3172	108.9619413	34.25587258	0.622111797	0.110933304	0.001662731	0.290314198	0.030478001	0.469964504	0.041213989	34.40170288	58.22222222	7907638.5	0.320792199	1545.013428	146.6246185	4.708504677
1739	1	1826	3173	108.9615863	34.2561491	0.602882385	0.10943985	0.016132355	0.256121635	0.005683422	0.490388393	0.003148079	34.77084351	58.22222222	8000027	0.261805057	1551.280273	156.5819092	2.647814989
1740	1	1827	3174	108.9622715	34.2561513	0.633430481	0.126577377	0.009764194	0.304338932	0.020662785	0.458245754	0.048607349	34.24105835	58.22222222	7953162.5	0.325001717	1498.73877	142.8404388	5.2631464
1741	1	1828	3175	108.9627425	34.25645011	0.737353325	0.067695141	0.02078867	0.094133377	0.019989014	0.6588521	0.010953903	35.95687866	58.22222222	7930007.5	0.114122391	1391.161621	138.7242584	6.995435238
1742	1	1829	3177	108.9634989	34.25670778	0.665436745	0.036086559	0.037474155	0.181498051	0.013398647	0.619402885	0.01017046	36.39782715	37.96721311	7707953.5	0.194896698	1403.717163	132.6587372	7.629409313
1743	1	1830	3178	108.9641324	34.25453506	0.751688004	0.085885048	0.013030052	0.184208393	0.028618336	0.65034008	0.015462875	37.10876465	37.96721311	6006273.5	0.212826729	1305.966064	145.1965027	1.318499804
1744	1	1831	3179	108.9639798	34.25544827	0.599874496	0.173989296	0.022562981	0.276277065	0.018805027	0.398477077	0.027521133	38.40078735	37.96721311	6959022.5	0.295082092	1333.605713	132.114502	6.066226006
1745	1	1832	318	108.9246593	34.30365396	0.468856335	0.10069418	0.088096142	0.36752367	0.006550789	0.358561039	0.011016846	33.25326538	15.21428571	2784322.25	0.374074459	699.2723999	116.5843353	3.231842756
1746	1	1833	3180	108.9640269	34.25580186	0.621799469	0.137829304	0.038814068	0.246405125	0.017749786	0.480159283	0.003810883	37.88467407	37.96721311	7183719	0.264154911	1348.374268	130.8100128	5.861563206
1747	1	1834	3182	108.9639915	34.25607294	0.710922241	0.11555624	0.02809	0.201479912	0.017867088	0.599177837	0.008386135	37.32754517	37.96721311	7356369.5	0.219347	1357.209473	131.3823395	7.689330578
1748	1	1835	3183	108.9639326	34.25647368	0.678287029	0.089819908	0.014776707	0.181919098	0.00328064	0.567044258	0.021422863	37.25576782	37.96721311	7489173	0.185199738	1413.119019	131.5769043	31.83626366
1749	1	1836	3184	108.969061	34.25528661	0.671157837	0.352850437	0.018441677	0.174542427	0.043320656	0.317245483	0.047706127	35.52963257	63.48387097	6994319	0.217863083	920.0963745	367.9008179	2.933182716
1750	1	1837	3185	108.9677001	34.25373749	0.530060768	0.234729767	0.057345867	0.249821663	0.025485039	0.266539574	0.04467535	33.14044189	19.82608696	5256729	0.275306702	769.7105103	513.3196411	2.48273921
1751	1	1838	3186	108.9690088	34.25702965	0.643007278	0.283112526	0.008398056	0.190621376	0.024308681	0.321414948	0.065704346	35.81674194	66.81818182	6745355.5	0.214930057	1019.94989	579.2095337	10.63494682
1752	1	1839	3187	108.9676832	34.25600533	0.55900383	0.359469414	0.025111198	0.278970242	0.018714428	0.180148125	0.027870655	30.75466919	63.48387097	5755227	0.29768467	909.3664551	489.6247559	3.103318453
1753	1	1840	3188	108.9722712	34.25549341	0.669052124	0.1419034	0.00625515	0.205450058	0.047327995	0.513760567	0.013401985	30.93582153	39.6	7730124.5	0.252778053	769.4129028	308.5898132	1.72323513
1754	1	1841	3189	108.9703756	34.25592072	0.439442158	0.03930521	0.113894463	0.343577862	0.008515358	0.390117645	0.010866165	35.6902771	74.31578947	7954399.5	0.35209322	910.2958984	363.3728943	4.161952496
1755	1	1842	319	108.9270086	34.30243284	0.338841915	0.267822742	0.260946751	0.372444153	0.013177872	0.048556328	0.024706841	32.01589966	7.588235294	3639267.25	0.385622025	653.1702881	260.2267456	0.590441406
1756	1	1843	3190	108.9704664	34.25475187	0.603604794	0.047121048	0.013209343	0.281974316	0.006947041	0.55582428	0.000659466	33.81381226	55.92	7659364.5	0.288921357	823.3373413	475.2999878	3.29369998
1757	1	1844	3191	108.9703458	34.25674116	0.579137802	0.071256638	0.02874279	0.298016548	0.009524345	0.50544405	0.002437115	36.00131226	74.31578947	7882802.5	0.307540893	961.1516724	419.120636	31.19657135
1758	1	1845	3192	108.9703073	34.25706299	0.483801842	0.159755707	0.117984295	0.335684299	0.008251667	0.328350544	0.026798725	36.04574585	74.31578947	7773998.5	0.343935966	935.3276978	441.3635864	14.83280945
1759	1	1846	3193	108.9747087	34.25469746	0.350152016	0.097486496	0.197372913	0.327926636	0.006594181	0.265549183	0.02856636	33.64291382	30.24	5659109	0.334520817	1099.87854	365.7924194	1.707339048
1760	1	1847	32	108.9475353	34.3115209	0.440417767	0.211425304	0.112744808	0.362712383	0.006983757	0.262519836	0.00821209	32.00222778	20.4	1690571	0.36969614	560.9440308	20.95644951	2.238443136
1761	1	1848	320	108.928592	34.30368967	0.605515957	0.103416443	0.127398491	0.20655489	0.0294981	0.499376297	0.002751827	33.45492554	7.588235294	3139261	0.23605299	706.0029907	98.32242584	1.947485685
1762	1	1849	3217	108.9832097	34.25528326	0.528602123	0.092218399	0.141359806	0.298247814	0.015697479	0.418951511	0.01744175	32.55255127	18.54545455	4609499.5	0.313945293	834.5507813	410.6118774	2.499013662
1763	1	1850	322	108.9300584	34.30255917	0.645114422	0.110747337	0.048387051	0.248075485	0.006633282	0.530348301	0.004018784	35.16732788	6.375	3795157.25	0.254708767	742.8178101	81.99204254	0.398849487
1764	1	1851	323	108.9343606	34.30251134	0.401584148	0.273481846	0.150874138	0.387963295	0.013247013	0.124952793	0.010200024	33.90609741	31.5	4203815.5	0.401210308	791.4745483	164.2135773	2.43635869
1765	1	1852	324	108.935607	34.30382698	0.481263161	0.05786562	0.083624363	0.341684818	0.013058662	0.417575359	0.014576912	34.61019897	31.5	4634621	0.35474348	712.2960815	180.1986542	2.443140507
1766	1	1853	3240	108.9914559	34.25525072	0.386476994	0.27038765	0.162538052	0.361994743	0.012991905	0.127813339	0.011070251	32.63800049	56.64	4733680	0.374986648	963.6397095	585.4194336	1.445459008
1767	1	1854	3248	108.9919409	34.25501218	0.390625954	0.224400997	0.202102661	0.269605637	0.02920866	0.130016804	0.043723583	32.60040283	56.64	4958881	0.298814297	824.5515747	608.2053833	3.848247528
1768	1	1855	3249	108.887613	34.25384064	0.385397911	0.13669014	0.147759438	0.311849117	0.00966692	0.238729	0.013978958	36.13803101	36	6583328	0.321516037	418.6491699	36.25053406	5.531367302
1769	1	1856	325	108.9378127	34.30203986	0.715964317	0.332920551	0.009707928	0.14621973	0.051532269	0.378058434	0.010467529	32.79522705	56.71698113	5530092.5	0.197751999	686.9060059	187.5100098	4.594739437
1770	1	1857	3250	108.8859472	34.24952044	0.395032883	0.191441059	0.158023834	0.362148285	0.0312047	0.193990707	0.014717579	33.27377319	82.28571429	2410816.25	0.393352985	234.5710297	29.4149189	29.91834259
1771	1	1858	3251	108.8900519	34.2516436	0.459096909	0.224466324	0.122949123	0.337993145	0.018977165	0.208355904	0.026315212	33.93685913	38.32258065	4819016	0.35697031	641.6992798	38.80294037	2.299822807
1772	1	1859	3252	108.8919522	34.25326001	0.491271973	0.214142799	0.116256714	0.318398952	0.025508881	0.222097397	0.058883667	35.23568726	31.40425532	6107233.5	0.343907833	713.2185059	36.2886467	2.255193472
1773	1	1860	3253	108.8944518	34.25248979	0.497415543	0.244615555	0.1079669	0.299877644	0.028142929	0.215329647	0.045733929	33.67367554	49.14285714	4129297.75	0.328020573	1056.862305	44.1737175	2.395814896
1774	1	1861	3255	108.9020245	34.2524192	0.476154804	0.28758955	0.141830921	0.32813549	0.028637409	0.142940998	0.046384811	34.89047241	40.8	5885632	0.356772899	791.1747437	38.79248047	1.830702901
1775	1	1862	3256	108.9003072	34.25317555	0.49877882	0.335785389	0.11895752	0.300844669	0.03123951	0.121253014	0.042307854	33.50961304	40.8	5464616.5	0.332084179	677.0710449	40.01104736	3.323509932
1776	1	1863	3257	108.9009882	34.25242166	0.534489632	0.193462849	0.060872078	0.315776348	0.013243198	0.330015659	0.014445782	33.73178101	40.8	5507016.5	0.329019546	747.0643921	40.25301743	2.012092113
1777	1	1864	3258	108.9134832	34.25285139	0.604574203	0.140615463	0.06881094	0.297424793	0.007256031	0.424376965	0.045737267	31.759552	67.33333333	5247847.5	0.304680824	1147.200439	514.3113403	2.26799655
1778	1	1865	3259	108.9144286	34.25421151	0.677960873	0.267659187	0.014829636	0.229340553	0.009035587	0.402765751	0.018016338	32.07058716	88.25806452	5729741.5	0.23837614	978.1051636	741.6369629	1.836490512
1779	1	1866	326	108.9396829	34.30383893	0.601832867	0.118003368	0.111118317	0.260104656	0.004024029	0.468659401	0.015197754	34.40853882	37.16666667	4529140.5	0.264128685	352.8903503	229.0876312	3.261208773
1780	1	1867	3260	108.9155989	34.25358993	0.762365818	0.07836771	0.001132488	0.19436264	0.001926422	0.681153297	0.00284481	35.12631226	88.25806452	5323631	0.196289062	859.9672852	661.8012085	3.523610353
1781	1	1868	3261	108.9188743	34.25246635	0.343467236	0.033914566	0.238813877	0.280546188	0.009615898	0.25742054	0.054538727	35.38607788	27.04347826	4693353	0.290162086	674.5064697	481.4980469	2.71387434
1782	1	1869	3262	108.9192985	34.2525017	0.400313854	0.337204456	0.197812557	0.258559704	0.043980598	0.063476563	0.042848587	34.98617554	27.04347826	4454123	0.302540302	767.8535156	487.5606384	2.138622284
1783	1	1870	3263	108.9189985	34.25315626	0.359200954	0.16546011	0.219629765	0.218303204	0.022135258	0.2319417	0.018138409	34.40170288	27.04347826	4344282	0.240438462	724.046875	504.8278809	3.366445303
1784	1	1871	3266	108.9209717	34.25364497	0.427324772	0.031616688	0.158032417	0.29399395	0.026278019	0.371470451	0.026905537	34.83920288	32.53846154	3466293.5	0.320271969	1311.653442	700.5373535	1.735201359
1785	1	1872	3267	108.9207713	34.25423429	0.596155167	0.310224056	0.080291748	0.221689224	0.008049488	0.230266571	0.058591366	34.27523804	32.53846154	3575529.5	0.229738712	1321.964355	715.0933228	1.593859434
1786	1	1873	3268	108.9214201	34.25462833	0.603574753	0.208770275	0.061602116	0.282820702	0.024349689	0.393620968	0.003510952	34.79476929	32.53846154	3847788.25	0.307170391	1395.365112	827.3435669	2.138985634
1787	1	1874	327	108.9369984	34.30290078	0.558846951	0.452140331	0.037819386	0.273963451	0.008854389	0.099601269	0.010392666	32.70294189	56.71698113	5833865	0.28281784	707.8310547	190.1834106	3.244288206
1788	1	1875	3270	108.9249538	34.25335731	0.514429092	0.121976376	0.125174046	0.309437275	0.023153782	0.366127491	0.026414871	36.36706543	26.68965517	4355763.5	0.332591057	1042.963257	658.2720337	1.934069395
1789	1	1876	3272	108.9230219	34.25366854	0.501719952	0.105370522	0.102980614	0.341365337	0.035048485	0.385715485	0.010633945	36.15170288	26.68965517	3924875.25	0.376413822	1363.773193	738.0036011	2.076621294
1790	1	1877	3274	108.9227445	34.25397189	0.61452198	0.210250378	0.031838417	0.285245419	0.029212952	0.356153965	0.048117638	35.7449646	32.53846154	3951591.25	0.314458371	1394.110596	778.3290405	2.081516266
1791	1	1878	3275	108.9229983	34.25411642	0.57447052	0.179481983	0.091330051	0.220109463	0.029002666	0.355388165	0.03975153	36.72595215	26.68965517	4185847.25	0.249112129	1469.396606	799.4782104	2.664237976
1792	1	1879	3278	108.9220825	34.25387714	0.441781044	0.029819012	0.163394928	0.266786098	0.015711308	0.384728432	0.027233601	34.32650757	32.53846154	3630195	0.282497406	1346.244263	767.5953369	1.474294662
1793	1	1880	328	108.9425944	34.30244866	0.532588482	0.444061279	0.034728527	0.358978748	0.028080463	0.115308762	0.008791447	31.978302	43.41176471	2066249.875	0.387059211	633.2857666	254.2279663	6.736276627
1794	1	1881	3281	108.9221028	34.25469395	0.687494278	0.049411297	0.030367851	0.146593094	0.003549099	0.631285667	0.006797314	34.27865601	32.53846154	4193373.75	0.150142193	1385.442627	836.5519409	5.278356552
1795	1	1948	3355	108.9503939	34.25372748	0.565889359	0.14379549	0.09143877	0.273925781	0.040203094	0.413909435	0.008558273	34.75033569	22.18181818	6172794.5	0.314128875	1329.18335	215.3635406	1.159337878
1796	1	1949	3359	108.95147	34.25435141	0.846136093	0.004003525	0.018548965	0.089011669	0.001973629	0.840427876	0.001704693	38.33242798	22.18181818	6314625	0.090985298	1340.588745	209.3684845	1.791530252
1797	1	1950	3360	108.9498926	34.25470816	0.803069115	0.067532539	4.77E-06	0.077830791	0.009660721	0.69726944	0.038267136	36.5345459	11.44615385	8289862	0.087491512	1434.329102	201.6988373	2.318668127
1798	1	1951	3361	108.9528801	34.25366855	0.595868111	0.083017349	0.062189579	0.232440948	0.009161949	0.495637417	0.017233372	36.24743652	31.73684211	5039232.5	0.241602897	1039.237793	217.4164429	2.07449007
1799	1	1952	3364	108.9555473	34.25003446	0.54659605	0.122774601	0.023418903	0.264521122	0.006516933	0.401584148	0.022260189	35.24252319	47.38983051	6477276.5	0.271038055	505.3014832	1354.368164	3.867384911
1800	1	1953	3365	108.9570925	34.25251219	0.668160915	1.91E-05	1.43E-06	0.224714279	0.001101971	0.667440891	0.000700951	31.72195435	40.8	5086798.5	0.22581625	914.6760864	193.2322845	2.057771921
1801	1	1954	3366	108.952454	34.25249822	0.602981567	0.000784397	0.000621319	0.281200409	0.001605034	0.601569653	0.000627518	32.88751221	27.72413793	4451366.5	0.282805443	865.7336426	202.7399445	1.490718484
1802	1	1955	3368	108.9565247	34.25396335	0.656074047	0.356473923	0.005893707	0.276938438	0.051353455	0.249073029	0.050723076	35.4715271	40.93333333	6335896.5	0.328291893	1139.473999	249.644104	3.186416864
1803	1	1956	337	108.9509124	34.30287623	0.253203869	0.113343239	0.266199589	0.346077919	0.004158497	0.134356022	0.007456303	34.96566772	8	1459962	0.350236416	1349.370605	441.9155579	0.980923414
1804	1	1957	3370	108.9586538	34.25296137	0.323598385	0.155884266	0.301739216	0.220916748	0.060854912	0.095633984	0.082660675	32.55596924	22.82608696	5242939.5	0.28177166	1040.305908	172.1473694	1.591069698
1805	1	1958	3371	108.9586656	34.25350354	0.409914017	0.247213364	0.122406006	0.412237644	0.011886597	0.14904213	0.01377058	33.54721069	22.82608696	5635587	0.424124241	1191.094116	180.4198914	0.998884916
1806	1	1959	3373	108.958701	34.25405749	0.442830086	0.240842342	0.134952068	0.360311508	0.006453514	0.176970005	0.028060436	34.60678101	40.93333333	6104707.5	0.366765022	1381.942627	210.3289642	2.027594805
1807	1	1960	3374	108.958642	34.25464681	0.47494173	0.291269302	0.082730293	0.371254921	0.014405727	0.184650898	0.013989449	35.62875366	40.93333333	6498050.5	0.385660648	1498.322632	218.5557861	4.008277416
1808	1	1961	3375	108.9577317	34.25460426	0.90577507	0.051036835	0.000067234	0.063570499	0.004322529	0.601634979	0.253103256	35.74154663	40.93333333	6451395	0.067893028	1408.803223	226.3732147	3.053559303
1809	1	1962	3376	108.9617332	34.25251299	0.280930519	0.128249168	0.279119015	0.327776432	0.014006138	0.150094032	0.012383461	33.07891846	37.71428571	6124940.5	0.34178257	826.9365234	155.8234253	2.89234376
1810	1	1963	3377	108.9611295	34.25090867	0.56910038	0.127431393	0.003748894	0.31409502	0.030986309	0.435409546	0.006259441	31.39724731	46.82926829	6092710	0.345081329	629.0793457	212.890564	5.100390911
1811	1	1964	3378	108.9599149	34.25249987	0.344979763	0.117646694	0.238596916	0.241064548	0.024574757	0.223669052	0.019606113	32.97979736	22.82608696	5745047	0.265639305	987.2338867	213.2140656	2.948495388
1812	1	1965	3379	108.9622933	34.25311962	0.198109627	0.090921879	0.342001915	0.366360664	0.063543797	0.088474751	0.018903732	33.20199585	36.13043478	6032761	0.429904461	1053.709961	126.5765762	2.19495225
1813	1	1966	3381	108.9622477	34.25365676	0.39379406	0.039192677	0.18462944	0.370817184	0.017724991	0.340207577	0.014393806	34.59994507	36.13043478	6346796.5	0.388542175	1217.484985	158.5666351	1.651273251
1814	1	1967	3382	108.9633587	34.25373489	0.497046471	0.212942123	0.028133869	0.406269073	0.035786152	0.259353161	0.024868965	34.58285522	33.31034483	5751449.5	0.442055225	1237.381836	199.3513184	0.989910841
1815	1	1968	3383	108.962283	34.25402213	0.539087772	0.171568871	0.065982819	0.327617645	0.03314352	0.353799343	0.013719559	36.13461304	36.13043478	6572320.5	0.360761165	1315.976807	203.9508972	1.319931865
1816	1	1969	3384	108.9613824	34.25404577	0.702032089	0.230722904	0.003354549	0.215305328	0.057077408	0.461481571	0.010894299	35.14682007	36.13043478	7002933	0.272382736	1316.017212	207.5690918	2.190162659
1817	1	1970	3386	108.9633057	34.25252098	0.339061737	0.177931309	0.198375702	0.235731602	0.012700081	0.180600643	0.005808353	32.02615356	33.31034483	5303193	0.248431683	897.6721802	217.7933044	4.514629841
1818	1	1971	3387	108.964781	34.25401035	0.576208115	0.241267204	0.026785374	0.226284981	0.003111362	0.310529232	0.024411678	34.25473022	33.31034483	5117309	0.229396343	1052.063843	150.3319244	2.231290579
1819	1	1972	3389	108.9642885	34.2509226	0.595005035	0.175247669	3.34E-05	0.194757462	0.018033028	0.417888165	0.001869202	35.19467163	56.93877551	5882919.5	0.21279049	578.012146	164.0923767	2.489241123
1820	1	1973	3390	108.9659917	34.25250032	0.325069904	0.181873798	0.233272076	0.314869404	0.026977062	0.143177509	0.020710468	33.02081299	51.33333333	4529998	0.341846466	775.6547852	195.4387512	4.256934166
1821	1	1974	3391	108.9676394	34.25093305	0.645613194	0.303583622	0.016860962	0.230366707	0.031710148	0.270684719	0.08381176	34.58969116	42	6269664.5	0.262076855	705.0908813	518.9177856	2.398625612
1822	1	1975	3392	108.9691227	34.25249698	0.536284924	0.051438808	0.095153332	0.294612885	0.009126663	0.443287373	0.041593075	34.03256226	55.09090909	6352881	0.303739548	717.0098877	602.7816772	5.186024666
1823	1	1976	3393	108.9711208	34.25417473	0.682021618	0.16772747	0.018852711	0.138376236	0.010148525	0.483337879	0.030963898	32.34747314	55.92	7287588	0.148524761	697.8619385	606.1409912	4.233631134
1824	1	1977	3394	108.9705154	34.25329617	0.557981014	0.125612736	0.010131836	0.257040501	0.006714821	0.413753033	0.018632412	32.55255127	55.92	6753862.5	0.263755322	624.1780396	370.8622131	11.28401852
1825	1	1978	3396	108.9707365	34.25091591	0.460407257	0.0891366	0.157556057	0.222454548	0.014268875	0.359814644	0.01145792	34.2684021	44.18181818	5034375.5	0.236723423	754.958374	454.2871704	2.267001867
1826	1	1979	3397	108.9746165	34.25195877	0.430597305	0.226268768	0.132033825	0.401689053	0.015748501	0.171588421	0.035123825	31.93386841	28.51851852	4006694.5	0.417437554	1122.553589	364.3149719	1.193466663
1827	1	1980	3398	108.9746198	34.25256063	0.366944313	0.185720921	0.17188549	0.374278069	0.00468874	0.167092323	0.014174461	32.75421143	28.51851852	4505961.5	0.378966809	1071.769653	279.5777893	2.073987961
1828	1	1981	3399	108.9751678	34.25250849	0.583974838	0.407888412	0.015390396	0.253201962	0.107603073	0.123430252	0.05437088	31.86550903	28.51851852	4126551	0.360805035	1272.674072	240.5584106	1.004532337
1829	1	1982	34	108.9491193	34.31217064	0.475294113	0.220214844	0.096628189	0.329119205	0.037165165	0.246478081	0.023492336	31.17849731	20.4	1896678.75	0.36628437	441.1303711	21.31284523	1.31823957
1830	1	1983	3400	108.9748034	34.25326673	0.416661739	0.236887932	0.136774063	0.323210716	0.008203506	0.192070484	0.019722462	33.21224976	30.24	4894615	0.331414222	1185.161377	322.5059509	3.306751728
1831	1	1984	3402	108.9762223	34.25244277	0.60711956	0.499608994	0.010808945	0.298212528	0.066226482	0.033568382	0.074845791	31.46560669	28.51851852	3339841.75	0.36443901	1659.062012	230.6961823	2.909425974
1832	1	1985	3403	108.9769411	34.25247813	0.593101025	0.492136955	0.020781994	0.299772739	0.075348377	0.019506454	0.081529617	30.87771606	17.9	2840940.25	0.375121116	1818.724487	234.9473572	2.291257143
1833	1	1986	3404	108.9772475	34.25281993	0.596893787	0.486237526	0.014487743	0.30264473	0.049204826	0.066036701	0.04461956	30.05056763	17.9	2519920.5	0.351849556	1800.136719	216.647522	1.777343154
1834	1	1987	3407	108.9766099	34.2529173	0.596489429	0.478974819	0.02267313	0.296601295	0.075081348	0.044803619	0.073933125	30.37869263	17.9	2978531	0.371682643	1680.572754	219.9594727	2.440941572
1835	1	1988	3415	108.9787086	34.25240741	0.442420006	0.325491428	0.134009361	0.287150383	0.019632339	0.09890604	0.029328346	30.6555481	17.9	2253952.75	0.306782722	2022.170898	160.5063477	1.895004272
1836	1	1989	3416	108.9792624	34.25240741	0.61059618	0.434408665	0.042976379	0.242655277	0.03069973	0.110814571	0.088169098	30.91873169	22.65384615	2246635.25	0.273355007	2056.198975	187.5269012	2.939486504
1837	1	1990	3417	108.9789678	34.25269028	0.320187569	0.272494793	0.242748737	0.357594013	0.024782181	0.030421734	0.017685413	31.01443481	17.9	2088652.625	0.382376194	1989.909424	164.3661041	3.010076761
1838	1	1991	3431	108.9804289	34.25247813	0.472379208	0.361414433	0.136744499	0.306379795	0.033917904	0.033376694	0.082787514	31.19900513	22.65384615	2382434.5	0.340297699	1954.707397	237.0472107	2.325801849
1839	1	1992	3432	108.9820168	34.25250477	0.525571346	0.261481762	0.129342556	0.230986595	0.096125603	0.151337624	0.119435787	32.3850708	46.58823529	3178557.25	0.327112198	1888.901611	492.6342468	1.652224422
1840	1	1993	3433	108.9806528	34.25279636	0.412250519	0.224171162	0.181912422	0.323956013	0.066828728	0.079632282	0.109012127	31.42800903	22.65384615	2225053	0.390784741	1965.679077	266.75	2.677885056
1841	1	1994	3449	108.9834386	34.2518125	0.55897665	0.437459946	0.053879738	0.262788773	0.029174805	0.100555897	0.04352808	31.88601685	60.34285714	4793006.5	0.291963578	1270.533203	465.1031799	5.101435661
1842	1	1995	3450	108.9839472	34.25247348	0.392189503	0.322224617	0.138242722	0.399429798	0.00624609	0.059233189	0.012749195	32.28594971	60.34285714	5354790.5	0.405675888	1085.965576	413.9858704	7.77883625
1843	1	1996	3451	108.983395	34.2531165	0.33024931	0.150933266	0.194435596	0.370677471	0.003724098	0.161166191	0.020040035	31.76296997	46.58823529	4884940	0.374401569	1209.329956	440.756073	6.434093475
1844	1	1997	3454	108.9883117	34.2525017	0.576482773	0.320255756	0.008964062	0.332527637	0.009774208	0.226058006	0.03016901	31.83132935	49.6	5194399.5	0.342301845	1061.440186	250.8334503	4.242152214
1845	1	1998	3455	108.9882646	34.25296137	0.598150253	0.347596645	0.001142025	0.337310791	0.041056156	0.230897427	0.019656181	32.68927002	34.16326531	5047707.5	0.378366947	1084.712769	221.3871002	2.510926962
1846	1	1999	3458	108.9901551	34.25252341	0.647573948	0.013409615	0.103168964	0.228183746	0.005536556	0.464582443	0.170202732	34.18637085	49.6	4552974.5	0.233720302	830.0806274	656.1868286	2.201107025
1847	1	2000	3459	108.9873952	34.25245656	0.610342979	0.32874918	0.000162601	0.231217861	0.002160072	0.271456242	0.011045933	32.39532471	34.16326531	5667438.5	0.233377933	989.3204346	246.1877594	2.201867819
1848	1	2001	3462	108.9924947	34.25478824	0.499958515	0.164821625	0.06194067	0.330177784	0.025036812	0.326296329	0.008841991	33.62582397	55.05	4995887	0.355214596	629.0563965	704.4662476
1849	1	2002	3463	108.9919386	34.25366489	0.422228813	0.03677702	0.265938759	0.192686081	0.031387329	0.328114033	0.057517052	34.04281616	43.2	4790918.5	0.22407341	684.5666504	622.338562	7.574328899
1850	1	2003	3464	108.9919363	34.25118919	0.462796688	0.040802956	0.232910633	0.214975834	0.037174225	0.354711056	0.071572781	32.84307861	26.22222222	3514990	0.252150059	438.0786438	212.9920349	2.46335268
1851	1	2004	3485	108.8950372	34.25204204	0.372396946	0.193567753	0.143071651	0.386527061	0.044558525	0.148430347	0.036258698	33.36264038	49.14285714	3371955	0.431085586	1176.949951	52.45727921	1.007443666
1852	1	2005	3486	108.8957086	34.25237395	0.43410778	0.202032566	0.203253269	0.330627441	0.010686398	0.18065834	0.051657677	34.67855835	49.14285714	3265893	0.341313839	993.6277466	43.05295181	2.93524909
1853	1	2006	3489	108.8964179	34.25012741	0.578774929	0.428489208	0.103425026	0.21689415	0.035562515	0.120671272	0.084070683	30.0539856	62.85714286	3133857.5	0.252456665	1282.853882	42.55581284	3.88384366
1854	1	2007	3490	108.8962744	34.25066305	0.49879694	0.416359425	0.096638203	0.32397747	0.039778709	0.108475208	0.005111694	29.93777466	62.85714286	2898386	0.363756179	1279.147339	46.24703979	8.010251999
1855	1	2008	3492	108.8983684	34.25238385	0.460740089	0.353415012	0.143143177	0.333289623	0.023845196	0.104150772	0.036132336	31.29129028	138.6315789	3740068.5	0.357134819	552.4386597	38.87987137	6.426367283
1856	1	2009	3493	108.8964301	34.2515257	0.46945715	0.216591835	0.164241314	0.304515362	0.018614292	0.194486141	0.083344936	31.36990356	62.85714286	2858964.75	0.323129654	1111.408569	43.23964691	4.810081482
1857	1	2010	3494	108.904251	34.25238581	0.389846802	0.225217342	0.216999054	0.329549789	0.032060623	0.108895302	0.055757999	35.72787476	30.51428571	5577784.5	0.361610412	850.8615112	36.8249321	3.156056166
1858	1	2011	3495	108.9013253	34.25103977	0.54118824	0.102087975	0.056667328	0.264954567	0.015639782	0.420400143	0.018836498	33.85482788	52.40816327	6646670.5	0.280594349	844.1496582	53.45238495	2.442284107
1859	1	2012	3496	108.9027669	34.25237206	0.443610191	0.325221539	0.184542656	0.329223156	0.02795887	0.078463078	0.045069695	35.89877319	30.51428571	5907278	0.357182026	818.8042603	36.25631332	1.78943193
1860	1	2013	3497	108.9054598	34.25103926	0.504653454	0.354757786	0.055777073	0.223927975	0.005288124	0.167140961	0.024540424	32.58673096	30.52173913	5622409.5	0.229216099	898.3479614	36.53488159	4.404298782
1861	1	2014	3498	108.9065727	34.25236914	0.488682747	0.244269848	0.056927204	0.359429836	0.018035889	0.238073826	0.006422997	32.67559814	50.21052632	4958800.5	0.377465725	631.3007202	28.05272865	7.051262379
1862	1	2015	35	108.9505617	34.31151634	0.439074516	0.30714798	0.125211716	0.24623394	0.023189068	0.1626544	0.008446217	30.2829895	18.6	2340719	0.269423008	605.1516113	25.93089485	1.149812937
1863	1	2016	3501	108.9083801	34.25236155	0.50904417	0.27599287	0.064169884	0.298867702	0.01672554	0.226895809	0.006155491	30.49490356	60	5063899.5	0.315593242	480.464386	38.97496414	3.35651803
1864	1	2017	3502	108.9104609	34.2523657	0.495006561	0.257319927	0.088200092	0.307705402	0.018754482	0.225132465	0.012554169	30.90164185	41.57894737	5276513.5	0.326459884	634.1199951	47.16156006	4.268207073
1865	1	2018	3505	108.9123064	34.25107054	0.511441708	0.038748264	0.024640083	0.419067383	0.003106117	0.433969498	0.038723946	33.50619507	67.33333333	4768696.5	0.4221735	1009.370667	388.2066956	2.389402866
1866	1	2019	3506	108.9122773	34.25006922	0.540149212	0.030579567	0.055632591	0.178584576	0.000677109	0.509226322	0.000423431	33.21908569	38.78378378	4570515	0.179261685	1054.828979	69.09138489	6.946404457
1867	1	2020	3508	108.9137133	34.25185346	0.66100359	0.007714272	0.018069267	0.118799686	0.007020473	0.57689476	0.076394558	31.72537231	67.33333333	5098231	0.125820159	1091.870605	509.7707825	4.99063921
1868	1	2021	3509	108.9141611	34.25233967	0.545915127	0.198498249	0.041437149	0.330472946	0.022212982	0.324964046	0.022639275	30.68972778	88.25806452	5090588	0.352685928	1038.382813	515.8938599	5.713040829
1869	1	2022	3510	108.9135955	34.25236027	0.518881321	0.219910622	0.053722382	0.331044197	0.016451359	0.288710117	0.010374546	31.3117981	67.33333333	5137670	0.347495556	1037.697266	467.9208069	3.188754082
1870	1	2023	3511	108.9121891	34.2519107	0.752296925	0.004985332	0.033551216	0.172232628	0.002495289	0.631628513	0.115927219	32.58331299	67.33333333	5124226	0.174727917	922.1974487	359.9804688	4.144373894
1871	1	2024	3512	108.9126957	34.2523659	0.513433933	0.231523514	0.06545639	0.300590515	0.024775028	0.274937153	0.007229805	33.12335205	67.33333333	5287768	0.325365543	889.1577148	514.2058716	2.57955718
1872	1	2025	3513	108.9151383	34.25235153	0.47726965	0.130200386	0.094069004	0.273108482	0.010159969	0.319268227	0.027812958	31.3664856	88.25806452	5068391.5	0.283268451	872.3299561	628.0844727	6.238942623
1873	1	2026	3514	108.9156448	34.2507739	0.552979946	0.005670071	0.040648937	0.23317337	0.003489494	0.548269749	0.003632545	36.83874512	66.04444444	5428675.5	0.236662864	829.4121094	640.885376	3.210218191
1874	1	2027	3515	108.917237	34.25236205	0.549191952	0.117565632	0.128023148	0.280699253	0.037627697	0.336265564	0.095360756	37.05749512	34	5104956	0.31832695	698.8706665	539.0540771	2.589435339
1875	1	2028	3516	108.918757	34.2510987	0.57628727	0.355853081	0.006278992	0.302618504	0.035653591	0.213817596	0.006952286	34.99984741	28.05555556	5622996	0.338272095	638.7050171	535.0457764	3.028805256
1876	1	2029	3517	108.9209089	34.25236785	0.382744789	0.068021297	0.294560432	0.259893417	0.041595459	0.158298016	0.156425476	34.27523804	28.48148148	3778992.5	0.301488876	1162.550293	591.048584	2.089599609
1877	1	2030	3518	108.9245516	34.25242904	0.219305992	0.1276021	0.36418438	0.310251713	0.026406288	0.095589161	0.016791821	34.78109741	26.68965517	4052210.5	0.336658001	970.7952271	494.0585327	2.058154821
1878	1	2031	3521	108.9295482	34.25152771	0.645700455	0.035167694	0.045736313	0.199494839	0.008503914	0.599545002	0.010987759	34.39486694	70.34482759	5003045.5	0.207998753	1067.190918	708.5704346	3.114615202
1879	1	2032	3522	108.927638	34.250075	0.548615932	0.369390965	0.000872612	0.377852917	0.018113136	0.150283813	0.03793478	33.4480896	43.27906977	5342399.5	0.395966053	599.1797485	798.803772	18.99192429
1880	1	2033	3523	108.9276804	34.25186456	0.602664471	0.355261803	0.017996311	0.308820248	0.025974274	0.238042831	0.049570084	34.91439819	34.25806452	4448030	0.334794522	963.5032959	508.3736267	2.60230279
1881	1	2056	3547	108.9423343	34.25039196	0.360936165	0.016368389	0.217608452	0.363258362	0.018193245	0.306161404	0.038641453	34.83236694	38.4	2241443.25	0.381451607	1191.255615	172.4820862	1.781091928
1882	1	2057	3548	108.9429342	34.25071173	0.265533447	0.049573421	0.304039001	0.364895344	0.009584427	0.222195625	0.025847435	34.31967163	38.4	2381064.75	0.374479771	1272.250854	175.8381348	2.477791548
1883	1	2058	3549	108.9431827	34.25135844	0.679974079	0.000152588	4.01E-05	0.271468163	0.010289669	0.677993774	0.001827717	34.84603882	79.63636364	2790641.75	0.281757832	1277.389771	176.49823	2.465894938
1884	1	2059	3551	108.9423579	34.25140558	0.633425236	0.000723362	0.000372887	0.310021877	0.004995346	0.631063461	0.001638412	35.61849976	38.4	2798529	0.315017223	1285.023438	181.5493927	1.491127968
1885	1	2060	3552	108.9427585	34.25138201	0.547593594	4.77E-06	0.000419617	0.265508652	0.000855923	0.54570055	0.001888275	35.53305054	38.4	2787557	0.266364575	1284.619019	179.6451874	1.66176641
1886	1	2061	3553	108.9442737	34.25145257	0.293204308	0.088955879	0.21365118	0.370289803	0.03635025	0.19937849	0.01821661	32.74395752	79.63636364	3020653.25	0.406640053	1206.713379	193.2932587	3.336962938
1887	1	2062	3554	108.9476956	34.25115807	0.674841404	0.011087894	0.011932373	0.27281189	0.001898766	0.631445885	0.032307625	34.26498413	82.38461538	4474071.5	0.274710656	966.5708008	231.9159088	6.55700922
1888	1	2063	3555	108.9452456	34.25087958	0.479402542	0.006383896	0.091635227	0.342195988	0.007897854	0.461589336	0.012503147	32.96612549	95.17241379	3295811.75	0.350093842	904.1479492	222.684433	3.454631805
1889	1	2064	3556	108.9493495	34.25049816	0.523997307	0.270606995	0.033541203	0.348527908	0.002797127	0.289539337	0.01996994	33.64291382	49	5238058	0.351325035	616.2802734	593.5636597	4.200613499
1890	1	2065	3557	108.949357	34.25178274	0.436851978	0.176905632	0.116824627	0.3539505	0.076163769	0.249435425	0.010648727	32.95245361	82.38461538	4653491.5	0.430114269	961.6313477	169.8410797	3.603529215
1891	1	2066	3558	108.9493688	34.25244277	0.256380081	0.074215412	0.288113594	0.390022755	0.004926205	0.177937508	0.00571537	32.41583252	82.38461538	4943258.5	0.39494896	1157.485718	166.3061981	2.871617317
1892	1	2067	3559	108.9586816	34.24998224	0.510904789	0.057786942	0.101888657	0.281998158	0.020948887	0.411230564	0.066960812	36.11752319	46.82926829	5076493	0.302947045	612.5513916	1549.129639	4.201302052
1893	1	2068	3560	108.9586774	34.25243099	0.249508858	0.062436581	0.314954758	0.335494995	0.016646862	0.180753231	0.010254383	32.94219971	40.8	5006998	0.352141857	919.7562866	176.6748657	2.171909571
1894	1	2069	3563	108.9746407	34.25092234	0.507771492	0.338282108	0.10590744	0.346895218	0.007542133	0.133625507	0.040164471	31.18875122	28.51851852	3301517.5	0.354437351	1124.355957	446.0714722	1.562954307
1895	1	2070	3565	108.9746475	34.24988983	0.435391903	0.268145084	0.167476654	0.355649948	0.020430088	0.127427101	0.040801048	32.51837158	19.84848485	2946261	0.376080036	1241.661377	77.03596497	2.594460964
1896	1	2071	3582	108.9772828	34.25231312	0.58778286	0.482400417	0.024849415	0.284747601	0.057340145	0.031580925	0.074775696	30.55300903	17.9	2708213.75	0.342087746	1897.829956	212.5955811	1.915456653
1897	1	2072	3584	108.9771532	34.25240741	0.602719784	0.513842583	0.007601261	0.289010048	0.080442905	0.022189617	0.070361614	30.22146606	17.9	2735005.25	0.369452953	1885.411377	222.2349243	2.05341363
1898	1	2073	36	108.9490967	34.31076534	0.474712372	0.13359499	0.110027313	0.334002495	0.018056393	0.327047825	0.038514614	29.95828247	20.4	2263871.5	0.352058888	620.614624	21.31454849	1.343171597
1899	1	2074	3618	108.9832332	34.25014445	0.575282097	0.537090302	0.00348568	0.23257494	0.053481579	0.064028263	0.019480228	32.25860596	28.93023256	5134154.5	0.286056519	1449.529907	184.0527954	3.032500267
1900	1	2075	3619	108.9833982	34.25071019	0.595207214	0.554035187	0.060270786	0.232011795	0.031995296	0.030614853	0.066579342	31.75613403	28.93023256	5004063	0.264007091	1380.175903	506.0178528	2.867759466
1901	1	2076	3620	108.9837635	34.25109914	0.534466743	0.332885265	0.036624908	0.360806942	0.025143623	0.156922817	0.048592567	31.76980591	60.34285714	5029322	0.385950565	1230.146484	534.1535034	4.225333691
1902	1	2077	3625	108.9830326	34.25131089	0.539818287	0.372182846	0.056307316	0.333328724	0.024790764	0.133632183	0.034373283	31.92703247	28.93023256	4649704.5	0.358119488	1435.604126	526.1433105	2.167704582
1903	1	2078	3626	108.9841127	34.25176563	0.551043034	0.307916164	0.09251976	0.212882996	0.021080971	0.259168148	0.008499622	31.69802856	60.34285714	5255590.5	0.233963967	1120.627563	382.1060486	7.72134161
1904	1	2079	3627	108.9850007	34.25201847	0.593914986	0.098055363	0.070676804	0.274847031	0.025635242	0.463339806	0.060342312	31.57498169	60.34285714	5904687	0.300482273	886.1970825	574.4996338	5.416313648
1905	1	2080	3629	108.9870392	34.25172381	0.639674664	0.233893394	0.032586098	0.257010937	0.059959888	0.395963192	0.011183262	32.65167236	35.10638298	5950278	0.316970825	1000.651672	284.8761597	2.267421007
1906	1	2081	3630	108.9881703	34.25040375	0.591650486	0.126368523	0.007336617	0.176468849	0.010655403	0.463727474	0.001669407	32.59698486	35.10638298	6131166.5	0.187124252	1042.834351	88.17879486	3.617162466
1907	1	2082	3632	108.9881232	34.25088698	0.60165596	0.216501236	0.000280857	0.22652626	0.014156342	0.36702776	0.018138885	32.79180908	35.10638298	5887553.5	0.240682602	1019.003357	150.5915527	4.469452858
1908	1	2083	3635	108.9873602	34.25091483	0.678629398	0.128116131	0.035545826	0.156149864	0.018706799	0.418874741	0.133979321	32.91827393	35.10638298	6002438.5	0.174856663	1040.865479	157.0838776	2.061406851
1909	1	2084	3636	108.9877108	34.25137022	0.577028275	0.07474041	0.021248817	0.235001564	0.003317833	0.500058651	0.002364635	33.07550049	35.10638298	5802313	0.238319397	989.637146	178.6607666	7.086014271
1910	1	2085	3637	108.9882345	34.25187208	0.593451977	0.124461651	0.043563843	0.203135967	0.004456997	0.469538689	0.000927925	31.58865356	49.6	5440811	0.207592964	999.1451416	177.9724579	8.502314568
1911	1	2241	3942	108.9659585	34.24748163	0.613270283	0.409618378	0.00836134	0.292171955	0.026544571	0.200692654	0.003303528	35.3074646	53.5	6587187.5	0.318716526	877.121582	683.8952637	5.335914135
1912	1	2242	3943	108.9676312	34.24630025	0.590250492	0.305215836	0.021501064	0.280129433	0.025943756	0.253716946	0.031341553	33.08575439	53.5	5540835.5	0.306073189	596.2223511	79.60726929	3.867835999
1913	1	2243	3944	108.9682629	34.24748793	0.610352993	0.271051884	0	0.211256504	0.026183128	0.332632065	0.006671906	32.11160278	36.54545455	6021062.5	0.237439632	766.6882935	70.50432587	2.918745279
1914	1	2244	3945	108.969978	34.24748596	0.59963131	0.261427402	0.000607491	0.170609474	0.017350674	0.326712608	0.011491299	33.60189819	36.54545455	6087397	0.187960148	1093.645752	51.3536377	3.475266218
1915	1	2245	3949	108.9710995	34.24470704	0.602361679	0.198177338	0.000485897	0.207834721	0.03979063	0.380537033	0.023647308	34.67172241	55.94117647	4764035	0.247625351	610.302063	81.26403046	2.55402422
1916	1	2246	3953	108.9711122	34.24706453	0.620286465	0.081688404	0.022593498	0.19347477	0.010649204	0.53731823	0.001279831	35.28695679	46.125	5685684	0.204123974	1051.398315	52.36358643	3.659685373
1917	1	2247	3954	108.9718449	34.24748906	0.455869198	0.055544376	0.112026691	0.232691288	0.010547161	0.396862507	0.003462315	34.8699646	46.125	5063499.5	0.243238449	1105.634521	47.08147049	2.836614132
1918	1	2248	3955	108.9735309	34.2475117	0.467914104	0.029672623	0.081560612	0.326890469	0.007868767	0.428310871	0.009930611	29.8352356	98.8	3624236.75	0.334759236	1189.233887	47.58052063	4.437935829
1919	1	2249	3956	108.9710849	34.24751611	0.49643898	0.102876186	0.062026024	0.321468353	0.010818958	0.375247478	0.018946648	34.70932007	46.125	5664031	0.332287311	1112.521362	50.18075943	2.695421696
1920	1	2250	3957	108.9742192	34.24690322	0.409276009	0.143756866	0.147087097	0.29327631	0.002829075	0.251731396	0.017837048	31.40408325	98.8	3485758.5	0.296105385	1104.467651	66.47676849	5.15128088
1921	1	2251	3958	108.9746323	34.24557117	0.434603214	0.225596905	0.146566391	0.375189781	0.016727924	0.186763287	0.02528286	34.57601929	66	3456461.75	0.391917705	1201.989502	89.00695801	1.646666646
1922	1	2252	3960	108.9746198	34.24722145	0.498510838	0.286605835	0.091533184	0.271852493	0.00683403	0.197656155	0.019423962	32.95928955	28.91304348	3330935	0.278686523	1202.467163	56.20162964	2.668218613
1923	1	2253	3993	108.9832215	34.24537101	0.557145119	0.370956898	0.042694569	0.251818657	0.024260044	0.170485497	0.038535595	31.94754028	30.275	4101884.5	0.276078701	1264.553833	120.3120117	2.517265081
1924	1	2254	3994	108.9833663	34.24599018	0.540451527	0.36570549	0.05364275	0.308420181	0.017641544	0.138165474	0.042722225	32.12185669	30.275	4213214.5	0.326061725	1208.954102	95.8589325	3.141798973
1925	1	2255	3995	108.98341	34.24676179	0.522474766	0.274711132	0.032037258	0.326832294	0.043364048	0.248791695	0.017093182	31.75271606	87.33333333	4362340.5	0.370196342	1177.07312	106.5499191	3.452618599
1926	1	2256	3996	108.9849746	34.24653426	0.575373173	0.08291626	0.022496223	0.298410892	0.011366367	0.487510681	0.0058918	31.69802856	87.33333333	4252224.5	0.309777259	930.1923828	66.2976532	2.884703636
1927	1	2257	3999	108.9829067	34.24695798	0.462495327	0.180569172	0.09855032	0.348120213	0.0111866	0.265635967	0.019656181	33.03790283	37.77142857	4460975	0.359306813	1287.325317	101.1755142	4.298197746
1928	1	2258	4	108.9324535	34.3107942	0.388792992	0.029315472	0.18910408	0.311629295	0.008183479	0.357234478	0.009082317	32.60040283	27.69230769	1570233.75	0.319812774	894.7002563	159.0953217	0.546564221
1929	1	2259	40	108.9558083	34.31081588	0.460885048	0.312270641	0.108591557	0.216892719	0.007236958	0.154859543	0.003464222	32.65509033	11.36842105	1925124.75	0.224129677	606.90625	15.22574711	0.711354196
1930	1	2260	4000	108.9873919	34.24651541	0.592550755	0.040525436	0.029010773	0.191083431	0.006057739	0.542477131	0.010473728	30.29666138	90.5	5770523	0.19714117	998.1658936	70.10233307	4.854575634
1931	1	2261	4001	108.9859801	34.24594	0.605315685	0.160425186	0.035899162	0.280107498	0.015877247	0.448150158	0.016716003	31.25027466	90.5	4666235.5	0.295984745	797.6028442	72.93737793	3.405767202
1932	1	2262	4002	108.9895018	34.24664393	0.529847145	0.080743313	0.026275635	0.324670315	0.001347065	0.436936855	0.012166977	32.28253174	70.66666667	5508313	0.32601738	1160.747314	96.50400543	4.674730301
1933	1	2263	4003	108.9887984	34.24652714	0.581733227	0.055474758	0.005095482	0.290692806	0.001307487	0.523386002	0.002872467	31.54421997	70.66666667	5889152.5	0.292000293	1093.975098	82.80062866	3.412614346
1934	1	2264	4004	108.9882781	34.24481613	0.609480858	0.262581348	0.002907276	0.26565361	0.006763458	0.343944073	0.004968166	31.98513794	79.56521739	4847201	0.272417068	1000.911682	113.0201492	6.51035881
1935	1	2265	4005	108.9891893	34.24720952	0.694186687	0.57306385	0.017221928	0.152002811	0.027486324	0.113663197	0.008116722	33.51986694	70.66666667	6022079	0.179489135	1225.938232	75.78733826	3.37552619
1936	1	2266	4006	108.9896535	34.24765067	0.614156246	0.240612507	0.019810677	0.21185112	0.009078503	0.323796749	0.053887367	33.75570679	70.66666667	5727582.5	0.220929623	1287.644409	88.5815506	2.855796576
1937	1	2267	4007	108.9890212	34.24517139	0.574977398	0.358719349	0.050112724	0.248684406	0.003760815	0.180191994	0.03932333	33.40707397	79.56521739	4828552.5	0.252445221	966.4711304	127.0065002	12.49899006
1938	1	2268	4008	108.9914231	34.24654274	0.489911556	0.109326363	0.067234039	0.399125576	0.005113602	0.363393307	0.017444611	33.26693726	72	3873572.5	0.404239178	1014.182068	113.8389893	4.297074318
1939	1	2269	4009	108.9898435	34.24665571	0.51491642	0.104297638	0.053498745	0.35074091	0.00491333	0.396664619	0.013954163	32.3303833	70.66666667	5210636	0.35565424	1209.716675	106.5297089	5.492486
1940	1	2270	4010	108.9904557	34.24666994	0.611636639	0.290099621	0.022082806	0.305089951	0.023257732	0.249192715	0.072500229	33.04815674	70.66666667	4617913.5	0.328347683	1225.420898	117.5834961	3.62336874
1941	1	2271	4011	108.9899614	34.24715074	0.551000595	0.294661522	0.07414341	0.271336555	0.02419281	0.23115778	0.025732994	34.1590271	70.66666667	5287344.5	0.295529365	1245.145386	104.8673019	2.925957203
1942	1	2272	4012	108.9919527	34.24587782	0.355648994	0.05275631	0.229308605	0.371034145	0.038728237	0.255758762	0.047545433	35.42025757	72	3545332.75	0.409762382	741.4837646	75.68463898	4.390298367
1943	1	2273	4013	108.9919763	34.24690322	0.474793911	0.157532215	0.126765251	0.361626625	0.020320415	0.264842987	0.052968502	33.41390991	48.66666667	3712080.5	0.38194704	861.7459717	111.2212219	7.295399189
1944	1	2274	4014	108.9925183	34.24729217	0.581703186	0.295628548	0.039810658	0.302591801	0.027748108	0.226970673	0.059751511	35.22201538	48.66666667	3566808.5	0.330339909	712.8740845
1945	1	2275	4015	108.8979932	34.24400506	0.497028828	0.125847816	0.076751709	0.316491127	0.04217577	0.359210491	0.012306213	33.16439819	115.2857143	3196024.5	0.358666897	521.0006714		5.645989418
1946	1	2276	4016	108.9013836	34.24351352	0.57344532	0.462118626	0.031862736	0.193678856	0.010107994	0.151566982	0.017224312	31.89627075	64.5	3383942.75	0.20378685	857.8792725	33.13711548	3.196290731
1947	1	2277	4017	108.9042788	34.24469529	0.576804161	0.138293266	0.051988125	0.24442625	0.035605431	0.358210564	0.080311775	33.38998413	54.82758621	3526550.75	0.280031681	1166.99585	51.3927269	3.35594964
1948	1	2278	4018	108.9027872	34.24332915	0.47188139	0.253303528	0.117758274	0.296196461	0.045157909	0.201499462	0.020414352	33.74203491	54.82758621	3238781.75	0.34135437	912.3157349	42.66911316	2.541140079
1949	1	2279	4019	108.9055359	34.24308447	0.292620659	0.016841888	0.249889374	0.411269665	0.014139175	0.260594845	0.017820358	37.85733032	20.78947368	3908952.5	0.42540884	1156.556396	37.22363663	1.272404909
1950	1	2280	4020	108.9062332	34.24305965	0.307121754	0.070864201	0.219363689	0.342848301	0.006484032	0.22197628	0.015334129	36.80456543	20.78947368	4211839	0.349332333	1248.541016	37.27552795	1.362681746
1951	1	2281	4021	108.9055973	34.24362867	0.420541763	0.135686398	0.145014763	0.385374546	0.020939827	0.268716335	0.021537304	37.11901855	20.78947368	3971320	0.406314373	1240.678711	38.57256699	1.289316535
1952	1	2282	4024	108.905583	34.24435739	0.461184978	0.165081024	0.150886536	0.34031868	0.017999172	0.247160435	0.053002834	35.80648804	81.28571429	3933959	0.358317852	1273.516113	41.62329865	2.524358511
1953	1	2283	4033	108.9103905	34.24307269	0.539538383	0.373011112	0.044195175	0.319404602	0.036777973	0.145513535	0.037522793	34.3230896	19.84375	4328738	0.356182575	1423.128784	42.65387344	2.318687201
1954	1	2284	404	108.9660153	34.30429031	0.446684361	0.216311455	0.191737652	0.272342205	0.050270557	0.230229378	0.02411747	35.36557007	6	791880.125	0.322612762	996.4176636	51.09488678	0.471127272
1955	1	2285	405	108.9654742	34.3030129	0.45025444	0.265135765	0.145456314	0.316027641	0.046431065	0.160086632	0.034916401	33.98129272	6	1696357.125	0.362458706	1195.915649	432.4538269	1.105651855
1956	1	2286	4069	108.9155186	34.24462012	0.513577938	0.278130531	0.013333797	0.387841225	0.053535938	0.218289375	0.017158031	34.41879272	32.61702128	5827453	0.441377163	1014.383057	53.78634644	2.288230896
1957	1	2287	4070	108.9155196	34.24348844	0.512702465	0.273004532	0.060761929	0.360078812	0.019449711	0.222350597	0.017347336	32.90802002	41.925	5391389	0.379528523	890.8516846	41.63476181	4.143261909
1958	1	2288	4071	108.9188065	34.2439316	0.56662035	0.373470783	0.030740261	0.323475361	0.007240295	0.174469948	0.019275188	32.53887939	46.71428571	5090738.5	0.330715656	552.0224609	45.64939499	2.373646498
1959	1	2289	4072	108.9202646	34.2451297	0.544410229	0.11444664	0.057623386	0.323980331	0.015718937	0.405281067	0.025043488	35.39291382	29.7	4966261	0.339699268	784.699707	47.79065704	0.790288091
1960	1	2290	4073	108.9217316	34.24393495	0.553601265	0.184034824	0.013602257	0.264930248	0.004804611	0.356544018	0.013095379	34.11801147	12.17142857	4620673.5	0.269734859	616.8978882	39.77935028	0.79775852
1961	1	2291	4074	108.9232279	34.24514704	0.563449383	0.203008175	0.011954784	0.324145317	0.017905712	0.327033997	0.03370142	31.50320435	19.2	4727790.5	0.342051029	796.6043091	665.6702881	4.739014149
1962	1	2292	4075	108.9246942	34.24392539	0.597141743	0.250052929	4.77E-07	0.25821352	0.06230545	0.317276955	0.029829502	33.10626221	12.2	4343797	0.32051897	633.4071045	682.4858398	0.751550138
1963	1	2293	4076	108.9312827	34.24390249	0.575361252	0.151254654	0.000535011	0.193994045	0.00441885	0.418755531	0.005351067	33.78646851	59.35135135	5491394.5	0.198412895	567.640625	994.3103638	5.223714352
1964	1	2294	4077	108.9329457	34.24498169	0.519654751	0.192370892	0.038343906	0.228536129	0.009494781	0.322038174	0.005923271	31.32546997	61.65	5311715.5	0.23803091	754.6522827	718.5627441	10.73382568
1965	1	2295	4078	108.9361637	34.24498169	0.46935606	0.134514809	0.085434914	0.324732304	0.017091751	0.32115984	0.0139575	33.07891846	38.33333333	5469824	0.341824055	896.7631226	214.4745331	1.757830858
1966	1	2296	4079	108.93455	34.24384983	0.489401817	0.327470779	0.053586006	0.342127323	0.012558937	0.172042847	0.012913704	33.55062866	69	4434690	0.35468626	722.2857666	190.7565613	3.367599249
1967	1	2297	408	108.9686712	34.30294819	0.411299229	0.018929958	0.224738598	0.319347858	0.031493187	0.346449375	0.046570301	34.47689819	9.391304348	1993155.625	0.350841045	701.15979	1837.190918	0.665906429
[truncated: 1,184 more rows]
