# Supplementary material for: Analysis of spatial heterogeneity in Xi'an's urban heat island effect using multi-source data fusion
Source: PLoS One. 2025 Oct 17;20(10):e0332885. doi: 10.1371/journal.pone.0332885 (PMC12533849; doi:10.1371/journal.pone.0332885)
Supplement: S1 File — S1 Data. fin_data.csv. Original dataset of independent and dependent variables used in the analysis. S2 Data. fin_data.xlsx. Same dataset as S1, provided in Excel format for reproducibility. S3 Data. fin_data_2.csv and fin_data_2.xls. Extended dataset 2, including supplementary indicators for model validation. S4 Data. fin_data_3.csv. Extended dataset 3, providing additional data points for robustness checks. S5 Data. segmentation_result.csv. Semantic segmentation outputs of street view images, including derived indices such as Green View Index (GVI) and Sky View Index (SVI). S6 Text. OLS.pdf. Supplementary results of the Ordinary Least Squares (OLS) regression analysis, including diagnostic plots and summary tables. S7 Data. GWR folder. Geographically Weighted Regression (GWR) model outputs and related spatial results. S8 Data. MGWR folder. Multiscale Geographically Weighted Regression (MGWR) model outputs and coefficient estimation results. (ZIP) [file pone.0332885.s001.zip › S5_Data.csv]

id	lng	lat	GVI	SVI	R&PVI	LST	Building_height	Building_density	Height_Width_Ratio
1	108.9251248	34.31071347	0.09881115	0.201335907	0.33369875	32.18682861	12	1966847.375	1.626674175
10	108.933768	34.31156271	0.072174549	0.298158169	0.33819437	31.99197388	50.76923077	1349283.625	3.548315763
100	108.9915049	34.31218739	0.118637562	0.281170845	0.327865601	30.68972778	20	303140.7813	1.255183101
101	108.9912104	34.31229346	0.392135143	0.062670708	0.190986156	30.56668091	20	303016	1.230053663
1015	108.9665838	34.29030028	0.040703297	0.400884151	0.283652306	34.83578491	9.428571429	1109437.375	0.948364913
1016	108.9677908	34.29082944	0.050233364	0.047149181	0.291229248	37.75479126	9.428571429	2397514.75	1.231710076
1017	108.9665013	34.29111353	0.058050156	0.383840084	0.355964184	34.20346069	9.428571429	1210296	0.910527349
1019	108.9663717	34.29143176	0.070645809	0.360923767	0.321430683	34.26156616	9.428571429	1193891.375	0.801027358
102	108.9902677	34.31212845	0.035504341	0.177137852	0.2364254	30.72390747	12	407082.875	1.19575882
1020	108.9663835	34.29153784	0.080215931	0.320672512	0.411623001	34.26156616	9.428571429	1232760	0.742868721
1023	108.9693407	34.29083127	0.089997292	0.126676559	0.23355341	38.69815063	5.56097561	3761004.25	0.719840467
1024	108.9702792	34.29081121	0.175499916	0.062129498	0.360525131	34.58627319	13.03448276	4211433.5	1.34659791
1025	108.969777	34.29114889	0.238379002	0.087097168	0.270018101	37.62832642	5.56097561	4151481	1.165063024
1026	108.9702886	34.29135589	0.337724209	0.107796192	0.219370365	34.95883179	13.03448276	4415334	1.339465499
1027	108.9700032	34.29204263	0.010279179	0.105829239	0.107830048	35.09896851	5.56097561	4622280.5	0.984703779
1028	108.9708066	34.29116361	0.130562782	0.045026779	0.19749403	33.67709351	13.03448276	4385044	3.465725422
1029	108.9707432	34.29172642	0.008174896	0.056134224	0.231492043	33.98129272	13.03448276	4565766	1.11730051
103	108.9915756	34.31262348	0.042945385	0.406205177	0.335849285	30.86062622	20	313199.9688	1.230288029
1030	108.9722853	34.29080333	0.086781025	0.099372387	0.049733639	32.97979736	13.03448276	4080395	3.578690052
1031	108.9737213	34.29025694	0.001824379	0.181326389	0.330961227	36.77722168	10.88888889	3652076	0.706417263
1032	108.9737386	34.29156923	1.90735E-06	0.042778015	0.277686119	32.9866333	13.76470588	3917406.75	0.71643734
1033	108.9746025	34.29234574	0.029409885	0.035948277	0.28425312	30.69314575	13.76470588	3532067.25	0.844258726
1034	108.9745743	34.29079096	0.072129726	0.024142265	0.361639023	32.82940674	16.2	3640683	1.393049121
1035	108.9754168	34.29156776	0.258695602	0.034489155	0.181480408	30.45388794	16.2	3387379	1.812199831
1036	108.9764126	34.29078435	0.03550005	0.02785635	0.124174595	31.66384888	16.2	3177269.25	1.305698276
1037	108.9785808	34.29236059	0.073227406	0.095477581	0.310456753	32.77813721	19.42857143	2709645.25	1.191504478
1038	108.9764538	34.29234075	0.017084122	0.034701347	0.333981514	31.12722778	15.11111111	2756942.75	0.476172984
1039	108.9754121	34.2899379	0.092737675	0.052847862	0.335403442	32.32354736	16.2	3260982	0.860117197
104	108.9915403	34.31268241	0.059263706	0.409926414	0.33010149	30.86062622	20	314233.375	1.219573736
1040	108.9796767	34.29076882	0.010910988	0.075781345	0.151976585	34.18978882	14.30769231	3508460.75	1.243397474
1041	108.9806139	34.29238554	0.048396111	0.103282452	0.417601109	31.72195435	12.4	3678140.25	1.059284925
1042	108.9819803	34.29113293	0.002671242	0.046443939	0.127310276	31.95437622	11.16666667	3860232	0.526775301
1043	108.9844116	34.29040636	0.169342518	0.190206528	0.400304794	33.13360596	10.36363636	3161745.25	0.764820874
1044	108.9849871	34.28957134	0.085651398	0.191158295	0.419131756	34.68197632	10.36363636	2561653.5	0.33910346
1045	108.9840581	34.29057136	0.116306305	0.117082119	0.389451981	33.45150757	10.36363636	3330271	1.392838955
1047	108.9855987	34.2907216	0.183110714	0.190850735	0.415480137	33.45834351	10.36363636	3146035.25	0.586217701
1048	108.9833112	34.29011336	0.160434723	0.15885067	0.379948616	33.5574646	14.8	3031317.5	0.947566032
1049	108.9867263	34.29043734	0.02371788	0.066661358	0.146664619	34.07015991	12	2612530.25	0.58818531
105	108.9910454	34.31272955	0.293178082	0.178425312	0.367652416	30.65896606	20	295582.125	1.173514366
1050	108.987301	34.29119038	0.185014725	0.125957966	0.408647537	32.05349731	12.42857143	2796267.25	0.697453022
1051	108.9884879	34.29047002	0.00103426	0.039150715	0.240651131	36.18930054	10.875	1869520.25	0.274085164
1052	108.9891776	34.29167596	0.093228817	0.176641941	0.434705734	35.45101929	10.875	1951901.625	0.623645067
1053	108.9908215	34.29004098	0.034671783	0.311040878	0.332048893	38.06240845	7.5	854559.25	0.432870001
1054	108.9907744	34.29185607	0.001354694	0.379796505	0.352041721	34.88705444	6	1200464.375	0.500129819
1055	108.9904916	34.29193857	0.033465862	0.35685873	0.388266563	34.97250366	6	1328751.875	0.459309876
1056	108.8868715	34.28757765	0.018168449	0.383754253	0.265443325	34.64779663	17.6	2581346.75	2.272068977
1057	108.8875409	34.28783015	0.004825592	0.404218197	0.401097775	33.09942627	17.6	2347141.5	1.629183888
1058	108.8869776	34.28822589	0.025315762	0.313279152	0.307356358	33.81039429	15.6	2576882.75	1.501420975
1059	108.8876815	34.28843174	0.508259773	0.061188698	0.304969788	33.51303101	10.2	2254802.75	0.990129411
106	108.9914094	34.31328686	0.381208897	0.158462524	0.257491589	31.93045044	20	329017.6563	1.153467059
1060	108.887225	34.28888593	0.031074047	0.343520641	0.332494259	33.53012085	10.2	2493813.5	2.413556576
1061	108.8879339	34.2888989	0.231843948	0.204679012	0.330873489	34.09066772	10.2	2117568.25	0.595901608
1062	108.8882855	34.28791945	0.023690701	0.399436951	0.257819176	34.06332397	17.6	2173146	0.921981752
1063	108.889511	34.28800049	0.002383709	0.390711784	0.354242802	35.68685913	23.4	2686371	1.01039505
1064	108.8883208	34.28817875	0.038125038	0.439829826	0.202399254	33.98129272	10.2	2096808.125	0.70428896
1065	108.891785	34.28800235	0.000287533	0.334033966	0.338910103	35.1434021	20.10810811	3434590.25	1.006154418
1066	108.8953804	34.28799303	0.174157619	0.12527132	0.33435154	32.16973877	52.5	1406956	6.844250679
1067	108.8929042	34.28514377	0.039787769	0.031839371	0.327578545	32.57305908	13.82608696	2740926.5	0.770928025
1068	108.8971784	34.28507909	0.02468586	0.203561783	0.377398491	35.62533569	16.71428571	1186348.375	0.768861592
1069	108.8997026	34.28796746	0.459355831	0.056988716	0.333993435	33.35238647	16.8	1654179	0.821794748
107	108.99041	34.31296989	0.082827091	0.418977261	0.332903385	30.6111145	20	274163.625	1.054876328
1070	108.904127	34.28800185	0.16685915	0.119606495	0.274004936	30.73074341	16.8	1634615.125	1.783089519
1071	108.9087496	34.28800618	0.27474308	0.155600071	0.292282104	34.45980835	14.7	2863418.25	0.86421293
1072	108.9119529	34.28800839	0.096800327	0.093061447	0.356800556	31.47927856	36.4	2594637.75	1.903702974
1073	108.9153604	34.28800304	0.310795784	0.171163559	0.268189907	31.80056763	22.66666667	1334586.375	1.591008067
1074	108.9208793	34.28800404	0.127140522	0.205423355	0.405473232	35.64584351	37.90909091	4206499.5	2.118254185
1075	108.9176059	34.28710464	0.004311562	0.208731174	0.265869617	34.69564819	25.33333333	2910425.25	1.674521208
1076	108.9241326	34.28701315	0.09873867	0.093227863	0.233573914	35.10922241	49.75	5116742	4.217740536
1077	108.925568	34.28799541	0.086363316	0.183545113	0.369624138	34.49740601	73.04347826	4291576	4.305072784
1078	108.9278555	34.28800144	0.067293644	0.233700275	0.401443005	36.03890991	38.7804878	4492968	3.625420094
1079	108.9315018	34.28800177	0.033727169	0.210647106	0.423074722	32.18682861	25.42857143	3399905	3.716486692
108	108.9918285	34.31163096	0.113976002	0.325523376	0.331125259	31.61941528	20	283225.9375	1.2869519
1080	108.9287224	34.28702787	0.057345867	0.251041889	0.393125057	34.36068726	38.7804878	4622457.5	5.686816216
1082	108.9343025	34.28709283	0.039029598	0.178397655	0.329428673	33.84457397	55.92857143	3807192.25	7.192633152
1084	108.9343061	34.28883863	0.051716805	0.171975613	0.235248089	32.86700439	55.92857143	4172234.5	4.094911098
1086	108.9343218	34.28986419	0.108187675	0.105721474	0.389764786	32.50811768	70.57142857	4253067	5.279695511
1087	108.9346426	34.29006335	0.081950665	0.142631531	0.262872696	33.26010132	70.57142857	4232716	3.716283083
1089	108.9386935	34.28676062	0.129628181	0.073740005	0.311167717	35.9637146	24.54545455	6249090.5	3.961364985
109	108.9920846	34.31165275	0.216561317	0.117282867	0.317790985	31.57498169	20	0	0
1094	108.9425932	34.28736685	0.156209946	0.184496403	0.270330429	34.1043396	42.75	4934458	1.450997353
1095	108.9431536	34.28795852	0.025784492	0.178216457	0.195409298	35.04769897	48.3	5230513.5	1.252314687
1096	108.9443626	34.28797364	0.007408142	0.16365099	0.239305496	35.50570679	48.3	5725725	6.157115459
1097	108.9440154	34.2886344	0.006272793	0.031304359	0.10776186	37.10192871	48.3	5698697	0.694634974
11	108.9344279	34.31152735	0.05500555	0.257936001	0.374452591	32.37139893	50.76923077	1444159.625	3.85782671
110	108.9917877	34.31210488	0.435027122	0.054075718	0.243648529	31.01785278	20	295857.2188	1.250148773
1100	108.9462839	34.28961993	0.002830029	0.038878441	0.088972092	36.03207397	55.56521739	6293367.5	6.875403881
1102	108.9451819	34.28841565	0	0.063520432	0.059309483	35.60140991	48.3	6017662.5	3.152724743
1103	108.9451033	34.28901557	0.01203537	0.092163563	0.113239288	36.02182007	48.3	6066751.5	2.579583645
1105	108.9452134	34.28913575	0.01203537	0.092163563	0.113239288	35.51596069	55.56521739	6107394.5	2.743048668
1107	108.9452565	34.29007634	0.127613068	0.120181084	0.151417255	35.28353882	55.56521739	6231682.5	3.32475853
111	108.9919204	34.31254642	0.015916348	0.39479351	0.332346439	31.84500122	20	319095.1563	0
1110	108.9523261	34.28808047	0.051084518	0.195493221	0.30063343	38.20254517	6.125	4992551	0.537374556
112	108.9919056	34.31301242	0.202365875	0.154297352	0.188539028	32.45684814	20	345712.625	0
113	108.9178157	34.31005509	0.013765812	0.473810196	0.298774719	33.32846069	17.25	1735927.125	1.497707367
1134	108.9637377	34.28857098	0.349519253	0.16800499	0.22319746	33.97787476	8	791998.75	1.417851925
114	108.9176558	34.3108072	0.028297424	0.464927197	0.372887135	33.57113647	12	1358638.375	1.474918246
115	108.9184664	34.31062418	0.019522667	0.416131496	0.351170063	33.68392944	11.35714286	1983037.25	1.750831008
1153	108.965568	34.28793299	0.65704155	0.148013592	0.141300201	32.20050049	8.4	869262.5	1.04915905
1154	108.9645218	34.28827304	0.379486084	0.237634659	0.081653118	32.89093018	8	759708	1.166387439
1155	108.9655227	34.28858651	0.281375885	0.183899403	0.327318668	33.15753174	8.4	802989.5625	1.021570444
1156	108.9642722	34.28762881	0.578182697	0.085924149	0.275974274	32.56964111	7.5	795807.125	0.819693744
116	108.918646	34.30931968	0.046950817	0.340222836	0.371644974	32.05007935	11.35714286	2399986	5.675703049
1160	108.9666074	34.28756586	0.051420689	0.383080482	0.323502541	33.70443726	8.4	1267041.125	1.058085203
1161	108.9666309	34.28795481	0.051981926	0.402932167	0.393999577	33.81381226	8.4	1249363	0.9426893
1162	108.9675076	34.28810229	0.127625465	0.237248898	0.454711914	35.28012085	8.4	1855936.375	0.495749056
1163	108.9665838	34.28828483	0.063508034	0.39427948	0.277368546	34.94174194	8.4	1186883.75	0.945194006
1164	108.9665367	34.28918058	0.054606438	0.410167217	0.362699986	35.95004272	8.4	1057496.875	1.011514187
1165	108.9693646	34.28881521	0.084694386	0.204517841	0.386504173	36.55505371	9.473684211	3328122.5	1.164094925
1167	108.9704492	34.28903065	0.141413212	0.168102741	0.377162933	35.31771851	12.72727273	3703644	1.346958756
1168	108.968693	34.28857948	0.116102695	0.264557362	0.402949333	35.20492554	9.473684211	2841339	0.605435133
117	108.9161346	34.30472736	0.264832973	0.277217865	0.378214836	31.16482544	12	930243.4375	8.090671539
1170	108.9719515	34.28906956	0.135055065	0.098626137	0.384579182	33.35238647	12.72727273	3405992.75	0.756369531
1171	108.9741346	34.28908613	0.294649601	0.050269127	0.432919025	33.58139038	10.88888889	3022312.25	1.018646479
1173	108.9725996	34.28814775	0.010449886	0.048239708	0.310659885	32.39532471	12.72727273	2780009.75	0.858348489
1175	108.9784493	34.28913426	0.143869877	0.138899326	0.386333942	34.28207397	10.36363636	3172093.5	0.705036044
1176	108.9763902	34.28913124	0.172439575	0.040513039	0.430243492	32.56964111	9	3151970	0.961891115
1177	108.9771449	34.28850227	0.432176113	0.01327467	0.118781567	33.01397705	10.36363636	3071805.5	0.533172011
1178	108.9764225	34.28784277	0.300988197	0.004348278	0.049171448	34.00863647	9	2743577	0.045940273
1179	108.9784601	34.28695068	0.208810329	0.05180788	0.067444324	35.76889038	7.043478261	2181053.75	0.842335761
118	108.9251131	34.30826204	0.105410576	0.06431818	0.378998756	30.67263794	19.71428571	2384289.5	1.164814711
1180	108.9796591	34.28578058	0.025752544	0.220550537	0.100962162	34.66830444	3.428571429	1306632.625	0.495137036
1181	108.9811026	34.28951893	0.142029285	0.101346493	0.384476662	31.12380981	14.8	2694871.75	0.545865655
1182	108.9908451	34.28771908	0	0.000154018	0.280747414	41.70944214	0	275770.6875	0.944909573
1183	108.9908451	34.28809625	0	0	0.068119526	42.36569214	0	271961.5625	0.63532263
1186	108.887164	34.28661703	0.167459488	0.153311253	0.328466892	34.75717163	17.6	2697392.75	2.159013987
1187	108.8868183	34.28683678	0.016407013	0.363150597	0.319842339	35.34848022	17.6	2689366.5	2.334425449
1188	108.8871649	34.287088	0.188068867	0.372617245	0.187788486	34.19662476	17.6	2562341.25	2.147524118
1189	108.8880348	34.28719568	0.197892666	0.13589859	0.316021919	33.62582397	17.6	2401033.5	1.301122427
119	108.9276173	34.30990085	0.004776955	0.066324234	0.316876411	34.76400757	14.1	2041397	1.581271529
1190	108.8867225	34.28542683	0.196074486	0.206343174	0.266437531	35.17416382	20.64	3293131.75	2.906453133
1192	108.9176324	34.28515859	0.116509914	0.19381094	0.323182106	35.1980896	59.4	3923294	3.95559144
1193	108.9196814	34.28613042	0.000195026	0.045235157	0.045634747	36.18588257	28.2	5561508	7.510956287
1194	108.9217701	34.28510754	0.076127052	0.155732155	0.231184959	36.47644043	42.85714286	5785530.5	2.14729476
1195	108.9229664	34.28604924	0.000901222	0.063196182	0.07280159	37.81289673	49.75	5546820	2.582778215
1196	108.9264279	34.28598772	0.005867004	0.045454979	0.108036518	39.70303345	37.23529412	5013864.5	1.790496111
1197	108.9240405	34.28393318	0.000195026	0.131605625	0.084708691	37.22497559	30.89361702	5834855.5	5.012346745
1198	108.9285937	34.28395605	0.135397911	0.130824566	0.364847183	35.72445679	61.10526316	5680008.5	6.125441074
1199	108.9293492	34.28617669	0.082722187	0.113027573	0.391535759	33.5574646	38.7804878	4665246.5	4.379953861
12	108.9340999	34.31208851	0.100144386	0.214897633	0.361999989	33.12335205	50.76923077	1201808.125	2.739292622
120	108.9316657	34.30990152	0.009894848	0.053988934	0.349962234	30.81277466	27.69230769	1931418.625	0.946624637
1200	108.9307923	34.28618481	0.043875694	0.105080128	0.327572823	31.91677856	48.62068966	4024699	6.623549938
1201	108.9300948	34.28474734	0.001606941	0.055772305	0.182528973	35.44418335	48.62068966	5081538	2.211843252
1202	108.931553	34.28482679	0.210563183	0.034876347	0.13004303	33.57797241	48.62068966	4809141.5	4.959118843
1203	108.9322018	34.28618419	0.237045765	0.026925087	0.12658596	33.92318726	105.1764706	3609904.5	2.738296509
1204	108.9335451	34.28618572	0.094570637	0.04314661	0.302616596	34.68881226	105.1764706	3679544	5.321234226
1206	108.9343101	34.28583328	0.054780006	0.153416634	0.279957294	35.62533569	39.69230769	3918873.25	2.224851608
1207	108.9383145	34.28547821	0.137763977	0.161401272	0.332932949	31.5954895	28.42105263	5514222	2.026296377
1208	108.938764	34.28547969	0.091718674	0.18355608	0.343492031	30.85037231	28.42105263	5509292	3.156008244
1209	108.9415028	34.28589923	0.001390457	0.038280487	0.244914532	32.93878174	42.75	4561231.5	2.798917294
121	108.9300682	34.30818005	0.123020172	0.112353325	0.292511463	33.41049194	16.58823529	3121261.75	1.024700046
1210	108.9396449	34.28559895	0.036530018	0.262182236	0.358669281	31.90994263	28.42105263	5236632.5	2.95132041
1211	108.9425801	34.28379878	0.054217339	0.134693146	0.394906521	35.12289429	62.4	4632974	3.537379503
1212	108.9444907	34.28525592	0.050865173	0.047941685	0.313576221	37.72402954	47.69230769	5973121.5	1.151957154
1213	108.9425818	34.28585685	0.013530254	0.232624531	0.458003521	34.49057007	42.75	4644952	3.494197845
1214	108.9425818	34.28631652	0.22731638	0.092368603	0.237932205	35.08529663	42.75	4677916.5	3.396038055
1215	108.9440039	34.28657309	0.045179844	0.047906876	0.293319225	39.1288147	47.69230769	5404711	4.839342117
1216	108.9485063	34.2875374	0.031702995	0.312695503	0.18943882	33.91976929	31.875	5528508.5	1.315897107
1217	108.9455001	34.28704974	0.078264713	0.054142475	0.194726467	35.18099976	40.88888889	6146046.5	4.188213348
1218	108.945806	34.28632391	0.000167847	0.046602249	0.385359764	38.60928345	40.88888889	6546422	2.602155447
1219	108.9460672	34.28530889	0.000546932	0.085376263	0.265110493	39.71670532	52.26086957	7117363.5	1.100527883
122	108.9353025	34.30972838	0.211254597	0.1323452	0.288487911	35.47494507	52.15384615	2237021.75	4.48976469
1220	108.9473939	34.28607899	0.006191254	0.077200413	0.27824831	36.38415527	40.88888889	6859957	3.551933527
1221	108.949988	34.28534034	0.023127079	0.113319397	0.295190811	36.53112793	36.68181818	6773434	1.034507751
1222	108.9483074	34.28487389	0.023033142	0.093886375	0.240233421	37.04040527	36.68181818	7512405	2.074832439
1223	108.9515486	34.28573899	0.094845772	0.255179405	0.389284611	35.11264038	18.78947368	6616043	2.317917824
1225	108.9520034	34.28654107	0.106535912	0.262978077	0.285758018	36.56188965	18.78947368	6499923	1.930266261
1227	108.9536455	34.28709811	0.159389973	0.142203808	0.169649124	38.48623657	6.125	5512755	0.753159642
123	108.9332497	34.30860415	0.167130947	0.141906261	0.438169479	31.27078247	33.17647059	2299548.5	1.75487566
124	108.9337856	34.30989585	0.269325733	0.139779568	0.321519375	32.75762939	27.69230769	1818768.25	1.775879145
125	108.9332496	34.31021908	0.125370979	0.18514061	0.361986637	32.41241455	27.69230769	1717484.75	1.47559011
1252	108.9641653	34.28621657	0.628108025	0.088634491	0.253874779	34.11459351	7.5	1046234.438	0.714114845
1253	108.9653723	34.28719622	0.461362839	0.181765079	0.283742428	31.75271606	7.5	890485.8125	0.888542056
1254	108.9667054	34.28555105	0.146531105	0.291471481	0.285088539	34.93148804	9.333333333	1295487.25	0.60158056
1255	108.9666309	34.28715334	0.054141998	0.27534008	0.337192059	33.69076538	8.4	1298343.125	1.202324271
1256	108.9675873	34.28704117	0.061828613	0.052522182	0.119784832	36.32946777	10.22222222	1889025.875	1.834642649
1257	108.970392	34.28687908	0.06028223	0.083854198	0.118161201	37.40615845	12.72727273	2876753.25	1.299711704
1258	108.9691692	34.28692311	0.022098541	0.053465366	0.237552643	39.55947876	10.22222222	2754276	0.730649054
1259	108.9724245	34.28608078	0.028999805	0.231977463	0.294035435	32.95928955	13.09090909	2297425.25	0.865332842
126	108.9332614	34.31043123	0.06376791	0.269099236	0.378143311	32.06033325	27.69230769	1660485.25	1.543250918
1261	108.9753386	34.28783624	0.280884743	0.074017525	0.106476784	34.78793335	9	2533138.25	0.322255254
1262	108.9900218	34.28521081	0.166833878	0.196630001	0.275491714	32.57989502	10.90909091	1690037.875	1.309961438
1263	108.9897846	34.28604543	0.080562592	0.172109127	0.27136755	33.59848022	10.90909091	1032030.375	0.817463994
1264	108.990798	34.28562113	0.063939571	0.309660435	0.297042847	31.79031372	0	1403439.125	3.76564908
1265	108.9899496	34.28618687	0.066063404	0.345441341	0.2236619	33.71810913	10.90909091	930411.75	0.715511799
1266	108.9903973	34.28622223	0.020895481	0.107983589	0.251391411	33.35580444	0	924129.875	1.122004747
1267	108.9908451	34.28635188	0.037434101	0.025526524	0.147217751	32.79864502	0	868390.25	1.670933247
1268	108.9914395	34.28660831	0.157651424	0.183808804	0.339616299	31.53738403	0	711525.25	5.215712547
1269	108.9896552	34.28643289	0.061578751	0.225883961	0.380869389	36.01498413	10.90909091	780988.75	0.45376128
1270	108.9899142	34.28646974	0.060520649	0.154697895	0.346905708	36.01498413	10.90909091	745914.3125	0.433122456
1272	108.9908451	34.28678797	0	0	0.112039089	35.22543335	0	596809.8125	1.451853156
1273	108.9908333	34.28729478	0.020270348	0.112875938	0.24870491	39.38516235	0	365421.75	1.286533237
1275	108.9877291	34.28542117	0.055270672	0.254727364	0.360983849	32.39190674	10.90909091	1743480.25	0.537728131
1276	108.8898101	34.28336293	0.043497562	0.18392992	0.332786083	35.18099976	38	3346663.75	2.255271196
1277	108.8868001	34.2827388	0.114177704	0.1928792	0.376416206	35.04428101	28.2	4307347.5	2.005315542
128	108.936325	34.30924082	0.063512802	0.17062664	0.364428043	31.36990356	52.15384615	2748568.25	2.561163425
1281	108.9009368	34.28305597	0.174033165	0.171385288	0.281769753	40.40716553	7.5	2715234.5	0.601802111
1285	108.9122226	34.28521603	0.375833035	0.047412872	0.202409744	31.4211731	13.38461538	3804645.75	0.915445924
1286	108.9138496	34.28335628	0.332062244	0.053816319	0.098875999	34.22396851	29.03225806	4097599.5	1.09108007
1287	108.9121636	34.28281784	0.089254379	0.075619698	0.134673595	34.9793396	29.03225806	5031764.5	2.294388294
1288	108.9125979	34.28334744	0.239422798	0.07991457	0.156364918	34.03256226	29.03225806	4554021.5	1.084328532
1289	108.9176943	34.28331207	0.015750408	0.185454369	0.324755669	36.12094116	46.125	5121831.5	1.970733404
129	108.9363957	34.30975941	0.076123714	0.217891216	0.399999619	31.94070435	65.28	2580240	2.327017546
1290	108.9197473	34.28413716	0.095935345	0.05599308	0.291503906	35.45443726	32.27586207	6378739	6.063035488
1291	108.9217733	34.28298305	0.123088837	0.062547684	0.309413433	35.13998413	30.14285714	5556820.5	2.302205801
1292	108.9259732	34.28355164	0.05877161	0.074446201	0.280970097	36.60974121	35.41463415	6003277.5	3.252305984
1293	108.9343328	34.28364176	0.007748127	0.170023918	0.388965607	38.30166626	32.25	4879018	1.76616466
1294	108.9361631	34.28547982	0.054871559	0.121636868	0.204294682	33.98812866	39.69230769	4628262	4.581182957
1295	108.93794	34.28358822	0.071025372	0.047515392	0.291497707	33.66000366	45.71428571	5300420.5	8.645487785
1297	108.9469661	34.28408411	0.020672798	0.04745388	0.301237106	35.70394897	52.26086957	7720661	9.87103653
1298	108.9458361	34.2830268	0.063833714	0.039986134	0.284194946	33.96420288	52.26086957	7241351.5	6.953780174
1299	108.9497596	34.28367374	0.066328049	0.166830063	0.369285107	36.94470215	22.18604651	7826830	2.198580027
13	108.9355218	34.3115184	0.090408325	0.251106262	0.376907349	32.02957153	50.76923077	1743613.75	2.993568897
130	108.9381896	34.30988997	0.052826881	0.192076683	0.330053806	30.73757935	65.28	2816946.25	6.08997345
1300	108.9481263	34.28283525	0.043065548	0.104441643	0.270067215	36.91052246	50.88	8337021	3.908750057
1301	108.9513922	34.2830071	0.102337837	0.138380051	0.237681389	37.37197876	22.18604651	7169886.5	1.431573749
1302	108.9514539	34.28429481	0.083052158	0.113279343	0.347964287	35.57406616	22.18604651	6534365.5	1.628935456
1303	108.9515369	34.28524397	0.051570892	0.278371334	0.364339352	34.37435913	22.18604651	6541073	2.495789051
1309	108.9624447	34.28409495	0.078440189	0.268349648	0.349387646	38.68789673	11.88461538	3672956	1.508770227
1313	108.9641801	34.28312244	0.321815014	0.244447708	0.370794773	35.82357788	8.571428571	4976786	1.253120065
1314	108.9631615	34.2831026	0.554965496	0.039576054	0.326244831	36.40124512	11.88461538	5345970.5	1.83981204
1315	108.9641434	34.28421709	0.577630997	0.089570522	0.246268749	35.04769897	8.571428571	3340239	0.810111284
1316	108.965457	34.28302841	0.371861458	0.168200493	0.079562664	35.93978882	19.05882353	4046436	1.265024304
1317	108.9668077	34.2828985	0.039138317	0.380586624	0.182152271	36.03207397	19.05882353	3128347.25	1.864845872
1318	108.9666427	34.28368818	0.086874485	0.384803295	0.279868603	35.22885132	19.05882353	2434246.5	0.797346175
1319	108.9695043	34.28401819	0.170567036	0.300517082	0.356427193	36.17562866	9.272727273	1623982.25	0.750665724
132	108.94256	34.3100712	0.128362656	0.278686047	0.276979446	30.48806763	16.61538462	1903715.625	2.022859573
1320	108.972351	34.28347521	0.096586704	0.264283657	0.19687748	36.82507324	11.7	1685693.75	0.743644595
1321	108.9727679	34.28508217	0.138524055	0.149488926	0.295136929	34.62728882	11.7	2139471	0.818924367
1322	108.9723405	34.28445539	0.024720192	0.240211487	0.293497086	36.57897949	11.7	2021282	0.657546937
1323	108.9826412	34.28415318	0.058542252	0.260136604	0.14968586	36.41149902	17.2	1949042.125	2.440001488
1324	108.984361	34.28437853	0.135993958	0.226813793	0.29482317	34.29916382	12	2387109.75	1.691762567
1325	108.9836651	34.28154539	0.002127647	0.074202538	0.158176422	38.55117798	38.66666667	1789602.125	3.341346025
1326	108.9813009	34.28313158	0.029062271	0.177997589	0.351100445	33.43783569	16.8	1143030.125	0.94247967
1327	108.9857307	34.28389323	0.079187393	0.158919334	0.395058632	33.26351929	13.42857143	2568641	1.28485024
1328	108.9908722	34.28368867	0.082048416	0.205970764	0.369949341	32.2756958	89	2559792.25	9.333747864
133	108.9446867	34.31056099	0.215456486	0.16801548	0.211447239	31.06228638	16.8	1399184.625	0.938016593
1330	108.8862733	34.28009056	0.034303188	0.3166399	0.262413979	35.20492554	25.5	3493694.5	1.902070403
1331	108.8951439	34.28206387	0.00977993	0.111103535	0.296194077	36.82507324	30.42857143	2930076.75	2.270988941
1332	108.8932122	34.28034415	0.002663612	0.097106934	0.233032703	37.47451782	18.5625	3627751	0.868973315
1333	108.8933556	34.28214927	0.011475086	0.111324787	0.349590778	35.27328491	37.26315789	2979480	2.746298552
1334	108.8964462	34.27985608	0.008133888	0.062207222	0.294585228	36.96862793	12	4265360.5	0.606117964
1335	108.8987948	34.28042104	0.049728394	0.140704632	0.228067875	38.49990845	16.40816327	4908105	1.927434802
1336	108.898556	34.28211168	0.042878628	0.225559235	0.35535717	36.13803101	13.63636364	3287595.75	2.703660488
1337	108.8964865	34.28204989	0.014721394	0.284629345	0.398798466	36.7635498	34.54545455	2979515.5	7.062560558
1338	108.8969954	34.28209655	0.037531853	0.267234802	0.337948799	35.34506226	34.54545455	2975320.5	4.510854721
1339	108.8998682	34.28215596	0.071465969	0.171299934	0.335474014	36.9720459	13.63636364	3716117.25	1.578939795
134	108.9490154	34.3078428	0.080012798	0.166471004	0.309315205	35.35873413	15.77777778	3282078.5	0.77338922
1341	108.9015421	34.28218359	0.096472263	0.092305183	0.336152554	36.58239746	16.95	4402801.5	1.449002147
1342	108.9031562	34.28065494	0.086522579	0.107530117	0.281587601	38.13076782	16.8	5850515	1.352386832
1343	108.9045948	34.28220323	0.047798634	0.105513573	0.245882988	36.64050293	21.75	6208770.5	2.447856903
1344	108.9061754	34.28086789	0.02161026	0.159029007	0.334655285	37.45401001	33.38181818	7016425	2.43189621
1345	108.9066443	34.28224259	0.063661575	0.171602726	0.327272415	38.57852173	33.38181818	6894807	2.895204306
1346	108.9086134	34.28595289	0.076802731	0.098228931	0.220783234	30.56326294	21.66666667	3494626.75	1.420844078
1347	108.9087251	34.28227548	0.157431126	0.132237434	0.356384754	36.56872559	24.8	6456432.5	3.037670374
1348	108.9104126	34.28086399	0.072593689	0.133959293	0.118466854	34.75717163	44.26666667	5785511.5	3.656455517
1349	108.9111555	34.2822943	0.058128834	0.101172924	0.352251053	33.83432007	44.26666667	5546482.5	4.555983543
135	108.9456868	34.30895835	0.061018467	0.184713364	0.32515955	35.03060913	17.14285714	2457110.5	0.861302912
1350	108.9120921	34.2809675	0.299853325	0.102719784	0.128589153	34.88021851	34	5269453	2.388726473
1351	108.9120755	34.28235633	0.122038841	0.059065342	0.365614414	34.81869507	29.03225806	5256796.5	4.906108379
1352	108.9149238	34.28236793	0.262166023	0.049326897	0.20394659	34.28890991	50.72727273	4815792.5	8.511152267
1353	108.9176842	34.28124842	0.000133514	0.118516922	0.254657269	37.15319824	17.2173913	6290603.5	1.324412346
1354	108.9177195	34.28213239	0.031908989	0.016012669	0.280677319	36.79431152	46.125	6022126.5	2.468556881
1355	108.9197663	34.28182785	0.130330563	0.041954041	0.368956566	34.00863647	31.84615385	6548374	4.726860046
1356	108.9229082	34.28182721	0.284230232	0.04093504	0.292204857	33.79672241	43.26315789	5024849	2.526567459
1357	108.9269573	34.2818261	0.087400436	0.079434872	0.354519367	35.25619507	35.41463415	5781478.5	1.912802577
1358	108.9247226	34.28182742	0.054145813	0.089721203	0.366792679	33.8855896	43.26315789	5414219	3.066037655
1359	108.9285519	34.28124363	0.042735577	0.145998478	0.30475235	33.68051147	33.18367347	5169544.5	3.941567421
136	108.9505532	34.31001747	0.133072853	0.099798203	0.277088642	31.29470825	18.6	2522101.25	1.033090472
1360	108.9285481	34.28181416	0.076236725	0.187490463	0.364339828	35.17074585	33.18367347	5588018	4.28031683
1361	108.9299924	34.28182282	0.166661739	0.091554642	0.344042778	32.80889893	45.39130435	5305792.5	1.232130051
1362	108.9322635	34.28182456	0.170465469	0.063742638	0.374153614	34.03256226	39.42857143	5639080	2.468998909
1365	108.9310973	34.28136268	0.11222744	0.075906277	0.323046207	33.88217163	34.32	4878059.5	3.376406431
1366	108.9332139	34.28040679	0.027337551	0.074677944	0.086417198	36.73962402	39.42857143	4698981.5	1.19658637
1367	108.9361367	34.28178452	0.109764576	0.165521622	0.3435359	33.27719116	56.05263158	5600533	2.194730043
1368	108.9337318	34.28182756	0.087826252	0.112698078	0.273886681	35.05795288	39.42857143	5703143	4.304483414
1369	108.9382863	34.28176357	0.072529793	0.081555367	0.353281498	32.2756958	56.05263158	5804848.5	5.89343977
137	108.9490477	34.30954004	0.054413319	0.066250801	0.376754761	32.69268799	15.77777778	2904882.5	0.731308997
1370	108.9387046	34.28008111	0.10912323	0.082776546	0.205581665	31.3767395	33.66666667	4898144	2.031014919
1371	108.9411289	34.28177612	0.084246635	0.123886585	0.312398911	34.06332397	59.81818182	5212641.5	2.701874495
1372	108.9391564	34.28177291	0.053599358	0.146744251	0.338075638	31.63650513	62.51612903	5839501	4.754288197
1373	108.9396821	34.28062849	0.073633194	0.137329102	0.203664303	31.96121216	33.66666667	5391741.5	2.522467852
1374	108.9442467	34.28175928	0.065217018	0.104092121	0.295514107	34.69223022	59.1	5225745.5	3.132415056
1375	108.9425623	34.28061565	0.083496094	0.071701527	0.354005337	34.36752319	59.81818182	4628617.5	8.949900627
1376	108.947058	34.28172238	0.104748726	0.114664078	0.376434803	37.18395996	50.23728814	7561348.5	10.33870029
1377	108.9488943	34.28172276	0.136862278	0.158936501	0.421821594	36.35681152	50.88	8397909	1.960870028
1378	108.9533786	34.28178375	0.12150526	0.094451427	0.428769588	36.82165527	9.375	6128647.5	2.102110863
1379	108.9513248	34.2822149	0.003322601	0.124860764	0.358657837	37.25576782	28.16	7757253.5	1.413073421
138	108.9520298	34.30838614	0.131242275	0.121040821	0.312143803	33.0960083	12	2460183.75	0.819850266
1381	108.9504495	34.28175537	0.217722416	0.167318344	0.314232349	36.91394043	28.16	8391145	2.016132355
1382	108.9495826	34.28012859	0.240253925	0.153036594	0.258485794	39.46035767	24	7274495.5	1.684274554
1385	108.9575036	34.28197704	0.16809845	0.211807251	0.386420727	36.45593262	13.66666667	4524030.5	5.277068138
1387	108.9609549	34.28159577	0.144423485	0.251387596	0.252447605	36.53796387	17.45454545	5853249.5	1.941860437
1388	108.9609232	34.28220946	0.168632984	0.18407774	0.406843185	36.28845215	17.45454545	5489049.5	1.892806053
139	108.9558089	34.30934644	0.127615929	0.128089428	0.273252964	34.04281616	11.36842105	2190735	5.246622086
1390	108.9632422	34.28249886	0.199660778	0.132546425	0.35868454	36.14486694	11.88461538	5937080	1.504522443
1392	108.9649695	34.28136628	0.064106464	0.088006496	0.204207897	38.6366272	17.70491803	5551982.5	7.096113205
1395	108.9644275	34.28226204	0.209285736	0.199594021	0.382745743	36.74304199	17.70491803	5621843.5	1.78322649
1398	108.9674197	34.28144864	0.070147991	0.314460754	0.359190464	35.75180054	29.5	3408380.25	2.198791981
1399	108.9670198	34.28230919	0.178016663	0.229746819	0.26728344	36.08676147	19.05882353	3422280.75	1.9724015
14	108.9379266	34.31152155	0.099179268	0.211290836	0.307115078	31.80056763	65.28	2021631.875	4.726762295
1400	108.9687127	34.28284818	0.112383842	0.20937109	0.248091221	34.05990601	19.6	2015286.375	1.113747239
1401	108.9704693	34.28146233	0.193210125	0.06916523	0.295687675	32.58673096	18	1525042.125	1.233068228
1402	108.9714417	34.28289773	0.051593304	0.274974823	0.348239422	36.6541748	10	1481821.125	0.703505039
1403	108.9723243	34.28178955	0.036731243	0.271052837	0.161145687	35.57064819	11	1299737.375	0.869426012
1404	108.9796318	34.28068117	0.011369705	0.172102928	0.346375465	34.25473022	39.27272727	1722702.5	0.940743029
1405	108.9761247	34.28091421	0.038461208	0.200734138	0.401226044	36.89685059	17.55555556	1941798.75	0.526952505
1407	108.9857318	34.28094988	0.046985149	0.045462132	0.256621838	35.81332397	25.71428571	2423506.75	1.861613631
1409	108.9907975	34.27996765	0.013462067	0.09940052	0.307580471	33.57797241	34.71428571	2301514.75	3.062084436
1410	108.9913518	34.28102448	0.073494434	0.137162685	0.327436924	30.69314575	96	2134638.25	3.015120983
1411	108.9908333	34.28168451	0.033408642	0.110926628	0.312942982	32.16973877	96	2333471	2.291055441
1412	108.8914372	34.27820328	0.058728218	0.205513	0.24896574	34.32650757	17.41935484	3609995.75	1.129286289
1413	108.886625	34.2770826	0.088454723	0.322981358	0.233068466	36.46276855	62.57142857	2868700.75	2.830688715
1415	108.9177313	34.27902082	0.007381439	0.11124897	0.333731174	36.05258179	31.82608696	5033538	1.094863892
1417	108.917144	34.2802593	0.009501934	0.089226246	0.158902645	37.79922485	17.2173913	5965131.5	1.385896683
1418	108.9176997	34.28020441	0.024999142	0.135742664	0.232982635	37.69668579	17.2173913	5996279.5	1.306474328
1419	108.924544	34.27937954	0.120494366	0.074215889	0.240433693	35.51596069	49.16129032	4156211.5	5.888530731
1420	108.9230968	34.27817305	0.244858265	0.216915131	0.255186558	34.32992554	49.16129032	4163071.75	1.83896625
1421	108.927794	34.27853758	0.234804153	0.160904884	0.234232903	35.06820679	23.66666667	3667239	2.09986043
1422	108.9283585	34.27791923	0.127869606	0.361384392	0.241653442	35.16049194	23.66666667	3971631.75	1.726494431
1423	108.9319635	34.27833984	0.153083801	0.25994873	0.282977104	33.56430054	19.875	3354824.25	1.792981386
1424	108.9284068	34.27913868	0.062170506	0.175004005	0.350874424	37.21472168	23.66666667	3412329.25	6.58697319
1426	108.9285385	34.28009612	0.114417076	0.196821213	0.344928265	35.71762085	23.66666667	3960533	18.95980644
1427	108.9286306	34.28060018	0.076446056	0.276880264	0.343669891	33.98471069	33.18367347	4485920.5	6.562223434
1429	108.9406796	34.27899061	0.074834347	0.335547924	0.320666313	34.42562866	40.58823529	4466991	1.729387879
1430	108.9405879	34.27845275	0.132790089	0.311458588	0.404136181	33.5574646	20.86956522	4421496.5	1.019272447
1431	108.9374935	34.27839092	0.074011803	0.356023788	0.331567764	33.2840271	14.76923077	4810939	1.590849638
1432	108.9419455	34.27858472	0.057762146	0.288155556	0.392029762	35.61849976	40.58823529	4103398.75	1.768771291
1433	108.9422872	34.27880866	0.131792068	0.295516014	0.326672077	36.69177246	40.58823529	4019772.5	3.419215441
1434	108.9432887	34.27838436	0.115554333	0.294802666	0.265999317	35.05111694	31.89473684	3623454.75	1.693021178
1435	108.9465949	34.27849571	0.082392216	0.294059753	0.331044197	34.99301147	36	4498932	8.245609283
1436	108.9427703	34.27847865	0.042322159	0.37159586	0.373037815	35.68685913	40.58823529	3780428.75	2.354586601
1437	108.9431413	34.27891049	0.048044205	0.411155701	0.322981358	36.02523804	40.58823529	3758755.75	4.016213417
1438	108.9425464	34.27882045	0.013012886	0.201895237	0.234000206	36.40124512	40.58823529	3923117.75	3.792618036
1439	108.9425582	34.27913868	0.01715374	0.070101738	0.054568768	36.19271851	40.58823529	4021398	6.732499123
1440	108.9443134	34.27945445	0.201113224	0.127635956	0.156459332	34.88021851	52.62857143	3949329	2.912046909
1441	108.952046	34.27846814	0.172216892	0.194703579	0.275099277	35.70394897	22.41176471	5562663.5	5.093132496
1442	108.9599028	34.27821935	0.000732422	8.58307E-05	0.171751499	38.46914673	18	4374424	1.656333327
1445	108.9588697	34.27827238	0.000389576	0.095092773	0.172807693	38.65713501	18	3825087.5	2.128026724
1446	108.9702202	34.27893071	0.029593945	0.267549992	0.324109554	38.59561157	53.6	2627119.75	8.567135811
1447	108.9676621	34.27753464	0.022050381	0.343651772	0.352787495	35.34506226	20.76923077	4291445.5	2.086881638
1448	108.9649363	34.27874216	0.023047447	0.271734238	0.391177654	35.17758179	38.25	4444112.5	2.694473267
1449	108.9676569	34.27975148	0.047441959	0.308681965	0.364741325	36.73620605	29.5	3231437.75	1.994282603
1450	108.9746436	34.27897869	0.08009243	0.178314686	0.367579937	36.64050293	18.96	2760491.75	1.893820643
1452	108.9780942	34.27897354	0.086711407	0.089484215	0.318061829	38.4178772	31.57894737	2874580.25	1.781879306
1454	108.9796783	34.2765478	0.062915802	0.054765701	0.273741245	35.88168335	11.80645161	3051130.75	1.219430566
1455	108.9816765	34.27892721	0.202161789	0.154170036	0.360239506	34.8699646	13.77777778	2875836.25	1.390244246
1456	108.9846952	34.27892784	0.140643597	0.1132617	0.317036152	35.42709351	11.63636364	3251466.25	1.058610201
1457	108.9857316	34.27802726	0.057050228	0.194555759	0.306837082	36.72937012	11.63636364	3969679.5	0.521646738
1458	108.9882527	34.27893873	0.174512386	0.162237167	0.243106842	35.93637085	24.46153846	2982519.75	0.748566329
1459	108.9907402	34.27755608	0.054821968	0.160879135	0.232867718	32.91143799	40.22727273	3632674	1.504655361
1462	108.89451	34.27633297	0.104296684	0.059947014	0.011874676	38.6468811	17.02702703	5271056	2.156813622
1464	108.896013	34.27631815	0.117013454	0.17421484	0.179781914	37.42324829	13.88235294	5881144	1.347540379
1465	108.8964394	34.27383542	0.092441559	0.31329298	0.36951685	36.71911621	16.23529412	3902133.75	2.673454523
1466	108.896404	34.27659284	0.006401539	0.355301857	0.350631237	36.80456543	13.88235294	5966736	1.588712811
1467	108.8964511	34.27728823	0.011472702	0.357906818	0.354331017	36.39440918	13.88235294	5754084.5	1.333816648
1468	108.8972971	34.27683341	0.230418205	0.191128731	0.328128815	37.64541626	13.88235294	6020061	1.260510564
1469	108.897394	34.27737778	0.411799431	0.133516312	0.052344322	37.83682251	13.88235294	5854665	1.009670138
1470	108.8989018	34.27670098	0.134886265	0.101712704	0.323345184	37.7171936	15.24324324	5807323	1.667424679
1472	108.9014207	34.27652274	0.065587044	0.10130024	0.41285038	33.68734741	17.45454545	3883447.5	7.071787834
1474	108.9036837	34.27635065	0.160687923	0.138909817	0.406319141	33.35922241	18.92307692	3007569	1.01121223
1475	108.9065153	34.27613998	0.11175251	0.14213562	0.340231419	38.6913147	22.83333333	3931817.75	1.274461985
1477	108.9161152	34.27639547	0.145329475	0.130765915	0.249905586	35.21517944	16.8	4288824	1.783286452
1478	108.9177195	34.27673428	0.398494244	0.195626259	0.221148491	32.74053955	31.82608696	3204288.25	3.447256565
1479	108.9184949	34.27730891	0.306744576	0.241815567	0.222098351	32.53546143	13.42857143	3342311.25	4.524634361
1480	108.9176814	34.2775584	0.268627644	0.127153873	0.239784718	32.50469971	31.82608696	3707528	2.460049152
1481	108.917696	34.27832543	0.088450432	0.321286201	0.311666489	34.66830444	31.82608696	4364136	1.227652431
1482	108.9183087	34.27827828	0.092853069	0.371994495	0.380307674	34.77084351	31.82608696	4228077.5	2.050077915
1483	108.9178265	34.27585457	0.094169617	0.305835724	0.314076424	33.0960083	57.91304348	2807540	3.351485014
1484	108.9169156	34.27756007	0.111537933	0.285216808	0.394351482	34.87680054	31.82608696	4022215.5	2.062692642
1486	108.9256375	34.2772614	0.206856251	0.089666367	0.290462494	37.31045532	25	4379491	2.229824066
1489	108.9215137	34.27648677	0.031003475	0.031475544	0.267473221	35.18783569	21.09090909	4435052.5	1.891183257
149	108.9622076	34.30853939	0.095807076	0.185270786	0.356188297	33.54037476	16.875	1764611.875	0.854556024
1490	108.9220642	34.2759936	0.023637295	0.090418816	0.249950409	34.31625366	36.15384615	4888278.5	8.356970787
1491	108.9222242	34.27699705	0.068015575	0.142496586	0.295413494	35.76889038	21.09090909	4511248	1.556474209
1493	108.9283478	34.27616854	0.208217621	0.149073124	0.313202858	37.23867798	31.77777778	6148586.5	2.508140802
1494	108.9301095	34.27715727	0.10758543	0.173412323	0.329534531	36.83532715	24.9	4773468	1.541095614
1495	108.9283007	34.2772293	0.003288269	0.099027634	0.264846802	36.28161621	31.77777778	4769199.5	1.915953159
1496	108.9327846	34.27599004	0	0.024551392	0.156129837	37.84024048	45.33333333	7671619.5	4.38946104
1497	108.932007	34.2760696	0.028673649	0.045595169	0.150500298	37.27285767	45.33333333	7247934.5	2.826869965
15	108.9365008	34.31068472	0.124855995	0.176098824	0.18710804	33.0960083	65.28	2329876.75	1.610018611
150	108.9657101	34.31073031	0.146427155	0.308401108	0.301330566	33.23275757	0	631644.5625	0.536055744
1500	108.9320595	34.27704072	0.071249485	0.180661201	0.276865005	35.87484741	45.33333333	5377780	3.2810812
1501	108.9335788	34.27720733	0.106803417	0.114646435	0.202540874	36.42175293	45.33333333	5653218	1.406661153
1502	108.9305763	34.27622771	0.002517223	0.06492281	0.239021301	37.17028809	48.38709677	6450425.5	4.385763645
1503	108.9344084	34.27619889	0.119898796	0.061761379	0.332034588	35.92611694	55.5	7430807.5	5.75828743
1504	108.9367602	34.27726195	0.077711582	0.177341461	0.271885872	34.60336304	28.66666667	6108162.5	1.815548539
1505	108.9367531	34.27662888	0.038166523	0.017765999	0.12248373	35.88510132	28.66666667	6848907.5	2.411573648
1506	108.9351449	34.27615911	0.056725502	0.0540061	0.128075123	34.94174194	55.5	7469927.5	6.150451183
1507	108.9386933	34.27600353	0.11907959	0.096425533	0.168296337	37.20788574	44.70588235	7026029.5	2.275882483
1508	108.9386698	34.27701715	0.161812782	0.068026066	0.234426975	36.78747559	20.86956522	5924112.5	2.392110109
1509	108.9402464	34.27732308	0.15512228	0.231307507	0.337678909	35.17758179	20.86956522	5033740.5	0.884426951
151	108.9668216	34.30898186	0.056256771	0.236786842	0.249330997	32.11160278	13.2	647472.875	0.603431463
1510	108.9422	34.27687805	0.118926525	0.252180576	0.343941212	35.58432007	27.42857143	4472216.5	2.440930605
1511	108.9419926	34.27758289	0.154069901	0.189146042	0.341981411	36.40808105	27.42857143	4186575.5	1.791557789
1513	108.9419926	34.27810149	0.208171844	0.194404125	0.357550144	35.90560913	40.58823529	4065917	1.593074083
1514	108.942598	34.27590335	0.152661324	0.180360317	0.33865118	34.84945679	27.42857143	4907454.5	2.129452229
1515	108.9427231	34.27651034	0.19014883	0.213353157	0.377882481	35.13656616	27.42857143	4552551	1.994573951
1516	108.9427114	34.27653391	0.106554985	0.242791653	0.394159317	35.13656616	27.42857143	4539910	2.035153866
1517	108.9430438	34.27694118	0.162563324	0.233631134	0.361356258	35.80307007	27.42857143	4190567.25	3.164337635
1518	108.9465022	34.27741089	0.090353489	0.091536522	0.390714645	38.73916626	39.875	4922581.5	2.399739504
1519	108.9426208	34.27716768	0.1226511	0.213960648	0.314005852	35.91928101	27.42857143	4156600.75	2.579602242
152	108.9668666	34.31056088	0.064960957	0.222398281	0.32025671	31.92019653	0	467491.1563	0.479538798
1521	108.9430884	34.27766539	0.128725052	0.144406319	0.317210197	36.08334351	31.89473684	3775763.75	1.914532423
1522	108.9429117	34.27804256	0.1536479	0.228851318	0.321371078	35.52963257	31.89473684	3733360.75	1.696914196
1526	108.949662	34.27618028	0.122473717	0.096987247	0.370206833	37.34121704	37.59183673	6137497	4.03121376
1527	108.9507118	34.276381	0.077453136	0.035650253	0.314825058	37.84024048	37.59183673	5762563.5	2.008604527
1528	108.9507213	34.27748514	0.048781872	0.148644924	0.287446022	36.3704834	37.59183673	5502432	1.75240922
1529	108.9496623	34.27693187	0.027662277	0.277179241	0.370840073	36.89001465	37.59183673	5731300	8.637769699
153	108.967279	34.31061981	0.061469078	0.331941128	0.328793049	31.74588013	0	421714.0313	0.407252073
1530	108.9538463	34.27618032	0.023787498	0.071978092	0.222125053	37.60098267	34.95652174	6479375	4.304154873
1531	108.954895	34.27635712	0.038930416	0.071527481	0.2713871	38.60586548	33.32142857	6857815	2.163540602
1532	108.951749	34.27616854	0.004866123	0.063415051	0.325918198	37.4335022	37.59183673	5637561.5	2.433174133
1533	108.9537756	34.27645141	0.059549332	0.105661869	0.275239944	37.72744751	34.95652174	6402820.5	4.858525276
1534	108.9518314	34.27646319	0.019910336	0.120898724	0.351110935	37.2694397	37.59183673	5636643	2.212425947
1535	108.9528094	34.2765457	0.057926178	0.050781727	0.334666729	37.44717407	22.41176471	5904558.5	4.833841801
1536	108.9517771	34.2769822	0.039697647	0.130758286	0.258453846	36.95153809	37.59183673	5592558	2.656823158
1537	108.9538423	34.27699391	0.028606415	0.167464256	0.161581516	37.87442017	22.41176471	6184793	3.03621769
1538	108.9527969	34.27748903	0.121283054	0.09431076	0.353208065	37.01989746	22.41176471	5648909.5	2.752826452
1539	108.9541409	34.2776654	0.033305645	0.181013107	0.338953972	38.05557251	22.41176471	5603424	1.324303746
154	108.966466	34.31064338	0.008442402	0.333173752	0.28488636	32.85675049	0	506883.875	0.48245731
1540	108.9559202	34.27615675	0.06035471	0.170159817	0.348237038	38.21279907	33.32142857	6908496.5	3.962483168
1541	108.957058	34.27635441	0.035630703	0.18804121	0.226806641	36.23718262	48.25531915	6175669.5	3.542904615
1542	108.9559437	34.27694643	0.067343712	0.250905037	0.352476597	38.72891235	33.32142857	5982204	2.739435434
1543	108.9561558	34.27772433	0.056799412	0.17829895	0.29735899	39.4022522	33.32142857	4669814	1.275689602
1544	108.95658	34.27771254	0.052669048	0.153146744	0.348518848	39.50820923	12.63157895	4426555	1.539185524
1545	108.9572407	34.27823675	0.002353191	0.035786629	0.319868565	39.20742798	12.63157895	3547939.75	2.037616253
1546	108.9551548	34.27755953	0.110883713	0.136305332	0.359372139	38.82803345	33.32142857	5438942	1.771588326
1547	108.9544355	34.27792469	0.120408058	0.239580631	0.336024284	37.91885376	22.41176471	5268516	1.067918658
1548	108.9554143	34.27822101	0.031022549	0.221774578	0.265109539	39.24160767	40	4516694	2.53884697
1549	108.9581707	34.27569709	0.112925053	0.211159706	0.285635948	34.79818726	48.25531915	6508988	2.966483116
155	108.968211	34.31078925	0.157557964	0.204167366	0.286877632	30.17703247	10	372335.5938	0.21909903
1550	108.9581707	34.27627461	0.045142651	0.16311121	0.366662979	34.68881226	48.25531915	5912051	2.438132048
1551	108.9593865	34.27635728	0.085470676	0.110869408	0.339376926	37.59072876	37.62711864	6233275.5	3.261259556
1552	108.9581825	34.27668713	0.052996159	0.189491272	0.420500278	36.3157959	12.63157895	5341059	2.124643087
1553	108.9583828	34.27712323	0.0480299	0.310835838	0.392019749	37.0916748	12.63157895	4717272	1.695029378
1554	108.9587127	34.27719394	0.012423515	0.254878998	0.403706074	37.38223267	12.63157895	4697313	2.065791368
1555	108.9580765	34.27718216	0.005437374	0.339976788	0.433563709	37.77529907	12.63157895	4628283.5	1.622307777
1556	108.9579468	34.2774061	0.02407074	0.318542004	0.4095788	37.77529907	12.63157895	4320416.5	1.400949001
1557	108.9573424	34.27718257	0.027786255	0.276084423	0.370025635	37.92910767	12.63157895	4831023.5	1.132815003
1559	108.9586742	34.27739785	0.051634312	0.279399872	0.360647678	37.38223267	12.63157895	4419271	2.357252121
156	108.9690283	34.30922639	0.052874088	0.138534069	0.241164207	31.40408325	10	624810.375	0.549727142
1563	108.9567863	34.27563763	0.007607937	0.076694012	0.134688377	36.03207397	48.25531915	6925438.5	5.228755951
1564	108.9614228	34.27760646	0.052314758	0.10499382	0.343139648	37.95645142	22.83333333	5090787.5	1.30009222
1565	108.9604095	34.27779504	0.049288273	0.151156425	0.248006821	38.2640686	18	4849960.5	1.478222728
1566	108.9598132	34.27774269	0.111002445	0.224429607	0.303323746	38.01113892	37.62711864	4641307.5	0.800513566
1568	108.9612064	34.27829434	0.004878044	0.24356842	0.30284214	38.10342407	22.83333333	4600271.5	2.260547161
1569	108.9605663	34.27573625	0.061375618	0.039031982	0.298277855	37.00964355	37.62711864	7901865	34.17859268
157	108.9705932	34.30853273	0.04057169	0.181231499	0.366408348	33.22250366	0	640523.5625	2.867464066
1570	108.9606006	34.27696173	0.010664463	0.258556366	0.402603626	38.0897522	37.62711864	5921236.5	1.42453301
1571	108.9610502	34.27634232	0.060653687	0.180816174	0.366800308	36.36022949	37.62711864	7032504.5	8.087171555
1572	108.9592159	34.27725538	0.062498093	0.211782455	0.396656036	37.51895142	37.62711864	4847616	2.549568176
1573	108.9588306	34.27739431	0.043093204	0.264840126	0.373284817	37.38223267	12.63157895	4487615	2.974844456
1575	108.9591288	34.2776238	0.089725494	0.161086082	0.353229523	37.7171936	37.62711864	4368299	2.794498682
1576	108.9622712	34.27763004	0.032695293	0.184323311	0.345648289	36.30212402	22.83333333	4813318.5	1.425430536
1577	108.9649413	34.27764429	0.127054214	0.204718113	0.181246758	36.95837402	31.95348837	4600911.5	1.704939127
1578	108.962283	34.27798362	0.010080814	0.183435917	0.39294529	36.00131226	22.83333333	4563335.5	1.586402655
1579	108.9615072	34.27579664	0.019881725	0.051132202	0.256856441	36.92419434	46.07142857	7907675.5	9.861808777
158	108.9727096	34.30959475	0.048346996	0.220000744	0.306785583	30.8298645	6.75	621622.8125	0.952940404
1580	108.9622554	34.27695633	0.045723915	0.182119846	0.414698124	36.29870605	22.83333333	5562096	2.120017529
1581	108.9618927	34.27634605	0.084362507	0.097949505	0.382816792	35.88510132	46.07142857	6770470.5	5.440046787
1582	108.9623023	34.27574274	0.091167927	0.110952854	0.361320972	37.04382324	46.07142857	7566182.5	4.512423992
1583	108.9633156	34.27633309	0.155765533	0.076339722	0.349456787	36.21322632	31.95348837	5949218.5	1.5144521
1584	108.9643568	34.27573266	0.082203865	0.153779984	0.237088203	36.73620605	31.95348837	6153317	8.849134445
1585	108.9654582	34.27633304	0.155574799	0.208005428	0.314175129	37.42324829	31.95348837	5320976.5	1.92007935
1586	108.9676423	34.27431634	0.086048603	0.231241226	0.310242653	32.97979736	25.26315789	5191465.5	1.909014821
1587	108.9682729	34.27625092	0.026488781	0.140033722	0.331605911	34.42562866	32.45901639	5656763.5	2.959989548
1588	108.966468	34.27571375	0.052268505	0.102170467	0.225095272	34.93832397	23.2	5367697.5	1.200844407
1589	108.9689045	34.27737461	0.038599014	0.107339859	0.180319786	36.02865601	32.45901639	4752535	5.66203022
1590	108.9711746	34.27648718	0.068754196	0.180044651	0.181973457	35.46810913	30.82758621	6303280	2.946865559
1593	108.9912473	34.27620851	0.115273952	0.115396976	0.223082542	32.10818481	40.22727273	3856483.5	1.316192508
1594	108.9907682	34.27519964	0.010897636	0.225367546	0.273714066	33.18148804	40.22727273	3737430.75	2.137010813
1596	108.8866442	34.2729491	0.062177658	0.22053051	0.243776798	41.52828979	27.27272727	1571417.5	2.31090641
16	108.9399118	34.31139201	0.206472874	0.12492466	0.303965092	31.38015747	102	1723532.75	3.69095993
160	108.9794625	34.30950492	0.080729008	0.189761639	0.35432291	32.80889893	11.45454545	2589497	0.804046452
161	108.9805982	34.31013841	0.038628101	0.045271397	0.277540207	30.17703247	11.45454545	3173045.25	0.832621992
1612	108.9104396	34.27496626	0.073168755	0.106949806	0.367569447	33.70443726	30.70588235	3086958	3.073265553
1613	108.907918	34.27318654	0.078185081	0.1022439	0.357005596	36.15512085	25.02857143	4662514.5	2.932776928
1614	108.9129592	34.27321018	0.020832062	0.087467194	0.266775131	34.14193726	41.53846154	4424801	1.721414328
1615	108.9145014	34.27496686	0.049816132	0.240929604	0.347983837	36.58581543	33.13043478	5069659	1.570762277
1616	108.9169178	34.27503683	0.012419701	0.084798813	0.322065353	32.3850708	57.91304348	3483154	4.262960911
1617	108.9159762	34.27323532	0.002966404	0.083296776	0.185728073	33.48226929	33.13043478	3829340.75	3.841003418
1618	108.9178153	34.27343855	0.057376385	0.186168671	0.197765827	34.31967163	106	1986740.75	3.359286547
1619	108.9207242	34.27322197	0.102048874	0.142219543	0.308990955	35.75863647	35.375	4122815.25	2.9350667
1620	108.9211504	34.27385652	0.086740971	0.046179295	0.156720161	36.33288574	35.375	4655609.5	2.192101002
1621	108.9206876	34.27431803	0.171449184	0.141731262	0.363226414	34.28207397	36.15384615	3916998.75	1.134332895
1622	108.9211268	34.27484006	0.107661724	0.148200512	0.380034447	35.82699585	36.15384615	4450674	2.134969473
1623	108.9207831	34.27528457	0.082306385	0.145857334	0.363371372	34.47006226	36.15384615	3946969.25	1.725378633
1624	108.921007	34.27585031	0.086773872	0.103815079	0.179228783	35.24594116	36.15384615	4141771	1.696881652
1626	108.9228687	34.27496634	0.193099022	0.093461514	0.271742821	34.32650757	36.15384615	5941782.5	3.620187521
1627	108.9226802	34.27535529	0.070095539	0.076688766	0.304655552	34.30599976	36.15384615	5572419	2.880973577
1628	108.9228957	34.27423909	0.090656757	0.052651405	0.236168861	36.04574585	46.52631579	6405676.5	2.837478876
1629	108.9240512	34.27522613	0.115423679	0.126734257	0.231061935	34.92807007	33.52941176	5929402	3.138471603
1630	108.9229047	34.27341485	0.024907589	0.09314394	0.202979565	35.74838257	46.52631579	6630327.5	3.276827097
1631	108.9222401	34.27381221	0.000522614	0.032518864	0.060796261	36.0184021	35.375	6056462.5	3.010875463
1634	108.921549	34.27510777	0.021417618	0.038264275	0.171569824	35.33139038	36.15384615	4861256.5	3.784418583
1635	108.9220286	34.27527173	0.026307106	0.063488007	0.150544643	34.82553101	36.15384615	5215848.5	2.823823452
1636	108.9213605	34.27563816	0.108615875	0.075457096	0.25837183	34.81869507	36.15384615	4497161.5	2.130826235
1637	108.9256838	34.27522181	0.064537048	0.008780956	0.293186665	36.42858887	43.28571429	6190588	3.242384672
1638	108.9272302	34.27520345	0.020629406	0.056385994	0.266348839	37.18054199	43.28571429	6751039.5	5.77839613
1639	108.9261776	34.27417798	0.042161465	0.128882408	0.30761385	37.56338501	43.28571429	6926001.5	2.109761477
1640	108.9283596	34.27477776	0.071351528	0.132294655	0.313401222	36.48327637	41.73913043	7495739.5	5.967010498
1641	108.9283361	34.27515492	0.041362286	0.146726608	0.328392029	36.35339355	41.73913043	7224823	2.871589184
1642	108.9288783	34.27442111	0.018860817	0.067438602	0.191853046	36.47644043	41.73913043	7758165	7.870648384
1644	108.9294133	34.27517202	0.048993111	0.102888107	0.317074776	37.49160767	48.38709677	7389042.5	2.99267292
1645	108.9311678	34.27520815	0.096951008	0.131885052	0.345179081	35.28353882	48.38709677	7870455	3.04537487
1646	108.9283265	34.27384969	0.072832584	0.138029099	0.227345467	35.85775757	41.73913043	7712003.5	44.85954666
1647	108.9292882	34.2736757	0.017001629	0.030530453	0.084898472	36.80114746	41.73913043	7814331	2.673051596
1648	108.9327995	34.27518425	0.02962923	0.047979355	0.265877724	36.22351074	45.33333333	8658080	7.61784935
1649	108.9318268	34.27473248	0.043190956	0.025788307	0.331333637	35.45785522	48.38709677	8491393	3.791023731
165	108.9829371	34.31015819	0.046243191	0.099750042	0.33467865	31.93386841	12	3465752	1.847943544
1650	108.9317933	34.27361017	0.053989887	0.066364765	0.223618031	36.37390137	43.23809524	8197201.5	3.566911459
1651	108.9324767	34.27425842	0.077633858	0.071937084	0.108943939	37.73770142	43.23809524	8749969	4.766786098
1653	108.9337416	34.27361355	0.040753841	0.061494827	0.297759056	37.1361084	43.23809524	8327890	3.746146917
1654	108.93438	34.2737946	0.051814556	0.048175812	0.246922016	37.47109985	32.44897959	8335601.5	2.931938887
1655	108.9351938	34.27397629	0.108431816	0.088928699	0.277096748	36.50720215	55.5	8278783.5	2.618513823
1656	108.9337875	34.27443889	0.035631657	0.097914696	0.224583626	37.43692017	43.23809524	8807996	2.614615202
1657	108.9348393	34.27453738	0.054721832	0.107160568	0.242298603	36.62341309	55.5	8573857	2.8377707
1658	108.9340682	34.27514914	0.083387852	0.122381687	0.23485899	35.43051147	55.5	8612709	4.291749477
1659	108.9346282	34.27516671	0.038123608	0.167417526	0.287963867	35.05795288	55.5	8470528	5.520303726
1660	108.9349935	34.27517849	0.037178993	0.12536335	0.228455067	34.91439819	55.5	8408298	6.074507713
1661	108.9360938	34.27514674	0.035038948	0.065069675	0.258851528	36.1824646	55.5	8262648.5	3.533938885
1663	108.9363748	34.27409558	0.107172012	0.144792557	0.267892361	36.08676147	52.75471698	8144657.5	2.493620872
1666	108.9354648	34.27336341	0.139827728	0.086736202	0.319552422	35.35873413	32.44897959	7733158.5	3.101557255
1667	108.9358277	34.27400602	0.206558704	0.099377155	0.223666191	36.43884277	55.5	8176675.5	2.78051734
1668	108.9383555	34.27513027	0.059695721	0.110911369	0.286547184	36.94812012	44.70588235	7705499.5	2.640880585
1669	108.9405993	34.2751546	0.068106174	0.026586056	0.323412418	35.33139038	44.70588235	6096080.5	4.738263607
167	108.9840372	34.30932383	0.071344852	0.121236801	0.267944336	31.89968872	12	3934456.75	0.863642871
1670	108.9402784	34.27383783	0.131120682	0.051464558	0.272342205	37.09509277	53.55	5928886	3.493452311
1671	108.9381205	34.27442222	0.166949272	0.066226482	0.254778862	36.04574585	52.75471698	7892367.5	3.107342243
1672	108.9381735	34.27322668	0.054524899	0.101456165	0.312099934	35.68002319	52.75471698	7524679	6.022593975
1673	108.9424875	34.27351663	0.146656036	0.099372864	0.332494736	35.46127319	64	4286305.5	4.021891117
1674	108.94248	34.27449415	0.079472065	0.123901367	0.360789776	35.32797241	64	4785788	20.75024414
1675	108.9425228	34.27522564	0.055627823	0.180144787	0.369068623	35.01351929	27.42857143	5003897.5	4.022587776
1676	108.9460842	34.27515532	0.130726814	0.101208687	0.248896599	37.73428345	36.52173913	6261618	2.860985994
1677	108.9437601	34.27381601	0.167496204	0.129469872	0.146967411	36.38415527	52.08	4447141.5	1.782533288
1678	108.9507786	34.27517422	0.094346523	0.194178581	0.356393337	38.66738892	17.14285714	5947909.5	2.074175596
1679	108.9496083	34.27419328	0.075232029	0.208915234	0.36960125	37.65567017	17.14285714	6776104	1.337739825
168	108.9907744	34.3092526	0.009034634	0.289925575	0.332384109	33.58139038	0	1639032.875	1.085344553
1680	108.9496398	34.27536707	0.01594162	0.153243542	0.26525259	37.81289673	34.37288136	6530189.5	2.821453571
1681	108.9507003	34.27555565	0.010140896	0.066663265	0.10902071	38.89639282	37.59183673	5935827.5	2.435778856
1682	108.9496634	34.27575602	0.056399345	0.150758266	0.309217453	37.61465454	34.37288136	6341439	5.05249691
1683	108.9507121	34.27595639	0.002568245	0.05056715	0.135092258	38.72207642	37.59183673	5852630.5	2.455571651
1687	108.9548772	34.27517948	0.045940399	0.078690052	0.33870697	37.24893188	16.625	6926178.5	1.578995466
1688	108.9528538	34.27521309	0.156802177	0.064151287	0.362775803	37.25918579	34.95652174	5584583	1.946051478
1689	108.9518197	34.27546136	0.039598465	0.159286499	0.350136757	37.78213501	34.95652174	5575397	3.819701672
169	108.9913764	34.31076203	0.127598763	0.262233257	0.305552483	32.87042236	0	517756.0625	1.278540015
1690	108.9538228	34.27561458	0.037961006	0.044011116	0.125808716	37.24209595	34.95652174	6347991	5.296433449
1691	108.951749	34.27575602	0.014596939	0.047376633	0.192630768	37.74795532	37.59183673	5619918	4.261034966
1692	108.9527859	34.27595639	0.012334347	0.034615993	0.10891819	37.48135376	34.95652174	5865094.5	3.723303556
1693	108.9538346	34.27597996	0.013873577	0.048718452	0.293868542	37.40274048	34.95652174	6460705	5.659789562
1694	108.95487	34.2759573	0.00026083	0.039693356	0.043270588	38.35293579	33.32142857	7023035	2.461323738
1695	108.9569735	34.27467788	0.041343212	0.062218189	0.082565308	37.92227173	48.25531915	6990687	3.456805706
1696	108.9559673	34.27493098	0.093437195	0.102498055	0.302015305	37.57705688	16.625	7256005	3.022166014
1697	108.9563474	34.2751707	0.040299416	0.061886787	0.314555645	37.40615845	48.25531915	7218967.5	5.997615814
1698	108.9559419	34.27401838	0.104677677	0.145911694	0.378663063	35.65951538	16.625	6794052.5	2.548312426
1699	108.9559353	34.27556845	0.048720837	0.13378191	0.324995041	37.21813965	33.32142857	7226428	19.10021591
17	108.9399405	34.31206063	0.101993561	0.17198658	0.293581009	31.83132935	102	1367206.125	5.096926212
170	108.9905387	34.31091447	0.020691395	0.328052044	0.14803648	30.97000122	0	830926.9375	1.268411636
1700	108.9581637	34.27415871	0.227449417	0.065589428	0.277341366	35.80648804	48.25531915	6722413	3.67813468
1701	108.9579704	34.27494277	0.229416847	0.07495451	0.245108128	35.11264038	48.25531915	6828484	3.525552988
1702	108.9581118	34.27504884	0.058759689	0.081003189	0.404822826	35.13656616	48.25531915	6828127	3.838864803
1703	108.9592992	34.27516036	0.052918434	0.065603256	0.372518063	36.36706543	38.94545455	7469579	1.663920403
1704	108.9573483	34.27515956	0.11434269	0.044932842	0.319312096	36.23376465	48.25531915	6871350	3.832600117
1705	108.9605745	34.27370521	0.205796719	0.062061787	0.326234818	36.86950684	38.94545455	8956400	8.242429733
1706	108.9610004	34.27348022	0.04958868	0.060290813	0.223603725	36.4901123	38.94545455	9188005	4.234455109
1707	108.9604445	34.274344	0.084765911	0.066463947	0.300744534	37.14978027	38.94545455	9080472	6.707005978
1708	108.9604684	34.27504884	0.098390579	0.095239639	0.255753517	36.71228027	38.94545455	8727795	4.653399944
1709	108.9610366	34.27516218	0.050055504	0.155233383	0.312674522	37.78897095	46.07142857	8911287	2.093018055
171	108.9213712	34.30854636	0.16398859	0.163643837	0.375898838	31.12380981	12.94736842	2423527.5	0.897040844
1710	108.9625422	34.27366985	0.019744396	0.037848949	0.001861095	37.07116699	51.08823529	9223461	2.659029245
1711	108.963417	34.27425723	0.027074337	0.048363209	0.167358398	38.6913147	40.36363636	8402968	2.901580811
1712	108.9623709	34.2745505	0.088472843	0.0782547	0.334784031	38.33926392	46.07142857	9135858	3.155294418
1713	108.9633553	34.27513135	0.077646732	0.103897095	0.335849285	37.7616272	46.07142857	7671358	6.118359566
1714	108.9623301	34.27515492	0.091782093	0.097223759	0.380120277	37.63174438	46.07142857	8475708	2.528345585
1715	108.9619033	34.27516689	0.055690289	0.055633068	0.341513157	37.70352173	46.07142857	8731774	2.718920231
1716	108.9645453	34.27364628	0.052645206	0.036827087	0.179123878	37.54971313	40.36363636	7175275.5	2.145259619
1717	108.9644511	34.27408237	0.04108429	0.043633938	0.281449795	39.07070923	40.36363636	7288769.5	2.204328537
1718	108.9652406	34.27424037	0.022940159	0.046926498	0.235330105	37.86074829	40.36363636	6413539	3.797356844
1719	108.9643568	34.2746599	0.091515541	0.085851192	0.274189949	38.65371704	40.36363636	7164918.5	2.41770792
172	108.9187529	34.3062492	0.098563194	0.268015385	0.343501568	30.11550903	18	1596884.375	6.060594559
1720	108.9653848	34.27510838	0.152447701	0.166853905	0.333150387	37.19421387	23.2	6033243.5	3.26862669
1721	108.9664259	34.27420866	0.163079739	0.076953888	0.289157391	36.5345459	23.2	5426892.5	1.020068645
1722	108.9704288	34.27380367	0.139178753	0.232302666	0.211071014	35.75521851	34.08	6533984.5	0.965739191
1729	108.9796525	34.27254886	0.04654789	0.116234779	0.334600925	38.12393188	10.5	1506256.125	0.69033134
173	108.9332967	34.30685999	0.203076363	0.17992115	0.402233601	32.25177002	33.17647059	2664004.5	1.638257146
1732	108.9912806	34.27413704	0.01308918	0.153075218	0.298819065	35.5809021	36.88888889	3243187.5	0
1733	108.9907779	34.27254977	0.036869526	0.249307156	0.235942841	34.33676147	52.875	2967603.5	1.749289632
1734	108.8901119	34.27132438	0.313167095	0.123719215	0.331904888	35.64242554	15.78947368	3424478.25	2.53644824
1735	108.8923368	34.27128936	0.296528339	0.162759781	0.293147087	0	18.46153846	3885172.75	2.100858688
1736	108.8901708	34.27148939	0.313605785	0.136407375	0.234885693	36.9720459	15.78947368	3283412.75	2.640714169
1737	108.9015247	34.27138357	0.34158802	0.148344994	0.279864311	34.21713257	29.55555556	3417585	3.23773241
1739	108.9045968	34.27137261	0.279976368	0.134797573	0.364774227	32.67559814	41.68421053	2992393.75	2.574381828
1740	108.9037776	34.27139566	0.271285057	0.129512787	0.335782528	33.38998413	15.13043478	2911267.75	1.844180942
1741	108.907916	34.27112401	0.163517952	0.169698715	0.375121593	32.88751221	54.5106383	4771374	2.066150188
1742	108.9104376	34.27143063	0.359176636	0.064761639	0.37100172	30.90847778	64.5	4604387	6.795970917
1743	108.9067086	34.27140685	0.265746593	0.154892921	0.388776779	32.05349731	41.68421053	3910326.5	1.499954581
1744	108.9129827	34.2711358	0.159108162	0.155481339	0.278175354	30.51541138	46	3703666.25	2.763040066
1745	108.912971	34.27143046	0.191844463	0.108045101	0.36736536	31.65701294	41.53846154	3763305.5	3.424102783
1746	108.9144779	34.27145949	0.163151741	0.058728695	0.357815266	32.83282471	43.04347826	3901570	2.459529638
1747	108.9165897	34.27147403	0.154716015	0.175623894	0.361491203	34.06332397	106	2644728.5	6.015440941
1748	108.9172011	34.27118295	0.052598	0.287907124	0.319888592	34.10775757	86.66666667	2375601	6.004293442
1749	108.9174903	34.27160485	0.060680866	0.267709255	0.40938282	34.87338257	106	2164715.75	6.905814648
175	108.9340037	34.30719026	0.091125965	0.178031445	0.342576504	31.93728638	33.17647059	2715036.75	2.647204399
1750	108.9178082	34.27119478	0.002874851	0.040955544	0.226350784	34.79818726	86.66666667	2255551	4.132331848
1751	108.9178138	34.27178404	0.080575943	0.330739021	0.35514307	34.45980835	106	2068754	6.638848782
1752	108.9183109	34.27152693	0.104742527	0.294831753	0.361762047	33.97787476	14.35714286	2231923.5	3.497372627
1754	108.9208284	34.27195255	0.098605156	0.095786095	0.322761536	35.78256226	35.375	4739178.5	1.614137769
1756	108.9228962	34.2719498	0.021464825	0.099081039	0.314405441	35.56381226	47.77358491	6962657	3.280403137
1757	108.9244738	34.27200701	0.061533928	0.141221046	0.310266018	36.39782715	47.77358491	6967659	9.930452347
1761	108.9259469	34.27221469	0.013572693	0.163512707	0.233337879	36.16879272	39.42857143	6707930	3.163099527
1762	108.9280886	34.27128902	0.032635689	0.270414829	0.392202377	35.62191772	31.9	7090181.5	3.17892909
1763	108.92945	34.27127858	0.103939533	0.227543354	0.31020546	36.13461304	31.9	7491457.5	1.761277914
1767	108.9310604	34.27289026	0.033158779	0.0814538	0.305977821	34.25473022	47.78181818	7698795	3.8679986
1768	108.9282793	34.27234105	0.083712101	0.128713131	0.357370377	35.84066772	31.9	7371180.5	37.25101471
1769	108.9297653	34.27296156	0.077086926	0.114766121	0.289288521	37.56680298	47.78181818	7679034	2.22294426
177	108.9356215	34.30719153	0.15744257	0.199111462	0.297530651	33.37973022	44.78571429	3325982.25	15.34855556
1770	108.9287213	34.27307001	0.046244621	0.113810539	0.248912334	35.87826538	41.73913043	7654646	7.661834717
1771	108.9326486	34.27284481	0.207582951	0.037323952	0.258144855	34.06674194	43.23809524	7676707	5.157081127
1772	108.9320791	34.27285665	0.307146072	0.027868271	0.335116386	34.70932007	43.23809524	7698244.5	3.564117908
1773	108.9323977	34.27202299	0.286108971	0.078005791	0.388853073	34.02572632	39.375	7065370.5	4.747989655
1774	108.9354346	34.2713724	0.194533348	0.142050743	0.235879898	32.44659424	32.44897959	6345417.5	2.664064646
1775	108.9328979	34.27086406	0.02781868	0.061426163	0.222845078	33.60531616	39.375	6546573.5	2.740324736
1776	108.9317112	34.27131346	0.151955128	0.136665344	0.315311432	33.98812866	39.375	6986735	2.185041666
1777	108.930622	34.27163082	0.08197546	0.13079071	0.270380974	35.7449646	47.78181818	7371314.5	3.442662239
1778	108.9310344	34.27192548	0.018281937	0.035914421	0.218761444	34.47006226	47.78181818	7344715.5	4.774755001
1779	108.9339005	34.27281382	0.08473587	0.054253578	0.340822697	35.17758179	32.44897959	7482276.5	1.400122166
178	108.9365276	34.30550592	0.03841877	0.057234764	0.364027977	31.63308716	36	4566978.5	1.726186156
1780	108.9347931	34.27270524	0.071973324	0.070594788	0.259915829	35.06820679	32.44897959	7160031	3.165102482
1781	108.9332789	34.27282119	0.066134453	0.039617538	0.308340073	34.00180054	43.23809524	7603093	5.090484142
1782	108.9336779	34.27309586	0.028648853	0.03984642	0.282600403	34.9793396	43.23809524	7828497	2.801315546
1783	108.9340497	34.27320391	0.014598846	0.06109333	0.220347881	35.80307007	32.44897959	7865780.5	1.667478919
1785	108.9371438	34.27261911	0.043439865	0.046520233	0.375641346	34.11801147	52.75471698	7432540.5	2.467131138
1786	108.9357809	34.27270813	0.067242146	0.057603359	0.358468056	35.66293335	32.44897959	7138726.5	2.522791147
1787	108.9382164	34.27095966	0.090332508	0.078404903	0.332197189	33.75228882	49.77777778	8067186	3.110537529
1788	108.9381985	34.27143046	0.056560993	0.149810791	0.435084343	33.30453491	49.77777778	7779482	11.57859802
1789	108.9398601	34.27145392	0.026510715	0.085083485	0.325239658	35.56381226	53.55	6371698.5	4.049095631
179	108.9377177	34.30726033	0.062858105	0.139984131	0.340548992	32.47052002	51.67741935	4049073	2.933907747
1790	108.938181	34.27203116	0.043024063	0.076961994	0.407479286	33.45492554	49.77777778	7518116.5	13.11268997
1791	108.9403066	34.27260918	0.030315399	0.140873909	0.319776058	35.71762085	53.55	5449458	4.929815769
1793	108.9419992	34.27153164	0.060264111	0.281299114	0.302121639	35.35189819	43.84615385	4237745	2.006620169
1794	108.9425111	34.27118295	0.0359478	0.264826775	0.382992744	36.43884277	43.84615385	4188458.25	2.685256958
1795	108.944201	34.27145923	0.125679016	0.189029217	0.230025291	36.60632324	52.08	4377424	3.748948097
1796	108.9425228	34.27156011	0.055439472	0.315134048	0.388725758	35.87142944	43.84615385	4046331.25	2.074978352
1797	108.9424521	34.27201977	0.083639145	0.254963875	0.267615795	35.68002319	43.84615385	3978722.75	1.919785619
1798	108.9424639	34.27283302	0.101593971	0.154417515	0.331286907	36.21322632	64	4032550.75	3.736649513
1799	108.9467091	34.27317556	0.099959373	0.097044468	0.293593407	38.40078735	36.52173913	6477216	2.166057348
18	108.9411678	34.31142128	0.149242401	0.322005749	0.325650215	32.09793091	16.61538462	1447723.375	1.864811063
180	108.9365235	34.30800919	0.066244125	0.144818783	0.27550745	30.99050903	51.67741935	3322676.5	7.30911684
1800	108.9431473	34.27319133	0.097420692	0.101134777	0.286329746	35.89877319	52.08	3991607.25	5.296806812
1801	108.946507	34.27109954	0.107151031	0.122734547	0.257200718	35.26644897	46.65	6666745	3.178448439
1802	108.9468472	34.27156011	0.112389088	0.199390411	0.236709118	35.62875366	46.65	6736181	2.802661657
1803	108.9461756	34.27161904	0.106893539	0.11990118	0.31026268	34.0496521	46.65	6161932	6.189502239
1804	108.9466284	34.27264185	0.074240208	0.077615261	0.255001068	35.09555054	36.52173913	6382170	2.339657068
1805	108.9483637	34.27149057	0.175630569	0.134537697	0.355638504	35.66293335	39.46153846	7115686	2.336982727
1807	108.9514444	34.27310663	0.07171011	0.108823299	0.255293369	35.37582397	17.14285714	4984304.5	1.170124412
1808	108.9496162	34.27107687	0.093399048	0.131741524	0.294072628	34.20346069	45.70212766	6444429	1.755976558
1809	108.9507854	34.27150641	0.134286404	0.102577209	0.312346935	34.58285522	45.70212766	5767443.5	3.719707251
181	108.9363957	34.30880473	0.053116322	0.133264065	0.396921158	31.51687622	52.15384615	2945423.5	3.125446796
1810	108.9495809	34.27151296	0.070970058	0.11599493	0.382167816	33.96078491	45.70212766	6625997.5	4.162389755
1811	108.9501698	34.27307123	0.078141689	0.073482037	0.261686802	35.35873413	17.14285714	6224164.5	2.335920811
1812	108.949611	34.27236608	0.109229088	0.112065792	0.281634808	33.87533569	39.46153846	6718975	5.568708897
1813	108.9537049	34.27156011	0.197193146	0.196460724	0.279835701	33.42416382	8.117647059	3543199.75	1.10611558
1814	108.9540584	34.27160725	0.193996906	0.218449593	0.332051277	33.10968018	8.117647059	3592323	1.047858
1815	108.9534598	34.27178988	0.244580269	0.255146503	0.29821682	32.76104736	8.117647059	3537292.25	1.15523541
1816	108.9537639	34.27179583	0.265043259	0.200817108	0.286458015	32.76104736	8.117647059	3525776	0.994803488
1818	108.9539406	34.27191369	0.123433113	0.207695007	0.334981918	32.48077393	8.117647059	3576153.75	0.94064796
182	108.9377396	34.30876871	0.008599758	0.049460888	0.339389324	31.08621216	51.67741935	3285886	2.989624262
183	108.9396713	34.30726072	0.065438747	0.076833725	0.259364605	32.94561768	37.90909091	4526775	2.033992052
1830	108.9519383	34.27032827	0.154481411	0.075929642	0.305849075	36.37390137	30.7826087	4810177	3.058315277
1831	108.9526951	34.27150846	0.218325615	0.212423801	0.305877686	34.91098022	8.117647059	4017494.5	1.627967834
1832	108.9558966	34.27110044	0.106845379	0.184574604	0.391933441	33.92660522	23.82352941	4580401.5	2.546495676
1833	108.9555784	34.27152475	0.188559532	0.17568922	0.350501537	33.41732788	23.82352941	4512986.5	1.401921988
1834	108.9570395	34.27153653	0.111328602	0.240710258	0.297198296	36.27819824	36.8	4840074.5	3.856580019
1835	108.9552957	34.27179583	0.151869297	0.233544827	0.30244875	33.04815674	23.82352941	4422415	0.942848742
1838	108.9559015	34.27243706	0.099470139	0.143188477	0.385463715	35.25619507	23.82352941	5281454.5	2.06797719
1839	108.9565925	34.27336107	0.015239716	0.057982445	0.33965826	36.58239746	36.8	6302833.5	1.982996702
184	108.9407214	34.30874334	0.038560867	0.11376667	0.282762051	31.41433716	70.43478261	3399359.25	2.973730564
1840	108.9549616	34.2715596	0.263160229	0.18836832	0.332029819	32.75762939	23.82352941	4097729.75	0.926850677
1841	108.9543001	34.27089273	0.142053604	0.266511917	0.288229465	34.41879272	23.82352941	3697611.5	1.542847753
1842	108.9542352	34.27164261	0.140408993	0.272807598	0.389900684	32.93536377	23.82352941	3657415.75	0.98612541
1843	108.9543648	34.2716544	0.116169453	0.301743507	0.40794754	32.93536377	23.82352941	3728250.25	0.932739854
1844	108.9545062	34.2716544	0.159030914	0.294451237	0.333106518	32.80548096	23.82352941	3804600.5	0.863646984
1845	108.9547772	34.27185476	0.18828392	0.178674698	0.328379154	32.43292236	23.82352941	4048822.25	0.678438544
185	108.9389361	34.30801995	0.040192127	0.04776001	0.287371159	31.99197388	70.43478261	4062825.5	2.025132895
1851	108.9582414	34.27111223	0.016846657	0.268746376	0.369241238	36.51062012	37.0625	4112064.5	3.026512384
1852	108.9593619	34.27152751	0.043631077	0.192587376	0.384312153	36.19613647	68.72727273	4598975.5	10.39402771
1853	108.9582061	34.27193727	0.009141445	0.219097614	0.371911526	37.00964355	36.8	4814449	3.809208393
1854	108.9581943	34.27283302	0.041261196	0.155725479	0.340987682	36.81481934	36.8	5667927.5	2.35751152
1855	108.9572102	34.27237567	0.040847778	0.040459633	0.305155754	38.23672485	36.8	5374357.5	4.133436203
1856	108.9593999	34.27335924	0.065386772	0.050265789	0.377249241	34.53158569	38.94545455	7025541	2.087921143
1857	108.957723	34.27335162	0.101467609	0.101325512	0.355624199	36.75671387	36.8	6115734	2.222503901
1858	108.9581943	34.27335162	0.035577297	0.120374203	0.380638599	36.0730896	36.8	6149711	2.652789354
186	108.9425539	34.30768469	0.057462215	0.055090904	0.337268353	29.64724731	61.04347826	2896470.25	15.73787212
1860	108.9605167	34.2725944	0.077085972	0.047581673	0.313792706	35.41000366	38.94545455	7454019	101.3080063
1861	108.9614182	34.27154706	0.126448631	0.086327553	0.259877205	35.25961304	51.08823529	6574215.5	14.61908627
1862	108.9614346	34.2726798	0.064576149	0.014856815	0.218107224	35.57748413	51.08823529	8522991	7.367867947
1863	108.9631278	34.27296548	0.009680748	0.039294243	0.207079887	36.88659668	51.08823529	8370710.5	4.861516953
1864	108.9619861	34.27333134	0.045966148	0.059914589	0.289950848	36.61999512	51.08823529	9336694	3.220093727
1865	108.9625422	34.27332805	0.054420471	0.076985359	0.249807358	36.84558105	51.08823529	9080761	4.428929329
1866	108.9631803	34.27333602	0.017617702	0.040295124	0.206345558	37.0267334	51.08823529	8575853	6.570380688
1867	108.9622882	34.27074347	0.062076569	0.090486526	0.3195467	37.57363892	58.28571429	5552160	2.748538971
1868	108.9622929	34.27245637	0.118798256	0.094303131	0.369309902	35.75521851	51.08823529	8309775.5	7.846931934
1869	108.9633601	34.2715519	0.123556614	0.104687691	0.304232121	35.30062866	52.21621622	6370749	5.332428455
187	108.950605	34.30592084	0.097466469	0.243754387	0.394121647	34.79135132	12.375	2271534.5	1.185245633
1870	108.9654211	34.27240499	0.080905437	0.019442558	0.212813854	38.05215454	25.09090909	5369032.5	3.017831802
1871	108.9645218	34.27297446	0.050959587	0.033069134	0.175024986	37.07116699	40.36363636	6911875	3.788621426
1872	108.9645218	34.27325733	0.075011253	0.10496664	0.237438679	37.1907959	40.36363636	7078795.5	3.247561693
1873	108.9643596	34.27219379	0.074703217	0.047112942	0.248613834	37.01306152	52.21621622	6361547	2.431622267
1874	108.9643363	34.27077855	0.179137707	0.169448853	0.276972771	35.9637146	52.21621622	4625069.5	4.237659454
1875	108.9652877	34.27156123	0.206544876	0.118640423	0.387701988	36.37390137	52.21621622	4625719	5.767512321
1876	108.9654605	34.27331312	0.14993	0.042036533	0.346462727	38.13760376	40.36363636	5976454	2.485834122
1877	108.9641447	34.27318661	0.10222578	0.075512886	0.264321327	37.22497559	40.36363636	7489768.5	2.421827078
1878	108.9665131	34.27069971	0.146251202	0.204817295	0.302352905	34.8699646	14.8	2855980.75	0.820243537
1879	108.9675626	34.27033458	0.045762539	0.205434322	0.359561443	33.50961304	14.8	2708717	1.161598086
188	108.9513407	34.30676642	0.072562695	0.238278389	0.346361637	34.65805054	11.30769231	2305480	0.616220295
1880	108.9690685	34.27149643	0.047394276	0.172052383	0.36230135	35.11947632	37.71428571	3441948.75	2.401639223
1881	108.967085	34.27154022	0.01969099	0.343343735	0.315944195	35.9090271	25.09090909	3183504	0.835594594
1882	108.9663953	34.27161904	0.056322575	0.118079185	0.279851913	37.18737793	25.09090909	3656260.25	0.828010559
1883	108.966195	34.2718194	0.115080357	0.052698612	0.313278675	37.53604126	25.09090909	4004460.75	1.518385172
1884	108.9676443	34.2719962	0.001722813	0.082246304	0.204548359	36.82165527	25.09090909	3326895.75	1.253389835
1885	108.9691015	34.27243837	0.009888649	0.038848877	0.135373116	33.84115601	37.71428571	3954649.25	1.876488805
1886	108.966401	34.27254864	0.046172619	0.072510719	0.236813545	37.73086548	25.09090909	4485835.5	1.004030585
1887	108.9710266	34.27135877	0.096432209	0.080784321	0.348025322	34.3230896	34.08	4314090.5	5.432230949
1888	108.9705434	34.27189728	0.027638435	0.085495472	0.266908169	34.61361694	34.08	4300508	5.017056465
1889	108.9717448	34.27127724	0.087281704	0.141441822	0.339718819	37.38223267	43.22727273	4279326	3.440257072
189	108.9498223	34.30670798	0.061728477	0.312084198	0.405696392	35.77914429	12.70588235	2768586.75	0.345499068
1890	108.9731544	34.27280522	0.120402813	0.024668694	0.127316952	38.1444397	32.4	3808222.25	2.335154295
1892	108.8883425	34.27063045	0.263809681	0.087300301	0.338689804	33.17123413	36	3501330	1.703215122
1893	108.8864999	34.26960966	0.135389805	0.222939968	0.336448669	35.98080444	24.5	3899726.25	2.823820353
1894	108.8883096	34.27127573	0.241253376	0.118650913	0.340012074	36.50720215	36	2693433.5	2.443669081
1895	108.890055	34.26954464	0.176084042	0.13752985	0.344696045	0	27	5246962.5	2.981136799
1896	108.8922857	34.27065424	0.30911684	0.114499569	0.270935059	0	18.46153846	4150442	2.483237982
1897	108.8900529	34.27095901	0.192520142	0.247182369	0.168505192	34.98617554	27	3803022	1.976075888
1898	108.8950843	34.26992181	0.160802364	0.186667919	0.258564472	0	34.15384615	2680368.25	11.48812008
1899	108.8954691	34.27067615	0.355569839	0.122839928	0.360523701	0	34.15384615	2260082	6.2434268
19	108.9416155	34.31143306	0.09586525	0.294197083	0.260933399	32.12869263	16.61538462	1352861.75	1.538350105
190	108.9539186	34.30686496	0.110355854	0.140286922	0.318314075	35.29379272	14	1491689.375	0.743700445
1900	108.8945069	34.27099436	0.21716404	0.212937355	0.338738918	0	34.15384615	2489400.75	0.913646877
1901	108.8954678	34.27131186	0.284389973	0.138973713	0.329451561	0	47.14285714	2219783.25	1.230020523
1902	108.8964507	34.27030999	0.124628544	0.20681572	0.300291061	33.77963257	47.14285714	2491266.5	4.825805664
1903	108.8964511	34.27071149	0.169166088	0.249019146	0.420433044	33.00714111	47.14285714	2336437	3.621363163
1904	108.8964841	34.26916715	0.144883156	0.125614166	0.346572876	38.71865845	65.33333333	3202910.25	5.91430521
1905	108.8980828	34.27069934	0.341078758	0.073878288	0.391643524	29.81472778	43.81818182	3010392.25	3.539437532
1906	108.8964394	34.27102972	0.240608692	0.165906429	0.377139568	32.23468018	47.14285714	2269907.25	2.552277088
1907	108.8980654	34.27133617	0.394918919	0.086147308	0.356698036	32.32354736	47.14285714	2805120	1.461542368
1908	108.9002686	34.27070192	0.334824562	0.101581573	0.375082016	30.24539185	29.55555556	3849024.5	1.717541575
1909	108.8996915	34.27106508	0.176205158	0.226662636	0.353386879	30.74441528	43.81818182	3515853.75	1.850507259
191	108.9558066	34.30624701	0.121182919	0.280179501	0.364614487	35.37240601	6	1614164.5	0.905804873
1910	108.9008661	34.26957861	0.100346565	0.037333965	0.251664162	33.56430054	35.18181818	4348496.5	2.966818094
1911	108.9029261	34.27070051	0.258145332	0.093962669	0.403318882	32.63116455	66.75	3369784	4.019575596
1912	108.9052517	34.26910905	0.122897625	0.105519295	0.39536953	32.87384033	61.45454545	3962347.5	16.70743942
1913	108.9050999	34.27066435	0.144542217	0.284580231	0.428222179	32.23468018	41.68421053	3293914.25	2.782768011
1914	108.9053591	34.27067614	0.182960987	0.196861744	0.323251724	31.75613403	41.68421053	3379039.25	3.175559044
1915	108.9067153	34.27072351	0.275170803	0.075754642	0.238449097	32.08425903	41.68421053	4106958.75	1.909874201
1916	108.9055123	34.2710533	0.190773487	0.261043072	0.352878571	31.85183716	41.68421053	3350439.5	3.142350197
1917	108.9049938	34.27104151	0.166874409	0.178025246	0.364794254	31.95095825	41.68421053	3171274.25	2.760944366
1918	108.9052532	34.27136074	0.115151405	0.221507549	0.32813406	32.12185669	41.68421053	3191212.25	2.785825491
1919	108.9081751	34.26783535	0.01091671	0.192182541	0.299283981	34.89389038	32.44444444	6646956.5	2.378030777
192	108.9565924	34.30695707	0.102624893	0.187916756	0.348197937	34.80844116	10.36363636	2006290	0.640945375
1920	108.910553	34.27077059	0.249577522	0.105241776	0.322889328	31.50662231	64.5	4779488	13.79866028
1921	108.9080339	34.27077043	0.134378433	0.194762707	0.309776783	32.42950439	54.5106383	4970557	2.486511946
1922	108.9129602	34.26969842	0.094128609	0.082563877	0.271857262	31.56130981	46	4334911	1.98010695
1923	108.912971	34.27084114	0.193374157	0.10532093	0.291536808	30.24539185	46	3716458.75	2.35968852
1924	108.9150926	34.27082484	0.161432743	0.047390461	0.325499058	30.48464966	43.04347826	3756110.75	2.422674179
1925	108.9178374	34.27058185	0.001817226	0.024039268	0.238872528	34.73666382	86.66666667	2510690	2.539610624
1926	108.9178733	34.26949556	0.01247263	0.091387272	0.297544003	35.73471069	86.66666667	3068327.25	3.100493431
1927	108.9174839	34.27075996	0.102876186	0.277946472	0.303512573	34.02914429	86.66666667	2471401.25	4.041734219
1928	108.918366	34.27077411	0.089783669	0.269968987	0.378338814	35.55355835	14.35714286	2498817.75	1.74153161
1929	108.9208183	34.26906322	0.153329849	0.128283024	0.281403065	35.66976929	29.85714286	4813183	1.630578756
193	108.9558099	34.30776531	0.170155525	0.098546982	0.238703728	34.75375366	12.3	2151895.75	0.877455831
1930	108.9222527	34.26973361	0.12295723	0.071398258	0.173379421	36.58239746	29.85714286	6912829.5	3.467222452
1933	108.9207916	34.27040624	0.113845348	0.10757494	0.275020599	34.68539429	29.85714286	4972220	0.950686932
1935	108.9204885	34.27110044	0.104773045	0.260876179	0.297122478	34.45297241	14.35714286	4489825	0.917883873
1936	108.9202411	34.2711358	0.053828716	0.367414474	0.356814384	34.75033569	14.35714286	4142402	0.986502111
1937	108.9194634	34.27117116	0.115285397	0.300810814	0.239737034	33.88900757	14.35714286	3178979.5	1.840571284
1938	108.9207713	34.27118295	0.06195879	0.18319273	0.147578716	35.35189819	14.35714286	4873707.5	1.018114328
1939	108.921835	34.27120398	0.141258717	0.225609303	0.34485054	36.07992554	29.85714286	6282632	2.05108285
1941	108.9237815	34.27011357	0.052788258	0.049173355	0.081764698	36.25085449	47.77358491	7630230.5	2.429861069
1942	108.9235614	34.27115112	0.087768555	0.104401588	0.301717758	35.05111694	47.77358491	7319229.5	20.77605629
1944	108.9248619	34.26897271	0.009100437	0.087498665	0.195608139	35.39291382	29.14285714	7721565.5	1.888204575
1947	108.9258475	34.2700711	0.096848011	0.060364246	0.069473743	37.79580688	23.72093023	6770528.5	2.206609964
1948	108.9250722	34.27084114	0.155923367	0.109579563	0.135141373	34.96224976	47.77358491	6917875	1.958047867
1949	108.9247187	34.27125366	0.160018444	0.190563679	0.309152603	35.29721069	47.77358491	7001516	5.382842064
195	108.9583054	34.30700538	0.057803631	0.221600056	0.328262329	35.16390991	10.36363636	1812620.25	1.181188464
1950	108.9254256	34.27126545	0.218435764	0.161040783	0.263411522	35.59799194	23.72093023	6711531.5	2.800703526
1951	108.926316	34.27123722	0.164383411	0.156971931	0.335239887	35.99105835	23.72093023	6545146	2.333498955
1952	108.9280415	34.2687431	0.088942051	0.108592033	0.266972065	36.93786621	35.53125	7375830.5	4.454794884
1953	108.929327	34.26952537	0.018554688	0.08326292	0.238117695	36.79431152	35.53125	7608873	3.972657681
1955	108.9280412	34.27022621	0.07352829	0.146475315	0.279458046	37.80947876	31.9	7025179.5	1.318467855
1956	108.9273698	34.2711358	0.094695091	0.178464413	0.325212955	35.51254272	31.9	6741299	2.276826382
1957	108.9309413	34.26879437	0.042676926	0.045453072	0.09364748	36.38415527	29.09433962	7793189.5	2.86636734
1959	108.9307204	34.27051879	0.029515266	0.106380939	0.121973515	35.08529663	29.09433962	7326787.5	2.380982161
1960	108.9306809	34.27131259	0.063769817	0.196058273	0.323947906	35.37582397	47.78181818	7310976.5	2.948922873
1965	108.9330578	34.26947247	0.015511513	0.021914482	0.151577473	35.05453491	37.40625	7272460	2.632226944
1967	108.9383837	34.26953608	0.078916073	0.123197556	0.218742371	34.99301147	39.225	8981017	3.319147348
1970	108.9425346	34.26906142	0.12741375	0.138737679	0.220724106	35.93295288	53.66666667	5385387	3.97103405
1971	108.9438752	34.2696813	0.0129776	0.095874786	0.319800854	38.35635376	46.22727273	5499501.5	2.495084763
1972	108.9425182	34.27020322	0.090800285	0.115551949	0.316801548	38.46572876	43.84615385	4765697.5	7.604391575
1973	108.9466351	34.26879033	0.004585743	0.070994377	0.297504902	36.59265137	48.77419355	7074034.5	2.749284744
1975	108.9464975	34.26946955	0.014616489	0.043070793	0.375706196	36.32946777	48.77419355	7257353	3.468447685
1976	108.9457985	34.26992181	0.027207851	0.054217815	0.353133202	36.46960449	48.77419355	6891754.5	3.596246243
1978	108.946444	34.270271	0.019743919	0.083414078	0.293262482	36.74645996	46.65	7032434.5	3.640879631
1979	108.9450869	34.26925176	0.044441223	0.076538563	0.407926083	37.31045532	46.22727273	6693954.5	3.957530499
1980	108.9452329	34.26991003	0.039782524	0.080179691	0.408907413	37.33096313	46.22727273	6471510.5	3.298530102
1988	108.9525422	34.26916483	0.125525951	0.159617901	0.368057251	38.43838501	30.7826087	4096036.5	3.112528801
1989	108.953466	34.26849735	0.064013481	0.090857029	0.333274364	39.64834595	40	3671070.75	2.751168728
199	108.9612755	34.30709742	0.112709045	0.265609741	0.347504139	36.7635498	9.428571429	1417276.25	0.553520203
1990	108.9535365	34.26982485	0.13345623	0.110713482	0.351669312	37.84707642	30.7826087	3805830	1.713827491
1991	108.9519979	34.26850138	0.034728527	0.151495934	0.31675005	37.22497559	41.41935484	3867074.25	3.615169525
1992	108.9559202	34.26888462	0.066352844	0.158573627	0.357506752	35.03060913	40	4143157.25	3.390531778
1993	108.9555667	34.26917928	0.039163589	0.148577213	0.323018551	35.37924194	40	4128810.25	2.734131575
1994	108.9559084	34.26952108	0.081263542	0.114458561	0.347601891	35.68344116	40	4310534	1.899680257
1995	108.9559089	34.2702754	0.019155979	0.046455383	0.381937027	35.78256226	23.82352941	4455212	3.940263033
1996	108.9570985	34.27067614	0.035660267	0.036382198	0.289558411	36.28161621	37.0625	4458332.5	2.424840212
1997	108.9564862	34.26986747	0.076234818	0.044659138	0.256604671	37.3241272	37.0625	4417982.5	2.277166843
1998	108.9550912	34.26854032	0.089912891	0.09599781	0.269663811	37.68301392	40	3848085.25	5.119524956
1999	108.9549649	34.26987036	0.102285385	0.157750607	0.262963772	38.7460022	40	3967630.25	1.409766197
2	108.9285368	34.31153252	0.14272213	0.150904179	0.300679207	31.14089966	14.1	1729169.375	2.013025999
20	108.9421576	34.31138592	0.161528111	0.218007565	0.198479176	31.57839966	16.61538462	1254739.25	1.342605114
2000	108.9584535	34.26939143	0.134837627	0.209055901	0.263297081	35.82015991	37.0625	3138104	3.694752932
2001	108.9584653	34.27006325	0.030281067	0.219851494	0.333964825	35.17416382	37.0625	3407506	3.128524542
2003	108.958371	34.27048756	0.038669586	0.222288132	0.389924526	35.38607788	37.0625	3665922	2.85272193
2004	108.9577359	34.26987041	0.052767277	0.088076115	0.324468136	35.91244507	37.0625	3763047	1.908531308
2005	108.9570289	34.26923994	9.63211E-05	0.045624256	0.217111111	36.57897949	37.0625	4034900	9.559491158
2007	108.9613938	34.26992747	0.086655617	0.033680439	0.248197556	35.06137085	58.28571429	4282295.5	3.74447155
2009	108.9633131	34.26998041	0.077000141	0.066210747	0.25694561	37.10192871	58.28571429	4623379.5	4.451199532
2010	108.9623011	34.26933877	0.089300156	0.083690166	0.301520348	34.68197632	58.28571429	4409987.5	3.741682291
2011	108.965405	34.26996144	0.170608521	0.237561703	0.273895264	36.13461304	14.8	3339076.75	2.9528265
2012	108.9665158	34.26940376	0.188952923	0.133176804	0.288929462	33.54037476	14.8	2810893.5	0.622311354
2013	108.9688532	34.26873873	0.118564129	0.155913353	0.323980808	36.66442871	31.56	5305367.5	2.425111294
2014	108.9675561	34.26747303	0.221246243	0.198359489	0.223829746	31.73562622	21.48387097	4648439	2.24339819
2015	108.9723686	34.27022254	0.038433552	0.118717194	0.110397339	32.62774658	43.22727273	4666743	1.147276521
2016	108.9706047	34.27015613	0.024906635	0.065659523	0.206637383	37.18395996	43.22727273	5140723.5	2.419445515
2017	108.9720511	34.27111223	0.110055923	0.202575207	0.370164871	35.09213257	42.75	4225164.5	1.892112255
2018	108.9724871	34.27118295	0.127957344	0.21995163	0.380025864	37.30361938	42.75	4046074.5	1.800273299
2019	108.9738863	34.27110616	0.047422886	0.151808262	0.381605148	35.6355896	42.75	3319803.5	3.794188023
2020	108.9746118	34.26971426	0.011658192	0.133450031	0.345271587	33.76254272	75.5	4063415.25	8.066981316
2021	108.9761604	34.2709215	0.016550064	0.204452038	0.273239136	33.81039429	75.5	2337891.75	3.145408392
2022	108.9784405	34.27093197	0.003713608	0.116786957	0.344447613	37.87442017	17.5	1929179	1.165744424
2023	108.9773406	34.26970601	0.001487255	0.07493639	0.322155952	36.73620605	34.5	3450417.25	1.463423491
2024	108.9783576	34.27044053	0.031606197	0.151211262	0.324013233	36.52770996	17.5	2369355.25	1.949638724
2025	108.9794329	34.26954334	0.118055344	0.049305439	0.286955833	39.22109985	34.66666667	3477396.25	2.955927134
2027	108.9794862	34.27060542	0.001858711	0.209152222	0.341518879	36.34313965	34.66666667	2412136	3.789673328
2028	108.9796041	34.27092365	0.006925583	0.246578693	0.401703358	36.74987793	34.66666667	2179258.25	2.650844574
2029	108.9815196	34.27090859	0.085585594	0.154009342	0.346056461	34.76742554	29.14285714	2865021.75	2.16275239
2033	108.9834184	34.26981466	0.158754349	0.1258564	0.373988628	34.52816772	31.13513514	4579938	2.960046768
2034	108.983399	34.27154182	0.051046848	0.184231281	0.376616001	35.32455444	29.14285714	2603623.5	1.152328134
2035	108.9855176	34.27091576	0.167199135	0.140480995	0.341275692	35.81674194	31.13513514	4066699.75	3.194483995
2036	108.9892303	34.27090779	0.020490646	0.117519855	0.360855103	34.50424194	75.14285714	3397395.75	4.508001328
2037	108.9873221	34.26971147	0.03293848	0.182601452	0.225714684	35.55355835	60.73469388	4573966	5.042089462
2038	108.990739	34.26856639	0.040600777	0.171885014	0.351415157	34.33334351	56.21052632	3845474.5	3.714393854
2039	108.9907508	34.26923821	0.053189278	0.232192039	0.307117939	34.45297241	56.21052632	3710224.25	4.466274738
204	108.959418	34.30637216	0.048229694	0.339744568	0.366708279	36.71569824	14.5	1584465	1.377232671
2040	108.9912337	34.26930467	0.042606831	0.090909958	0.227853775	34.35726929	56.21052632	3513476.25	0
2041	108.9885599	34.26896557	0.016046047	0.084968567	0.102798939	34.05990601	75.14285714	4295715	2.997461081
2042	108.9907769	34.27009462	0.017927647	0.213357449	0.242498398	33.41732788	52.875	3459135	10.21376991
2043	108.8882063	34.26843315	0.086360455	0.153094292	0.333684444	36.28845215	29.63265306	5237576	4.901080132
2044	108.8854269	34.26717423	0.136540413	0.211018562	0.277184963	34.53500366	39.84	3938792.75	3.40401721
2045	108.8900516	34.26618465	0.08493042	0.124334335	0.386322975	34.22738647	62.29411765	4111054.25	1.874580741
2046	108.8903755	34.26671482	0.08408308	0.105817318	0.315890312	32.95245361	62.29411765	4574371.5	1.382353187
2047	108.8927247	34.26843424	0.036511421	0.07283783	0.308377743	35.59115601	40.53333333	4794329	8.172572136
2048	108.8900544	34.2675643	0.056219578	0.125299454	0.332275391	32.16290283	62.29411765	5256877.5	4.349262714
205	108.9597858	34.30709563	0.091338634	0.237775326	0.282049179	35.19467163	14.5	1571896.375	0.664929092
2051	108.891675	34.26668179	0.126151085	0.065917492	0.079405785	34.53500366	54.70588235	4683369	2.592934608
2053	108.8953792	34.2675732	0.153073311	0.037466526	0.018457413	37.45059204	32.4	4449466.5	2.817726135
2054	108.8953613	34.26582368	0.218540192	0.053417206	0.263668537	36.11410522	33.17647059	4702953.5	3.002540827
2055	108.8959248	34.26671546	0.250738621	0.051567078	0.258570194	35.32113647	59.65714286	4697591.5	3.865227938
2056	108.8964526	34.26583216	0.061237335	0.106292248	0.354315281	35.39974976	59.65714286	4625713	5.295566559
2057	108.896466	34.26756198	0.052872658	0.114773273	0.395863533	33.96762085	65.33333333	4238632.5	5.507268906
2058	108.8959351	34.26845173	0.049789906	0.071914196	0.279241085	37.14978027	65.33333333	3763826.75	7.815168381
2059	108.897824	34.2684363	0.043261051	0.09735918	0.310640335	30.78543091	65.33333333	3681289.25	5.308336735
2071	108.8994921	34.26830641	0.157785892	0.140159607	0.234255791	30.85379028	54.4	3886935.5	5.104137421
2072	108.9003135	34.26842509	0.082863808	0.127201557	0.171290398	31.71853638	35.18181818	4197911.5	7.541610718
2075	108.9008856	34.26668197	0.053759575	0.134407997	0.09068346	35.17416382	55.85714286	4554466	2.125061512
2077	108.9006459	34.26763528	0.204182625	0.110095024	0.356447697	32.7131958	35.18181818	4340351	1.19820714
2078	108.9008109	34.26764706	0.210156918	0.141655922	0.372872353	34.03598022	35.18181818	4420774.5	1.444781661
2079	108.9030396	34.26765874	0.046830654	0.168911457	0.331751823	36.30895996	50.47058824	5054120	7.558904171
208	108.9636924	34.30719753	0.022995949	0.127735138	0.364617348	36.87976074	14.4	931941.375	0.581834733
2081	108.9008388	34.26804779	0.103805065	0.126425743	0.40203476	33.94711304	35.18181818	4393029.5	2.293981075
2082	108.9052554	34.26614374	0.282017708	0.041927338	0.311331749	31.93386841	40.09756098	5268861	2.10654068
2083	108.9116451	34.26855508	0.080816746	0.056863308	0.084378242	34.55209351	38.61818182	5905026.5	2.215795755
2084	108.913486	34.26853049	0.053776741	0.12586832	0.128899574	32.80889893	48.375	5519789	6.715378284
2085	108.9129628	34.26786222	0.02286768	0.106204987	0.309224129	34.99984741	42.73469388	6097103.5	4.42139864
2086	108.9141894	34.26713327	9.34601E-05	0.114163399	0.116646767	37.99746704	43.15384615	6828631.5	2.558393002
2087	108.9130513	34.26612264	0.000865459	0.132228374	0.219238758	35.54330444	42.73469388	7086635	2.070361376
2089	108.916309	34.26858641	0.025479794	0.079878807	0.269880772	35.77572632	48.375	5158969	4.096687317
209	108.9659908	34.3073608	0.131624699	0.239183426	0.356169701	35.39974976	6	621420.5625	0.737048328
2091	108.9160647	34.26711029	0.019635677	0.089265823	0.29200983	36.72937012	31.09090909	6325660	2.396160364
2092	108.9178595	34.26783196	0.107460976	0.262513161	0.267444134	33.95736694	31.09090909	3722762.5	1.23598516
2093	108.9178763	34.26615144	0.150204182	0.107101917	0.287014484	33.41732788	31.09090909	3776407.75	2.072012186
2094	108.9173017	34.26713344	0.098082066	0.065944195	0.206640244	34.99984741	31.09090909	4639464	1.968375921
2096	108.9208582	34.26592284	0.151050091	0.102101326	0.270027637	35.69369507	39.75	3676791.25	2.170304537
2098	108.9217554	34.26727458	0.01899147	0.177371979	0.232786655	37.36172485	37.04347826	5840337	2.771107197
21	108.9407907	34.31179844	0.250994682	0.205746174	0.309183598	31.6946106	102	1340700.375	2.516097546
210	108.9651561	34.30658371	0.046319962	0.280879021	0.288898945	36.70202637	14.4	554272.8125	0.580173254
2101	108.9207694	34.2678188	0.11841011	0.113713741	0.248708248	34.69906616	37.04347826	4343474.5	2.176433325
2102	108.920736	34.26836603	0.08013773	0.157365799	0.256149292	35.23910522	37.04347826	4483911	2.364359856
2104	108.923033	34.26739771	0.016772747	0.051760197	0.122943878	37.34463501	37.04347826	7710228.5	3.352208376
2105	108.9239557	34.26770833	0.000113487	0.024962425	0.156742573	37.51211548	29.14285714	8247153.5	2.556645155
2106	108.9230659	34.26829482	0.026781559	0.041759014	0.08579731	36.97546387	29.14285714	7841018.5	2.757783651
2108	108.925759	34.26705014	0.030526161	0.099437714	0.258706093	36.87634277	35.52	8128802	2.738247633
2109	108.9253199	34.26768176	0.012104034	0.088099003	0.231051922	36.61999512	35.52	8015511	1.805437684
211	108.9667841	34.30664784	0.122060299	0.154674053	0.269374371	33.26010132	6	662025.5	0.564140916
2110	108.9268083	34.26766024	0.057177067	0.12446785	0.091600895	35.98764038	35.52	7759633.5	2.323827744
2111	108.9248601	34.26768242	2.90871E-05	0.039298058	0.158624649	37.16003418	35.52	8131680.5	1.646235108
2112	108.9247576	34.26823742	0.003524303	0.040552616	0.089672565	36.74645996	29.14285714	8042928	2.566699505
2113	108.9243685	34.26875747	0.000659943	0.048862457	0.12631321	36.44226074	29.14285714	8013527	2.68331337
2114	108.9279922	34.26687152	0.000355244	0.046494484	0.125119209	37.28311157	35.22580645	8682989	1.585328817
2115	108.9280296	34.26793866	0.002223492	0.030646324	0.166161537	36.79772949	35.53125	7771353	2.68541503
2116	108.9288107	34.26814835	0.009948254	0.103541851	0.167342186	36.57556152	35.53125	7874205	5.618920803
2117	108.929099	34.26694987	0.01467371	0.06043148	0.154707909	37.10534668	35.22580645	8706673	2.076169968
2118	108.9307187	34.26801209	0.046980858	0.067443371	0.210912704	34.98959351	33.05263158	7974927.5	3.731389761
212	108.9668195	34.30740216	0.013739109	0.261405468	0.348563671	33.98812866	6	683107.625	0.687034011
2120	108.9319534	34.26830709	0.016816616	0.042973995	0.160348415	35.70736694	37.40625	8116046.5	10.22079945
2121	108.9325073	34.26860906	0.038617611	0.043231964	0.129739285	36.78405762	37.40625	8071494.5	2.858344078
2125	108.9318655	34.26653211	0.027940273	0.054486275	0.103588581	37.37539673	35.79661017	8761535	2.476076603
2126	108.9353046	34.26719902	0.003450871	0.037335873	0.130820751	37.3788147	31.22891566	10321841	1.384962559
2127	108.9343751	34.26742219	0.009002686	0.032327175	0.218766212	37.21130371	31.22891566	9898306	2.514502764
2129	108.9343892	34.26793342	0.006213188	0.070957184	0.185561657	36.48669434	31.22891566	9356107	2.521230936
213	108.9680181	34.30744037	0.038226128	0.23088789	0.366903305	33.87191772	13.71428571	858663.25	0.655963004
2130	108.9356208	34.26842216	0.054708481	0.082938194	0.287352562	38.09658813	31.22891566	9058395	4.533653259
2131	108.9333096	34.26846907	0.020822048	0.04559803	0.200698853	36.90368652	37.40625	8442707	4.34898138
2132	108.9336856	34.26855461	0.002726078	0.055572033	0.087817669	36.97888184	37.40625	8404907	2.741720438
2133	108.9341097	34.26842496	0.009853363	0.031853676	0.208300114	37.03015137	37.40625	8638309	2.467839479
2135	108.9336031	34.26764749	0.024093151	0.051616192	0.135468483	37.20788574	37.40625	9409824	3.548022747
2136	108.9336031	34.26582062	0.004244328	0.032562733	0.11863184	37.78897095	35.79661017	10032208	2.608472586
2137	108.9343642	34.26660586	0.029489517	0.073110104	0.21078825	36.83190918	31.22891566	10310573	3.753922224
214	108.9698966	34.30749666	0.066221237	0.170783043	0.345506668	32.27227783	13.71428571	951471.75	6.055399418
2140	108.9364526	34.26716096	0.001417637	0.094983101	0.162944317	37.27285767	31.22891566	10197870	1.112615585
2141	108.9376115	34.26850704	0.0128088	0.042267323	0.205515862	36.30895996	39.225	9678687	5.555263042
2142	108.9369744	34.26716724	2.6226E-05	0.048709393	0.06456089	37.10534668	23.4084507	10049154	1.233207941
2144	108.9377987	34.26714141	0.010514736	0.037365913	0.094201088	37.11218262	23.4084507	9663855	1.857995391
2146	108.9384094	34.26664616	0.046710968	0.032832623	0.198361874	37.00964355	23.4084507	8882777	2.214968681
2147	108.9383933	34.26749384	0.033467293	0.033158779	0.209166527	36.84558105	37.66666667	9430065	2.719660044
2148	108.9383991	34.26818831	0.000424862	0.054318428	0.206676006	36.04916382	39.225	9571099	9.432860374
2149	108.9388491	34.26854598	0.007743835	0.093463421	0.250074387	36.06283569	37.66666667	9186296	3.093623161
2150	108.9399623	34.26853309	0.04929018	0.031718254	0.322366714	37.34805298	37.66666667	7776684.5	4.515953541
2151	108.9411043	34.26855918	0.039104939	0.091609478	0.356124878	35.74154663	53.66666667	6188390.5	2.723713636
2153	108.9420284	34.26853683	0.077987194	0.072646141	0.345842361	34.66488647	53.66666667	5536437.5	5.961045742
2154	108.9425082	34.26717542	0.162495136	0.057202816	0.153538704	35.05111694	58.92592593	4654088.5	2.55284214
2155	108.9437836	34.26834245	0.010900974	0.090471268	0.190017223	36.13461304	60.41860465	5640081.5	16.2448864
2156	108.9425111	34.26843674	0.036725998	0.102653503	0.388178349	35.48178101	53.66666667	5379142.5	3.814688921
2157	108.9465526	34.26833067	0.012363911	0.101276875	0.26759243	36.62683105	48.77419355	6799939	5.292369843
2158	108.9465569	34.26760144	0.036017418	0.061601162	0.30787611	36.82165527	48.77419355	6155228	2.709451437
2159	108.946555	34.26655154	0.046242237	0.088653564	0.285330772	35.49887085	40.36363636	5695693	1.648614287
216	108.9705819	34.30522981	0.057025433	0.087100029	0.326152325	30.27957153	14.5	1787555.625	1.432970285
2160	108.9458001	34.26806045	0.002532482	0.027075291	0.22991991	36.71911621	48.77419355	6738008	17.69924355
2161	108.9450562	34.26820102	0.011464119	0.047177792	0.266366482	36.74645996	60.41860465	6516236	8.822993279
2162	108.945068	34.26848389	0.037011147	0.05842495	0.256075859	36.68835449	48.77419355	6656221	6.268318653
2163	108.9458431	34.26855765	0.071360111	0.03483963	0.141704082	36.70202637	48.77419355	7060452.5	8.730280876
2165	108.9450615	34.26757691	0.02547121	0.11161375	0.139499664	37.67959595	60.41860465	6125387.5	4.676635742
2166	108.9450687	34.26651882	0.068184853	0.095070362	0.307339191	36.8182373	60.41860465	5644008.5	2.764891624
2167	108.9480298	34.26624074	0.171392441	0.180250645	0.267093658	34.47689819	42.85714286	4059553	1.280528545
217	108.9803209	34.30747785	0.140824318	0.131231308	0.307637691	30.57693481	11.04	2755945.25	0.82147485
218	108.9795564	34.30644889	0.117019176	0.150598049	0.36970377	32.46026611	11.04	2903410.25	1.527947783
2184	108.9539166	34.26645743	0.374295712	0.046444893	0.30184412	32.92169189	40	4067135	2.32690239
2185	108.9541935	34.26685288	0.129262447	0.147323132	0.370479584	33.65658569	40	3859958.75	2.318135977
2186	108.9530296	34.26701253	0.162810326	0.078668594	0.326328754	33.97445679	40	3568705	2.154302597
2187	108.9535989	34.26780029	0.275262356	0.127196789	0.345845699	35.10580444	40	3524421.25	3.492699146
2188	108.9541763	34.26784743	0.345677853	0.078973293	0.215294361	35.29379272	40	3616547.5	3.074149132
2189	108.9524039	34.26692445	0.132063866	0.172844887	0.311908722	34.74008179	40	3517051.5	1.970202088
219	108.9795119	34.30819885	0.184755325	0.242253304	0.332026958	32.11502075	11.45454545	2550402	0.829726994
2190	108.952801	34.26796429	0.105239391	0.037851334	0.137477398	37.76504517	40	3539286.5	2.644610405
2191	108.9553017	34.26687471	0.178857803	0.054440975	0.185302734	33.56430054	58.2	4071636.75	3.036131144
2192	108.9556727	34.26725812	0.207928181	0.057394505	0.290007591	33.55404663	58.2	3955225.5	2.053886414
2193	108.9559202	34.26730526	0.090276718	0.107884407	0.397964478	33.10626221	58.2	3941088.25	4.94156456
2194	108.9571341	34.26735269	0.05619812	0.016149044	0.387847424	34.04623413	73.09090909	3505479.5	5.767934799
2195	108.9548832	34.26715204	0.324356079	0.054829121	0.246774197	34.06674194	58.2	3885277	1.740502357
2196	108.9551285	34.2675218	0.409715652	0.028393269	0.25420475	34.36752319	40	3845034.5	3.781522751
2197	108.9554253	34.26739955	0.316957474	0.023615837	0.17719841	34.14535522	40	3903938.5	3.400776386
2198	108.9554253	34.26768242	0.372378349	0.035981655	0.291247368	34.39144897	40	3868569.25	7.655936718
2199	108.9556609	34.26783564	0.246518135	0.120317936	0.307324409	33.96420288	40	3897799.5	15.87998104
22	108.9412413	34.31195668	0.258737564	0.185388088	0.234919548	31.80740356	13	1189283	2.188652992
2200	108.9559084	34.26759992	0.141364098	0.102787971	0.363148689	33.51644897	40	3913220	7.680647373
2201	108.9559202	34.26822459	0.115695477	0.104252815	0.346909046	33.7762146	40	3972674.5	15.4807682
2202	108.9559134	34.26656586	0.125344276	0.112566471	0.366299152	32.71661377	58.2	4262543	4.032811642
2203	108.9564982	34.26861069	0.130724907	0.048557281	0.357405186	33.86166382	40	4057527.25	3.673089027
2204	108.9544122	34.26646671	0.402778149	0.039010525	0.294500351	33.05499268	58.2	4158596.5	4.040753841
2205	108.954789	34.26677488	0.406357765	0.041025639	0.257678986	33.58480835	58.2	4033783.75	2.939269304
2206	108.9546712	34.26765885	0.291052818	0.048972607	0.160997868	35.21859741	40	3733336.75	3.617013454
2207	108.9545769	34.26792993	0.165718555	0.037174225	0.178183079	35.82699585	40	3704235	4.004751205
2208	108.9550655	34.26793875	0.164532661	0.062112808	0.155169964	35.26644897	40	3802338.75	6.299337387
2209	108.9583357	34.26662166	0.094106197	0.066411018	0.292960167	34.23080444	73.09090909	3023417.5	4.669802189
2210	108.9583357	34.26739955	0.05061388	0.116086483	0.321362495	34.12826538	73.09090909	2754069.25	5.086544037
2211	108.9593898	34.26742945	0.047598839	0.042129517	0.173588753	36.07992554	69.23076923	2510861.75	4.703490734
2212	108.9583121	34.26803601	0.122952938	0.097015381	0.312247276	35.87826538	73.09090909	2852854	4.869199276
2213	108.958371	34.26880212	0.058728695	0.105816841	0.322150707	36.66442871	37.0625	3009033.25	3.953613758
2215	108.9576537	34.26860798	0.033123016	0.037332535	0.343488216	35.96713257	73.09090909	3445260.25	5.768806458
2218	108.9613775	34.26744491	0.02921772	0.099766254	0.23477602	36.46276855	79.2	3721185.5	3.164874077
222	108.9825116	34.30747861	0.091366768	0.133781433	0.349730968	35.06478882	10.25	3431806	0.631187499
2220	108.9634414	34.26749133	0.023323059	0.062554836	0.278065681	36.3157959	79.2	5330788.5	5.727583885
2221	108.9623069	34.26663888	0.087883472	0.030396938	0.332491398	35.41342163	79.2	4958837.5	3.495105982
2222	108.9623142	34.26811286	0.041704178	0.039005756	0.356403828	34.33334351	79.2	4434947.5	8.177447319
2223	108.9634271	34.26877687	0.070978642	0.056743622	0.279531479	35.61508179	60.88888889	4661081	5.345410347
2224	108.9647989	34.26683793	0.055084705	0.0660429	0.178816319	37.18737793	54.50847458	5733399	2.247960329
2225	108.9656031	34.26756138	0.16582346	0.145660877	0.281758785	34.90414429	21.48387097	4704374.5	2.284389257
2226	108.9646278	34.26755277	0.123670101	0.191333294	0.266533375	36.63366699	60.88888889	5237490.5	5.649534225
2227	108.9655242	34.26883085	0.091552258	0.280197144	0.242729187	34.16928101	60.88888889	3685515.5	2.136321068
2228	108.964506	34.26821788	0.122816563	0.113456726	0.214827538	35.34506226	60.88888889	4741081	4.527338982
2229	108.9664625	34.266983	0.192476273	0.157113552	0.232891083	34.46322632	21.48387097	4667731	1.349523306
2230	108.9665013	34.26820102	0.135571957	0.173923016	0.316952229	34.19662476	21.48387097	3777136	1.679375768
2231	108.9703246	34.26808655	0.007551193	0.103513241	0.081343651	36.51062012	44.75409836	7245437.5	7.256608963
2232	108.9703073	34.26844853	0.062426567	0.060781956	0.308250427	36.85925293	44.75409836	7067291	5.111957073
2233	108.9724876	34.26842246	0.009171486	0.038556099	0.250133038	34.66488647	58.35	6319036.5	3.302478313
2234	108.9702689	34.2668847	0.046874046	0.015892029	0.317577839	36.04574585	44.75409836	7023722.5	3.627617359
2235	108.9709603	34.2677109	0.143861294	0.00512886	0.11486578	36.34313965	44.75409836	7357550.5	4.261923313
2236	108.9725995	34.26764291	0.120185375	0.021564484	0.212696552	35.79281616	58.35	6657428.5	4.773675919
2237	108.97154	34.26687927	0.141814709	0.120814323	0.292865753	36.65759277	44.75409836	7013909	2.961716175
2238	108.9746094	34.26708443	0.078770638	0.145125866	0.348924637	36.09359741	30.21052632	7406133.5	5.277003288
2239	108.9751607	34.26835682	0.016129017	0.063547611	0.248567104	35.40316772	30.21052632	5862618	6.074341297
2240	108.9783804	34.26895967	0.0554986	0.115787983	0.192722797	36.96520996	34.5	4219196	6.867645264
2241	108.9784164	34.26850075	0.077049732	0.059907913	0.366603851	35.73129272	34.5	4745852	7.459243298
2242	108.975678	34.26607838	0.020185947	0.107166767	0.211158276	36.35339355	41.66197183	8411570	1.893219709
2243	108.9765134	34.26847892	0.009945869	0.112436771	0.270337582	34.14193726	34.5	5524175.5	2.586310387
2244	108.9756033	34.26748722	0.047367573	0.086200714	0.207015991	35.43392944	30.21052632	7203204.5	2.215474844
2245	108.9762152	34.26667125	0.059344769	0.014102936	0.128447533	37.50186157	30.21052632	7967121.5	2.481846809
2246	108.9768329	34.2678235	0.008179188	0.017264843	0.134821415	35.86801147	30.21052632	6383508	1.416543365
2247	108.9774508	34.2666514	0.075081825	0.026348114	0.138119221	36.35339355	60.12765957	7162999	2.394714117
2248	108.9804822	34.26850166	0.080833912	0.093351364	0.242206573	38.10684204	56.25	4607074.5	3.155840874
2249	108.9797779	34.26667746	0.005723953	0.095852375	0.181253433	36.14486694	56.25	5384338	4.224396229
2250	108.9775924	34.26574672	0.060407162	0.028886795	0.314238548	34.61019897	60.12765957	7446340	2.355447769
2252	108.9824922	34.26851075	0.233382225	0.053308487	0.257410049	35.46810913	29.45454545	5152796	2.507941008
2253	108.9834117	34.26709406	0.245363235	0.094147205	0.261555672	34.16928101	38	5460499.5	1.998273015
2255	108.9911948	34.26803628	0.057221413	0.066541672	0.17337656	32.77813721	56.21052632	3684920.25	0
2256	108.9884117	34.26785174	0.05179882	0.082925797	0.238234997	32.75762939	50.76923077	4609058	4.682649136
2257	108.9907731	34.26676055	0.160677433	0.117006779	0.37112236	33.18490601	41.07692308	3860087	2.804864168
2258	108.8873825	34.26567987	0.261002064	0.130910397	0.388825893	35.9090271	45.85714286	3749204.75	4.934275627
2259	108.8849838	34.26466082	0.159113407	0.176517963	0.320186138	33.80697632	39.6	4141438.25	21.9492836
226	108.9839551	34.3052069	0.071628094	0.124827385	0.247345924	34.24447632	11.53846154	3699033.75	0.969614208
2260	108.8918018	34.26494845	0.074092388	0.06670332	0.359471798	33.64974976	54.70588235	4269566.5	54.65343475
2261	108.8900559	34.26531184	0.070955276	0.08198452	0.301024914	36.83532715	76.75	3748814.25	2.306543112
2263	108.8900585	34.26425572	0.05325985	0.12055254	0.384625435	36.81481934	76.75	4142628.75	3.137086868
2268	108.8943602	34.26494181	0.088892937	0.1731534	0.372413158	35.61166382	33.17647059	4371334.5	2.528387308
2269	108.896458	34.26297772	0.066919327	0.175591469	0.304293633	36.41149902	28.36363636	4459303	11.77821732
227	108.9873231	34.3074942	0.057953835	0.172625065	0.161503792	35.84066772	11.28	3705522.25	1.13342154
2270	108.895855	34.26494287	0.04013443	0.133975029	0.387819767	36.19955444	33.17647059	4577424.5	3.535039902
2271	108.8970024	34.26495832	0.088842869	0.050321102	0.386343956	36.2611084	59.65714286	4526606	2.678335905
2272	108.8987236	34.26483937	0.128121376	0.096964836	0.341409206	35.03744507	40.94117647	4089834.5	12.99888325
2274	108.9026126	34.26453416	0.066256523	0.092403889	0.314773083	36.72253418	48.11320755	4886523	6.102138996
2276	108.9067202	34.264929	0.063426971	0.066387177	0.339005947	31.79373169	36.57142857	5478495	2.828692913
2277	108.9053176	34.26371687	0.054069519	0.101422787	0.339400291	32.40899658	54.17647059	4583727	3.849321127
2278	108.9081804	34.26453369	0.005709648	0.090456963	0.102167606	35.58432007	36.57142857	6403456.5	4.278184891
2279	108.9093666	34.26512046	0.051403522	0.097576141	0.338413239	37.22839355	36.57142857	7126630.5	2.577077389
228	108.9839361	34.30799377	0.098278522	0.118852615	0.308656693	33.96420288	12	4122555.5	0.567682803
2280	108.9112598	34.2643965	0.003063679	0.042377472	0.001196384	34.49057007	48.69230769	7342726.5	4.829725266
2281	108.9098492	34.26442157	0.004348278	0.068509102	0.106615067	35.68685913	48.69230769	7126143.5	1.371021867
2284	108.9141095	34.2651184	0.027937412	0.078420162	0.301572323	36.70544434	43.15384615	7458104	3.015534401
2285	108.9128077	34.26325989	0.001858234	0.034319878	0.120996952	36.5345459	40.14545455	7317260.5	1.370818734
2286	108.9119458	34.26466514	2.86102E-06	0.026508808	0.002056599	35.88510132	35.89285714	7384283.5	3.71287179
2288	108.9119223	34.26479479	0.000320435	0.051388741	0.195003033	35.68002319	35.89285714	7370755	4.082897186
2289	108.9124464	34.26509412	0.047268867	0.058075428	0.315570831	35.58432007	35.89285714	7334671	4.544723988
229	108.989327	34.30810878	0.278809547	0.088693619	0.161581993	38.24356079	13.2972973	3068155.5	0.889348686
2290	108.9164918	34.26511194	0.034846783	0.022017956	0.301930428	34.50082397	45.47368421	5880294	3.514640093
2291	108.9150629	34.26412246	0.046277046	0.078208447	0.062563419	33.64633179	43.35483871	7221422	6.461613178
2292	108.9179564	34.26420777	0.237901688	0.15161705	0.277864933	33.66000366	45.47368421	3233459.75	3.128581762
2293	108.9207828	34.26437031	0.157670498	0.101420879	0.283714294	36.3807373	39.75	2912832.5	8.925265312
2296	108.9226319	34.26427937	0.123616219	0.079239368	0.239493847	38.04190063	39.75	5597441.5	3.121999741
2297	108.9264979	34.26461799	0.05714941	0.036777973	0.158035278	36.30212402	46.47887324	9602831	133.716217
2298	108.9267807	34.26465335	0.03655386	0.046479225	0.119305611	36.76696777	46.47887324	9882650	6.818813801
23	108.9417569	34.31206952	0.331881523	0.170842648	0.287312984	31.6946106	13	1050448.875	1.87171495
230	108.9907626	34.30693071	0.039197445	0.181727409	0.299070358	33.56771851	10.71428571	2127531.75	4.214583874
2300	108.9264861	34.26532517	0.001142979	0.030955791	0.108594894	36.89343262	46.47887324	9394054	3.889848232
2301	108.9274868	34.26466602	0.002949238	0.049778461	0.155265331	37.13269043	46.47887324	10493429	3.44293952
2302	108.9279037	34.26388334	0.004676342	0.034821033	0.226498127	37.73428345	26.63265306	10404351	2.201592445
2303	108.9279058	34.26527605	0.009567738	0.034554958	0.11224556	36.03549194	35.22580645	10468247	3.424700737
2304	108.9292451	34.26468426	0.047461033	0.049948215	0.149322033	37.0267334	25.57894737	10573957	8.02066803
2305	108.9265261	34.26324512	0.075421333	0.034132004	0.248728752	37.00622559	61.07692308	8567907	4.584383965
2306	108.9257851	34.26359475	0.166735172	0.122403622	0.219832897	34.28890991	46.47887324	8286814	3.999227285
2307	108.9261798	34.26464156	0.054871559	0.032297134	0.08565855	36.18588257	46.47887324	9276103	175.3030701
2308	108.9267667	34.26606436	0.010896206	0.099483967	0.114336491	37.2796936	46.47887324	9022290	3.224520922
231	108.9907508	34.30780289	0.046005726	0.252851009	0.338679314	35.26644897	10.71428571	2082565.625	0.905497849
2311	108.9279001	34.26597341	0.051065922	0.039096832	0.131181717	36.61315918	35.22580645	9748929	1.892401814
2312	108.9257149	34.26534432	0.017421722	0.052504539	0.212074757	36.76013184	46.47887324	8745648	4.205446243
2313	108.9261807	34.2660444	0.001616001	0.020956993	0.047827721	37.0814209	46.47887324	8734895	7.720188618
2315	108.930529	34.26550675	0.011704922	0.023372173	0.133123398	37.26260376	25.57894737	9219051	1.868371487
2317	108.9302567	34.26638593	0.006788254	0.062800407	0.024775028	36.9276123	33.05263158	8733723	6.370732784
2318	108.9299739	34.26645665	0.022174358	0.151512146	0.115468025	37.3788147	33.05263158	8822817	8.628609657
232	108.9915598	34.30814598	0.139639854	0.085268497	0.217746258	34.77084351	10.71428571	1388820.75	0.893258929
2321	108.9326604	34.26464156	0.002187252	0.04304266	0.111512184	36.30212402	31.75384615	9413531	3.38225913
2322	108.9331814	34.26474685	0.000936031	0.053838253	0.128018379	36.14486694	31.75384615	9563066	1.914434433
2323	108.9316241	34.26343477	0.006955147	0.105930328	0.189270496	36.90026855	31.75384615	8566702	1.561171055
2326	108.9311683	34.26472199	0.022378445	0.082705498	0.199564934	37.42666626	25.57894737	9282557	3.066201687
2327	108.9356531	34.26469328	0.047307014	0.036440849	0.159097195	37.5975647	27.44	8998952	8.721464157
2328	108.934018	34.26471891	0.032968521	0.017879963	0.115333557	36.16537476	27.44	9489290	2.02747488
2329	108.9344158	34.26419077	0.109495163	0.041584969	0.10172081	36.50720215	27.44	8742514	1.864757776
233	108.9236496	34.30645908	0.004514694	0.03510046	0.307926178	30.31033325	22.66666667	2206760.75	3.880758524
2330	108.9360343	34.26607577	0.01393652	0.028224945	0.061493397	36.9173584	23.4084507	10172330	1.412859321
2331	108.9343867	34.26535539	0.003397465	0.039500713	0.071322441	37.28652954	27.44	9961515	2.84616518
2337	108.9390468	34.26451192	0.02976799	0.048326969	0.116466045	37.61465454	37.82608696	6849382.5	5.344088078
2339	108.9390586	34.26481836	0.003918648	0.157576084	0.123482704	37.24209595	37.82608696	7002070.5	4.875282288
2340	108.9399054	34.26482439	0.009267807	0.070340633	0.194927692	36.28161621	37.82608696	5936910.5	2.470822334
2342	108.9390822	34.26506587	0.05314827	0.141987324	0.216975212	36.4798584	37.82608696	7110139	3.880895853
2343	108.939094	34.26556089	0.086289406	0.156727314	0.097943783	35.60482788	37.82608696	7391237.5	1.7261163
2345	108.940298	34.26605563	0.170649529	0.149240971	0.285845757	34.36752319	37.82608696	5960416	3.460657835
2346	108.938784	34.26604194	0.058436394	0.119692802	0.313203335	36.77380371	23.4084507	8060808.5	3.13945961
2347	108.9380614	34.26606871	5.81741E-05	0.037265301	0.037635326	36.80456543	23.4084507	8738480	3.312775612
2349	108.941387	34.26518912	0.002298832	0.032669544	0.25947237	36.47302246	58.92592593	4523730	3.879718065
235	108.9247698	34.30560177	0.036073208	0.057718754	0.327426434	32.33721924	18.52173913	2099119.75	2.350877047
2350	108.9407101	34.26402597	0.051595688	0.142743111	0.296390533	35.07846069	63	4833343.5	3.957955599
2351	108.9419955	34.26601112	0.134233475	0.130831242	0.196111202	34.31967163	58.92592593	4254741	2.657730103
2352	108.9424353	34.26470065	0.068212986	0.162320137	0.286411762	35.66293335	63	4238680.5	5.489768982
2353	108.9425111	34.26597341	0.072147846	0.191383839	0.368856907	34.31625366	58.92592593	4160282.75	3.456316948
2354	108.9438024	34.26597631	0.128525734	0.112701893	0.305943489	34.49740601	54.6	4622467.5	2.898534536
2355	108.9465644	34.26421726	0.00167942	0.012156487	0.209682941	37.17712402	56	6734858	6.488124371
2356	108.9470475	34.26442941	0.05361557	0.047460079	0.156218052	37.1907959	56	6329373	7.431529045
2358	108.9468236	34.26592627	0.102223396	0.144161224	0.273130894	34.16244507	40.36363636	5596362	2.154711485
2359	108.9450174	34.26420693	0.091513157	0.062923908	0.167411804	35.97738647	54.6	6198572	8.337863922
236	108.9266447	34.30500687	0.114547253	0.231731892	0.353929043	36.70202637	9.6	1924518.125	0.398914218
2360	108.9458106	34.26445199	0.020185471	0.04966259	0.204018116	36.3157959	56	6675810	4.656289577
2361	108.945818	34.26596345	0.12180233	0.113927364	0.250274658	35.05111694	40.36363636	5939620	3.010310411
2362	108.9450156	34.26519814	0.097723007	0.068287373	0.23186779	35.93637085	54.6	5795381	4.13538456
2363	108.9486024	34.26514008	0.180051804	0.173047543	0.272763729	33.48910522	83.47619048	4100894	8.69010067
2364	108.9475071	34.26584376	0.147742271	0.232406139	0.199076653	34.64779663	40.36363636	4921912	2.557787418
2365	108.9495043	34.26596082	0.075676918	0.307321548	0.311522007	34.04281616	39.78947368	2895928.75	5.528544426
2367	108.9516076	34.26585555	0.166065216	0.177484989	0.241277695	33.56771851	39.78947368	3838857.75	1.604898334
2368	108.9511127	34.26591448	0.09974575	0.209990025	0.414440632	33.6668396	39.78947368	3451385.5	1.644558191
2369	108.9495102	34.26432333	0.076135159	0.215675354	0.37115097	34.27865601	83.47619048	4077797.75	5.742054462
237	108.925567	34.30615281	0.081397057	0.172227383	0.33877039	34.24447632	16	1913485.375	0.952154279
2370	108.9504949	34.26513447	0.251049042	0.149483681	0.241708279	33.72494507	39.78947368	3626791.25	2.852044106
2371	108.9511029	34.26628306	0.117036343	0.191530704	0.379453182	34.74008179	39.78947368	3220565.25	1.382184386
2372	108.9522438	34.26586734	0.082422733	0.17548275	0.294099331	33.66342163	39.78947368	4199794	1.447953105
2373	108.9532697	34.26587083	0.115004539	0.11602211	0.294689178	33.79672241	46.93333333	4502279.5	2.392062187
2374	108.9520595	34.26451786	0.060366631	0.070745945	0.212078094	36.04574585	46.93333333	5283840.5	4.503799915
2375	108.9571185	34.26582252	0.101568699	0.137867928	0.326084614	32.78155518	39.09090909	4351418	2.031224489
2377	108.9558942	34.26461488	0.04962492	0.105516911	0.342476845	35.98764038	35.82608696	6399971	2.312465668
2378	108.9550079	34.26587294	0.117691994	0.088246822	0.25928545	33.31820679	58.2	4814575.5	6.181216717
2379	108.9541291	34.26609128	0.165234089	0.190366745	0.344655514	32.90802002	58.2	4421995	4.16168642
238	108.9277839	34.30645963	0.200662136	0.127279758	0.392581463	36.85583496	9.290322581	2450212.25	2.964575291
2380	108.9583946	34.26435869	0.147521496	0.029364109	0.310284615	36.71911621	39.09090909	5526378	4.425545692
2381	108.9590648	34.26461703	0.04315567	0.044547081	0.096551418	38.82803345	45.66666667	5192397	1.298961401
2382	108.958371	34.26524266	0.161906242	0.112575531	0.193106651	37.75137329	39.09090909	4487291.5	4.799045563
2383	108.9593814	34.26582351	0.06207037	0.085448742	0.277385235	38.25039673	94.90909091	3774144.5	3.525089025
2385	108.9600586	34.26460461	0.009676456	0.054841518	0.140514374	39.55606079	45.66666667	5389913.5	1.375131607
2386	108.9613736	34.26582199	0.024661541	0.049482822	0.295454025	36.67126465	69.875	4839083	4.56031847
2387	108.9604374	34.2652472	0.031555176	0.041569233	0.218063354	39.82608032	94.90909091	4881416	7.39611721
2388	108.9604366	34.2639452	0.090916634	0.078454494	0.279346943	36.36022949	45.66666667	5961574	2.701046944
2389	108.9623284	34.26412392	0.064494133	0.07925272	0.362267971	38.18545532	69.875	6517674.5	5.480051041
239	108.9253432	34.30647104	0.094359398	0.206995487	0.342601776	33.44467163	16	2009952.25	0.69084239
2391	108.9623201	34.26535963	0.055748463	0.046775818	0.35327816	35.45785522	69.875	5817600	5.502989292
2392	108.9637679	34.26578844	0.042934895	0.070894718	0.303264618	35.1434021	54.50847458	6430725.5	7.073407173
2393	108.9650438	34.2645718	0.087063313	0.037304401	0.049427986	35.98422241	52.52459016	6344607.5	2.967964649
2394	108.9657943	34.26491265	0.033513069	0.006262779	0.078031063	35.27670288	30.94736842	5674021.5	2.137612343
2395	108.9650758	34.26550203	0.071840286	0.082058907	0.271948814	35.79623413	54.50847458	6220356.5	2.317076921
2396	108.9655253	34.26568573	0.091827869	0.203601837	0.317712784	35.35531616	54.50847458	5823614.5	1.683632731
2397	108.9651227	34.26612663	0.13741684	0.211830139	0.319569111	35.22885132	54.50847458	5965781.5	0.956818163
24	108.9406729	34.31136235	0.254889488	0.151339531	0.290027618	31.90994263	102	1578394	2.372783899
240	108.931697	34.30645887	0.114696026	0.113042831	0.179366589	35.70053101	8.470588235	2833893.25	0.772444367
2400	108.9665013	34.26411118	0.283653736	0.047950268	0.262195587	34.57260132	30.94736842	4816584.5	1.010939002
2401	108.9664895	34.2651248	0.251468658	0.07772398	0.267152786	34.52133179	30.94736842	4998361	0.806972265
2402	108.9662775	34.26550196	0.101285458	0.208420753	0.359622955	34.56576538	30.94736842	5177426.5	1.046325564
2403	108.9665838	34.26557268	0.030791759	0.191577911	0.344061852	34.13851929	30.94736842	4931265	0.825597644
2404	108.9676689	34.26366286	0.052502155	0.258013248	0.394887924	33.03106689	83.8	3981378.75	2.105376959
2405	108.9671376	34.26580841	0.052300453	0.244674683	0.357969761	32.4397583	30.94736842	4660455	1.556125402
2406	108.9689177	34.26589945	0.202501297	0.078676701	0.330672264	31.66384888	42.61538462	5397820	14.70119476
2407	108.9660771	34.2659852	0.112413406	0.200787544	0.346799374	34.31967163	30.94736842	5262781.5	0.777273059
2408	108.9662185	34.26636236	0.197535038	0.069512367	0.225860119	34.84945679	21.48387097	5045497.5	0.733834863
2409	108.9665249	34.26610306	0.044370174	0.041144371	0.071237564	33.61557007	21.48387097	4917307.5	0.851113915
241	108.9300584	34.30509322	0.070922852	0.16176939	0.171257019	37.58731079	8.470588235	2921892.25	0.669089675
2410	108.9702223	34.26491462	0.014894962	0.059767246	0.343845367	31.34939575	70.57142857	5696112.5	6.862586498
2411	108.9708906	34.26596439	0.078266144	0.069200039	0.334311008	35.10238647	70.57142857	6568729	5.186504364
2412	108.9734294	34.26596049	0.170568943	0.06876564	0.178036213	36.72937012	40.38461538	7259362.5	2.123064518
2413	108.9722489	34.26481389	0.167134762	0.044752121	0.311556816	33.15753174	70.57142857	6595594.5	9.859412193
2414	108.9718603	34.26596442	0.192514896	0.108959675	0.34706831	35.48861694	70.57142857	6662434	4.410817623
2415	108.9746592	34.26506714	0.07275629	0.227530479	0.381165028	35.94662476	41.66197183	8221824	3.798007727
2416	108.9752759	34.26443181	0.119990349	0.110269547	0.342360973	35.94662476	41.66197183	8286837.5	3.153530836
2417	108.9746558	34.26306001	0.0933218	0.153634548	0.37462616	33.81039429	55.65957447	7318001.5	16.59229088
2418	108.9752068	34.26552349	0.14799881	0.200423241	0.259628296	35.52279663	41.66197183	8463300	1.613990664
2419	108.9740256	34.26417092	0.086329937	0.139537811	0.231752396	34.7605896	76.88135593	7747224	7.338612556
242	108.9341044	34.30526992	0.111631393	0.169825554	0.333034992	32.73370361	6	2879939	2.171977282
2420	108.976187	34.26458263	0.04802084	0.143386364	0.26220274	36.01498413	41.66197183	8315129.5	74.25760651
2421	108.9758043	34.26502784	0.0265522	0.118561745	0.239294052	34.93148804	41.66197183	8471161	3.540183783
2422	108.9768989	34.26469095	0.109066963	0.036971092	0.272916794	36.20639038	41.66197183	8076853.5	41.60652924
2423	108.9779407	34.26483722	0.104367256	0.037230968	0.257613659	34.12142944	60.12765957	7413400	4.845188618
2424	108.9764798	34.26360885	0.151200771	0.01503706	0.197179794	37.11901855	58.62295082	7877673	2.265216827
2425	108.9794191	34.26511914	0.048790932	0.016923904	0.352226257	34.2137146	59.86046512	6403008.5	2.423874378
2426	108.9787872	34.26350057	0.069459915	0.065133095	0.121600151	35.83383179	58.62295082	7517665.5	5.320334435
2427	108.9807994	34.26536822	0.055803299	0.071886539	0.329145432	35.65609741	59.86046512	5513937	2.449821949
2428	108.9823677	34.26565428	0.102044582	0.055422783	0.389420986	33.60531616	50.18181818	5225876.5	8.048522949
2429	108.9815809	34.26388714	0.191396236	0.072319508	0.277720928	35.56381226	52.61538462	6199191	5.94015646
243	108.9425888	34.30515741	0.058310032	0.120754242	0.284346581	30.07791138	61.41176471	2583431	3.671005487
2430	108.9802734	34.26433015	0.183924198	0.030672073	0.262449741	36.46618652	59.86046512	6570238	7.643381119
2431	108.9848951	34.26556444	0.151300907	0.059430599	0.347654343	33.94369507	47.52	6081140.5	3.271896601
2432	108.9834162	34.26426543	0.201501846	0.100125313	0.38615036	34.20687866	52.61538462	6189359	6.023452759
2433	108.9873811	34.26556771	0.045997143	0.027637482	0.201653481	35.04086304	47.69230769	5552141.5	3.395778179
2434	108.9895827	34.26556217	0.078649998	0.164565563	0.207845688	34.85971069	55.77272727	4685371	3.947694302
2435	108.9908307	34.26361304	0.051426411	0.229159832	0.369641781	33.27719116	21.75	3560584	4.772824287
2437	108.8851229	34.26226934	0.098303795	0.258396149	0.331438065	35.28353882	45.92307692	4285402	12.90062332
2438	108.8900551	34.26250826	0.051077843	0.102715492	0.339387894	34.77767944	46.18604651	5164458.5	3.633452415
244	108.944084	34.30654912	0.000387669	0.070930481	0.353937626	31.56472778	16.71428571	2098195.5	0.641395748
2442	108.9061916	34.2628037	0.151983738	0.077279091	0.20306921	32.49786377	54.17647059	4548383.5	2.061357737
2443	108.9053078	34.26189615	0.059067726	0.128629684	0.361841679	34.39486694	72	3902146	2.647351742
2446	108.9086284	34.26353512	0.001136303	0.02269268	0.039012909	35.37240601	36.57142857	6404845.5	0.779608428
2447	108.9088761	34.26403458	5.62668E-05	0.044540405	0.133918762	36.25769043	36.57142857	6699471.5	1.071619749
245	108.9455747	34.3052083	0.072554111	0.140984058	0.327320099	34.08041382	8.117647059	2206774	0.773246646
2453	108.9094125	34.26369866	0.000521183	0.023571491	0.106479645	35.27328491	48.69230769	6777828.5	1.772706985
2455	108.9152055	34.26211384	0.000538349	0.00919342	0.00321722	36.03207397	67.53846154	6153800.5	1.774280071
2456	108.9164155	34.26329116	0.003236294	0.082902908	0.121747971	34.29916382	48.26086957	5398973	2.394231319
2457	108.9183099	34.26220004	0.107629776	0.206024647	0.230834007	35.12289429	48.26086957	2572557.25	2.767970562
2459	108.9207006	34.26188358	0.10432148	0.191696167	0.306050777	34.19320679	22.17391304	2556854.5	1.635385871
246	108.9472391	34.30660245	0.035377979	0.125231266	0.382601738	35.90560913	14.64	2873314	1.791096926
2460	108.9207949	34.26228431	0.139323711	0.267190933	0.266459942	34.79818726	22.17391304	2556312.75	1.31677866
2461	108.9214815	34.2624671	0.132675648	0.281800747	0.376964092	34.78451538	22.17391304	3309568	1.561005712
2463	108.9207478	34.26274397	0.22042942	0.227996349	0.299699306	33.83773804	22.17391304	2470628.25	0.851693511
2465	108.9207949	34.26376938	0.105549335	0.194234371	0.228214741	35.6355896	39.75	2701940.75	6.825536728
2466	108.9217878	34.26383666	0.10620594	0.103347778	0.170593739	37.04724121	39.75	4099398.25	4.898763657
2467	108.9220898	34.26166281	0.153695107	0.124921799	0.274039745	33.56771851	22.17391304	4082609.75	0.771672904
2468	108.9239231	34.26352881	0.120084286	0.031355381	0.18996954	34.36410522	40.875	6555361.5	3.806161642
2469	108.9231087	34.26253745	0.012159348	0.057549953	0.28925848	34.86654663	40.875	5049939	3.625296593
247	108.9490248	34.30524164	0.064126968	0.187055111	0.261681557	35.88510132	12.70588235	2310034	0.778810322
2470	108.9255788	34.26244932	0.054368019	0.086713791	0.345103741	34.71273804	61.07692308	6734240	3.156758785
2471	108.9253744	34.26165839	0.131490231	0.038864613	0.309256554	35.54672241	61.07692308	5800856	3.756571531
2472	108.9247517	34.2624524	0.163711548	0.062243938	0.285097599	33.80355835	40.875	6298034	3.599918365
2473	108.9279138	34.26193722	0.000232697	0.078189373	0.341995239	36.68835449	53.03225806	7072307	4.905697823
2474	108.9279311	34.26276751	0.014351368	0.067849636	0.031599998	37.22497559	26.63265306	8779270	4.500214577
2479	108.9316455	34.26169524	0.024468422	0.106369495	0.158554077	36.37731934	28.46153846	6526036	2.174625158
248	108.9512965	34.30531209	0.072241783	0.290529728	0.360002995	34.44271851	12.375	1851109.375	4.107980728
2481	108.9352132	34.26191891	0.003697872	0.024501324	0.20264864	35.73471069	36.72	5052184	2.466521978
2482	108.9344173	34.26167367	0.002046108	0.042081356	0.177422047	36.2166748	36.72	5233262	2.833780527
2484	108.9344144	34.26301324	0.011655807	0.027647972	0.036737919	36.7088623	36.72	6895877	2.123843908
2485	108.9362896	34.26149463	0.059469223	0.105842113	0.128971577	35.25961304	33.48387097	4541669	3.398207188
2487	108.9384962	34.2616311	0.047085762	0.279332638	0.26636982	35.40658569	24.8	4786989.5	1.655558825
2488	108.9386227	34.2621193	0.050419807	0.106530666	0.132628918	36.97546387	24.8	5025401	0.997770488
2489	108.9391539	34.26197944	0.034876347	0.1807971	0.27626276	36.19955444	24.8	4803685.5	0.802017689
249	108.9511935	34.30414465	0.259597301	0.225240707	0.258420944	33.96762085	12.375	1605252	2.071995258
2495	108.9406901	34.26253242	0.007052898	0.107186317	0.275692463	37.44717407	24.8	4292846.5	1.674574256
2496	108.9423932	34.2620368	0.016692162	0.244101524	0.285449982	36.8182373	25.71428571	3665122.25	1.783877373
2497	108.9431895	34.26229472	0.016970158	0.130548477	0.251217842	36.52087402	37.77777778	3920496.5	2.652542591
2499	108.9438361	34.26284198	0.087415695	0.073266506	0.167972565	35.72787476	37.77777778	4671292	2.770783901
25	108.9430295	34.31139771	0.214612484	0.200342178	0.239248276	31.06228638	16.8	1027663.688	1.29142046
250	108.9506519	34.30406917	0.051787853	0.208257198	0.384217262	34.24447632	12.375	1716444.5	1.523596525
2500	108.9443825	34.26336542	0.077084064	0.098535538	0.335094452	37.64199829	37.77777778	5475192	1.719590306
2501	108.9424404	34.26287362	0.064677238	0.147762299	0.326643467	35.76547241	63	4099664.75	2.644627094
2502	108.9431382	34.26338386	0.050517559	0.034491062	0.314837933	36.91052246	63	4478657	4.774446011
2503	108.9455275	34.26224895	0.002565384	0.046638489	0.184002399	36.13119507	37.77777778	5375246	2.745660305
2504	108.9475805	34.26264495	0.003466129	0.032592773	0.286110878	37.97354126	53.03225806	5722604	4.333572865
2505	108.9455393	34.26294434	0.025435448	0.106208801	0.205991745	36.0730896	56	6243860	5.202000141
2506	108.9475294	34.26325079	0.025119781	0.0309062	0.290572166	37.18395996	56	6097327.5	5.130524635
2507	108.9471397	34.263895	0.014165878	0.03065443	0.311815262	36.83190918	56	6457856	9.473875999
2508	108.9452447	34.2633215	0.077049255	0.099616051	0.269583225	36.13119507	56	6296501.5	2.892352581
2509	108.9449855	34.26369866	0.081923485	0.108811378	0.266074657	36.36364746	54.6	6184228.5	2.937472582
2510	108.9457895	34.26393463	0.000678539	0.014774799	0.174391747	36.83532715	56	6819358.5	4.196249485
2511	108.9486081	34.26384181	0.006756783	0.018320084	0.329824924	34.96566772	83.47619048	4965863	6.677521706
2512	108.9513327	34.2616125	0.113466263	0.126364231	0.375388145	35.41000366	54.4	4606281.5	36.54541779
2513	108.9535559	34.26207373	0.065136909	0.033392906	0.065979004	37.21813965	49.81818182	6388355.5	2.361669064
2514	108.9513321	34.26269853	0.026056767	0.017244816	0.174640179	35.25961304	59.47826087	4901910.5	73.06291199
2515	108.9518935	34.2633014	0.090621471	0.044227123	0.308413982	36.56530762	59.47826087	5467347.5	9.672225952
2516	108.9494866	34.26168321	0.079079151	0.194289684	0.35801363	36.18930054	53.03225806	4124881	3.513330221
2517	108.9495102	34.26276755	0.102456093	0.097251892	0.387378216	35.85092163	53.03225806	4415610	2.176221848
2518	108.9504505	34.26329928	0.058860302	0.051382542	0.415581703	35.30404663	59.47826087	4426948.5	3.085232496
2519	108.9495102	34.26355723	0.109427452	0.102012634	0.279053688	34.22396851	59.47826087	4408088.5	2.401697636
2520	108.9536588	34.26332329	0.043659687	0.023186684	0.282456875	36.51745605	49.81818182	6813130.5	6.088303089
2522	108.9553856	34.26332732	0.063257217	0.025187016	0.355888367	36.23034668	35.82608696	7581037.5	4.529438019
2523	108.9571324	34.26335088	0.064796925	0.20432663	0.362776756	37.26260376	43.84615385	6858440.5	2.341604471
2524	108.9558798	34.26271061	0.059602737	0.205267429	0.333006382	36.97888184	35.82608696	7632211	3.410015345
2525	108.9558716	34.2615821	0.039487362	0.336400509	0.294800282	37.35830688	54.10909091	7136605.5	3.77943635
2526	108.9584278	34.2621774	0.074800968	0.230154037	0.256757736	37.84707642	43.84615385	5941763.5	2.930500269
2527	108.9589999	34.26334203	0.060775757	0.181697845	0.230153561	35.50228882	45.66666667	5981324	3.071555614
2528	108.9584064	34.2633215	0.120293617	0.148985863	0.385149956	34.31283569	43.84615385	6145035	2.885745049
2529	108.9583946	34.26372224	0.17184639	0.109753132	0.205999374	34.89047241	39.09090909	6010567.5	3.065568447
253	108.9524795	34.30516277	0.047892094	0.265720844	0.350656986	34.57260132	14	1291105.75	3.396842003
2531	108.9595729	34.26355723	0.039322853	0.129812241	0.187966824	36.40808105	45.66666667	5912683.5	2.449306011
2535	108.9600832	34.26332301	0.033426762	0.155851364	0.280473709	35.02035522	45.66666667	6046570.5	2.792128801
2536	108.9603214	34.26216709	0.008825302	0.060408592	0.321188927	36.48327637	38.59459459	6004631.5	2.954295397
2537	108.9608671	34.26264897	0.000277519	0.007813454	0.213126183	36.16879272	45.66666667	6258973	4.557012081
2538	108.9613946	34.26318236	0.001578808	0.038240433	0.226685047	36.40808105	52.22727273	6431408.5	3.552201033
2539	108.9623097	34.26158997	0.031572342	0.130422115	0.304284573	35.3074646	52.22727273	6065817	2.503699064
254	108.9541161	34.30525911	0.145095825	0.307024002	0.381761551	35.89877319	6	802650.75	1.067222595
2540	108.9623098	34.26269232	0.046452045	0.050873756	0.314606667	36.89001465	52.22727273	6468815	2.324273109
2541	108.9622594	34.263239	0.105005264	0.172440529	0.353646755	37.55996704	52.22727273	6603264.5	2.679131508
2542	108.9629519	34.26331957	0.119262218	0.091881752	0.233153343	37.3788147	52.22727273	6673648.5	1.971133351
2543	108.9633535	34.26216467	0.05804491	0.135468006	0.115453243	36.34997559	52.22727273	6178982	3.711996317
2545	108.9658877	34.26212855	0.064165115	0.16200161	0.179907322	36.61999512	22.54545455	4953180.5	2.169160128
2546	108.9642082	34.26158397	0.000989914	0.022860527	0.25379324	35.32113647	47.61290323	5795200	2.249823809
2547	108.9648263	34.26219155	0.0074296	0.031447411	0.231319427	36.60632324	52.52459016	5727231.5	7.456252575
2548	108.965036	34.26332617	0.052805424	0.130218506	0.271090031	37.37197876	52.52459016	6008314.5	13.85881424
255	108.9555648	34.30432545	0.135506153	0.266199112	0.330298901	35.18099976	6	865425.8125	0.982347429
2550	108.9665249	34.26194251	0.327650547	0.057038307	0.364264965	34.91439819	22.54545455	4462998	0.820693254
2551	108.9665013	34.26274397	0.192583561	0.081088066	0.358332157	33.68734741	22.54545455	4561131	0.816864848
2553	108.9702152	34.26331071	0.025150299	0.052405834	0.275146961	32.88751221	83.8	5333440	8.489167213
2554	108.9706072	34.26267927	0.042117119	0.050816059	0.30941391	31.79031372	58.9787234	5518492	4.89682436
2555	108.9689999	34.26209173	0.036198616	0.045981884	0.254554272	31.8039856	86.52631579	4514832.5	4.720932484
2556	108.9710242	34.26162533	0.115864754	0.011606693	0.110947132	33.6668396	58.9787234	5620740.5	6.268745899
2557	108.971852	34.26310748	0.104711056	0.048275471	0.256937504	35.78939819	58.9787234	6165717	1.904900908
2558	108.9725093	34.26221755	0.003128052	0.035578728	0.259862423	34.14877319	58.9787234	6207804	3.832341909
2559	108.9729472	34.26391234	0.062068939	0.112621784	0.339884281	33.03448486	76.88135593	7034367.5	17.92623138
256	108.9557434	34.30482097	0.340970039	0.146153927	0.273176193	34.50424194	6	1084538	1.041532159
2560	108.9739851	34.261781	0.009681225	0.027872086	0.184789658	32.79180908	80.51162791	6226478.5	25.00811386
2561	108.9733344	34.26134444	0.052014351	0.059797764	0.329376221	33.27035522	80.51162791	5989201.5	2.871648788
2562	108.9733814	34.26301124	0.046402454	0.060546875	0.25572443	34.50424194	76.88135593	6942055.5	2.702792168
2563	108.9776041	34.2618247	0.010922909	0.028539658	0.254984379	35.69711304	70.90909091	6697621	3.543696165
2564	108.9755014	34.26182973	0.033948898	0.030324936	0.123276234	33.09259033	55.65957447	6179380.5	2.672878027
2565	108.9772874	34.26282083	0.06499958	0.022289276	0.106451035	35.59115601	58.62295082	7360167	4.885294914
2566	108.9763865	34.26227807	0.010334492	0.035712242	0.315298557	34.43588257	55.65957447	6712381	4.470711708
2567	108.9796409	34.2620973	0.026586533	0.025078297	0.190505981	34.89389038	51.72413793	6941304	5.242722511
2568	108.9803306	34.26283791	0.11694479	0.02069664	0.237942219	36.47644043	51.72413793	6958418	3.549010992
2569	108.9804537	34.26155171	0.080257893	0.143198013	0.192663193	31.15457153	51.72413793	6070144	2.467873573
257	108.9562383	34.30479739	0.324346542	0.208712101	0.281725407	34.75375366	6	1248652.125	0.982794762
2570	108.984802	34.26285006	0.089722633	0.064845562	0.310391426	35.18441772	36.7755102	6227701	1.913303018
2571	108.983435	34.26196791	0.250852585	0.130244732	0.289685249	32.30987549	36.7755102	5953206	2.124244928
2572	108.8876097	34.26053624	0.134953499	0.236343384	0.390838623	30.77175903	42.64285714	4635029.5	6.548967361
2573	108.8850958	34.25956496	0.061959743	0.209862232	0.331054211	35.15707397	46	4510401.5	4.435217857
2574	108.8876098	34.26143974	0.087315083	0.218107224	0.40647459	34.45980835	42.64285714	4439845.5	4.101374626
2575	108.8903593	34.26071674	0.152634144	0.175204754	0.421497822	31.212677	44.52631579	5737216	1.977444053
2576	108.8900494	34.25929075	0.232280254	0.109590054	0.343866825	32.20733643	44.52631579	5974826	5.539460182
2577	108.8903534	34.26120427	0.220148563	0.145253658	0.394830704	32.78839111	46.18604651	5650361	4.693752766
2578	108.8928022	34.25953367	0.178711891	0.136102676	0.32945776	34.91781616	24	6533315	2.616131306
2579	108.8928927	34.26084638	0.150043011	0.228224754	0.361431599	35.33822632	44.42553191	5501308.5	9.214982033
258	108.9553664	34.30505669	0.174852371	0.260632038	0.382985592	35.40316772	6	1019712.563	1.05556941
2580	108.8916213	34.26098019	0.176270962	0.138073444	0.425179005	35.09896851	44.42553191	5946239.5	101.0521545
2581	108.8947787	34.26095994	0.258239746	0.104299545	0.305679798	37.69668579	18.72	4740833	1.266675711
2582	108.89643	34.25832615	0.092046738	0.176156044	0.363071442	34.29916382	41.3877551	6383101	5.871468067
2583	108.9008458	34.26094188	0.294538975	0.123231411	0.394867897	34.34017944	28	4205898.5	1.69705677
2584	108.8963687	34.26098782	0.091425896	0.260110855	0.318871975	36.1277771	35.86046512	5098714	3.764308929
2585	108.8968283	34.26098097	0.086522102	0.208163261	0.326378822	36.16537476	35.86046512	5161149.5	3.247746468
2586	108.9044434	34.25965034	0.011837482	0.156793118	0.163655758	37.09509277	33.31578947	4742421.5	1.54277873
2587	108.904876	34.26094067	0.124710083	0.167150021	0.358596802	35.64926147	72	3986130.25	2.62271595
2588	108.9053709	34.25958525	0.222070694	0.157182693	0.302372456	36.09701538	56.85714286	4866676	1.980668783
2589	108.9064787	34.26091756	0.096363068	0.153699875	0.396173	34.25814819	72	4432182	3.27625227
259	108.9559202	34.3051392	0.357151985	0.126128197	0.249760151	34.8152771	6	1262797.875	1.103869081
2590	108.9053473	34.26095246	0.049248219	0.213866711	0.380099773	35.79623413	72	4146619.75	2.839579582
2591	108.909507	34.26086882	0.133637905	0.059224606	0.341179371	34.14535522	44.30769231	4856474	3.131787539
2592	108.9076215	34.26127069	0.125807285	0.128268242	0.354767323	34.01547241	41.33333333	4790770.5	1.927438259
2593	108.9116277	34.26088174	0.033349037	0.159832954	0.340547562	33.92318726	44.30769231	5822191.5	2.118369818
2594	108.911451	34.26124712	0.032727242	0.082293034	0.078931808	34.92123413	44.30769231	5826133.5	3.307666302
2596	108.913677	34.26086506	0.073041439	0.177429199	0.328092575	32.87042236	67.53846154	6431509.5	3.305321932
2597	108.9119799	34.2598472	0.021026134	0.269848347	0.246102333	31.81765747	31.74545455	6073130.5	2.248450994
2598	108.9122758	34.26086996	0.149013042	0.124727249	0.292458534	34.33334351	31.74545455	6150447	1.802673578
2599	108.9127	34.26127069	0.264306068	0.076993465	0.305647373	34.19320679	40.14545455	6388934	3.340818644
26	108.9438425	34.31152735	0.096438885	0.040822983	0.173122406	31.02127075	16.8	859347.5	1.29469192
260	108.956274	34.30548057	0.111900806	0.317079067	0.31178093	35.02035522	6	1489797.25	1.221732259
2601	108.9150212	34.26090532	0.068734646	0.12286377	0.331181049	34.93832397	67.53846154	5872709	3.014483929
2602	108.9162719	34.26092268	0.014442444	0.106884003	0.303591251	35.28012085	67.53846154	4786323.5	3.903828859
2603	108.9146549	34.26000193	0.009865284	0.071347713	0.116964817	34.41537476	67.53846154	6141432.5	14.58054447
2604	108.9187011	34.26020672	0.039687634	0.257719517	0.18853426	34.99301147	24.85714286	2856897.25	3.571271896
2605	108.9190319	34.26079462	0.044888496	0.366709232	0.408228874	34.74691772	24.85714286	2524941	2.161779881
2606	108.9185915	34.26096425	0.011537075	0.356958866	0.410369873	35.3621521	24.85714286	2624985	3.03903079
2607	108.9185443	34.26104675	0.006562233	0.329909801	0.331804276	35.3621521	24.85714286	2622308.5	3.010322571
2608	108.9190082	34.26113543	0.047140598	0.380427837	0.272909164	35.51937866	24.85714286	2406768.5	1.954492688
2609	108.9178375	34.26092919	0.049926281	0.282394886	0.201057434	35.09555054	48.26086957	3162287	2.875570059
261	108.9554998	34.3054554	0.094040871	0.337807178	0.378796101	35.75863647	6	1219684.125	1.071981192
2610	108.9206535	34.25985634	0.071328163	0.0992136	0.383232117	34.49740601	43.10526316	3523950.75	2.317824841
2611	108.9204178	34.26022171	0.039702415	0.199868679	0.372154713	34.75717163	24.85714286	3140516.75	1.761279583
2612	108.9207124	34.26028064	0.074131966	0.11555624	0.1406703	35.12289429	43.10526316	3324584	2.124102116
2613	108.9212816	34.26049081	0.179015636	0.229292393	0.35208559	35.19125366	43.10526316	3726917	2.260864973
2614	108.9198054	34.26043984	0.29370594	0.143257141	0.369882107	33.68392944	24.85714286	2705337	1.644257426
2615	108.9201514	34.26061849	0.215959549	0.222780228	0.31766367	34.66830444	24.85714286	2753224	1.334917784
2616	108.9194988	34.26085817	0.151324272	0.227617264	0.367472649	34.5965271	24.85714286	2448335	1.857531428
2619	108.9213361	34.26097585	0.14330864	0.274063587	0.349205017	34.84262085	22.17391304	3546352	1.711979508
262	108.9558377	34.305481	0.138468742	0.343537807	0.381312847	35.42025757	6	1355745	1.121876717
2623	108.9194988	34.26107032	0.13578701	0.221592903	0.345594883	34.5965271	24.85714286	2359792.5	1.828147054
2625	108.919904	34.26143223	0.264656067	0.217134953	0.287680149	34.24789429	24.85714286	2263209.25	1.31006074
2628	108.9211915	34.26120434	0.185416698	0.263533115	0.36088562	34.40512085	22.17391304	3291842.75	1.496504545
263	108.956309	34.30431416	0.193557739	0.308659077	0.374482632	34.99301147	6	1118274.375	0.834547758
2631	108.9206064	34.26149463	0.04863739	0.159977436	0.23625803	34.54867554	22.17391304	2608902	1.464419603
2632	108.9209873	34.26157978	0.149128914	0.176531792	0.332253456	34.83236694	22.17391304	2932207.25	1.530689597
2633	108.9217656	34.26010579	0.043821335	0.114198685	0.215218544	35.52963257	43.10526316	4452197	2.501407623
2634	108.9217493	34.26078745	0.094777107	0.303613663	0.375421047	34.42562866	43.10526316	4074545.25	1.856623888
2635	108.9218554	34.26092889	0.085178852	0.266154766	0.390654564	33.60531616	22.17391304	4120622.25	1.807785511
2636	108.9227756	34.2609763	0.157029152	0.185971737	0.328227997	35.1434021	43.27659574	4866608.5	2.5327878
2637	108.9217376	34.26092889	0.122056961	0.293108463	0.355918884	34.22396851	22.17391304	3996420	1.81892693
2638	108.9215372	34.2611764	0.219376087	0.245641708	0.30969429	33.76937866	22.17391304	3674507.75	1.543630123
2639	108.9213605	34.26141213	0.187421799	0.247897625	0.38183403	34.53158569	22.17391304	3392464	1.480885744
2640	108.9213016	34.26145927	0.169667244	0.211221218	0.33490181	34.53158569	22.17391304	3309578.75	1.482282162
2641	108.9253093	34.2601034	0.044007301	0.079478741	0.315799713	35.73129272	69.71428571	5325306.5	2.742661953
2642	108.9260034	34.26099651	0.00233078	0.119212151	0.152144909	35.41342163	61.07692308	5318498	2.414166927
2643	108.9244873	34.26097554	0.014241219	0.102719784	0.192325592	35.49887085	43.27659574	5457273	10.06581688
2644	108.9237711	34.26026323	0.038208961	0.133511543	0.29967165	35.86801147	43.27659574	5563109.5	8.843268394
2645	108.9279354	34.26104675	0.027863979	0.223330021	0.409173012	35.82699585	53.03225806	5535786	9.308458328
2646	108.928501	34.26104675	0.099422932	0.196454048	0.322233677	34.89389038	53.03225806	5636501	9.280679703
2647	108.9272617	34.26102552	0.043698311	0.194025517	0.321873665	36.26452637	53.03225806	5370756.5	4.45916605
2648	108.9278623	34.26006423	0.077079773	0.068640709	0.42943716	33.7762146	53.03225806	4791218	5.520823479
265	108.9565918	34.30443202	0.166130066	0.219033241	0.29976368	35.38607788	7.8	1238214.75	0.667430639
2650	108.9280179	34.2612589	0.074279308	0.207651138	0.41172266	35.73812866	53.03225806	5851646	7.206825733
2652	108.9301389	34.26103835	0.135273933	0.125764847	0.325574875	34.95883179	28.46153846	5798514	8.876343727
2653	108.9323187	34.25938489	0.063489437	0.078886986	0.350430489	36.45251465	46.64150943	6299814	3.236743212
2654	108.9313996	34.25939667	0.157539845	0.034064293	0.248221874	35.11947632	61.6097561	6314571.5	3.235616684
2656	108.9313195	34.26030159	0.059064865	0.064134121	0.275278568	34.67514038	61.6097561	5942972.5	3.144279718
2657	108.9335305	34.26101544	0.135355473	0.176996708	0.33021307	34.91098022	62.34146341	5479462	9.345024109
2658	108.9314703	34.26103496	0.1281147	0.201990128	0.375267029	35.5262146	62.34146341	6079394.5	5.233905315
2659	108.9321536	34.26105334	0.183029652	0.151777744	0.345494747	35.49545288	62.34146341	6059283	8.612500191
2661	108.9307751	34.25953811	0.157061577	0.044491291	0.255353928	34.56576538	61.6097561	6036294.5	4.661486626
2662	108.9344203	34.25990961	0.159986973	0.082666397	0.318578243	33.90267944	55.02857143	5028974	3.672544241
2663	108.9348521	34.26097603	0.056511402	0.203338146	0.24821806	34.76400757	36.72	4721410.5	4.360678673
2664	108.9357445	34.26093706	0.153089523	0.136276245	0.362889767	34.14877319	36.72	4429369	4.287852764
2665	108.9344515	34.26097603	0.038167953	0.197275639	0.408002377	35.26986694	36.72	4910851	5.266404152
2667	108.9381985	34.26084638	0.135455608	0.18651247	0.31743288	34.54867554	33.48387097	4737636.5	4.194081306
2668	108.9373501	34.26086996	0.112768173	0.26179266	0.332623482	34.57943726	33.48387097	4641132	3.362958193
2669	108.9367128	34.26089695	0.147354126	0.24041748	0.293349266	34.38461304	33.48387097	4486520	9.936090469
267	108.9565564	34.30459703	0.342856407	0.15834856	0.242242336	34.85629272	6	1278420.25	0.758113146
2672	108.9388583	34.26088174	0.109995842	0.223785877	0.287799835	34.61703491	33.48387097	4661092	2.830316067
2673	108.9395064	34.26086996	0.155689716	0.153428555	0.283643246	34.44613647	73.6744186	4476372.5	5.570227146
2674	108.9388274	34.25999435	0.173784733	0.045957565	0.320334911	35.53646851	73.6744186	4980092	6.384943485
2675	108.9388819	34.26115283	0.321014881	0.130349636	0.280601501	34.1590271	24.8	4642515.5	1.645198584
2676	108.9391566	34.2615395	0.08823061	0.244377136	0.233276844	34.86312866	24.8	4626249.5	0.590579569
2678	108.941769	34.25959625	0.138150692	0.15821743	0.358615398	37.83682251	25.71428571	3752105.75	2.213971376
2679	108.9418657	34.2605998	0.107320309	0.319533825	0.35956049	37.78897095	25.71428571	3483261.5	1.680689454
2680	108.9403835	34.25897896	0.235779285	0.104207516	0.236590862	36.33630371	73.6744186	4807083.5	2.80476594
2681	108.9407959	34.26093761	0.077109814	0.272954464	0.289796829	36.32946777	25.71428571	3868258	5.643534184
2682	108.9414859	34.26122354	0.010294914	0.378263474	0.392121315	36.39099121	25.71428571	3584301.5	2.310530901
2683	108.9419455	34.26157713	0.036977291	0.334383488	0.340219498	36.25085449	25.71428571	3519817.75	2.208482742
2685	108.9423461	34.25925524	0.10410881	0.216142654	0.22936058	36.79431152	67.68	3643980.25	2.270308971
2686	108.9423697	34.2598917	0.073852062	0.270470142	0.254338264	36.10385132	25.71428571	3442167.5	1.909756303
2687	108.9428632	34.26059886	0.018494606	0.303014755	0.367358685	35.81332397	25.71428571	3202760	1.961134195
2688	108.9438072	34.26102318	0.002828598	0.211070061	0.255317688	36.16879272	37.77777778	3229195.75	1.73422277
2689	108.9441372	34.25871852	0.001875877	0.02558136	0.261081696	36.3807373	86.57142857	3779465.75	7.918807983
269	108.9575971	34.30555592	0.120559216	0.263473034	0.356134415	36.66784668	10.36363636	1733695.5	1.289043546
2690	108.9433057	34.25957944	0.012571335	0.019072533	0.278369427	36.34997559	86.57142857	3295088.25	3.824628353
2691	108.9443342	34.26037255	0.025763512	0.016891003	0.207760811	37.46768188	86.57142857	3058774.75	3.512481928
2692	108.944875	34.25974062	0.000180721	0.06210947	0.293589592	37.8265686	86.57142857	3200951.5	5.420219898
2693	108.944801	34.26111693	0.015276432	0.270709038	0.221449375	36.34655762	37.77777778	3545408.25	1.593187213
2694	108.9428446	34.26146991	0.024437428	0.272778034	0.318125248	35.98080444	25.71428571	3383248.75	2.041550398
2695	108.9455511	34.25957347	0.002351284	0.077003002	0.216360569	37.50869751	86.57142857	3415782.75	4.021986485
2697	108.9464826	34.26101368	0.000833035	0.117006302	0.260545254	38.40078735	60	4094661.75	4.578318596
2698	108.9461874	34.26181286	0.000879288	0.101717949	0.25783205	37.73770142	60	5041747	3.831828594
2699	108.9454097	34.26115283	0.034445286	0.237083435	0.256187439	37.16003418	60	3828852	1.530219197
27	108.9444317	34.31144485	0.217336178	0.16999054	0.256673813	31.07254028	16.8	964585.375	1.264473915
270	108.9586908	34.30509486	0.208519936	0.222317696	0.267404079	35.22201538	6	1651590.125	1.10963285
2701	108.9453508	34.26167142	0.045433044	0.114974499	0.23462677	36.99255371	60	4444912	1.984346986
2702	108.9484268	34.2610844	0.100997925	0.086109638	0.310716152	36.51745605	53.03225806	4169815.25	2.248910427
2703	108.9473663	34.2603065	0.043736458	0.040457249	0.282799721	37.56338501	60	3841638.5	3.236217737
2704	108.9519257	34.26111747	0.160249233	0.105240822	0.273355484	34.21029663	54.4	4974438.5	4.180275917
2706	108.9504175	34.26112925	0.102045536	0.091639519	0.236163616	34.9246521	54.4	4171610	5.062945843
2708	108.9494528	34.26031463	0.212879658	0.064806938	0.336754322	35.08187866	59.82857143	4292028	2.924352169
2709	108.9525156	34.25969098	0.109817982	0.086522579	0.314145565	35.82357788	54	6148152	1.52265358
271	108.9589932	34.30560615	0.097375393	0.309756756	0.283833027	36.29870605	6	1643909.25	1.516789794
2710	108.9531944	34.26009728	0.007164001	0.092547417	0.13095808	34.84603882	54	6110419.5	2.789190054
2711	108.9525043	34.26054084	0.0369277	0.070676327	0.329499722	34.8699646	54	5512770	5.284006596
2712	108.9541812	34.26110621	0.045957565	0.118678093	0.200654507	35.46127319	54.10909091	6492346	4.62947464
2713	108.9558848	34.25969133	0.010025024	0.060400963	0.258183956	34.94515991	54.10909091	6703141	7.030163765
2714	108.9558966	34.26002135	0.002428055	0.060033798	0.339541435	35.12631226	54.10909091	6675957.5	7.360195637
2715	108.9565267	34.26009138	0.042601109	0.081079006	0.205759048	34.63412476	62.5	6340874.5	4.10696125
2716	108.9558907	34.26057175	0.085639954	0.155052662	0.359080315	35.81332397	54.10909091	6731585.5	11.29463863
2717	108.9571754	34.26101539	0.004988194	0.247454166	0.312619686	37.80606079	43.84615385	6139891	3.449204922
2718	108.9550789	34.25992937	0.031188965	0.113109112	0.105465412	36.16195679	54.10909091	6798428.5	3.597194195
272	108.9600034	34.30423711	0.422566414	0.117841244	0.303593636	32.61407471	6	1266438.75	0.789309978
2720	108.957812	34.25947995	0.030424118	0.015485287	0.209290028	35.64584351	62.5	5601299.5	4.790085793
2721	108.957122	34.25978562	0.028785706	0.013161182	0.158966541	36.17562866	62.5	5905815.5	4.241695404
2722	108.9578127	34.26009209	0.016864777	0.052310467	0.236605167	35.47836304	62.5	5490778	4.999080658
2723	108.9585124	34.25977383	0.013165951	0.068049431	0.245377541	34.75033569	62.5	5410712	4.027930737
2724	108.9596804	34.26003758	0.005306721	0.13197279	0.147064686	35.46469116	38.59459459	5692019.5	2.497362137
2725	108.9585242	34.26051637	0.001812935	0.172527313	0.357012272	35.41000366	62.5	5262918.5	2.177461624
2726	108.9594323	34.26099169	0.0171175	0.140015125	0.352431297	37.8710022	38.59459459	5432469.5	4.204149246
2727	108.9585124	34.26102318	0.016893864	0.189918518	0.3718853	37.7616272	38.59459459	5375786.5	2.070192575
2728	108.960944	34.25979257	0.025505543	0.078041077	0.269920349	35.64242554	39.24	6407664	3.745667458
2729	108.9608573	34.26050458	0.13909626	0.147334576	0.262675285	35.20150757	38.59459459	6031723.5	5.848110676
2730	108.9615878	34.26095246	0.1226964	0.142784119	0.314946175	34.24789429	52.22727273	6092834.5	4.882098198
2731	108.960598	34.26098782	0.182820797	0.108589172	0.306494713	36.67810059	38.59459459	5859649	4.646492958
2732	108.9623301	34.25975026	0.147101879	0.028090954	0.277593613	35.68344116	39.24	6542481.5	3.870895386
2733	108.9638384	34.26002135	0.170747757	0.046111107	0.302710056	35.32455444	47.61290323	5890372	2.313328028
2734	108.9623178	34.26048086	0.116065025	0.156307697	0.373323917	33.9402771	39.24	6175126.5	9.098996162
2735	108.9632736	34.26094424	0.164731503	0.099689484	0.295716763	33.89242554	47.61290323	5897398.5	2.867612839
2736	108.9623301	34.26095246	0.079608917	0.130858898	0.382470608	33.64291382	52.22727273	6045959.5	6.800414085
2737	108.9653112	34.25973848	0.017839432	0.100748062	0.179209709	34.42562866	20.88888889	5071963.5	5.321404934
2738	108.965718	34.26004424	0.065065861	0.217256546	0.267695904	34.1043396	20.88888889	4734375.5	9.620720863
2739	108.9653589	34.26042865	0.061843872	0.250064373	0.278813839	34.21713257	47.61290323	4968028.5	48.32395554
274	108.9597614	34.30467953	0.374319553	0.06426239	0.267866135	32.54571533	6	1385673.625	0.920422673
2740	108.9655116	34.2608346	0.078958988	0.323031902	0.417515278	34.5965271	47.61290323	4898806	26.40943146
2741	108.9657879	34.26053655	0.137703419	0.269561291	0.379503727	34.62387085	20.88888889	4685501	15.46017551
2742	108.9661014	34.26086232	0.24347496	0.194071293	0.34994173	35.49545288	20.88888889	4533404.5	2.456856251
2743	108.9651816	34.26089353	0.163657188	0.203053474	0.386361122	34.45297241	47.61290323	5123649.5	29.56200981
2744	108.9645453	34.26097603	0.167990208	0.192410946	0.360454559	34.83578491	47.61290323	5523149.5	5.799743176
2745	108.9659813	34.26136073	0.244927883	0.189827919	0.371395588	36.09017944	22.54545455	4701400.5	2.208504438
2746	108.9665844	34.25898441	0.187106609	0.13236618	0.362903118	30.99050903	20.88888889	4617947.5	0.524934769
2747	108.9663128	34.26008028	0.103814125	0.217986107	0.379229546	34.48031616	20.88888889	4389698.5	0.619472563
2748	108.9660771	34.26019814	0.163179874	0.245682716	0.34299469	34.09408569	20.88888889	4495995.5	3.575620174
2749	108.9690903	34.26078474	0.266597271	0.071700096	0.321398258	33.43783569	86.52631579	4832938.5	17.81277084
275	108.9595847	34.30476203	0.364568233	0.099095345	0.291552544	32.54571533	6	1438203.625	0.948910534
2750	108.9663481	34.26053994	0.120538712	0.252693653	0.360372543	35.25619507	20.88888889	4377195	0.902314544
2752	108.9667606	34.26043387	0.050706387	0.187246323	0.399563789	34.65805054	20.88888889	4249967.5	0.45170927
2755	108.9674911	34.26086996	0.066401482	0.227572918	0.336998463	35.44076538	86.52631579	4170913.75	1.325957417
2756	108.9678063	34.25951584	0.040108204	0.177825451	0.275268078	33.13702393	20.88888889	4624520.5	2.361600876
2757	108.9676089	34.26121176	0.049244404	0.185227394	0.317023754	35.1980896	86.52631579	4133409	2.303547144
2759	108.9719527	34.26068253	0.132863522	0.1195364	0.243997574	32.67218018	84.97297297	5813833.5	4.052508354
276	108.9598793	34.30512741	0.420811176	0.093659401	0.23445797	33.7762146	6	1409457	1.003005147
2760	108.9702678	34.25955459	0.02583313	0.09718895	0.363057613	35.16390991	84.97297297	6007133	2.954792023
2761	108.9746198	34.25950275	0.059711456	0.159976482	0.351250172	34.08383179	90.72727273	5378532.5	6.155036926
2762	108.9751854	34.26059887	0.303055763	0.067648888	0.294672966	31.98855591	90.72727273	5468561.5	7.17997694
2763	108.9739457	34.26060132	0.241328239	0.036688328	0.310082912	32.87042236	80.51162791	5696068.5	7.692650795
2764	108.9746434	34.26118819	0.163009644	0.10199213	0.348556519	31.59207153	80.51162791	5786459	27.18680763
2765	108.9768126	34.26069141	0.245904446	0.075590611	0.243356228	31.59890747	70.90909091	5465018.5	7.915035248
2766	108.9757398	34.25977602	0.015473843	0.034930229	0.239553928	32.55596924	90.72727273	5000217	7.678320885
2767	108.9789463	34.25970006	0.106101036	0.062755108	0.318711281	32.69268799	75.42857143	4490534.5	17.84716034
2768	108.9792273	34.26082788	0.299065113	0.100070477	0.353065491	32.03982544	70.90909091	5854243.5	8.509215355
2769	108.9820057	34.26098564	0.348033905	0.055714607	0.335222721	28.51928711	52.5	5034797.5	10.04240417
277	108.9611158	34.30553542	0.172690868	0.31976366	0.328831673	34.05648804	9.428571429	1220775.625	1.227480531
2770	108.9863125	34.26119193	0.252017498	0.174526215	0.298019409	35.01351929	84	5718622	3.823881626
2771	108.9833716	34.25865024	0.248456955	0.221756935	0.327895164	32.69610596	49.6	4778972	5.494821548
2772	108.9834029	34.26032301	0.364979267	0.10021925	0.259333134	33.13360596	52.5	5216422	2.384003639
2773	108.984688	34.25955766	0.289422512	0.100457668	0.270284653	35.35531616	50.33333333	5921234	2.408434391
2774	108.9818012	34.25939483	0.048513412	0.15874958	0.32604599	32.2210083	49.6	3527901.75	1.514413834
2775	108.99006	34.26144228	0.121880054	0.162708759	0.359391689	34.91439819	54.68571429	3839850.5	8.411878586
2777	108.991392	34.2606938	0.191656113	0.166854382	0.21926403	34.83236694	36	2769599	6.987108707
2778	108.9912339	34.26101139	0.1563797	0.16456604	0.389815331	35.09896851	36	2852688.5	10.37775135
2779	108.9916817	34.26105854	0.044027805	0.147107601	0.373394966	34.51107788	36	2621368.75	7.65995121
278	108.9594904	34.30519813	0.388245106	0.147904396	0.325660229	33.88217163	6	1507686.625	0.969220221
2780	108.9908501	34.2611248	0.160142899	0.208589077	0.32795763	35.39291382	36	3125471.75	18.00701523
2781	108.9910218	34.26161249	0.027816772	0.283681393	0.343498707	34.84262085	36	3040350.25	9.799794197
2782	108.9913164	34.26149463	0.078378201	0.144656658	0.350091934	34.35726929	36	2825804.75	8.356658936
2783	108.991908	34.26016502	0.034039021	0.190782547	0.24369812	33.49252319	36	2613071.75	7.402614594
2784	108.8875888	34.25811407	0.125248909	0.054651737	0.282299519	32.25177002	81.06976744	5858977.5	5.466522217
2785	108.885058	34.25596702	0.07602644	0.138512135	0.396193981	34.20687866	50.84210526	5333505.5	5.303208351
2788	108.900061	34.2573487	0.230574608	0.168289185	0.309812069	36.23376465	39.72972973	5713458	2.739117146
2789	108.9035604	34.25713819	0.3871665	0.026499748	0.063896179	33.59164429	38.03773585	6122415.5	3.600539446
279	108.9597958	34.30561355	0.122301102	0.341162682	0.371788979	35.93295288	6	1470210.75	1.126899242
2790	108.9035984	34.25736434	0.34319067	0.064564228	0.1992836	33.88217163	38.03773585	6038155	3.885625124
2791	108.9037797	34.25719012	0.444199085	0.016294956	0.204989433	33.61898804	38.03773585	6078665.5	3.28268218
2792	108.9041617	34.25752472	0.138084888	0.021568298	0.271162987	34.21713257	38.03773585	5903411.5	3.321242571
2793	108.9045562	34.25477708	0.080713749	0.060301781	0.164504528	33.87191772	29	6346328	2.270537853
2794	108.9045334	34.2579705	0.188382626	0.041879654	0.258133411	35.64926147	38.03773585	5687617	1.948328495
2795	108.9045579	34.25838305	0.086248875	0.218906403	0.324163914	36.16879272	56.85714286	5532363.5	1.895186424
2796	108.9018467	34.25533397	0.386146069	0.027201653	0.280248165	35.22201538	36	6618459	3.071166039
2797	108.9023596	34.25807486	0.282855034	0.064487457	0.259781361	35.6902771	28.61538462	5760260.5	2.298694849
2798	108.905382	34.25688534	0.169842243	0.128087997	0.344516277	33.73861694	67.8	5578763.5	2.863915682
2799	108.9057692	34.2583266	0.057614326	0.140024662	0.270949841	33.90951538	56.85714286	5231633	2.782092571
28	108.9442549	34.3118338	0.133616447	0.094405651	0.229273319	31.65701294	16.8	789641.375	1.202962637
280	108.9587996	34.30424615	0.356543064	0.199605465	0.294018745	33.60189819	7.8	1486566.375	0.899223208
2800	108.9079288	34.2583721	0.062674999	0.062180996	0.23198843	32.36456299	49	4538580.5	2.426698446
2801	108.9049821	34.25833591	0.179635525	0.227676868	0.253211498	35.03060913	56.85714286	5484151	3.12015605
2803	108.9109246	34.25841517	0.123711109	0.055347443	0.28745079	34.40170288	58	5823752	2.285337925
2805	108.9120927	34.25770253	0.050909519	0.100487709	0.259581566	36.82165527	51.6	6771243.5	2.826131821
2806	108.914557	34.258492	0.022735119	0.184244156	0.244132996	33.74887085	68.33333333	6699653.5	16.93491364
2807	108.9121815	34.25866592	0.073269844	0.177151203	0.311485291	33.83432007	31.74545455	6551811.5	0.955037296
2808	108.9134386	34.25904425	0.002790451	0.076381683	0.13330555	31.20925903	31.74545455	6744748.5	1.988543153
2809	108.9157409	34.25943826	0.154694557	0.03006649	0.276119709	35.40658569	84.73170732	5633753	6.925693035
281	108.9589013	34.30465596	0.435094833	0.164113522	0.259915829	33.63949585	6	1557737.75	0.936881065
2810	108.9178335	34.25950199	0.000288486	0.069839478	0.234788895	35.78939819	84.73170732	3657529.5	5.642769814
2811	108.9168533	34.25901236	0.038389683	0.014933109	0.255338192	34.57943726	84.73170732	4861329.5	5.071786404
2812	108.9179667	34.25860825	0.020150661	0.101032734	0.342900276	34.28549194	84.73170732	3989976.25	3.871193647
2813	108.9169428	34.25751143	0.072906494	0.081259251	0.233724594	33.42416382	56.65116279	5576198	6.900288105
2815	108.920736	34.25689798	0.13737011	0.089248657	0.283559322	35.07162476	51.25	4656125	4.424641132
2816	108.9214105	34.25733628	0.068007469	0.052437305	0.323478222	35.23568726	51.25	5291608.5	22.53607559
2817	108.9187443	34.25751327	0.198516846	0.12702322	0.23719883	33.40707397	30.85714286	3989579.5	2.2247715
2819	108.9189214	34.25846556	0.100037098	0.258511543	0.386931896	33.20541382	30.85714286	3567342.75	3.190981388
282	108.9592312	34.30472668	0.499987602	0.218861103	0.184435368	33.04815674	6	1511691.75	0.857802391
2821	108.9189568	34.2586895	0.115119934	0.223621368	0.378965378	33.23617554	30.85714286	3470113	3.668490648
2822	108.919051	34.25886629	0.06235218	0.253451824	0.360285759	33.23617554	30.85714286	3386622.5	3.792059183
2824	108.9189803	34.25924345	0.122009754	0.243443489	0.383623123	32.92852783	30.85714286	3231014.75	4.115325928
2825	108.9207124	34.2584302	0.098944664	0.09903717	0.304799557	34.35385132	30.85714286	4328283	1.930429697
2828	108.9220675	34.25760516	0	0.020549774	0.330620289	35.16049194	51.25	5870292.5	6.427186966
2829	108.9220793	34.25773481	0.000205517	0.033419132	0.330608368	35.27670288	51.25	5874176.5	4.003400326
2830	108.9223765	34.25858302	0	0.032151699	0.302963734	35.48861694	43.10526316	5864995.5	4.444025517
2831	108.9230921	34.25945574	0.002948761	0.055793762	0.336796761	36.33630371	59.02040816	5832241.5	2.390429497
2832	108.9220725	34.25947704	0.02310133	0.101853371	0.22405529	35.49203491	43.10526316	5122496	2.130018234
2833	108.9227523	34.25732123	0.211998463	0.032829285	0.006497383	34.87680054	51.25	6315839	5.432183266
2835	108.9242945	34.25700406	0.00020504	0.02368784	0.296777248	36.07650757	59.02040816	6485174	8.022586823
2836	108.9253179	34.25884266	0.068129063	0.026238918	0.324763298	37.13269043	69.71428571	5695514.5	7.49171257
2838	108.9248011	34.25925524	0.027445316	0.057142735	0.326200008	37.39590454	59.02040816	5808374.5	4.43609333
2839	108.924047	34.25939667	0.036436558	0.101807117	0.320116043	37.80264282	59.02040816	5992176	2.860013008
2840	108.9239129	34.25729094	0.083478928	0.031134129	0.348742008	36.01156616	59.02040816	6567135	8.264983177
2842	108.9247998	34.25727648	0.111109257	0.033326626	0.296308994	36.13119507	83.47826087	6356508	5.93372488
2843	108.9253245	34.25784213	0.076607227	0.033047199	0.289689541	36.30895996	83.47826087	6074015.5	5.869160652
2844	108.9261238	34.25728615	0.081613541	0.047519684	0.263041019	36.09017944	83.47826087	5948175	7.17152071
2845	108.9253954	34.25646438	0.047114849	0.045388699	0.382350445	36.22351074	83.47826087	6161166.5	7.171376228
2846	108.9257371	34.25921874	0.097736359	0.069197655	0.223143101	35.95687866	69.71428571	5330074.5	5.419128418
2848	108.9277469	34.25669762	0.112819195	0.074522018	0.333073139	34.98617554	54.6122449	6136353	6.475631237
2849	108.9272756	34.25740479	0.073568821	0.051615715	0.362882137	35.08529663	83.47826087	5811900	6.34604311
2850	108.9276762	34.25746372	0.033443928	0.053174496	0.408939362	35.05795288	50.10810811	5856288	5.489809036
2851	108.9290271	34.25914634	0.12154007	0.078321934	0.342217922	35.38265991	50.10810811	5342061.5	4.019664288
2852	108.9277605	34.25836834	0.107450008	0.081267834	0.408949852	33.88900757	50.10810811	5379159.5	3.85893178
2853	108.9285573	34.25732595	0.041388988	0.127840519	0.322568417	35.98764038	50.10810811	6184989	4.004118919
2855	108.9270476	34.25919324	0.059765816	0.036212921	0.311057568	34.71273804	69.71428571	4892506.5	5.144762039
2857	108.9304452	34.25912559	0.029524326	0.063173294	0.222784042	34.24447632	61.6097561	6116174.5	5.106640816
2858	108.9292329	34.2566555	0.056929111	0.05886364	0.200624943	36.72937012	54.6122449	6623352.5	4.117803574
2860	108.9301084	34.25783761	0.142827034	0.060526848	0.316959381	36.15170288	54.82352941	6586718.5	3.594110012
2861	108.9303436	34.25735812	0.063628197	0.072022915	0.275387287	35.99105835	54.82352941	6846047.5	5.688138008
2862	108.9313407	34.25876021	0.048863411	0.12503767	0.312756062	35.00326538	61.6097561	6651218	2.922602177
2863	108.9313643	34.25914916	0.158576012	0.053868771	0.343530178	35.11947632	61.6097561	6444703	3.101450205
2864	108.931862	34.25910689	0.081053734	0.026584625	0.337565422	35.9090271	46.64150943	6498054	3.366189718
2865	108.9313553	34.25790033	0.055850506	0.057019234	0.407335281	36.09701538	54.82352941	6998623	2.954895496
2866	108.9313852	34.25653057	0.233272552	0.07001543	0.357440472	36.07650757	54.82352941	7120406	2.637140751
2867	108.9328925	34.25727783	0.079989433	0.036329269	0.30177021	36.06967163	46.64150943	6916285	6.909100533
2868	108.9328162	34.25912322	0.066606522	0.038234711	0.310198784	36.94128418	46.64150943	6259465.5	6.519225597
2869	108.9311169	34.25838305	0.084946632	0.087216377	0.270012379	35.05453491	61.6097561	6790970.5	2.61118412
287	108.9624597	34.30557529	0.077198029	0.189437866	0.207774162	34.45297241	9.428571429	961518.125	0.80022049
2870	108.9310559	34.25914552	0.096692085	0.078244209	0.351394653	34.82894897	61.6097561	6374044	3.201478481
2871	108.9344632	34.25752266	0.048768997	0.102930069	0.308055878	35.20492554	89.02702703	6295268	4.100844383
2872	108.9352435	34.25789917	0.131337643	0.090202332	0.354076862	35.4715271	89.02702703	6039659.5	3.537097931
2873	108.934369	34.25838305	0.083863258	0.074218273	0.384141445	34.9246521	55.02857143	5860761.5	3.42126441
2874	108.933802	34.2590835	0.121942043	0.069270134	0.367427349	35.50228882	46.64150943	5745135	6.008894444
2875	108.9360068	34.25749908	0.12429285	0.183963776	0.276833534	34.89047241	89.02702703	6624596.5	6.050187111
2876	108.9362159	34.25789866	0.102166176	0.154279232	0.303688526	33.9402771	66.85714286	6361224.5	5.730183125
2877	108.936471	34.25753549	0.175420761	0.13008213	0.34940958	34.22396851	66.85714286	6876837.5	7.536603451
2878	108.9364899	34.25806482	0.168821335	0.124721527	0.384861469	33.9402771	66.85714286	6331930.5	4.813269615
2879	108.9373037	34.25834309	0.072164059	0.209565639	0.286803722	34.52133179	66.85714286	6416875	4.23062849
2880	108.9381031	34.25910236	0.085613728	0.095490456	0.277643204	33.98812866	66.85714286	5818849.5	7.30474472
2881	108.9387217	34.25734911	0.207250118	0.05578661	0.205388069	34.25814819	56.88888889	7656024.5	9.810379982
2882	108.9405786	34.25761695	0.070054054	0.037157536	0.249480724	36.89685059	56.88888889	5485658	5.78012228
2883	108.9387423	34.25836852	0.016521454	0.034664154	0.178833485	35.42709351	66.85714286	6536704	6.72551012
2884	108.943371	34.25664221	0.067348957	0.085896492	0.2015481	39.07754517	53.86666667	4764722.5	9.436800957
2885	108.9424404	34.25725157	0.038035393	0.083444118	0.207465172	37.08825684	67.68	4249783	9.159174919
2886	108.9439132	34.25738122	0.001897335	0.038388729	0.233970165	37.97354126	53.86666667	4801399.5	3.918824911
2887	108.942947	34.25753444	0.002679348	0.087065697	0.274159908	37.51895142	53.86666667	4281893.5	6.457764626
2888	108.9436397	34.25739033	0.028678417	0.024481773	0.279804707	38.17520142	53.86666667	4647030.5	4.052479744
2889	108.9436818	34.25756766	0.090866089	0.14612484	0.332777023	37.76504517	53.86666667	4557864	4.271490097
289	108.9632906	34.30579257	0.196033955	0.265785694	0.344887257	34.47006226	9.428571429	742203.3125	0.629378021
2890	108.9424168	34.25754623	0.073958874	0.116078854	0.259083271	36.85241699	67.68	4181232.75	7.162101269
2891	108.9440546	34.2575698	0.04033947	0.03571558	0.324761868	36.9173584	53.86666667	4739120	4.534461975
2892	108.9449016	34.25751006	0.073710442	0.115470409	0.294353008	36.10043335	53.86666667	5291661.5	3.575259924
2893	108.9423611	34.25827765	0.079456806	0.12552309	0.224633694	36.49353027	67.68	3979506.75	3.222235918
2895	108.9462925	34.25705819	0.041185379	0.101789951	0.159773827	36.28161621	61.5	6750333	2.190674543
2896	108.9460205	34.25739841	0.064682007	0.037749767	0.290527344	35.97738647	61.5	6130410.5	3.565487146
2897	108.9456689	34.25735765	0.094916344	0.099244118	0.287328243	35.82699585	61.5	5964717	5.465017796
2898	108.9466585	34.25745283	0.036551952	0.040737152	0.317558765	35.93978882	61.5	6423035.5	5.24899292
2899	108.946988	34.25790041	0.057666302	0.217310429	0.275013924	36.46960449	61.5	5846562	3.643737078
29	108.9452421	34.31207497	0.212539196	0.193334579	0.309764862	30.91531372	16.8	952598.125	1.406500816
290	108.9652138	34.30508525	0.083972454	0.164278984	0.284223557	34.6512146	6	533195.9375	0.43327564
2904	108.9470163	34.25864115	0.006779194	0.059530258	0.343215466	35.74838257	61.5	4643150.5	6.67231226
2905	108.9470475	34.25913738	0.037071705	0.176137924	0.290446758	36.64050293	61.5	4048744.25	2.461850643
2908	108.9474404	34.25745918	0.024871826	0.068740845	0.322646141	36.33630371	21.12328767	6936280	2.513380051
2909	108.9472361	34.25939667	0.039622784	0.197500706	0.358344078	36.64050293	61.5	3921090.75	2.537289143
291	108.9659335	34.30591472	0.121762276	0.211469173	0.343056679	36.16879272	6	492219.0625	0.45451349
2910	108.9476621	34.25951373	0	0.015978813	0.228705406	36.02182007	59.82857143	4015511.25	3.632192373
2911	108.9486857	34.25950565	0.00477314	0.037921429	0.285877705	34.40170288	59.82857143	4563396	4.336079597
2912	108.9478851	34.25847588	0.034730434	0.169527054	0.159348011	35.17416382	59.82857143	5383402.5	2.296460152
2913	108.948639	34.2574776	0.057662487	0.103159904	0.268649578	35.24594116	21.12328767	7857028.5	3.513539791
2916	108.9511085	34.25757672	0.022859573	0.02340889	0.243784428	36.10726929	34.08	8131529.5	4.369196415
2917	108.9516025	34.25696248	0.023659706	0.044710159	0.218159199	37.53945923	29.19402985	8299219	4.127213001
2918	108.9520304	34.25760383	0.137784004	0.11355257	0.342472076	36.39440918	40.82142857	7974442.5	2.718280315
2919	108.9493723	34.25647807	0.14841032	0.30466938	0.370951653	37.2694397	21.12328767	9489965	1.410678864
2920	108.9493968	34.25851827	0.151125908	0.075638771	0.207147121	33.30795288	59.82857143	6564071	2.894162655
2921	108.9500158	34.25752511	0.050205708	0.041118622	0.249548912	37.48135376	34.08	8343395	1.843300223
2922	108.9535867	34.25742576	0.042699814	0.03392601	0.233253956	36.7532959	40.82142857	7806587	2.402692556
2923	108.9535518	34.25786446	0.063071251	0.055237293	0.328114986	36.39099121	40.82142857	7680759	2.516048193
2924	108.9542513	34.25797393	0.051037312	0.021878242	0.24131155	35.56723022	52.30188679	7637278.5	3.124418736
2925	108.9533292	34.25894766	0.024785042	0.045179367	0.210950851	36.07992554	54	7010096.5	2.924967766
2926	108.9524315	34.25848601	0.064333916	0.033798218	0.320631027	35.09896851	54	7354874	4.04005003
2927	108.9530141	34.25769099	0.056779861	0.059523582	0.239318848	36.48669434	40.82142857	7808973.5	3.196209431
2928	108.9526851	34.2572213	0.085455894	0.02259016	0.220100403	37.03356934	40.82142857	7967630.5	2.906871319
2930	108.95506	34.25726336	0.034033775	0.034602165	0.254982471	36.08676147	52.30188679	7886095	2.932884932
2932	108.9564033	34.25758159	0.044175148	0.038876534	0.240997791	37.36514282	52.30188679	7205410.5	1.792827249
2933	108.9549775	34.25769945	0.036321163	0.087285519	0.292905807	36.30212402	52.30188679	7751199	14.20223331
2934	108.9551071	34.25800589	0.072175026	0.04726553	0.253891468	36.67810059	52.30188679	7612069	7.346686363
2935	108.9563208	34.2579116	0.051147461	0.052267551	0.314582348	37.0916748	52.30188679	7124387.5	3.686343431
2936	108.9557837	34.25811021	0.125974655	0.079917431	0.361119747	36.83874512	52.30188679	7372703	3.829919815
2937	108.9562736	34.25819447	0.072319508	0.045943737	0.250973225	37.3241272	52.30188679	7031693.5	9.511805534
2941	108.9551574	34.2587035	0.006619453	0.018613338	0.167199135	37.15661621	52.30188679	7259569	2.893981934
2942	108.9553863	34.25928362	0.001368523	0.037344456	0.250667095	35.75521851	52.30188679	6954360.5	3.622946024
2943	108.9565578	34.25716179	0.014526844	0.082919121	0.176949978	36.83190918	44	7264863.5	1.261198163
2945	108.9586365	34.25746685	0.02549839	0.073086262	0.250990868	35.35189819	44	6470817	2.31137681
2946	108.959787	34.2578968	0.023452759	0.05869627	0.192914009	36.58239746	51.62264151	6974043.5	2.068952084
2947	108.9585242	34.25818269	0.01157093	0.111303329	0.263504505	35.44760132	51.62264151	6156311.5	2.585039854
2948	108.9585242	34.25876021	0.097639561	0.050532341	0.251435757	35.35873413	62.5	5891920.5	4.050105095
2949	108.9597496	34.25898415	0.098312855	0.076450825	0.219031811	37.38565063	51.62264151	6332074	6.430092812
2950	108.958536	34.25924345	0.030303001	0.043785572	0.257699966	35.3074646	62.5	5652939	4.76440239
2951	108.9597496	34.25950275	0.046052933	0.03502655	0.270894527	36.09359741	51.62264151	6011815.5	3.781498909
2952	108.9603523	34.2572947	0.054732323	0.035608768	0.217959881	36.32263184	51.62264151	7579943.5	4.175858498
2953	108.9612225	34.2573105	0.002667904	0.036553383	0.12375164	35.38949585	58.22222222	7951160.5	2.644207716
2954	108.9610402	34.25769983	0.010476589	0.040345669	0.229515553	35.80648804	58.22222222	7791191	2.392894506
2955	108.9609942	34.25849041	0.006417751	0.051540375	0.091001034	37.1463623	51.62264151	7325949.5	3.352202654
2956	108.9609633	34.25924345	0.036337852	0.025688648	0.163395882	36.09359741	39.24	6788022.5	2.60699749
2957	108.961647	34.25950162	0.010672092	0.03904438	0.12377739	35.26303101	39.24	6754540	6.754542351
2959	108.9618401	34.25731539	0.038837433	0.027533054	0.212130547	35.03060913	58.22222222	7984022	3.717689991
2960	108.9623066	34.2568862	0.101482868	0.052443027	0.315738678	34.81185913	58.22222222	7992212.5	4.742963791
2961	108.9623066	34.25761695	0.145997524	0.029160976	0.276129723	34.49398804	58.22222222	7813938	2.754330397
2962	108.9638646	34.25789984	0.065197945	0.093504429	0.277011871	35.09896851	46.10169492	7040851.5	2.823622704
2963	108.962311	34.25841846	0.142636299	0.04115057	0.233172417	35.43051147	39.24	7393275.5	1.812351823
2964	108.9638386	34.25893683	0.051634789	0.084038734	0.278969765	35.35531616	46.10169492	6411401.5	5.555619717
2965	108.9623301	34.25920809	0.095181942	0.066764355	0.250273228	35.96029663	39.24	6891918.5	3.707830667
2966	108.9638033	34.25947929	0.115469933	0.168693542	0.155918121	36.12435913	46.10169492	6105903.5	2.472663164
2967	108.9659826	34.2579451	0.246189594	0.178956985	0.240711689	33.37631226	32.89655172	5536814	3.268526554
2968	108.9653937	34.25794696	0.142347336	0.068844318	0.269584656	35.08529663	46.10169492	6006418	5.147904873
2969	108.9653644	34.25846661	0.071933746	0.184332371	0.19311285	33.98129272	46.10169492	5680513	3.923942327
297	108.9638148	34.30559886	0.090106964	0.190031528	0.260784626	33.41732788	6	638424.1875	0.494813442
2970	108.9653231	34.25920868	0.077762127	0.209745407	0.10496664	34.18637085	46.10169492	5265845.5	10.95388603
2971	108.9652586	34.25677002	0.100749493	0.136642933	0.100983143	37.88809204	32.89655172	6541494	4.862894535
2972	108.966606	34.25538998	0.053720951	0.047705173	0.165759087	32.97979736	19.82608696	5278770.5	1.300387859
2973	108.9689685	34.25809048	0.016225815	0.135492325	0.261752605	36.41491699	66.81818182	6242615.5	5.564449787
2974	108.9676715	34.25760561	0.052794456	0.188713074	0.372545719	32.17315674	32.89655172	5419807	2.771751404
2975	108.9702751	34.25769077	0.058516502	0.038588047	0.303402424	35.99105835	74.31578947	7415691	6.889458179
2976	108.9724287	34.25848909	0.026528835	0.034507275	0.279955387	36.29187012	59.5	6538597	4.873039246
2978	108.975044	34.25737441	0.017745495	0.168686867	0.306349754	32.47735596	39.69230769	5046935	2.461495161
2979	108.9746081	34.25788803	0.101800442	0.323199749	0.301617146	34.51107788	59.5	5483768.5	4.516389847
298	108.9644602	34.30586725	0.098412037	0.312319279	0.399481773	34.59310913	6	546173.3125	0.376471967
2980	108.9750903	34.2583802	0.095897675	0.011399269	0.110595226	35.26303101	90.72727273	4964345	5.681114674
2981	108.972496	34.25696205	0.119045734	0.022938728	0.246901989	35.60482788	74.31578947	7426737	7.969007969
2982	108.9753868	34.25695194	0.076132774	0.032001019	0.156188011	31.68435669	39.69230769	4566027.5	1.65525043
2986	108.9755503	34.25786189	0.000201225	0.063280106	0.118957996	33.72494507	39.69230769	4422647	4.1799016
2987	108.975633	34.25865687	0.001253605	0.018096924	0.193058491	35.62875366	90.72727273	4547359.5	4.216609478
2988	108.9770831	34.25907505	0.077188015	0.188071251	0.263506413	34.38461304	52	4042264.5	2.863033533
299	108.9667984	34.30510381	0.162442207	0.264704227	0.305683136	33.42074585	6	656893.8125	0.35567534
3	108.9217046	34.31150366	0.057957649	0.15611124	0.347549915	30.60769653	17.07692308	1915750.875	3.035646677
30	108.9435605	34.31236914	0.10308218	0.129239082	0.262215614	31.68777466	16.8	616536.3125	0
3007	108.9806528	34.25867771	0.169656277	0.12719202	0.274657726	32.41583252	75.42857143	2589194.5	1.359323502
3011	108.9804289	34.25893701	0.288426876	0.077459812	0.285189629	33.51644897	75.42857143	2948203.25	1.461122751
3012	108.9831508	34.25764052	0.23268652	0.201417923	0.371395588	31.62966919	49.6	4355932.5	3.47404933
3013	108.9831626	34.25771124	0.157346725	0.126789093	0.401917458	31.62966919	49.6	4384544	3.471332073
3014	108.9848204	34.2576638	0.154316902	0.173576832	0.348479271	34.88705444	28.98305085	5824384	2.585730076
3015	108.9830329	34.25784089	0.304178715	0.115562916	0.31129837	31.71170044	49.6	4217426.5	3.442654133
3017	108.9875632	34.25954172	0.202183723	0.112608433	0.325752258	32.61749268	42.83333333	5522508	4.620329857
3019	108.987491	34.25750964	0.059039593	0.048687935	0.307145119	35.84408569	42.83333333	4740411.5	3.549141645
302	108.9796067	34.30416265	0.105129242	0.052791595	0.247661591	30.78543091	24.96	3323803.75	1.564854503
3022	108.9887713	34.25764052	0.149495602	0.060786724	0.323503971	33.57455444	55.58823529	4324922.5	4.218023777
3023	108.9904741	34.259531	0.175403118	0.066886425	0.264225483	31.10671997	83.02702703	3529763.5	2.346022367
3024	108.9890366	34.25865882	0.016507626	0.056631088	0.355960846	30.31375122	83.02702703	4655315.5	5.035438061
3025	108.9904611	34.2576654	0.066641808	0.099881649	0.402574062	30.3923645	108.6315789	3756769.5	10.09740543
3026	108.9919334	34.25861491	0.188291073	0.159307003	0.401230335	33.15753174	108.6315789	3329952.75	7.549940109
3027	108.9919031	34.25646976	0.236582756	0.115937233	0.304200172	31.99880981	56.64	4499489.5	5.68154192
3028	108.8916741	34.25568382	0.124804974	0.076645851	0.298167229	34.36410522	24.19672131	7722452.5	1.798904538
3029	108.8900112	34.25475567	0.057300091	0.137077808	0.295609474	35.78598022	35.04545455	6310229	2.645483732
303	108.9907842	34.30374584	0.010031223	0.274678707	0.268071175	32.63458252	15.66666667	2761811	1.844911098
3030	108.8948935	34.25568401	0.22729826	0.126329422	0.272001266	36.05258179	49.06666667	6854047.5	2.187839031
3031	108.8964584	34.25402142	0.140228271	0.147387028	0.291030884	34.25131226	72.96	4197601.5	23.31028175
3032	108.9003612	34.2553856	0.220490932	0.1146698	0.240857124	33.20883179	36	5846309	2.880193472
3033	108.9036322	34.25433011	0.078989983	0.198263168	0.251763821	36.18588257	29	6606931	1.100848317
3034	108.9078627	34.25540246	0.033364773	0.129933834	0.316104412	35.44418335	68	5080818	7.979557514
3035	108.9060395	34.25543351	0.13070488	0.086421967	0.314827919	35.31088257	67.8	5457359	2.557193756
3036	108.9066635	34.2560019	0.08991766	0.095593929	0.333592892	34.61361694	67.8	5030112.5	3.545214176
3037	108.905394	34.25394873	0.010340691	0.109333038	0.13966465	36.21322632	50.21052632	5679810	3.65609026
3038	108.9080347	34.2565565	0.262932301	0.031148434	0.091305733	32.90460205	97.16129032	4853746	4.016942978
3039	108.9090236	34.25436393	0.134057522	0.063072205	0.261444092	35.61849976	68	5890381	5.123707771
3040	108.9093629	34.2553986	0.009352207	0.104376316	0.260556221	33.07208252	37.375	5957926.5	3.635432243
3041	108.910731	34.25539793	0.016787052	0.043840408	0.255007744	34.96566772	37.375	6437574	3.027663946
3042	108.9107673	34.25696345	0.105623722	0.087231636	0.188810825	35.50570679	37.375	6071886	4.862829208
3043	108.9097025	34.25605034	0.036478996	0.072744846	0.181413651	33.72494507	37.375	5843687.5	2.937993765
3044	108.9133427	34.25591604	0.075063705	0.037055492	0.19519949	36.6986084	51.6	6593987.5	4.098225594
3046	108.9149882	34.25657128	0.09926796	0.041787624	0.160434723	36.7635498	45.92727273	6794385	3.592405081
3047	108.9134726	34.25434726	0.008738995	0.143541813	0.151035309	35.45101929	56.79069767	5889582	4.197100639
3048	108.9126411	34.25645881	0.065133095	0.070974827	0.258084297	35.56381226	51.6	6739953	3.464908361
3049	108.9125683	34.25535345	0.085625172	0.085930347	0.259018421	36.19955444	56.79069767	6422332.5	4.426566124
305	108.9907508	34.30495061	0.192130566	0.120277882	0.255837917	32.8772583	20.30769231	2407723.5	0.886001706
3050	108.9118312	34.25596434	0.090602398	0.097592354	0.327997684	33.99154663	51.6	6510347	3.710371256
3051	108.9117116	34.25386468	0.070554733	0.060946941	0.215374947	35.34506226	56.79069767	6195514	2.631760597
3052	108.9119341	34.25675655	0.043316364	0.067971706	0.299505234	34.92123413	51.6	6639733.5	2.137554884
3054	108.9159202	34.25576407	0.143668652	0.16869688	0.274157524	36.00131226	45.92727273	6462759	4.188717365
3058	108.9207596	34.25555435	0.054452419	0.195948601	0.2719841	33.8309021	21.10344828	4211527.5	2.176515341
3059	108.9211398	34.25646019	0.043089867	0.164499283	0.301664829	35.27670288	51.25	4893799.5	6.442925453
3062	108.9229796	34.25461221	0.087195873	0.024960995	0.229397774	36.12094116	32.53846154	4567798.5	4.551041126
3063	108.9221731	34.25516722	0.208282948	0.048274517	0.172850609	34.7605896	32.53846154	4656709	3.937747478
3064	108.9225741	34.25562507	0.15494585	0.026357174	0.17047596	35.46810913	55.63636364	5298030	3.12310648
3065	108.9229751	34.25528627	0.137919426	0.022549152	0.341713905	35.51254272	55.63636364	5190552	5.232243538
3066	108.9230039	34.25594851	0.042611122	0.018238544	0.222089291	35.53988647	55.63636364	5765083	4.915270805
3067	108.9236316	34.25634053	0.009338379	0.029991627	0.184521675	35.89877319	55.63636364	6238707.5	7.990406513
3068	108.9225139	34.25636014	0.007574081	0.055465698	0.15356493	35.55014038	51.25	5816226.5	3.299698114
307	108.990739	34.30583459	0.032623768	0.102976322	0.327373981	33.52670288	20.30769231	2187455.75	3.284550905
3070	108.9217611	34.25646189	0.042989254	0.023133278	0.17522192	36.10385132	51.25	5383764.5	6.202692509
3073	108.9254479	34.25482864	0.03627491	0.049518585	0.310922146	35.93295288	47.12195122	5434937.5	3.877530575
3074	108.9242593	34.25656663	0.130423069	0.041476727	0.222980499	36.09017944	55.63636364	6378807.5	5.094151974
3075	108.9277233	34.25510647	0.067354202	0.040421963	0.34250164	36.36364746	54.6122449	5863611	2.927579641
3076	108.9284655	34.25603906	0.017245293	0.034204483	0.128917217	37.55996704	54.6122449	6387199	3.304216862
3077	108.9271226	34.25608294	0.050604343	0.050145626	0.184350491	35.51596069	54.6122449	6025736.5	4.658868313
3079	108.9295201	34.25575652	0.018695354	0.140315056	0.365991592	38.57510376	54.6122449	6518954.5	3.296897411
308	108.9915518	34.30627167	0.022127151	0.122035027	0.317500114	32.23126221	20.30769231	1614053	4.197794437
3080	108.930614	34.25575188	0.028100491	0.047278881	0.285047531	36.34313965	54.82352941	6776021	4.126617908
3081	108.9313879	34.25483203	0.133374691	0.050632477	0.387246609	35.55355835	44.04878049	6135372.5	3.708768129
3082	108.9344515	34.25528326	0.132627964	0.064387798	0.319981575	35.0887146	45.06976744	6710954.5	5.970895767
3083	108.9339683	34.25643832	0.091683865	0.09924221	0.326189995	35.70394897	89.02702703	6748735	6.031849861
3085	108.9344397	34.25678012	0.044407368	0.121716976	0.44746685	35.5809021	89.02702703	6591430.5	5.274937153
3086	108.9350576	34.25711452	0.063479424	0.0943923	0.397676468	35.58773804	89.02702703	6494909.5	5.314846039
3087	108.9344632	34.2571455	0.120585442	0.082611084	0.294563293	35.36557007	89.02702703	6452933.5	5.235898018
3089	108.9370677	34.25702977	0.115711689	0.109872341	0.261501789	34.09408569	66.85714286	7801779.5	7.906656742
309	108.9185935	34.30286326	0.2350173	0.272663116	0.295626163	31.47244263	13.75	2940620.25	2.549171209
3090	108.9362394	34.25711466	0.022547245	0.070599079	0.30938673	34.6512146	89.02702703	7116821	7.602778435
3091	108.9357245	34.25573123	0.056274891	0.062252522	0.23836565	35.24252319	89.02702703	7401344.5	4.746030331
3092	108.9358183	34.25709835	0.051617146	0.072893143	0.283798695	35.46127319	89.02702703	6840330	6.632433891
3094	108.9391047	34.25531728	0.022711277	0.033426762	0.245536327	36.25769043	35.01639344	8306271.5	3.207492828
3095	108.9375214	34.25520516	0.012969971	0.079361439	0.293124676	33.97787476	48.07792208	8817341	14.39093971
3097	108.9394289	34.25476837	0.007503986	0.068203926	0.2742939	36.72595215	35.01639344	7593025	3.299108982
3098	108.9393666	34.25615498	0.021587372	0.064403057	0.204911709	36.63024902	56.88888889	7972976	2.730555534
3099	108.9397661	34.25703311	0.077239513	0.109895229	0.276136398	36.64733887	56.88888889	6980057.5	3.585368872
31	108.9425814	34.31200044	0.080217838	0.177155018	0.282485485	31.431427	13	889993.6875	1.029304862
310	108.9183115	34.30291384	0.095964432	0.163555622	0.326298237	32.43292236	13.75	2798162.5	2.878340483
3100	108.9376564	34.2566269	0.066466331	0.072594643	0.331292629	34.24789429	48.07792208	8481204	24.18225861
3101	108.9381749	34.25700406	0.070324898	0.1120224	0.391623974	34.46322632	56.88888889	8146342	6.576635838
3102	108.9388937	34.25700406	0.068822384	0.057264328	0.312057972	34.84262085	56.88888889	7888603	10.98875523
3103	108.9412204	34.25529628	0.002334595	0.022252083	0.229700565	38.04190063	85.71428571	5447177	3.343723297
3104	108.9418405	34.25584193	0.029941082	0.040886879	0.29923439	37.48135376	85.71428571	4738753.5	4.472703934
3106	108.9418191	34.2570128	0.051438808	0.060976505	0.250282288	36.77038574	67.68	4409834	6.180992603
3108	108.9408657	34.25699056	0.072605133	0.072776794	0.353082657	37.35147095	56.88888889	5360582	4.240837574
3109	108.9424639	34.25523612	0.128856182	0.160713196	0.405128956	36.84899902	85.71428571	4716381	4.358070374
311	108.9184972	34.30320625	0.179436207	0.151083469	0.212372303	31.87234497	13.75	2720658.25	3.139565945
3110	108.9424757	34.25619081	0.088704586	0.112521648	0.369821548	37.28652954	85.71428571	4482216	8.5815382
3111	108.9424521	34.25679191	0.152163029	0.081392765	0.111564159	37.76846313	85.71428571	4344084.5	16.80764008
3112	108.9469297	34.25429354	0.024350643	0.045482635	0.119761944	36.70202637	20.4	7027429.5	1.767203927
3113	108.9471771	34.25498861	0.043540955	0.087733269	0.226711273	37.16687012	19.72881356	8077057	1.70149219
3114	108.9462721	34.25496692	0.031118393	0.08384943	0.210352898	37.5428772	19.72881356	7245534.5	1.292289495
3117	108.9462863	34.2560152	0.120106697	0.108496189	0.253582954	37.66934204	19.72881356	7562449.5	1.463817
312	108.9187447	34.30344197	0.066422939	0.203636646	0.179522038	32.36456299	13.75	2688333	2.580393076
3120	108.9462816	34.25667404	0.032679558	0.080152035	0.248133183	37.05407715	19.72881356	7158436	3.774111509
3121	108.9474191	34.25430994	0.042873859	0.100374222	0.156549454	35.60482788	11.44615385	7368644.5	1.593976974
3122	108.9473775	34.25509468	0.039422512	0.033675671	0.128140926	36.58581543	19.72881356	8325467	2.347024918
3123	108.9475306	34.25523612	0.050618649	0.057317257	0.09163332	36.58581543	19.72881356	8548891	1.283895135
3125	108.9487296	34.25471432	0.032419682	0.007058144	0.072412968	36.01498413	11.44615385	8526344	1.604151368
3126	108.9478116	34.25543378	0.128055573	0.018212318	0.161561966	36.07650757	11.44615385	8871489	0.733496428
3127	108.9478397	34.25538994	0.092659473	0.040356636	0.101151466	36.07650757	11.44615385	8871305	0.731924534
3129	108.9514897	34.25480003	0.038097382	0.1006217	0.215410709	38.05557251	29.19402985	6991423	2.368670225
313	108.9182833	34.30189203	0.122262001	0.121098518	0.275136948	32.18341064	13.75	3114667.5	1.615768075
3131	108.9515251	34.25515362	0.017262936	0.029241562	0.179695606	37.09509277	29.19402985	7459236.5	3.3777318
3133	108.9515888	34.25587241	0.125083447	0.102822304	0.286267281	36.35681152	29.19402985	8129737.5	4.895279884
3134	108.9494056	34.25508368	0.150336266	0.151474953	0.334244728	35.92269897	11.44615385	9072251	1.563457489
3135	108.9504764	34.25544827	0.022497654	0.090191364	0.189922333	36.74987793	29.19402985	8884569	3.151061535
3136	108.9528668	34.25445209	0.002253532	0.090134621	0.294492722	37.30361938	31.73684211	5890211	1.355358243
3137	108.9527921	34.25561995	0.088706493	0.056805134	0.332859993	36.19271851	31.73684211	7291442	2.468307972
3139	108.9529037	34.25657975	0.242101192	0.103712082	0.289592743	37.10192871	40.82142857	7888153.5	7.832111359
314	108.9183782	34.30363252	0.171890259	0.116497517	0.359041214	33.13360596	12	2408156.75	2.509564638
3140	108.9533112	34.25692276	0.061216831	0.038370132	0.279224873	37.1463623	40.82142857	7877845	3.894147873
3141	108.9543747	34.25695569	0.066038609	0.041966915	0.133789539	36.23718262	40.82142857	7909185	4.950936794
3142	108.9560737	34.25554331	0.068955421	0.067753792	0.16159153	35.38265991	45.04918033	7690018.5	5.306508541
3143	108.9552246	34.25641356	0.093158722	0.038619041	0.293794155	36.3704834	45.04918033	8022214.5	3.168081999
3144	108.9586185	34.25491789	0.105333328	0.110775471	0.263535023	35.80990601	40.93333333	6633505.5	5.32853508
3146	108.9567685	34.25561328	0.084136963	0.028676987	0.296758175	35.66293335	45.04918033	7374668.5	6.225006104
3147	108.9586185	34.25540113	0.095173836	0.073329926	0.259487152	35.82699585	56.90322581	6808302.5	5.194005013
3148	108.9590896	34.25563431	0.029579163	0.033469677	0.223201275	35.86801147	56.90322581	7028684.5	3.615796089
3149	108.9576883	34.25568486	0.044222355	0.196043015	0.241825104	35.85775757	40.93333333	6890780	5.024564743
315	108.9186857	34.30384271	0.180942059	0.220890522	0.260473728	32.66876221	18	2406297.25	1.669355035
3150	108.9585949	34.25570757	0.195874214	0.049755096	0.306197166	35.32797241	56.90322581	6858913.5	3.693672419
3151	108.9567689	34.25590735	0.032057285	0.031670094	0.224821091	35.43734741	44	7423978.5	8.010950089
3152	108.9576759	34.25619362	0.049437046	0.08011961	0.275826454	35.43051147	44	6869601.5	5.152696133
3153	108.9585831	34.25597865	0.109402657	0.083649158	0.148127556	34.72640991	56.90322581	6860402.5	2.496878624
3154	108.9591394	34.25625225	0.066746235	0.026473522	0.263679981	34.76742554	56.90322581	7053819.5	2.855884552
3155	108.9567947	34.25508736	0.088450432	0.073430538	0.257695198	36.03207397	40.93333333	7133476	2.790360451
3156	108.9585831	34.25650904	0.072288036	0.079818726	0.169727802	34.07699585	44	6777209.5	2.240276098
3157	108.9567194	34.25649596	0.048763275	0.072162628	0.21107769	35.27328491	44	7393803	3.20919919
3158	108.9571102	34.2568862	0.044504166	0.03351593	0.14312458	35.86117554	44	6964283.5	2.849771023
3159	108.9580166	34.2567809	0.267984867	0.089010715	0.193851948	35.28695679	44	6624961.5	2.414130688
316	108.9204807	34.30366448	0.058738232	0.085410118	0.294752121	31.18875122	18.25	2878213.75	2.160522938
3160	108.9586774	34.25695691	0.015859604	0.091563225	0.266684055	34.85287476	44	6672752	3.133892536
3161	108.959243	34.25711014	0.026569366	0.019878387	0.117334366	35.11605835	51.62264151	6918097.5	4.41030407
3163	108.9608457	34.25561931	0.037055016	0.019129276	0.217563152	35.79623413	56.90322581	7809318	3.749247074
3164	108.9605721	34.25624934	0.074862957	0.027635574	0.19609642	35.82015991	56.90322581	7785050	11.61488247
3165	108.9598016	34.25458988	0.097734928	0.021622181	0.292076111	36.09701538	56.90322581	7020574	3.635520935
3169	108.962305	34.25512842	0.090299606	0.089645863	0.355748653	35.62533569	36.13043478	7409474.5	3.96659255
317	108.9221899	34.30242635	0.016953945	0.084557056	0.311061859	33.01739502	11.11111111	3396767.25	1.01478672
3170	108.9630637	34.25575637	0.101103306	0.032437801	0.197567463	36.53112793	37.96721311	7632362	6.778420448
3171	108.9616349	34.25579007	0.072852612	0.034258366	0.161990643	34.61361694	58.22222222	7910076.5	3.678458452
3172	108.9619413	34.25587258	0.047036171	0.036551952	0.329712391	34.40170288	58.22222222	7907638.5	4.708504677
3173	108.9615863	34.2561491	0.07459116	0.045276165	0.253303528	34.77084351	58.22222222	8000027	2.647814989
3174	108.9622715	34.2561513	0.045304775	0.031561375	0.304478645	34.24105835	58.22222222	7953162.5	5.2631464
3175	108.9627425	34.25645011	0.015799999	0.042519569	0.152898312	35.95687866	58.22222222	7930007.5	6.995435238
3177	108.9634989	34.25670778	0.01148653	0.055696011	0.21382618	36.39782715	37.96721311	7707953.5	7.629409313
3178	108.9641324	34.25453506	0.039693356	0.041543961	0.252686501	37.10876465	37.96721311	6006273.5	1.318499804
3179	108.9639798	34.25544827	0.066771507	0.032391548	0.237977028	38.40078735	37.96721311	6959022.5	6.066226006
318	108.9246593	34.30365396	0.017580986	0.187677383	0.373937607	33.25326538	15.21428571	2784322.25	3.231842756
3180	108.9640269	34.25580186	0.06017065	0.120158195	0.286757469	37.88467407	37.96721311	7183719	5.861563206
3182	108.9639915	34.25607294	0.054002762	0.081874371	0.188942432	37.32754517	37.96721311	7356369.5	7.689330578
3183	108.9639326	34.25647368	0.02311182	0.070400238	0.202285767	37.25576782	37.96721311	7489173	31.83626366
3184	108.969061	34.25528661	0.181284904	0.116116047	0.152791977	35.52963257	63.48387097	6994319	2.933182716
3185	108.9677001	34.25373749	0.144785404	0.116957664	0.279098034	33.14044189	19.82608696	5256729	2.48273921
3186	108.9690088	34.25702965	0.178732395	0.095232487	0.221358776	35.81674194	66.81818182	6745355.5	10.63494682
3187	108.9676832	34.25600533	0.167057514	0.127519608	0.313937664	30.75466919	63.48387097	5755227	3.103318453
3188	108.9722712	34.25549341	0.065504551	0.138811111	0.278439045	30.93582153	39.6	7730124.5	1.72323513
3189	108.9703756	34.25592072	0.023689747	0.137984753	0.341183186	35.6902771	74.31578947	7954399.5	4.161952496
319	108.9270086	34.30243284	0.171034336	0.348282337	0.373701572	32.01589966	7.588235294	3639267.25	0.590441406
3190	108.9704664	34.25475187	0.017925262	0.074879646	0.304609776	33.81381226	55.92	7659364.5	3.29369998
3191	108.9703458	34.25674116	0.016178608	0.094552994	0.340089798	36.00131226	74.31578947	7882802.5	31.19657135
3192	108.9703073	34.25706299	0.066048622	0.211004734	0.375601292	36.04574585	74.31578947	7773998.5	14.83280945
3193	108.9747087	34.25469746	0.059405327	0.212298393	0.329514503	33.64291382	30.24	5659109	1.707339048
32	108.9475353	34.3115209	0.089663029	0.125613213	0.374438763	32.00222778	20.4	1690571	2.238443136
320	108.928592	34.30368967	0.047848701	0.16328764	0.237799168	33.45492554	7.588235294	3139261	1.947485685
3217	108.9832097	34.25528326	0.052170277	0.159828663	0.310705662	32.55255127	18.54545455	4609499.5	2.499013662
322	108.9300584	34.30255917	0.038473129	0.088894844	0.257329941	35.16732788	6.375	3795157.25	0.398849487
323	108.9343606	34.30251134	0.130475998	0.234636307	0.396207333	33.90609741	31.5	4203815.5	2.43635869
324	108.935607	34.30382698	0.00976181	0.099891186	0.360627174	34.61019897	31.5	4634621	2.443140507
3240	108.9914559	34.25525072	0.139821529	0.189670563	0.380162239	32.63800049	56.64	4733680	1.445459008
3248	108.9919409	34.25501218	0.143517971	0.242762566	0.300073147	32.60040283	56.64	4958881	3.848247528
3249	108.887613	34.25384064	0.055114746	0.17908287	0.285948753	36.13803101	36	6583328	5.531367302
325	108.9378127	34.30203986	0.069350719	0.012136936	0.175499439	32.79522705	56.71698113	5530092.5	4.594739437
3250	108.8859472	34.24952044	0.145482063	0.182058811	0.401836395	33.27377319	82.28571429	2410816.25	29.91834259
3251	108.8900519	34.2516436	0.15953207	0.133624554	0.370886326	33.93685913	38.32258065	4819016	2.299822807
3252	108.8919522	34.25326001	0.125036716	0.169841766	0.346818447	35.23568726	31.40425532	6107233.5	2.255193472
3253	108.8944518	34.25248979	0.126893044	0.186763287	0.328813553	33.67367554	49.14285714	4129297.75	2.395814896
3255	108.9020245	34.2524192	0.195384979	0.213922024	0.380509377	34.89047241	40.8	5885632	1.830702901
3256	108.9003072	34.25317555	0.218741417	0.1840415	0.336611271	33.50961304	40.8	5464616.5	3.323509932
3257	108.9009882	34.25242166	0.149267197	0.096378803	0.325746536	33.73178101	40.8	5507016.5	2.012092113
3258	108.9134832	34.25285139	0.087021828	0.07534647	0.319432735	31.759552	67.33333333	5247847.5	2.26799655
3259	108.9144286	34.25421151	0.122157097	0.016922951	0.128566265	32.07058716	88.25806452	5729741.5	1.836490512
326	108.9396829	34.30383893	0.043693542	0.144051075	0.24427557	34.40853882	37.16666667	4529140.5	3.261208773
3260	108.9155989	34.25358993	0.034952641	0.014774799	0.122421265	35.12631226	88.25806452	5323631	3.523610353
3261	108.9188743	34.25246635	0.02044487	0.314556122	0.256757736	35.38607788	27.04347826	4693353	2.71387434
3262	108.9192985	34.2525017	0.249836922	0.235363007	0.290632725	34.98617554	27.04347826	4454123	2.138622284
3263	108.9189985	34.25315626	0.082338333	0.24656105	0.234360695	34.40170288	27.04347826	4344282	3.366445303
3266	108.9209717	34.25364497	0.008715153	0.207496643	0.321745872	34.83920288	32.53846154	3466293.5	1.735201359
3267	108.9207713	34.25423429	0.204057693	0.103477955	0.20422411	34.27523804	32.53846154	3575529.5	1.593859434
3268	108.9214201	34.25462833	0.030470371	0.112028122	0.30408287	34.79476929	32.53846154	3847788.25	2.138985634
327	108.9369984	34.30290078	0.385700226	0.051177502	0.297878742	32.70294189	56.71698113	5833865	3.244288206
3270	108.9249538	34.25335731	0.08232975	0.191459656	0.369156837	36.36706543	26.68965517	4355763.5	1.934069395
3272	108.9230219	34.25366854	0.071397305	0.175465107	0.403189182	36.15170288	26.68965517	3924875.25	2.076621294
3274	108.9227445	34.25397189	0.124457359	0.108742714	0.3096838	35.7449646	32.53846154	3951591.25	2.081516266
3275	108.9229983	34.25411642	0.148237228	0.135593891	0.284259319	36.72595215	26.68965517	4185847.25	2.664237976
3278	108.9220825	34.25387714	0.015717983	0.187155724	0.295876503	34.32650757	32.53846154	3630195	1.474294662
328	108.9425944	34.30244866	0.237771034	0.09831953	0.384339809	31.978302	43.41176471	2066249.875	6.736276627
3281	108.9221028	34.25469395	0.035627842	0.047781944	0.042604923	34.27865601	32.53846154	4193373.75	5.278356552
3282	108.9242251	34.2539831	1.00136E-05	0.037345409	0.257596016	37.45742798	26.68965517	4640492.5	2.668822527
3284	108.9262445	34.25398312	0.136571884	0.089934349	0.313508511	37.22839355	47.12195122	4953043	2.694697142
3285	108.926973	34.25293035	0.060584545	0.369804382	0.353984356	35.93978882	21.14285714	4504534.5	1.676243782
3286	108.9269103	34.25339746	0.001243591	0.064714909	0.116979599	36.53796387	47.12195122	4741687.5	1.33595109
3288	108.9269928	34.25366855	0.020850658	0.252062798	0.350629807	36.75671387	47.12195122	4925113.5	1.547108531
3289	108.9273816	34.25403392	0.102851391	0.266508102	0.427536488	36.53112793	47.12195122	5228955	2.163503885
329	108.9441285	34.30377952	0.076929092	0.075455189	0.245662212	31.16482544	16.36363636	2146101.75	0.9421736
3290	108.9279472	34.25403392	0.045844078	0.263978004	0.404356956	36.26452637	34.25806452	5311428.5	2.682557106
3291	108.9283065	34.25290137	0.05897665	0.377848625	0.353128433	35.15023804	34.25806452	4872400.5	3.020585775
3293	108.9284068	34.25333853	0.016339779	0.062821865	0.099925518	34.76742554	34.25806452	5036520.5	2.771122456
3294	108.9282771	34.25364497	0.152325153	0.270876408	0.260939121	35.37582397	34.25806452	5147895	2.637845039
3295	108.9297799	34.2540102	0.023791313	0.074574471	0.272442341	36.72937012	44.04878049	5362814.5	3.554090023
3296	108.9313473	34.2528875	0.027663231	0.264556885	0.264306068	32.67559814	70.34482759	4837535	2.300076723
3297	108.9313054	34.25337389	0.006767273	0.005179882	0.006131649	34.65805054	44.04878049	5057090.5	1.633558512
3298	108.932955	34.25344461	0.001275539	0.053219318	0.134459496	34.2684021	49.46341463	5394010.5	2.152056217
3299	108.9313879	34.25372748	0.142623425	0.112808228	0.317401409	35.85775757	44.04878049	5268676	1.804214358
33	108.9453209	34.31139034	0.249247551	0.172303677	0.263282776	29.98562622	16.8	1237165.875	1.244756222
330	108.9457851	34.30243864	0.020460606	0.090684891	0.216561794	34.12142944	14.90322581	3220989.25	0.877513945
3300	108.9324596	34.25401049	0.092179775	0.02985239	0.346309185	35.85775757	49.46341463	5582137.5	2.601780415
3301	108.9345144	34.25288373	0.021323681	0.304560184	0.389051914	33.76596069	19.06666667	5721180.5	1.690827131
3303	108.9345693	34.25338567	0.091427326	0.14095211	0.325175285	34.77426147	45.06976744	5946592.5	1.5542804
3304	108.9345222	34.25375105	0.086797714	0.239099979	0.39213419	35.64242554	45.06976744	6100412	1.52247417
3305	108.9350761	34.25399074	0.138460636	0.095320702	0.264591694	35.78256226	45.06976744	6404617	1.942083478
3306	108.9345104	34.25409285	0.191061497	0.152486801	0.38718605	35.83383179	45.06976744	6262934.5	2.324483395
3307	108.9340217	34.25402416	0.035357475	0.196960449	0.434663773	36.0184021	45.06976744	6075478	2.055530787
3308	108.9370318	34.25407737	0.122583389	0.06334734	0.290066719	35.57748413	26.09302326	7551729.5	3.056175709
331	108.9473839	34.30386577	0.178313255	0.099625587	0.348223209	32.25518799	13.125	2448527.75	0.638081968
3310	108.9385818	34.25398685	0.05005312	0.097415447	0.329250813	36.83532715	35.01639344	7485669	1.971487284
3311	108.9361291	34.25399734	0.211971283	0.002909184	0.365021229	35.5809021	45.06976744	6892682	2.522665739
3312	108.9356415	34.25424607	0.054916382	0.064195633	0.096110344	36.04232788	45.06976744	6779818	3.187559843
3314	108.9392613	34.25219991	0.065912724	0.318432331	0.379675388	33.00714111	27.33333333	4929092.5	1.053003907
3315	108.9382318	34.25186033	0.069337368	0.069479942	0.204690456	33.60873413	27.33333333	5603620.5	0.957769692
3316	108.9405479	34.25441457	0.063387394	0.019953251	0.311424732	36.56188965	35.01639344	6023240	2.49345994
3317	108.9363604	34.2524466	0.050849915	0.247369766	0.315605164	32.55938721	26.09302326	6171873	1.108036876
3318	108.9415835	34.25223414	0.065021038	0.320006371	0.354765892	33.21908569	16.35	3499340.5	1.854408264
332	108.9500079	34.30255062	0.150056362	0.269877911	0.345565796	35.68002319	8	1629585.125	0.949196398
3320	108.9416509	34.25318531	0.190853596	0.156519413	0.31845808	35.3621521	16.35	4298224.5	2.875753641
3321	108.9415896	34.25391335	0.136434078	0.264760971	0.334451675	34.90414429	16.35	4844313	4.593215942
3322	108.9420515	34.25451716	0.042299271	0.306152821	0.429283619	35.02719116	85.71428571	4837764.5	6.374473572
3323	108.9415802	34.25455251	0.106348515	0.17854929	0.34489727	35.69369507	85.71428571	5105822.5	3.842145443
3324	108.9431076	34.25224635	0.075983047	0.306456089	0.315328598	33.53353882	79.63636364	3423830	1.268191457
3327	108.9430295	34.25324424	0.171389103	0.164431572	0.303262711	34.62728882	16.35	4095171.5	1.447427511
3328	108.943823	34.25341948	0.241831303	0.087631702	0.151503563	35.04769897	31.16666667	4331090.5	0.836648226
3329	108.9449148	34.25351532	0.178357601	0.084325314	0.267280102	34.79476929	31.16666667	4728877.5	0.82693541
333	108.9490876	34.30168855	0.037805557	0.217218876	0.216926575	34.25473022	14.82352941	2107316	0.783813059
3330	108.9432298	34.2538807	0.088624001	0.280100822	0.338284969	35.35873413	31.16666667	4504441	2.67768836
3332	108.9436473	34.25442766	0.061930656	0.142149448	0.324341297	36.78747559	31.16666667	4944273	2.149086952
3334	108.9445318	34.25450077	0.084139824	0.079407692	0.294113636	37.58047485	31.16666667	5453264.5	1.283966422
3335	108.9424168	34.25459966	0.013747215	0.322879314	0.355986118	36.03549194	85.71428571	4746345.5	6.682746887
3336	108.9428174	34.2544818	0.030165195	0.269483089	0.37315321	36.40808105	31.16666667	4703760.5	5.975720882
3337	108.9459517	34.25355068	0.224136829	0.05298996	0.296802044	34.80844116	20.4	5178254.5	1.67665112
3338	108.9467058	34.25360961	0.222540855	0.058161736	0.263839245	34.0496521	20.4	5796972	2.196472645
3339	108.94713	34.2536214	0.395924091	0.05177927	0.28841877	32.95245361	20.4	6083199	1.550089598
334	108.9490981	34.3032202	0.048177719	0.236388206	0.176229954	33.16439819	13.125	1942712.375	0.78655237
3341	108.9458656	34.25446001	0.135583401	0.051373482	0.298331261	37.0916748	19.72881356	6335499	1.117020011
3342	108.9463405	34.25403392	0.082841873	0.029967308	0.311909199	36.56530762	20.4	6175059.5	1.515423536
3343	108.9451976	34.25451716	0.157681465	0.041423321	0.31013298	37.61123657	31.16666667	5868702	1.149924397
3344	108.9493683	34.25295044	0.056982517	0.343669415	0.364702702	32.99346924	82.38461538	5456653.5	1.615424633
3346	108.9492627	34.25345639	0.021182537	0.131014824	0.145968437	33.36605835	11.44615385	6249265	0.864739001
3347	108.9488385	34.25356247	0.164244175	0.114526749	0.313072205	33.60873413	11.44615385	6490038.5	1.134111643
3348	108.9478016	34.25363319	0.248420715	0.110527515	0.283237457	32.51153564	11.44615385	6413218.5	1.720569968
3349	108.9484026	34.25364497	0.111671448	0.112606049	0.248963356	33.25326538	11.44615385	6603331.5	1.350318789
335	108.9509359	34.30209834	0.116353035	0.293275356	0.401503086	34.81869507	8	1319196.125	0.877044499
3350	108.9493627	34.25409468	0.164865017	0.195291042	0.353291035	35.97396851	11.44615385	7382890.5	6.167323112
3351	108.9472	34.25247967	0.066823483	0.233316422	0.301458359	32.4944458	20.4	4550287	4.412338734
3354	108.9513955	34.25366854	0.05513382	0.08395195	0.18309021	35.05111694	22.18181818	5399111.5	1.765403748
3355	108.9503939	34.25372748	0.074515343	0.139644146	0.293326855	34.75033569	22.18181818	6172794.5	1.159337878
3359	108.95147	34.25435141	0.000391006	0.028874874	0.053686142	38.33242798	22.18181818	6314625	1.791530252
3360	108.9498926	34.25470816	0.034303665	0.034272194	0.092467308	36.5345459	11.44615385	8289862	2.318668127
3361	108.9528801	34.25366855	0.055019855	0.113152981	0.24785614	36.24743652	31.73684211	5039232.5	2.07449007
3364	108.9555473	34.25003446	0.072306633	0.05421257	0.28117466	35.24252319	47.38983051	6477276.5	3.867384911
3365	108.9570925	34.25251219	0.001722813	0	0.156733036	31.72195435	40.8	5086798.5	2.057771921
3366	108.952454	34.25249822	9.58443E-05	0	0.179911613	32.88751221	27.72413793	4451366.5	1.490718484
3368	108.9565247	34.25396335	0.220423698	0.071239948	0.355362415	35.4715271	40.93333333	6335896.5	3.186416864
337	108.9509124	34.30287623	0.070608616	0.305199146	0.33551693	34.96566772	8	1459962	0.980923414
3370	108.9586538	34.25296137	0.085679054	0.325841427	0.278324604	32.55596924	22.82608696	5242939.5	1.591069698
3371	108.9586656	34.25350354	0.08802557	0.170052528	0.310637951	33.54721069	22.82608696	5635587	0.998884916
3373	108.958701	34.25405749	0.098697662	0.243179798	0.368383884	34.60678101	40.93333333	6104707.5	2.027594805
3374	108.958642	34.25464681	0.118302822	0.158209324	0.392405987	35.62875366	40.93333333	6498050.5	4.008277416
3375	108.9577317	34.25460426	0.036258698	0.008659363	0.001100063	35.74154663	40.93333333	6451395	3.053559303
3376	108.9617332	34.25251299	0.050630093	0.327962399	0.36225462	33.07891846	37.71428571	6124940.5	2.89234376
3377	108.9611295	34.25090867	0.085269928	0.043461323	0.363942623	31.39724731	46.82926829	6092710	5.100390911
3378	108.9599149	34.25249987	0.06947422	0.308338165	0.20132637	32.97979736	22.82608696	5745047	2.948495388
3379	108.9622933	34.25311962	0.049452305	0.36461401	0.435431004	33.20199585	36.13043478	6032761	2.19495225
3381	108.9622477	34.25365676	0.033987522	0.191333294	0.396519661	34.59994507	36.13043478	6346796.5	1.651273251
3382	108.9633587	34.25373489	0.140344143	0.08980751	0.268408298	34.58285522	33.31034483	5751449.5	0.989910841
3383	108.962283	34.25402213	0.134082317	0.14375782	0.380779266	36.13461304	36.13043478	6572320.5	1.319931865
3384	108.9613824	34.25404577	0.1525774	0.101317406	0.301523209	35.14682007	36.13043478	7002933	2.190162659
3386	108.9633057	34.25252098	0.067689896	0.274757385	0.26663208	32.02615356	33.31034483	5303193	4.514629841
3387	108.964781	34.25401035	0.184254169	0.057489872	0.220477104	34.25473022	33.31034483	5117309	2.231290579
3389	108.9642885	34.2509226	0.052836418	0.060668945	0.211713314	35.19467163	56.93877551	5882919.5	2.489241123
3390	108.9659917	34.25250032	0.041548729	0.295814991	0.304796696	33.02081299	51.33333333	4529998	4.256934166
3391	108.9676394	34.25093305	0.202147961	0.123515606	0.254486561	34.58969116	42	6269664.5	2.398625612
3392	108.9691227	34.25249698	0.000747681	0.11473608	0.299561024	34.03256226	55.09090909	6352881	5.186024666
3393	108.9711208	34.25417473	0.110569954	0.027055264	0.143730164	32.34747314	55.92	7287588	4.233631134
3394	108.9705154	34.25329617	0.031322479	0.037684441	0.251476765	32.55255127	55.92	6753862.5	11.28401852
3396	108.9707365	34.25091591	0.094971657	0.177307606	0.239285946	34.2684021	44.18181818	5034375.5	2.267001867
3397	108.9746165	34.25195877	0.082037926	0.186931133	0.417024136	31.93386841	28.51851852	4006694.5	1.193466663
3398	108.9746198	34.25256063	0.072302818	0.193018913	0.382670403	32.75421143	28.51851852	4505961.5	2.073987961
3399	108.9751678	34.25250849	0.133895397	0.180751801	0.365394115	31.86550903	28.51851852	4126551	1.004532337
34	108.9491193	34.31217064	0.104959488	0.159315586	0.373911858	31.17849731	20.4	1896678.75	1.31823957
3400	108.9748034	34.25326673	0.123493671	0.191436768	0.332190514	33.21224976	30.24	4894615	3.306751728
3402	108.9762223	34.25244277	0.230033398	0.255548954	0.369386196	31.46560669	28.51851852	3339841.75	2.909425974
3403	108.9769411	34.25247813	0.249210358	0.230408192	0.377928257	30.87771606	17.9	2840940.25	2.291257143
3404	108.9772475	34.25281993	0.188020229	0.281496525	0.36143589	30.05056763	17.9	2519920.5	1.777343154
3407	108.9766099	34.2529173	0.218514919	0.255583763	0.379565239	30.37869263	17.9	2978531	2.440941572
3415	108.9787086	34.25240741	0.163929462	0.266653538	0.320866108	30.6555481	17.9	2253952.75	1.895004272
3416	108.9792624	34.25240741	0.17133379	0.264838219	0.263640881	30.91873169	22.65384615	2246635.25	2.939486504
3417	108.9789678	34.25269028	0.175978661	0.305867672	0.378821373	31.01443481	17.9	2088652.625	3.010076761
3431	108.9804289	34.25247813	0.20886898	0.231376171	0.309382915	31.19900513	22.65384615	2382434.5	2.325801849
3432	108.9820168	34.25250477	0.18050766	0.226704121	0.313629627	32.3850708	46.58823529	3178557.25	1.652224422
3433	108.9806528	34.25279636	0.144824982	0.259850502	0.341224194	31.42800903	22.65384615	2225053	2.677885056
3449	108.9834386	34.2518125	0.252044201	0.114584923	0.253908634	31.88601685	60.34285714	4793006.5	5.101435661
3450	108.9839472	34.25247348	0.29794836	0.165439606	0.413407326	32.28594971	60.34285714	5354790.5	7.77883625
3451	108.983395	34.2531165	0.052639484	0.225172997	0.382443428	31.76296997	46.58823529	4884940	6.434093475
3454	108.9883117	34.2525017	0.132086754	0.094665527	0.342545509	31.83132935	49.6	5194399.5	4.242152214
3455	108.9882646	34.25296137	0.161916256	0.074045181	0.377439976	32.68927002	34.16326531	5047707.5	2.510926962
3458	108.9901551	34.25252341	0.00752306	0.145423889	0.179262161	34.18637085	49.6	4552974.5	2.201107025
[truncated: 1,152 more rows]
