# Supplementary material for: Analysis of spatial heterogeneity in Xi'an's urban heat island effect using multi-source data fusion
Source: PLoS One. 2025 Oct 17;20(10):e0332885. doi: 10.1371/journal.pone.0332885 (PMC12533849; doi:10.1371/journal.pone.0332885)
Supplement: S1 File — S1 Data. fin_data.csv. Original dataset of independent and dependent variables used in the analysis. S2 Data. fin_data.xlsx. Same dataset as S1, provided in Excel format for reproducibility. S3 Data. fin_data_2.csv and fin_data_2.xls. Extended dataset 2, including supplementary indicators for model validation. S4 Data. fin_data_3.csv. Extended dataset 3, providing additional data points for robustness checks. S5 Data. segmentation_result.csv. Semantic segmentation outputs of street view images, including derived indices such as Green View Index (GVI) and Sky View Index (SVI). S6 Text. OLS.pdf. Supplementary results of the Ordinary Least Squares (OLS) regression analysis, including diagnostic plots and summary tables. S7 Data. GWR folder. Geographically Weighted Regression (GWR) model outputs and related spatial results. S8 Data. MGWR folder. Multiscale Geographically Weighted Regression (MGWR) model outputs and coefficient estimation results. (ZIP) [file pone.0332885.s001.zip › S7_Data_GWR/GWR.shp.xml]

<metadata xml:lang="zh"><Esri><CreaDate>20250119</CreaDate><CreaTime>22530300</CreaTime><ArcGISFormat>1.0</ArcGISFormat><SyncOnce>FALSE</SyncOnce><DataProperties><lineage><Process ToolSource="e:\arcgis pro 3.0\Resources\ArcToolbox\toolboxes\Data Management Tools.tbx\CreateFeatureclass" Date="20250119" Time="225303">CreateFeatureclass E:\个人作品\研究生阶段\街景与热环境（改）\街景与热环境（学妹版）\街景与热环境（学妹版）.gdb fin_data_3_XYTableToPoint 点 fin_data_3.csv 不支持 不支持 "GEOGCS["GCS_WGS_1984",DATUM["D_WGS_1984",SPHEROID["WGS_1984",6378137.0,298.257223563]],PRIMEM["Greenwich",0.0],UNIT["Degree",0.0174532925199433]];-400 -400 1000000000;-100000 10000;-100000 10000;8.98315284119521E-09;0.001;0.001;IsHighPrecision" # 0 0 0 #</Process><Process ToolSource="e:\arcgis pro 3.0\Resources\ArcToolbox\toolboxes\Data Management Tools.tbx\XYTableToPoint" Date="20250119" Time="225304">XYTableToPoint fin_data_3.csv E:\个人作品\研究生阶段\街景与热环境（改）\街景与热环境（学妹版）\街景与热环境（学妹版）.gdb\fin_data_3_XYTableToPoint lng lat # "GEOGCS["GCS_WGS_1984",DATUM["D_WGS_1984",SPHEROID["WGS_1984",6378137.0,298.257223563]],PRIMEM["Greenwich",0.0],UNIT["Degree",0.0174532925199433]];-400 -400 1000000000;-100000 10000;-100000 10000;8.98315284119521E-09;0.001;0.001;IsHighPrecision"</Process><Process ToolSource="e:\arcgis pro 3.0\Resources\ArcToolbox\toolboxes\Conversion Tools.tbx\FeatureClassToFeatureClass" Date="20250120" Time="001325">FeatureClassToFeatureClass fin_data_3_XYTableToPoint E:\个人作品\研究生阶段\街景与热环境（改）\街景与热环境（学妹版）\GWR GWR.shp # "SOURCE_ID "SOURCE_ID" false false true 4 Long 0 0,First,#,E:\个人作品\研究生阶段\街景与热环境（改）\街景与热环境（学妹版）\街景与热环境（学妹版）.gdb\fin_data_3_XYTableToPoint,OBJECTID_1,-1,-1;LST "LST" true true false 8 Double 0 0,First,#,E:\个人作品\研究生阶段\街景与热环境（改）\街景与热环境（学妹版）\街景与热环境（学妹版）.gdb\fin_data_3_XYTableToPoint,LST,-1,-1;GVI "GVI" true true false 8 Double 0 0,First,#,E:\个人作品\研究生阶段\街景与热环境（改）\街景与热环境（学妹版）\街景与热环境（学妹版）.gdb\fin_data_3_XYTableToPoint,GVI,-1,-1;SVI "SVI" true true false 8 Double 0 0,First,#,E:\个人作品\研究生阶段\街景与热环境（改）\街景与热环境（学妹版）\街景与热环境（学妹版）.gdb\fin_data_3_XYTableToPoint,SVI,-1,-1;Building_h "Building_height" true true false 8 Double 0 0,First,#,E:\个人作品\研究生阶段\街景与热环境（改）\街景与热环境（学妹版）\街景与热环境（学妹版）.gdb\fin_data_3_XYTableToPoint,Building_height,-1,-1;Building_d "Building_density" true true false 8 Double 0 0,First,#,E:\个人作品\研究生阶段\街景与热环境（改）\街景与热环境（学妹版）\街景与热环境（学妹版）.gdb\fin_data_3_XYTableToPoint,Building_density,-1,-1;RPVI "RPVI" true true false 8 Double 0 0,First,#,E:\个人作品\研究生阶段\街景与热环境（改）\街景与热环境（学妹版）\街景与热环境（学妹版）.gdb\fin_data_3_XYTableToPoint,RPVI,-1,-1;Road_Densi "Road_Density" true true false 8 Double 0 0,First,#,E:\个人作品\研究生阶段\街景与热环境（改）\街景与热环境（学妹版）\街景与热环境（学妹版）.gdb\fin_data_3_XYTableToPoint,Road_Density,-1,-1;Population "Population_density" true true false 8 Double 0 0,First,#,E:\个人作品\研究生阶段\街景与热环境（改）\街景与热环境（学妹版）\街景与热环境（学妹版）.gdb\fin_data_3_XYTableToPoint,Population_density,-1,-1" #</Process><Process ToolSource="e:\arcgis pro 3.0\Resources\ArcToolbox\toolboxes\Spatial Statistics Tools.tbx\GWR" Date="20250120" Time="001327">GWR fin_data_3_XYTableToPoint LST 连续（高斯） GVI;SVI;Building_height;Building_density;RPVI;Road_Density;Population_density E:\个人作品\研究生阶段\街景与热环境（改）\街景与热环境（学妹版）\GWR\GWR.shp 距离范围 GOLDEN_SEARCH # # # # # # # # # # # # ROBUST 双平方 # #</Process></lineage><itemProps><itemName Sync="TRUE">GWR</itemName><imsContentType Sync="TRUE">002</imsContentType><itemSize Sync="TRUE">0.000</itemSize><itemLocation><linkage Sync="TRUE">file://\\LAPTOP-FEFRN0P5\E$\个人作品\研究生阶段\街景与热环境（改）\街景与热环境（学妹版）\GWR\GWR.shp</linkage><protocol Sync="TRUE">Local Area Network</protocol></itemLocation></itemProps><coordRef><type Sync="TRUE">Geographic</type><geogcsn Sync="TRUE">GCS_WGS_1984</geogcsn><csUnits Sync="TRUE">Angular Unit: Degree (0.017453)</csUnits><peXml Sync="TRUE">&lt;GeographicCoordinateSystem xsi:type='typens:GeographicCoordinateSystem' xmlns:xsi='http://www.w3.org/2001/XMLSchema-instance' xmlns:xs='http://www.w3.org/2001/XMLSchema' xmlns:typens='http://www.esri.com/schemas/ArcGIS/3.0.0'&gt;&lt;WKT&gt;GEOGCS[&amp;quot;GCS_WGS_1984&amp;quot;,DATUM[&amp;quot;D_WGS_1984&amp;quot;,SPHEROID[&amp;quot;WGS_1984&amp;quot;,6378137.0,298.257223563]],PRIMEM[&amp;quot;Greenwich&amp;quot;,0.0],UNIT[&amp;quot;Degree&amp;quot;,0.0174532925199433],AUTHORITY[&amp;quot;EPSG&amp;quot;,4326]]&lt;/WKT&gt;&lt;XOrigin&gt;-399.99999999999989&lt;/XOrigin&gt;&lt;YOrigin&gt;-399.99999999999989&lt;/YOrigin&gt;&lt;XYScale&gt;11258999068426.24&lt;/XYScale&gt;&lt;ZOrigin&gt;-100000&lt;/ZOrigin&gt;&lt;ZScale&gt;10000&lt;/ZScale&gt;&lt;MOrigin&gt;-100000&lt;/MOrigin&gt;&lt;MScale&gt;10000&lt;/MScale&gt;&lt;XYTolerance&gt;8.9831528411952133e-09&lt;/XYTolerance&gt;&lt;ZTolerance&gt;0.001&lt;/ZTolerance&gt;&lt;MTolerance&gt;0.001&lt;/MTolerance&gt;&lt;HighPrecision&gt;true&lt;/HighPrecision&gt;&lt;LeftLongitude&gt;-180&lt;/LeftLongitude&gt;&lt;WKID&gt;4326&lt;/WKID&gt;&lt;LatestWKID&gt;4326&lt;/LatestWKID&gt;&lt;/GeographicCoordinateSystem&gt;</peXml></coordRef><LayerFile>{"type":"CIMLayerDocument","version":"3.0.0","build":36056,"layers":["CIMPATH=__/gwr.json"],"layerDefinitions":[{"type":"CIMFeatureLayer","name":"GWR","uRI":"CIMPATH=__/gwr.json","sourceModifiedTime":{"type":"TimeInstant"},"useSourceMetadata":true,"description":"GWR","layerElevation":{"type":"CIMLayerElevationSurface"},"expanded":true,"layerType":"Operational","showLegends":true,"visibility":true,"displayCacheType":"Permanent","maxDisplayCacheAge":5,"showPopups":true,"serviceLayerID":-1,"charts":[{"type":"CIMChart","name":"变量之间的 Relationships","series":[{"type":"CIMChartScatterPlotMatrixSeries","name":"Series0","uniqueName":"Series0","fields":["LST","GVI","SVI","Building_h","Building_d","RPVI","Road_Densi","Population"],"verticalAxis":1,"colorType":"ColorMatch","visible":true,"multiSeries":true,"showTrendLine":true,"fieldLabels":["LST","GVI","SVI","Building_h","Building_d","RPVI","Road_Densi","Population"],"scatterMarkerSymbolProperties":{"type":"CIMChartMarkerSymbolProperties","visible":true,"width":7,"height":7,"style":"Circle","color":{"type":"CIMRGBColor","values":[166,206,227,70]}},"trendLineSymbolProperties":{"type":"CIMChartLineSymbolProperties","visible":true,"width":2,"style":"Solid","color":{"type":"CIMRGBColor","values":[104,104,104,100]}},"histogramFillSymbolProperties":{"type":"CIMChartFillSymbolProperties","color":{"type":"CIMRGBColor","values":[166,206,227,70]}},"selectedMiniPlot":-2,"displayOption":"PreviewPlot","lowerLeftDisplayOption":"ScatterPlots","diagonalOption":"Histogram","sortByType":"Custom","sortDirection":"Ascending"}],"generalProperties":{"type":"CIMChartGeneralProperties","title":"变量之间的 Relationships","showTitle":true,"useAutomaticTitle":false,"showSubTitle":true,"showFooter":true,"titleText":{"type":"CIMChartTextProperties","fontFillColor":{"type":"CIMRGBColor","values":[68,68,68,100]},"fontFamilyName":"SimSun","fontSize":16,"fontWeight":"Normal","textCase":"Normal"},"subTitleText":{"type":"CIMChartTextProperties","fontFillColor":{"type":"CIMRGBColor","values":[68,68,68,100]},"fontFamilyName":"SimSun","fontSize":12,"fontWeight":"Normal","textCase":"Normal"},"footerText":{"type":"CIMChartTextProperties","fontFillColor":{"type":"CIMRGBColor","values":[68,68,68,100]},"fontFamilyName":"SimSun","fontSize":12,"fontWeight":"Normal","textCase":"Normal"},"backgroundSymbolProperties":{"type":"CIMChartFillSymbolProperties","color":{"type":"CIMRGBColor","values":[255,255,255,100]}},"gridLineSymbolProperties":{"type":"CIMChartLineSymbolProperties","visible":true,"width":1,"style":"Solid","color":{"type":"CIMRGBColor","values":[225,225,225,100]}}},"legend":{"type":"CIMChartLegend","visible":true,"showTitle":true,"alignment":"Right","legendText":{"type":"CIMChartTextProperties","fontFillColor":{"type":"CIMRGBColor","values":[68,68,68,100]},"fontFamilyName":"SimSun","fontSize":10,"fontWeight":"Normal","textCase":"Normal"},"legendTitle":{"type":"CIMChartTextProperties","fontFillColor":{"type":"CIMRGBColor","values":[68,68,68,100]},"fontFamilyName":"SimSun","fontSize":10.8000000000000007,"fontWeight":"Normal","textCase":"Normal"}},"axes":[{"type":"CIMChartAxis","visible":true,"showTitle":true,"useAutomaticTitle":true,"valueFormat":"N2","dateTimeFormat":"yyyy/M/d","calculateAutomaticMinimum":true,"calculateAutomaticMaximum":true,"minimum":null,"maximum":null,"titleText":{"type":"CIMChartTextProperties","fontFillColor":{"type":"CIMRGBColor","values":[68,68,68,100]},"fontFamilyName":"SimSun","fontSize":12,"fontWeight":"Normal","textCase":"Normal"},"labelText":{"type":"CIMChartTextProperties","fontFillColor":{"type":"CIMRGBColor","values":[68,68,68,100]},"fontFamilyName":"SimSun","fontSize":10,"fontWeight":"Normal","textCase":"Normal"},"labelCharacterLimit":11,"zoomEndPosition":1},{"type":"CIMChartAxis","visible":true,"showTitle":true,"useAutomaticTitle":true,"valueFormat":"N2","dateTimeFormat":"yyyy/M/d","calculateAutomaticMinimum":true,"calculateAutomaticMaximum":true,"minimum":null,"maximum":null,"titleText":{"type":"CIMChartTextProperties","fontFillColor":{"type":"CIMRGBColor","values":[68,68,68,100]},"fontFamilyName":"SimSun","fontSize":12,"fontWeight":"Normal","textCase":"Normal"},"labelText":{"type":"CIMChartTextProperties","fontFillColor":{"type":"CIMRGBColor","values":[68,68,68,100]},"fontFamilyName":"SimSun","fontSize":10,"fontWeight":"Normal","textCase":"Normal"},"labelCharacterLimit":11,"zoomEndPosition":1}],"mapSelectionHandling":"Highlight"},{"type":"CIMChart","name":"标准化残差分布","series":[{"type":"CIMChartHistogramSeries","name":"Series0","uniqueName":"Series0","fields":["STDRESID"],"verticalAxis":1,"colorType":"SingleColor","visible":true,"binCount":0,"showMean":true,"fillSymbolProperties":{"type":"CIMChartFillSymbolProperties","color":{"type":"CIMRGBColor","values":[166,206,227,70]}},"meanLineSymbolProperties":{"type":"CIMChartLineSymbolProperties","visible":true,"width":2,"style":"Solid","color":{"type":"CIMRGBColor","values":[0,92,230,100]}},"medianLineSymbolProperties":{"type":"CIMChartLineSymbolProperties","visible":true,"width":2,"style":"Solid","color":{"type":"CIMRGBColor","values":[132,0,168,100]}},"standardDeviationLineSymbolProperties":{"type":"CIMChartLineSymbolProperties","visible":true,"width":2,"style":"Solid","color":{"type":"CIMRGBColor","values":[156,156,156,100]}},"showComparisonDistribution":true,"dataTransformationType":"None","distributionLineSymbolProperties":{"type":"CIMChartLineSymbolProperties","visible":true,"width":2,"style":"Solid","color":{"type":"CIMRGBColor","values":[104,104,104,100]}}}],"generalProperties":{"type":"CIMChartGeneralProperties","title":"标准化残差分布","showTitle":true,"useAutomaticTitle":false,"showSubTitle":true,"showFooter":true,"titleText":{"type":"CIMChartTextProperties","fontFillColor":{"type":"CIMRGBColor","values":[68,68,68,100]},"fontFamilyName":"SimSun","fontSize":16,"fontWeight":"Normal","textCase":"Normal"},"subTitleText":{"type":"CIMChartTextProperties","fontFillColor":{"type":"CIMRGBColor","values":[68,68,68,100]},"fontFamilyName":"SimSun","fontSize":12,"fontWeight":"Normal","textCase":"Normal"},"footerText":{"type":"CIMChartTextProperties","fontFillColor":{"type":"CIMRGBColor","values":[68,68,68,100]},"fontFamilyName":"SimSun","fontSize":12,"fontWeight":"Normal","textCase":"Normal"},"backgroundSymbolProperties":{"type":"CIMChartFillSymbolProperties","color":{"type":"CIMRGBColor","values":[255,255,255,100]}},"gridLineSymbolProperties":{"type":"CIMChartLineSymbolProperties","visible":true,"width":1,"style":"Solid","color":{"type":"CIMRGBColor","values":[225,225,225,100]}}},"legend":{"type":"CIMChartLegend","visible":true,"showTitle":true,"alignment":"Right","legendText":{"type":"CIMChartTextProperties","fontFillColor":{"type":"CIMRGBColor","values":[68,68,68,100]},"fontFamilyName":"SimSun","fontSize":10,"fontWeight":"Normal","textCase":"Normal"},"legendTitle":{"type":"CIMChartTextProperties","fontFillColor":{"type":"CIMRGBColor","values":[68,68,68,100]},"fontFamilyName":"SimSun","fontSize":10.8000000000000007,"fontWeight":"Normal","textCase":"Normal"}},"axes":[{"type":"CIMChartAxis","visible":true,"title":"标准化残差","showTitle":true,"useAutomaticTitle":false,"valueFormat":"N2","dateTimeFormat":"yyyy/M/d","calculateAutomaticMinimum":true,"calculateAutomaticMaximum":true,"minimum":null,"maximum":null,"titleText":{"type":"CIMChartTextProperties","fontFillColor":{"type":"CIMRGBColor","values":[68,68,68,100]},"fontFamilyName":"SimSun","fontSize":12,"fontWeight":"Normal","textCase":"Normal"},"labelText":{"type":"CIMChartTextProperties","fontFillColor":{"type":"CIMRGBColor","values":[68,68,68,100]},"fontFamilyName":"SimSun","fontSize":10,"fontWeight":"Normal","textCase":"Normal"},"labelCharacterLimit":11,"zoomEndPosition":1},{"type":"CIMChartAxis","visible":true,"showTitle":true,"useAutomaticTitle":true,"valueFormat":"N2","dateTimeFormat":"yyyy/M/d","calculateAutomaticMinimum":true,"calculateAutomaticMaximum":true,"minimum":null,"maximum":null,"titleText":{"type":"CIMChartTextProperties","fontFillColor":{"type":"CIMRGBColor","values":[68,68,68,100]},"fontFamilyName":"SimSun","fontSize":12,"fontWeight":"Normal","textCase":"Normal"},"labelText":{"type":"CIMChartTextProperties","fontFillColor":{"type":"CIMRGBColor","values":[68,68,68,100]},"fontFamilyName":"SimSun","fontSize":10,"fontWeight":"Normal","textCase":"Normal"},"labelCharacterLimit":11,"zoomEndPosition":1}],"mapSelectionHandling":"Highlight"},{"type":"CIMChart","name":"标准化残差和 预测图","series":[{"type":"CIMChartScatterSeries","name":"PREDICTED &amp; STDRESID","uniqueName":"Series0","fields":["PREDICTED","STDRESID"],"verticalAxis":1,"colorType":"ColorMatch","visible":true,"markerSymbolProperties":{"type":"CIMChartMarkerSymbolProperties","visible":true,"width":7,"height":7,"style":"Circle","color":{"type":"CIMRGBColor","values":[166,206,227,70]}},"trendLineSymbolProperties":{"type":"CIMChartLineSymbolProperties","visible":true,"width":2,"style":"Solid","color":{"type":"CIMRGBColor","values":[104,104,104,100]}},"trendLineFitType":"ChartTrendLineFitType_Linear","bubbleMinimumSize":5,"bubbleMaximumSize":30}],"generalProperties":{"type":"CIMChartGeneralProperties","title":"标准化残差和 预测图","showTitle":true,"useAutomaticTitle":false,"showSubTitle":true,"showFooter":true,"titleText":{"type":"CIMChartTextProperties","fontFillColor":{"type":"CIMRGBColor","values":[68,68,68,100]},"fontFamilyName":"SimSun","fontSize":16,"fontWeight":"Normal","textCase":"Normal"},"subTitleText":{"type":"CIMChartTextProperties","fontFillColor":{"type":"CIMRGBColor","values":[68,68,68,100]},"fontFamilyName":"SimSun","fontSize":12,"fontWeight":"Normal","textCase":"Normal"},"footerText":{"type":"CIMChartTextProperties","fontFillColor":{"type":"CIMRGBColor","values":[68,68,68,100]},"fontFamilyName":"SimSun","fontSize":12,"fontWeight":"Normal","textCase":"Normal"},"backgroundSymbolProperties":{"type":"CIMChartFillSymbolProperties","color":{"type":"CIMRGBColor","values":[255,255,255,100]}},"gridLineSymbolProperties":{"type":"CIMChartLineSymbolProperties","visible":true,"width":1,"style":"Solid","color":{"type":"CIMRGBColor","values":[119,119,119,0]}}},"legend":{"type":"CIMChartLegend","visible":true,"showTitle":true,"alignment":"Right","legendText":{"type":"CIMChartTextProperties","fontFillColor":{"type":"CIMRGBColor","values":[68,68,68,100]},"fontFamilyName":"SimSun","fontSize":10,"fontWeight":"Normal","textCase":"Normal"},"legendTitle":{"type":"CIMChartTextProperties","fontFillColor":{"type":"CIMRGBColor","values":[68,68,68,100]},"fontFamilyName":"SimSun","fontSize":10.8000000000000007,"fontWeight":"Normal","textCase":"Normal"}},"axes":[{"type":"CIMChartAxis","visible":true,"title":"预测","showTitle":true,"useAutomaticTitle":false,"valueFormat":"N2","dateTimeFormat":"yyyy/M/d","calculateAutomaticMinimum":true,"calculateAutomaticMaximum":true,"minimum":null,"maximum":null,"titleText":{"type":"CIMChartTextProperties","fontFillColor":{"type":"CIMRGBColor","values":[68,68,68,100]},"fontFamilyName":"SimSun","fontSize":12,"fontWeight":"Normal","textCase":"Normal"},"labelText":{"type":"CIMChartTextProperties","fontFillColor":{"type":"CIMRGBColor","values":[68,68,68,100]},"fontFamilyName":"SimSun","fontSize":10,"fontWeight":"Normal","textCase":"Normal"},"labelCharacterLimit":11,"zoomEndPosition":1},{"type":"CIMChartAxis","visible":true,"title":"标准化残差","showTitle":true,"useAutomaticTitle":false,"valueFormat":"N2","dateTimeFormat":"yyyy/M/d","calculateAutomaticMinimum":true,"calculateAutomaticMaximum":true,"minimum":null,"maximum":null,"titleText":{"type":"CIMChartTextProperties","fontFillColor":{"type":"CIMRGBColor","values":[68,68,68,100]},"fontFamilyName":"SimSun","fontSize":12,"fontWeight":"Normal","textCase":"Normal"},"labelText":{"type":"CIMChartTextProperties","fontFillColor":{"type":"CIMRGBColor","values":[68,68,68,100]},"fontFamilyName":"SimSun","fontSize":10,"fontWeight":"Normal","textCase":"Normal"},"labelCharacterLimit":11,"zoomEndPosition":1}],"mapSelectionHandling":"Highlight"}],"refreshRate":-1,"refreshRateUnit":"esriTimeUnitsSeconds","blendingMode":"Alpha","allowDrapingOnIntegratedMesh":true,"autoGenerateFeatureTemplates":true,"featureTable":{"type":"CIMFeatureTable","displayField":"SOURCE_ID","editable":true,"dataConnection":{"type":"CIMStandardDataConnection","workspaceConnectionString":"DATABASE=E:\\个人作品\\研究生阶段\\街景与热环境（改）\\街景与热环境（学妹版）\\GWR","workspaceFactory":"Shapefile","dataset":"GWR","datasetType":"esriDTFeatureClass"},"studyAreaSpatialRel":"esriSpatialRelUndefined","searchOrder":"esriSearchOrderSpatial"},"htmlPopupEnabled":true,"htmlPopupFormat":{"type":"CIMHtmlPopupFormat","htmlUseCodedDomainValues":true,"htmlPresentationStyle":"TwoColumnTable"},"isFlattened":true,"selectable":true,"featureCacheType":"Session","displayFiltersType":"ByScale","featureBlendingMode":"Alpha","labelClasses":[{"type":"CIMLabelClass","expression":"$feature.Observed","expressionEngine":"Arcade","featuresToLabel":"AllVisibleFeatures","maplexLabelPlacementProperties":{"type":"CIMMaplexLabelPlacementProperties","featureType":"Point","avoidPolygonHoles":true,"canOverrunFeature":true,"canPlaceLabelOutsidePolygon":true,"canRemoveOverlappingLabel":true,"canStackLabel":true,"connectionType":"Unambiguous","constrainOffset":"NoConstraint","contourAlignmentType":"Page","contourLadderType":"Straight","contourMaximumAngle":90,"enableConnection":true,"enablePointPlacementPriorities":true,"featureWeight":0,"fontHeightReductionLimit":4,"fontHeightReductionStep":0.5,"fontWidthReductionLimit":90,"fontWidthReductionStep":5,"graticuleAlignmentType":"Straight","keyNumberGroupName":"Default","labelBuffer":15,"labelLargestPolygon":true,"labelPriority":-1,"labelStackingProperties":{"type":"CIMMaplexLabelStackingProperties","stackAlignment":"ChooseBest","maximumNumberOfLines":3,"minimumNumberOfCharsPerLine":3,"maximumNumberOfCharsPerLine":24,"separators":[{"type":"CIMMaplexStackingSeparator","separator":" ","splitAfter":true},{"type":"CIMMaplexStackingSeparator","separator":",","visible":true,"splitAfter":true}],"trimStackingSeparators":true},"lineFeatureType":"General","linePlacementMethod":"OffsetCurvedFromLine","maximumLabelOverrun":36,"maximumLabelOverrunUnit":"Point","minimumFeatureSizeUnit":"Map","multiPartOption":"OneLabelPerPart","offsetAlongLineProperties":{"type":"CIMMaplexOffsetAlongLineProperties","placementMethod":"BestPositionAlongLine","labelAnchorPoint":"CenterOfLabel","distanceUnit":"Percentage","useLineDirection":true},"pointExternalZonePriorities":{"type":"CIMMaplexExternalZonePriorities","aboveLeft":4,"aboveCenter":2,"aboveRight":1,"centerRight":3,"belowRight":5,"belowCenter":7,"belowLeft":8,"centerLeft":6},"pointPlacementMethod":"AroundPoint","polygonAnchorPointType":"GeometricCenter","polygonBoundaryWeight":0,"polygonExternalZones":{"type":"CIMMaplexExternalZonePriorities","aboveLeft":4,"aboveCenter":2,"aboveRight":1,"centerRight":3,"belowRight":5,"belowCenter":7,"belowLeft":8,"centerLeft":6},"polygonFeatureType":"General","polygonInternalZones":{"type":"CIMMaplexInternalZonePriorities","center":1},"polygonPlacementMethod":"CurvedInPolygon","primaryOffset":1,"primaryOffsetUnit":"Point","removeExtraWhiteSpace":true,"repetitionIntervalUnit":"Map","rotationProperties":{"type":"CIMMaplexRotationProperties","rotationType":"Arithmetic","alignmentType":"Straight"},"secondaryOffset":100,"strategyPriorities":{"type":"CIMMaplexStrategyPriorities","stacking":1,"overrun":2,"fontCompression":3,"fontReduction":4,"abbreviation":5},"thinningDistanceUnit":"Point","truncationMarkerCharacter":".","truncationMinimumLength":1,"truncationPreferredCharacters":"aeiou","polygonAnchorPointPerimeterInsetUnit":"Point"},"name":"Class 1","priority":-1,"standardLabelPlacementProperties":{"type":"CIMStandardLabelPlacementProperties","featureType":"Line","featureWeight":"Low","labelWeight":"High","numLabelsOption":"OneLabelPerName","lineLabelPosition":{"type":"CIMStandardLineLabelPosition","above":true,"inLine":true,"parallel":true},"lineLabelPriorities":{"type":"CIMStandardLineLabelPriorities","aboveStart":3,"aboveAlong":3,"aboveEnd":3,"centerStart":3,"centerAlong":3,"centerEnd":3,"belowStart":3,"belowAlong":3,"belowEnd":3},"pointPlacementMethod":"AroundPoint","pointPlacementPriorities":{"type":"CIMStandardPointPlacementPriorities","aboveLeft":2,"aboveCenter":2,"aboveRight":1,"centerLeft":3,"centerRight":2,"belowLeft":3,"belowCenter":3,"belowRight":2},"rotationType":"Arithmetic","polygonPlacementMethod":"AlwaysHorizontal"},"textSymbol":{"type":"CIMSymbolReference","symbol":{"type":"CIMTextSymbol","blockProgression":"TTB","depth3D":1,"extrapolateBaselines":true,"fontEffects":"Normal","fontEncoding":"Unicode","fontFamilyName":"Tahoma","fontStyleName":"Regular","fontType":"Unspecified","haloSize":1,"height":10,"hinting":"Default","horizontalAlignment":"Left","kerning":true,"letterWidth":100,"ligatures":true,"lineGapType":"ExtraLeading","symbol":{"type":"CIMPolygonSymbol","symbolLayers":[{"type":"CIMSolidFill","enable":true,"color":{"type":"CIMRGBColor","values":[0,0,0,100]}}]},"textCase":"Normal","textDirection":"LTR","verticalAlignment":"Bottom","verticalGlyphOrientation":"Right","wordSpacing":100,"billboardMode3D":"FaceNearPlane"}},"useCodedValue":true,"visibility":true,"iD":-1}],"renderer":{"type":"CIMClassBreaksRenderer","barrierWeight":"None","breaks":[{"type":"CIMClassBreak","label":"\u003c -2.5 标准差","patch":"Default","symbol":{"type":"CIMSymbolReference","symbol":{"type":"CIMPointSymbol","symbolLayers":[{"type":"CIMCharacterMarker","enable":false,"name":"Level_6","colorLocked":true,"anchorPointUnits":"Relative","dominantSizeAxis3D":"Y","size":10,"billboardMode3D":"FaceNearPlane","characterIndex":40,"fontFamilyName":"ESRI Default Marker","fontStyleName":"Regular","fontType":"Unspecified","scaleX":1,"symbol":{"type":"CIMPolygonSymbol","symbolLayers":[{"type":"CIMSolidFill","enable":true,"name":"Level_6","color":{"type":"CIMRGBColor","values":[0,0,0,100]}}]},"scaleSymbolsProportionally":true,"respectFrame":true},{"type":"CIMCharacterMarker","enable":true,"name":"Level_6","anchorPointUnits":"Relative","dominantSizeAxis3D":"Y","size":10,"billboardMode3D":"FaceNearPlane","characterIndex":33,"fontFamilyName":"ESRI Default Marker","fontStyleName":"Regular","fontType":"Unspecified","scaleX":1,"symbol":{"type":"CIMPolygonSymbol","symbolLayers":[{"type":"CIMSolidStroke","enable":true,"capStyle":"Round","joinStyle":"Round","lineStyle3D":"Strip","miterLimit":10,"width":0.40000000000000002,"color":{"type":"CIMRGBColor","values":[130,130,130,100]}},{"type":"CIMSolidFill","enable":true,"name":"Level_6","color":{"type":"CIMRGBColor","values":[45,0,75,100]}}]},"scaleSymbolsProportionally":true,"respectFrame":true}],"haloSize":1,"scaleX":1,"angleAlignment":"Map"}},"upperBound":-2.5},{"type":"CIMClassBreak","label":"-2.5 - -1.5 标准差","patch":"Default","symbol":{"type":"CIMSymbolReference","symbol":{"type":"CIMPointSymbol","symbolLayers":[{"type":"CIMCharacterMarker","enable":false,"name":"Level_4","colorLocked":true,"anchorPointUnits":"Relative","dominantSizeAxis3D":"Y","size":10,"billboardMode3D":"FaceNearPlane","characterIndex":40,"fontFamilyName":"ESRI Default Marker","fontStyleName":"Regular","fontType":"Unspecified","scaleX":1,"symbol":{"type":"CIMPolygonSymbol","symbolLayers":[{"type":"CIMSolidFill","enable":true,"name":"Level_4","color":{"type":"CIMRGBColor","values":[0,0,0,100]}}]},"scaleSymbolsProportionally":true,"respectFrame":true},{"type":"CIMCharacterMarker","enable":true,"name":"Level_4","anchorPointUnits":"Relative","dominantSizeAxis3D":"Y","size":10,"billboardMode3D":"FaceNearPlane","characterIndex":33,"fontFamilyName":"ESRI Default Marker","fontStyleName":"Regular","fontType":"Unspecified","scaleX":1,"symbol":{"type":"CIMPolygonSymbol","symbolLayers":[{"type":"CIMSolidStroke","enable":true,"capStyle":"Round","joinStyle":"Round","lineStyle3D":"Strip","miterLimit":10,"width":0.40000000000000002,"color":{"type":"CIMRGBColor","values":[130,130,130,100]}},{"type":"CIMSolidFill","enable":true,"name":"Level_4","color":{"type":"CIMRGBColor","values":[113,90,160,100]}}]},"scaleSymbolsProportionally":true,"respectFrame":true}],"haloSize":1,"scaleX":1,"angleAlignment":"Map"}},"upperBound":-1.5},{"type":"CIMClassBreak","label":"-1.5 - -0.5 标准差","patch":"Default","symbol":{"type":"CIMSymbolReference","symbol":{"type":"CIMPointSymbol","symbolLayers":[{"type":"CIMCharacterMarker","enable":false,"name":"Level_2","colorLocked":true,"anchorPointUnits":"Relative","dominantSizeAxis3D":"Y","size":10,"billboardMode3D":"FaceNearPlane","characterIndex":40,"fontFamilyName":"ESRI Default Marker","fontStyleName":"Regular","fontType":"Unspecified","scaleX":1,"symbol":{"type":"CIMPolygonSymbol","symbolLayers":[{"type":"CIMSolidFill","enable":true,"name":"Level_2","color":{"type":"CIMRGBColor","values":[0,0,0,100]}}]},"scaleSymbolsProportionally":true,"respectFrame":true},{"type":"CIMCharacterMarker","enable":true,"name":"Level_2","anchorPointUnits":"Relative","dominantSizeAxis3D":"Y","size":10,"billboardMode3D":"FaceNearPlane","characterIndex":33,"fontFamilyName":"ESRI Default Marker","fontStyleName":"Regular","fontType":"Unspecified","scaleX":1,"symbol":{"type":"CIMPolygonSymbol","symbolLayers":[{"type":"CIMSolidStroke","enable":true,"capStyle":"Round","joinStyle":"Round","lineStyle3D":"Strip","miterLimit":10,"width":0.40000000000000002,"color":{"type":"CIMRGBColor","values":[130,130,130,100]}},{"type":"CIMSolidFill","enable":true,"name":"Level_2","color":{"type":"CIMRGBColor","values":[191,187,218,100]}}]},"scaleSymbolsProportionally":true,"respectFrame":true}],"haloSize":1,"scaleX":1,"angleAlignment":"Map"}},"upperBound":-0.5},{"type":"CIMClassBreak","label":"-0.5 - 0.5 标准差","patch":"Default","symbol":{"type":"CIMSymbolReference","symbol":{"type":"CIMPointSymbol","symbolLayers":[{"type":"CIMCharacterMarker","enable":false,"name":"Level_1","colorLocked":true,"anchorPointUnits":"Relative","dominantSizeAxis3D":"Y","size":10,"billboardMode3D":"FaceNearPlane","characterIndex":40,"fontFamilyName":"ESRI Default Marker","fontStyleName":"Regular","fontType":"Unspecified","scaleX":1,"symbol":{"type":"CIMPolygonSymbol","symbolLayers":[{"type":"CIMSolidFill","enable":true,"name":"Level_1","color":{"type":"CIMRGBColor","values":[0,0,0,100]}}]},"scaleSymbolsProportionally":true,"respectFrame":true},{"type":"CIMCharacterMarker","enable":true,"name":"Level_1","anchorPointUnits":"Relative","dominantSizeAxis3D":"Y","size":10,"billboardMode3D":"FaceNearPlane","characterIndex":33,"fontFamilyName":"ESRI Default Marker","fontStyleName":"Regular","fontType":"Unspecified","scaleX":1,"symbol":{"type":"CIMPolygonSymbol","symbolLayers":[{"type":"CIMSolidStroke","enable":true,"capStyle":"Round","joinStyle":"Round","lineStyle3D":"Strip","miterLimit":10,"width":0.40000000000000002,"color":{"type":"CIMRGBColor","values":[130,130,130,100]}},{"type":"CIMSolidFill","enable":true,"name":"Level_1","color":{"type":"CIMRGBColor","values":[247,247,247,100]}}]},"scaleSymbolsProportionally":true,"respectFrame":true}],"haloSize":1,"scaleX":1,"angleAlignment":"Map"}},"upperBound":0.5},{"type":"CIMClassBreak","label":"0.5 - 1.5 标准差","patch":"Default","symbol":{"type":"CIMSymbolReference","symbol":{"type":"CIMPointSymbol","symbolLayers":[{"type":"CIMCharacterMarker","enable":false,"name":"Level_3","colorLocked":true,"anchorPointUnits":"Relative","dominantSizeAxis3D":"Y","size":10,"billboardMode3D":"FaceNearPlane","characterIndex":40,"fontFamilyName":"ESRI Default Marker","fontStyleName":"Regular","fontType":"Unspecified","scaleX":1,"symbol":{"type":"CIMPolygonSymbol","symbolLayers":[{"type":"CIMSolidFill","enable":true,"name":"Level_3","color":{"type":"CIMRGBColor","values":[0,0,0,100]}}]},"scaleSymbolsProportionally":true,"respectFrame":true},{"type":"CIMCharacterMarker","enable":true,"name":"Level_3","anchorPointUnits":"Relative","dominantSizeAxis3D":"Y","size":10,"billboardMode3D":"FaceNearPlane","characterIndex":33,"fontFamilyName":"ESRI Default Marker","fontStyleName":"Regular","fontType":"Unspecified","scaleX":1,"symbol":{"type":"CIMPolygonSymbol","symbolLayers":[{"type":"CIMSolidStroke","enable":true,"capStyle":"Round","joinStyle":"Round","lineStyle3D":"Strip","miterLimit":10,"width":0.40000000000000002,"color":{"type":"CIMRGBColor","values":[130,130,130,100]}},{"type":"CIMSolidFill","enable":true,"name":"Level_3","color":{"type":"CIMRGBColor","values":[199,234,229,100]}}]},"scaleSymbolsProportionally":true,"respectFrame":true}],"haloSize":1,"scaleX":1,"angleAlignment":"Map"}},"upperBound":1.5},{"type":"CIMClassBreak","label":"1.5 - 2.5 标准差","patch":"Default","symbol":{"type":"CIMSymbolReference","symbol":{"type":"CIMPointSymbol","symbolLayers":[{"type":"CIMCharacterMarker","enable":false,"name":"Level_5","colorLocked":true,"anchorPointUnits":"Relative","dominantSizeAxis3D":"Y","size":10,"billboardMode3D":"FaceNearPlane","characterIndex":40,"fontFamilyName":"ESRI Default Marker","fontStyleName":"Regular","fontType":"Unspecified","scaleX":1,"symbol":{"type":"CIMPolygonSymbol","symbolLayers":[{"type":"CIMSolidFill","enable":true,"name":"Level_5","color":{"type":"CIMRGBColor","values":[0,0,0,100]}}]},"scaleSymbolsProportionally":true,"respectFrame":true},{"type":"CIMCharacterMarker","enable":true,"name":"Level_5","anchorPointUnits":"Relative","dominantSizeAxis3D":"Y","size":10,"billboardMode3D":"FaceNearPlane","characterIndex":33,"fontFamilyName":"ESRI Default Marker","fontStyleName":"Regular","fontType":"Unspecified","scaleX":1,"symbol":{"type":"CIMPolygonSymbol","symbolLayers":[{"type":"CIMSolidStroke","enable":true,"capStyle":"Round","joinStyle":"Round","lineStyle3D":"Strip","miterLimit":10,"width":0.40000000000000002,"color":{"type":"CIMRGBColor","values":[130,130,130,100]}},{"type":"CIMSolidFill","enable":true,"name":"Level_5","color":{"type":"CIMRGBColor","values":[90,180,172,100]}}]},"scaleSymbolsProportionally":true,"respectFrame":true}],"haloSize":1,"scaleX":1,"angleAlignment":"Map"}},"upperBound":2.5},{"type":"CIMClassBreak","label":"\u003e 2.5 标准差","patch":"Default","symbol":{"type":"CIMSymbolReference","symbol":{"type":"CIMPointSymbol","symbolLayers":[{"type":"CIMCharacterMarker","enable":false,"name":"Level_7","colorLocked":true,"anchorPointUnits":"Relative","dominantSizeAxis3D":"Y","size":10,"billboardMode3D":"FaceNearPlane","characterIndex":40,"fontFamilyName":"ESRI Default Marker","fontStyleName":"Regular","fontType":"Unspecified","scaleX":1,"symbol":{"type":"CIMPolygonSymbol","symbolLayers":[{"type":"CIMSolidFill","enable":true,"name":"Level_7","color":{"type":"CIMRGBColor","values":[0,0,0,100]}}]},"scaleSymbolsProportionally":true,"respectFrame":true},{"type":"CIMCharacterMarker","enable":true,"name":"Level_7","anchorPointUnits":"Relative","dominantSizeAxis3D":"Y","size":10,"billboardMode3D":"FaceNearPlane","characterIndex":33,"fontFamilyName":"ESRI Default Marker","fontStyleName":"Regular","fontType":"Unspecified","scaleX":1,"symbol":{"type":"CIMPolygonSymbol","symbolLayers":[{"type":"CIMSolidStroke","enable":true,"capStyle":"Round","joinStyle":"Round","lineStyle3D":"Strip","miterLimit":10,"width":0.40000000000000002,"color":{"type":"CIMRGBColor","values":[130,130,130,100]}},{"type":"CIMSolidFill","enable":true,"name":"Level_7","color":{"type":"CIMRGBColor","values":[1,102,94,100]}}]},"scaleSymbolsProportionally":true,"respectFrame":true}],"haloSize":1,"scaleX":1,"angleAlignment":"Map"}},"upperBound":10000}],"classBreakType":"GraduatedColor","classificationMethod":"Manual","colorRamp":{"type":"CIMFixedColorRamp","colors":[{"type":"CIMHSVColor","values":[276,100,29.41,100]},{"type":"CIMHSVColor","values":[259.720000000000027,43.75,62.75,100]},{"type":"CIMHSVColor","values":[247.740000000000009,14.2200000000000006,85.4899999999999949,100]},{"type":"CIMHSVColor","values":[0,0,96.8599999999999994,100]},{"type":"CIMHSVColor","values":[171.430000000000007,14.9600000000000009,91.7600000000000051,100]},{"type":"CIMHSVColor","values":[174.669999999999987,50,70.5900000000000034,100]},{"type":"CIMHSVColor","values":[175.25,99.019999999999996,40,100]}],"arrangement":"Default"},"field":"STDRESID","minimumBreak":-10000,"numberFormat":{"type":"CIMNumericFormat","alignmentOption":"esriAlignLeft","alignmentWidth":12,"roundingOption":"esriRoundNumberOfDecimals","roundingValue":6,"zeroPad":true},"showInAscendingOrder":true,"heading":"标准化残差","sampleSize":10000,"defaultSymbolPatch":"Default","polygonSymbolColorTarget":"Fill","normalizationTotal":1,"normalizationType":"Nothing","useExclusionSymbol":false,"exclusionSymbolPatch":"Default"},"scaleSymbols":true,"snappable":true,"symbolLayerDrawing":{"type":"CIMSymbolLayerDrawing","symbolLayers":[{"type":"CIMSymbolLayerIdentifier","symbolLayerName":"Level_7"},{"type":"CIMSymbolLayerIdentifier","symbolLayerName":"Level_6"},{"type":"CIMSymbolLayerIdentifier","symbolLayerName":"Level_5"},{"type":"CIMSymbolLayerIdentifier","symbolLayerName":"Level_4"},{"type":"CIMSymbolLayerIdentifier","symbolLayerName":"Level_3"},{"type":"CIMSymbolLayerIdentifier","symbolLayerName":"Level_2"},{"type":"CIMSymbolLayerIdentifier","symbolLayerName":"Level_1"}],"useSymbolLayerDrawing":true}}]}</LayerFile></DataProperties><SyncDate>20250120</SyncDate><SyncTime>00132500</SyncTime><ModDate>20250120</ModDate><ModTime>00132500</ModTime></Esri><dataIdInfo><envirDesc Sync="TRUE">Microsoft Windows 10 Version 10.0 (Build 22631) ; Esri ArcGIS 13.0.0.36056</envirDesc><dataLang><languageCode value="zho" Sync="TRUE"></languageCode><countryCode value="CHN" Sync="TRUE"></countryCode></dataLang><idCitation><resTitle Sync="TRUE">GWR</resTitle><presForm><PresFormCd value="005" Sync="TRUE"></PresFormCd></presForm></idCitation><spatRpType><SpatRepTypCd value="001" Sync="TRUE"></SpatRepTypCd></spatRpType></dataIdInfo><mdLang><languageCode value="zho" Sync="TRUE"></languageCode><countryCode value="CHN" Sync="TRUE"></countryCode></mdLang><distInfo><distFormat><formatName Sync="TRUE">Shapefile</formatName></distFormat><distTranOps><transSize Sync="TRUE">0.000</transSize></distTranOps></distInfo><mdHrLv><ScopeCd value="005" Sync="TRUE"></ScopeCd></mdHrLv><mdHrLvName Sync="TRUE">dataset</mdHrLvName><refSysInfo><RefSystem><refSysID><identCode code="4326" Sync="TRUE"></identCode><idCodeSpace Sync="TRUE">EPSG</idCodeSpace><idVersion Sync="TRUE">6.2(3.0.1)</idVersion></refSysID></RefSystem></refSysInfo><spatRepInfo><VectSpatRep><geometObjs Name="GWR"><geoObjTyp><GeoObjTypCd value="004" Sync="TRUE"></GeoObjTypCd></geoObjTyp><geoObjCnt Sync="TRUE">0</geoObjCnt></geometObjs><topLvl><TopoLevCd value="001" Sync="TRUE"></TopoLevCd></topLvl></VectSpatRep></spatRepInfo><spdoinfo><ptvctinf><esriterm Name="GWR"><efeatyp Sync="TRUE">Simple</efeatyp><efeageom code="1" Sync="TRUE"></efeageom><esritopo Sync="TRUE">FALSE</esritopo><efeacnt Sync="TRUE">0</efeacnt><spindex Sync="TRUE">FALSE</spindex><linrefer Sync="TRUE">FALSE</linrefer></esriterm></ptvctinf></spdoinfo><eainfo><detailed Name="GWR"><enttyp><enttypl Sync="TRUE">GWR</enttypl><enttypt Sync="TRUE">Feature Class</enttypt><enttypc Sync="TRUE">0</enttypc></enttyp><attr><attrlabl Sync="TRUE">FID</attrlabl><attalias Sync="TRUE">FID</attalias><attrtype Sync="TRUE">OID</attrtype><attwidth Sync="TRUE">4</attwidth><atprecis Sync="TRUE">0</atprecis><attscale Sync="TRUE">0</attscale><attrdef Sync="TRUE">Internal feature number.</attrdef><attrdefs Sync="TRUE">Esri</attrdefs><attrdomv><udom Sync="TRUE">Sequential unique whole numbers that are automatically generated.</udom></attrdomv></attr><attr><attrlabl Sync="TRUE">Shape</attrlabl><attalias Sync="TRUE">Shape</attalias><attrtype Sync="TRUE">Geometry</attrtype><attwidth Sync="TRUE">0</attwidth><atprecis Sync="TRUE">0</atprecis><attscale Sync="TRUE">0</attscale><attrdef Sync="TRUE">Feature geometry.</attrdef><attrdefs Sync="TRUE">Esri</attrdefs><attrdomv><udom Sync="TRUE">Coordinates defining the features.</udom></attrdomv></attr><attr><attrlabl Sync="TRUE">SOURCE_ID</attrlabl><attalias Sync="TRUE">SOURCE_ID</attalias><attrtype Sync="TRUE">Integer</attrtype><attwidth Sync="TRUE">10</attwidth><atprecis Sync="TRUE">10</atprecis><attscale Sync="TRUE">0</attscale></attr><attr><attrlabl Sync="TRUE">LST</attrlabl><attalias Sync="TRUE">LST</attalias><attrtype Sync="TRUE">Double</attrtype><attwidth Sync="TRUE">19</attwidth><atprecis Sync="TRUE">0</atprecis><attscale Sync="TRUE">0</attscale></attr><attr><attrlabl Sync="TRUE">GVI</attrlabl><attalias Sync="TRUE">GVI</attalias><attrtype Sync="TRUE">Double</attrtype><attwidth Sync="TRUE">19</attwidth><atprecis Sync="TRUE">0</atprecis><attscale Sync="TRUE">0</attscale></attr><attr><attrlabl Sync="TRUE">SVI</attrlabl><attalias Sync="TRUE">SVI</attalias><attrtype Sync="TRUE">Double</attrtype><attwidth Sync="TRUE">19</attwidth><atprecis Sync="TRUE">0</atprecis><attscale Sync="TRUE">0</attscale></attr><attr><attrlabl Sync="TRUE">Building_h</attrlabl><attalias Sync="TRUE">Building_h</attalias><attrtype Sync="TRUE">Double</attrtype><attwidth Sync="TRUE">19</attwidth><atprecis Sync="TRUE">0</atprecis><attscale Sync="TRUE">0</attscale></attr><attr><attrlabl Sync="TRUE">Building_d</attrlabl><attalias Sync="TRUE">Building_d</attalias><attrtype Sync="TRUE">Double</attrtype><attwidth Sync="TRUE">19</attwidth><atprecis Sync="TRUE">0</atprecis><attscale Sync="TRUE">0</attscale></attr><attr><attrlabl Sync="TRUE">RPVI</attrlabl><attalias Sync="TRUE">RPVI</attalias><attrtype Sync="TRUE">Double</attrtype><attwidth Sync="TRUE">19</attwidth><atprecis Sync="TRUE">0</atprecis><attscale Sync="TRUE">0</attscale></attr><attr><attrlabl Sync="TRUE">Road_Densi</attrlabl><attalias Sync="TRUE">Road_Densi</attalias><attrtype Sync="TRUE">Double</attrtype><attwidth Sync="TRUE">19</attwidth><atprecis Sync="TRUE">0</atprecis><attscale Sync="TRUE">0</attscale></attr><attr><attrlabl Sync="TRUE">Population</attrlabl><attalias Sync="TRUE">Population</attalias><attrtype Sync="TRUE">Double</attrtype><attwidth Sync="TRUE">19</attwidth><atprecis Sync="TRUE">0</atprecis><attscale Sync="TRUE">0</attscale></attr></detailed></eainfo><mdDateSt Sync="TRUE">20250120</mdDateSt></metadata>
