# Supplementary material for: Analysis of spatial heterogeneity in Xi'an's urban heat island effect using multi-source data fusion
Source: PLoS One. 2025 Oct 17;20(10):e0332885. doi: 10.1371/journal.pone.0332885 (PMC12533849; doi:10.1371/journal.pone.0332885)
Supplement: S1 File — S1 Data. fin_data.csv. Original dataset of independent and dependent variables used in the analysis. S2 Data. fin_data.xlsx. Same dataset as S1, provided in Excel format for reproducibility. S3 Data. fin_data_2.csv and fin_data_2.xls. Extended dataset 2, including supplementary indicators for model validation. S4 Data. fin_data_3.csv. Extended dataset 3, providing additional data points for robustness checks. S5 Data. segmentation_result.csv. Semantic segmentation outputs of street view images, including derived indices such as Green View Index (GVI) and Sky View Index (SVI). S6 Text. OLS.pdf. Supplementary results of the Ordinary Least Squares (OLS) regression analysis, including diagnostic plots and summary tables. S7 Data. GWR folder. Geographically Weighted Regression (GWR) model outputs and related spatial results. S8 Data. MGWR folder. Multiscale Geographically Weighted Regression (MGWR) model outputs and coefficient estimation results. (ZIP) [file pone.0332885.s001.zip › S7_Data_GWR/GWR_TableToExcel.xls]

## Sheet: GWR.shp
FID	SOURCE_ID	LST	GVI	SVI	Building_h	Building_d	RPVI	Road_Densi	Population	INTRCPT	SE_INTRCPT	T_INTRCPT	SG_INTRCPT	C_GVI	SE_GVI	T_GVI	SG_GVI	C_SVI	SE_SVI	T_SVI	SG_SVI	C_BUILDING	SE_BUILDIN	T_BUILDING	SG_BUILDIN	C_BUILDI_1	SE_BUILD_1	T_BUILDI_1	SG_BUILD_1	C_RPVI	SE_RPVI	T_RPVI	SG_RPVI	C_ROAD_DEN	SE_ROAD_DE	T_ROAD_DEN	SG_ROAD_DE	C_POPULATI	SE_POPULAT	T_POPULATI	SG_POPULAT	PREDICTED	RESIDUAL	STDRESID	INFLUENCE	COOKS_D	CND_NUMBER	LOCALR2	NUM_NEIGHS
0	1	31.1648	0.47384	0.0941863	12	930243	0.377533	361.528	38.9146	29.1263	2.35149	12.3863	1	-0.800402	2.14483	-0.373177	0	3.31146	2.61561	1.26604	0	-0.0426824	0.0136157	-3.13479	0	3.52995e-07	3.56711e-07	0.989582	0	1.74379	4.92497	0.354072	0	0.00316398	0.00153886	2.05605	0	0.00227841	0.00327528	0.695637	0	30.7659	0.398886	0.433516	0.447232	0.000483675	3.86561e+08	0.3547	67
1	2	33.3524	0.357359	0.00180578	12.7273	3.40599e+06	0.370339	875.709	906.454	36.5457	1.03129	35.4367	1	-1.5232	1.13648	-1.34027	0	2.50054	1.95258	1.28063	0	-0.23273	0.0336707	-6.91193	1	3.89998e-07	1.43853e-07	2.71109	0	-0.387963	1.75897	-0.220563	0	0.000199149	0.000728629	0.27332	0	-0.000721589	0.000403598	-1.78789	0	33.7488	-0.396449	-0.334026	0.080249	3.09658e-05	1.00547e+08	0.482372	121
2	3	33.5814	0.349029	0.0326819	10.8889	3.02231e+06	0.41851	846.649	896.588	36.8018	1.10453	33.3189	1	-1.01063	1.12679	-0.896905	0	3.58096	2.01148	1.78027	0	-0.241608	0.0343276	-7.03829	1	2.55767e-07	1.57863e-07	1.62018	0	-0.408307	1.78532	-0.228702	0	-0.000542103	0.000741687	-0.730906	0	-4.65848e-05	0.000398067	-0.117028	0	34.0367	-0.455289	-0.388405	0.10286	5.50183e-05	1.22838e+08	0.488127	130
3	4	32.3953	0.0445523	0.0199022	12.7273	2.78001e+06	0.332651	710.136	860.277	35.6303	0.98595	36.138	1	-1.2999	1.13181	-1.14851	0	3.73118	1.91673	1.94663	0	-0.1473	0.0270489	-5.44571	1	3.54432e-07	1.39603e-07	2.53885	0	-0.40275	1.74306	-0.231059	0	4.59586e-05	0.000740243	0.0620858	0	-0.000637602	0.000409504	-1.55701	0	34.1073	-1.71202	-1.44831	0.0876646	0.000641127	1.00125e+08	0.478429	123
4	5	34.2821	0.326243	0.0267868	10.3636	3.17209e+06	0.38123	791.075	33.568	35.1279	1.24853	28.1355	1	0.612856	1.17761	0.520422	0	8.45563	2.60504	3.24587	1	-0.10928	0.0325271	-3.35967	1	1.08893e-07	1.84568e-07	0.589987	0	-1.16913	1.82007	-0.642357	0	-0.00126522	0.000991276	-1.27635	0	0.000449853	0.000456581	0.985264	0	33.3358	0.946308	0.813649	0.116825	0.000278559	2.43106e+08	0.471508	134
5	6	32.5696	0.283308	0.00261879	9	3151970	0.421703	830.885	971.227	36.4076	1.18724	30.6658	1	-0.375155	1.1466	-0.327189	0	5.21463	2.25604	2.31141	0	-0.197115	0.0343802	-5.73338	1	1.23129e-07	1.71269e-07	0.71892	0	-0.649671	1.79551	-0.36183	0	-0.00102676	0.000814011	-1.26136	0	0.000412715	0.000417273	0.989076	0	34.2028	-1.63316	-1.42995	0.148327	0.00113276	1.73965e+08	0.487445	131
6	7	33.014	0.5338	8.58e-06	10.3636	3.07181e+06	0.162074	841.106	810.515	35.7269	1.198	29.8222	1	0.0268694	1.15882	0.0231868	0	7.00937	2.3289	3.00974	0	-0.116363	0.0304802	-3.81766	1	7.51642e-08	1.74541e-07	0.430639	0	-1.1171	1.80052	-0.620433	0	-0.00136454	0.000892796	-1.52839	0	0.000498906	0.000446198	1.11813	0	33.8419	-0.827889	-0.73369	0.168666	0.000347401	1.91227e+08	0.485348	132
7	8	34.0086	0.444928	5.91e-05	9	2743577	0.111679	656.055	605.492	35.6199	1.14261	31.174	1	-0.139998	1.14825	-0.121924	0	6.90029	2.13736	3.22842	1	-0.0841508	0.026455	-3.1809	0	7.81592e-08	1.66502e-07	0.469419	0	-1.21483	1.79223	-0.677833	0	-0.00145981	0.000869025	-1.67983	0	0.000460712	0.000448926	1.02625	0	34.2006	-0.192	-0.171875	0.185233	2.1363e-05	1.59267e+08	0.486036	133
8	9	35.7689	0.510989	0.0452142	7.04348	2.18105e+06	0.114005	640.021	21.9303	35.2872	1.25183	28.1884	1	0.524291	1.2017	0.436291	0	8.71665	2.59354	3.3609	1	0.00321303	0.026683	0.120415	0	-1.13176e-08	1.88106e-07	-0.0601663	0	-1.95582	1.84629	-1.05933	0	-0.00243253	0.00112499	-2.16226	0	0.000682445	0.000504449	1.35285	0	34.1823	1.58659	1.52293	0.29136	0.00303334	2.43253e+08	0.490179	128
9	10	30.6726	0.194482	0.0627952	19.7143	2.38429e+06	0.38413	537.861	160.057	33.2337	1.27588	26.0477	1	0.493101	1.48794	0.331398	0	2.60626	2.11956	1.22962	0	-0.0706969	0.0144567	-4.89027	1	-3.15284e-09	2.17215e-07	-0.0145148	0	-4.02243	2.80139	-1.43587	0	0.00236809	0.00101364	2.33622	0	0.00147768	0.00293778	0.502993	0	32.0571	-1.38448	-1.19338	0.121231	0.000624952	1.84189e+08	0.342607	117
10	11	34.6683	0.0252094	0.180755	3.42857	1.30663e+06	0.277281	351.446	68.7729	36.0534	1.40287	25.6998	1	0.472887	1.2935	0.365586	0	7.29538	3.26062	2.23742	0	0.050022	0.0267254	1.8717	0	-2.49827e-08	2.22022e-07	-0.112523	0	-2.71313	1.92694	-1.408	0	-0.00378068	0.00128808	-2.93512	0	0.000643421	0.000543853	1.18308	0	35.4861	-0.817821	-0.813751	0.340538	0.00108771	3.22767e+08	0.505043	111
11	12	33.1575	0.323224	0.154413	8.4	802990	0.326067	1441.86	1391.48	36.8346	1.15869	31.79	1	-4.38963	1.40692	-3.12002	0	-2.62276	2.24512	-1.1682	0	-0.119638	0.0342383	-3.49428	1	3.73728e-07	1.43116e-07	2.61137	0	-0.932576	1.99853	-0.46663	0	0.00140385	0.000836984	1.67727	0	-0.0016634	0.000509138	-3.26709	1	33.7114	-0.553875	-0.474862	0.11173	9.02221e-05	1.23121e+08	0.463604	107
12	13	32.5696	0.548084	0.0550394	7.5	795807	0.356637	1340.02	1007.83	36.648	1.12812	32.486	1	-5.23662	1.40299	-3.73248	1	-3.51698	2.1656	-1.62402	0	-0.0633104	0.0284342	-2.22656	0	3.81878e-07	1.39182e-07	2.74372	0	-1.55586	2.0924	-0.743578	0	0.00147146	0.000808269	1.82051	0	-0.0014671	0.000501184	-2.92728	0	33.3517	-0.782038	-0.692245	0.16672	0.000304979	1.3449e+08	0.480743	122
13	14	32.0501	0.0777225	0.332277	11.3571	2399986	0.369996	623.536	39.7658	34.6118	3.73733	9.26111	1	-2.27114	2.74803	-0.826459	0	0.929879	3.01423	0.308496	0	-0.259603	0.0833694	-3.11389	0	-5.95078e-07	5.76019e-07	-1.03309	0	0.84891	6.68229	0.127039	0	0.00450911	0.00245298	1.83822	0	0.00489755	0.0041105	1.19147	0	33.6882	-1.63813	-1.54242	0.263544	0.00270812	6.32904e+08	0.342988	50
14	15	33.7044	0.155704	0.305638	8.4	1.26704e+06	0.339478	1009.12	974.107	36.2053	1.05926	34.1798	1	-4.39957	1.32781	-3.31341	1	-2.18101	2.16286	-1.00839	0	-0.0705366	0.0272526	-2.58825	0	3.40012e-07	1.38213e-07	2.46005	0	-0.784312	1.87051	-0.419305	0	0.00142768	0.000811373	1.75959	0	-0.0015827	0.000494616	-3.19985	0	34.3247	-0.620241	-0.530215	0.106546	0.000106641	1.13972e+08	0.459809	113
15	16	33.8138	0.088728	0.378618	8.4	1249363	0.432814	1080.24	984.469	36.3506	1.07601	33.7827	1	-4.21993	1.33386	-3.1637	0	-2.03734	2.17595	-0.936299	0	-0.089993	0.0290806	-3.0946	0	3.48867e-07	1.3904e-07	2.50912	0	-0.74458	1.87638	-0.396817	0	0.00140051	0.000816265	1.71575	0	-0.00162106	0.000496149	-3.26728	1	34.4795	-0.665683	-0.597001	0.188218	0.000262861	1.13245e+08	0.460076	109
16	17	35.2801	0.258548	0.0926967	8.4	1.85594e+06	0.446521	1099.71	1311.58	36.2982	1.04812	34.6318	1	-3.77716	1.28864	-2.93112	0	-1.34219	2.1316	-0.629665	0	-0.105213	0.0290326	-3.62398	1	3.51643e-07	1.37447e-07	2.5584	0	-0.587078	1.81538	-0.323392	0	0.00130728	0.000800302	1.63348	0	-0.00162208	0.00048379	-3.35286	1	34.014	1.26607	1.08486	0.110744	0.000466226	1.06274e+08	0.460117	107
17	18	34.9417	0.127291	0.335563	8.4	1.18688e+06	0.32814	1168.68	1009.76	36.5271	1.09605	33.3261	1	-4.10106	1.33819	-3.06462	0	-1.9918	2.18424	-0.911898	0	-0.10913	0.0310185	-3.51822	1	3.5756e-07	1.40026e-07	2.55352	0	-0.727997	1.88685	-0.385827	0	0.00137578	0.000816068	1.68586	0	-0.00165397	0.000496902	-3.32857	1	34.5432	0.39855	0.342067	0.113666	4.77319e-05	1.13049e+08	0.460677	107
18	19	35.95	0.193865	0.292562	8.4	1.0575e+06	0.379841	1490.65	1433.84	37.1847	1.16394	31.9472	1	-3.77057	1.3445	-2.80443	0	-1.95837	2.20108	-0.889733	0	-0.174256	0.0374166	-4.65718	1	3.81333e-07	1.43468e-07	2.65796	0	-0.693585	1.91107	-0.36293	0	0.00126279	0.00080682	1.56514	0	-0.00173169	0.000497139	-3.48332	1	33.9562	1.99384	1.75325	0.155597	0.00180175	1.12889e+08	0.461913	101
19	20	36.5551	0.234101	0.0954614	9.47368	3.32812e+06	0.394177	1037.54	1238.88	36.4866	1.02772	35.5025	1	-2.64705	1.20409	-2.19838	0	0.401413	2.0304	0.197702	0	-0.178622	0.0320771	-5.56852	1	4.0149e-07	1.36488e-07	2.94157	0	-0.478987	1.75688	-0.272635	0	0.000942041	0.00075823	1.24242	0	-0.00142097	0.000444646	-3.19573	0	34.5774	1.97768	1.67629	0.0911974	0.000896942	9.71559e+07	0.469246	110
20	21	35.3177	0.330254	0.0265899	12.7273	3703644	0.388222	1100.13	898.699	36.5511	1.0247	35.67	1	-2.0985	1.16825	-1.79629	0	1.32707	1.98617	0.668157	0	-0.21266	0.0334208	-6.36309	1	4.15618e-07	1.38536e-07	3.00008	0	-0.444235	1.75088	-0.253721	0	0.000656172	0.000741194	0.885291	0	-0.00115649	0.000423081	-2.7335	0	34.2362	1.08156	0.918702	0.0950843	0.000282101	9.63725e+07	0.475508	115
21	22	35.2049	0.379869	0.028419	9.47368	2841339	0.40174	1125.92	1510.72	36.411	1.03164	35.2942	1	-3.04366	1.23138	-2.47175	0	-0.22052	2.06476	-0.106802	0	-0.150975	0.0308805	-4.889	1	3.82441e-07	1.36264e-07	2.80661	0	-0.491921	1.76976	-0.277959	0	0.00109558	0.000772366	1.41847	0	-0.00153796	0.000459732	-3.34533	1	33.6174	1.58751	1.39117	0.149782	0.00108454	9.9286e+07	0.465196	108
22	23	31.1238	0.420558	0.0124955	14.8	2.69487e+06	0.388351	578.079	44.7543	34.9747	1.36585	25.6066	1	0.989932	1.24329	0.796219	0	7.81222	2.77286	2.81739	0	-0.0328147	0.0320313	-1.02446	0	5.96564e-08	2.02474e-07	0.294637	0	-1.8228	1.86779	-0.97591	0	-0.00199976	0.00130958	-1.52703	0	-9.24547e-05	0.000518584	-0.178283	0	33.2957	-2.17189	-1.91953	0.164126	0.00230133	2.52021e+08	0.433973	114
23	26	34.7572	0.316263	0.105835	17.6	2.69739e+06	0.303902	644.011	31.3134	33.0085	2.03461	16.2235	1	0.603659	1.95283	0.30912	0	1.91068	2.15534	0.886488	0	0.0214663	0.025978	0.826328	0	1.01382e-06	3.96334e-07	2.55798	0	-1.36815	3.80694	-0.359384	0	0.000754769	0.00152246	0.495757	0	-0.0713056	0.0384797	-1.85307	0	34.3516	0.405595	0.349308	0.119713	5.27822e-05	1.76851e+08	0.319301	56
24	27	35.3485	0.0335488	0.346789	17.6	2.68937e+06	0.324488	611.928	31.994	32.9704	2.04632	16.1121	1	0.715881	1.98116	0.361345	0	2.00633	2.19067	0.915853	0	0.0216938	0.0265677	0.816548	0	1.01786e-06	4.13067e-07	2.46414	0	-1.56001	3.87468	-0.402616	0	0.000735728	0.00154788	0.475314	0	-0.0697411	0.0388381	-1.79569	0	34.5221	0.826334	0.703626	0.0995032	0.000174018	1.78584e+08	0.306979	55
25	28	34.1966	0.286049	0.344753	17.6	2.56234e+06	0.259742	607.646	32.565	33.3037	1.98143	16.8079	1	0.85629	1.93807	0.441827	0	2.23121	2.12875	1.04813	0	0.0189851	0.0261182	0.726891	0	9.74217e-07	4.02746e-07	2.41893	0	-1.31336	3.76114	-0.349192	0	0.000312083	0.00148219	0.210555	0	-0.0722083	0.0367433	-1.96521	0	34.6453	-0.448706	-0.435188	0.305892	0.000265491	1.69822e+08	0.32419	55
26	29	33.6258	0.30078	0.0871449	17.6	2.40103e+06	0.339834	625.394	29.4267	33.7678	1.88934	17.8729	1	0.908263	1.85745	0.488983	0	2.40973	2.03485	1.18423	0	0.0151369	0.0251082	0.602868	0	9.09708e-07	3.70574e-07	2.45486	0	-0.713185	3.52904	-0.20209	0	-0.000235932	0.00137186	-0.171979	0	-0.0767592	0.034219	-2.24317	0	34.053	-0.427147	-0.367412	0.117522	5.71844e-05	1.5691e+08	0.361923	61
27	30	34.764	0.0198398	0.069561	14.1	2041397	0.310348	549.231	170.319	33.4819	1.31621	25.4381	1	1.49319	1.68663	0.885306	0	3.22251	2.36593	1.36205	0	-0.0419308	0.0102384	-4.09544	1	3.15914e-07	1.97215e-07	1.60188	0	-6.14997	2.83264	-2.17111	0	0.00136634	0.00102368	1.33473	0	-0.000374735	0.00353855	-0.105901	0	32.5673	2.19668	1.97875	0.195346	0.00302364	1.38541e+08	0.330676	103
28	31	35.1742	0.372193	0.0716987	20.64	3.29313e+06	0.25894	487.747	29.5295	31.8267	2.29851	13.8467	1	-0.147448	2.07574	-0.071034	0	0.833266	2.376	0.350701	0	0.0299877	0.0265273	1.13045	0	1.12058e-06	3.95957e-07	2.83004	0	-1.71559	4.00954	-0.427877	0	0.00240738	0.00176111	1.36697	0	-0.0623259	0.0482936	-1.29056	0	35.0302	0.14394	0.137857	0.288204	2.44769e-05	2.07476e+08	0.301698	52
29	32	35.1981	0.155003	0.182363	59.4	3923294	0.336289	460.988	411.555	32.7142	1.27773	25.6034	1	-4.83401	1.25396	-3.85499	1	4.45812	2.80338	1.59026	0	-0.0028039	0.0122605	-0.228694	0	7.59076e-07	1.44511e-07	5.25271	1	-4.51689	2.15979	-2.09136	0	0.000545585	0.0012009	0.454313	0	0.000504395	0.000748119	0.674218	0	34.5296	0.668528	0.61918	0.238865	0.000382718	2.91422e+08	0.730533	108
30	33	36.1859	0.00104141	0.0334125	28.2	5561508	0.0971799	755.285	52.292	32.7552	1.19915	27.3154	1	-4.87839	1.28682	-3.79103	1	3.73548	2.79736	1.33536	0	-0.00148582	0.0108432	-0.137028	0	7.39892e-07	1.53272e-07	4.82732	1	-5.27096	2.16683	-2.43257	0	0.00108057	0.00111803	0.966494	0	0.000314166	0.00076868	0.408709	0	37.2683	-1.08239	-1.05044	0.306765	0.00155318	3.30473e+08	0.699019	117
31	34	36.4764	0.179555	0.0596929	42.8571	5.78553e+06	0.21735	603.717	392.518	33.5562	1.16002	28.9273	1	-5.10438	1.2692	-4.02174	1	2.51333	2.5016	1.00469	0	-0.00166913	0.0102784	-0.162391	0	6.73503e-07	1.51856e-07	4.43514	1	-6.12241	2.15008	-2.84753	0	0.000929667	0.000882867	1.05301	0	0.000334711	0.000707667	0.472979	0	35.9766	0.499808	0.425212	0.097906	6.24197e-05	3.33282e+08	0.659921	130
32	35	37.8129	0.00291395	0.0265188	49.75	5546820	0.16616	741.218	826.101	33.665	1.16099	28.9969	1	-4.60066	1.37904	-3.33613	1	2.14755	2.61672	0.820701	0	-0.00550126	0.00888897	-0.618886	0	6.87846e-07	1.54163e-07	4.46181	1	-6.71628	2.20839	-3.04126	0	0.000971207	0.000955121	1.01684	0	0.00036156	0.000751017	0.481427	0	37.1528	0.660131	0.597864	0.204003	0.000291396	3.78025e+08	0.632723	127
33	36	39.703	0.01051	0.0195618	37.2353	5.01386e+06	0.102795	760.302	793.988	34.7423	1.32637	26.1936	1	-3.87616	1.73331	-2.23628	0	1.45008	2.8398	0.510627	0	-0.0129431	0.00903057	-1.43325	0	5.74806e-07	1.77799e-07	3.2329	1	-7.54647	2.42623	-3.11036	0	0.000655465	0.000906706	0.722908	0	0.000637987	0.000755469	0.844492	0	37.3592	2.34383	2.25425	0.294166	0.00673673	4.34515e+08	0.529423	131
34	37	37.225	0.0146742	0.0604296	30.8936	5.83486e+06	0.225348	805.628	289.239	34.8397	1.16448	29.9187	1	-4.92663	1.31914	-3.73472	1	1.8772	2.41815	0.776297	0	-0.00705203	0.00943015	-0.747818	0	5.36245e-07	1.4828e-07	3.61644	1	-6.48467	2.15106	-3.01464	0	0.000602556	0.000738586	0.815824	0	0.000316723	0.000653771	0.484455	0	36.9076	0.317343	0.270559	0.101761	2.63796e-05	3.58591e+08	0.559852	138
35	38	35.7245	0.194028	0.106266	61.1053	5.68001e+06	0.370319	698.372	257.039	35.8031	1.24896	28.6665	1	-3.73301	1.67813	-2.22451	0	2.1414	2.72493	0.785855	0	-0.0148813	0.00909592	-1.63604	0	3.64148e-07	1.50951e-07	2.41236	0	-8.13867	2.39623	-3.39645	1	0.000687939	0.000727035	0.946226	0	0.000931336	0.000767297	1.21379	0	34.1714	1.5531	1.34395	0.128058	0.000843802	4.21618e+08	0.464288	153
36	39	33.5575	0.222168	0.00426483	38.7805	4.66525e+06	0.374146	783.321	701.326	34.9169	1.72045	20.2952	1	-3.71597	1.89912	-1.95668	0	1.91917	3.06722	0.625702	0	-0.0107715	0.00936877	-1.14973	0	4.85066e-07	2.13307e-07	2.27403	0	-7.51322	2.54348	-2.95391	0	0.000415025	0.000945621	0.438891	0	0.00080435	0.000779123	1.03238	0	34.0229	-0.465475	-0.425896	0.220096	0.000162829	4.50212e+08	0.452685	132
37	41	30.8128	0.0293579	0.0373821	27.6923	1.93142e+06	0.343963	890.343	268.507	34.3211	1.2284	27.9397	1	1.24563	1.41773	0.878609	0	1.5509	2.81324	0.551285	0	-0.027684	0.00736021	-3.7613	1	3.40457e-07	1.50619e-07	2.26039	0	-5.27607	2.60623	-2.02441	0	0.000157339	0.000829553	0.189667	0	-0.00274351	0.0038868	-0.705854	0	31.8953	-1.08249	-1.05354	0.310706	0.00159147	1.52442e+08	0.354628	119
38	42	31.9168	0.261328	0.00738573	48.6207	4024699	0.32866	815.996	432.183	34.7897	1.85523	18.7522	1	-3.34146	1.92313	-1.73751	0	2.55974	3.03306	0.843944	0	-0.00828307	0.00925252	-0.895224	0	4.42147e-07	2.19283e-07	2.01633	0	-7.34365	2.56644	-2.86142	0	0.000248606	0.000955031	0.260312	0	0.000947833	0.000805531	1.17666	0	33.5111	-1.59428	-1.38051	0.129217	0.00089958	4.47566e+08	0.409622	141
39	43	35.4442	0.0365858	0.0244803	48.6207	5081538	0.196416	653.042	231.092	35.2963	1.399	25.2297	1	-3.32361	1.77463	-1.87284	0	2.5254	2.8608	0.882762	0	-0.0127533	0.00931231	-1.36951	0	3.76349e-07	1.68533e-07	2.23309	0	-8.29174	2.48285	-3.3396	1	0.000778651	0.000798302	0.975384	0	0.00111028	0.000817795	1.35765	0	35.6653	-0.221154	-0.198293	0.187857	2.8931e-05	4.31986e+08	0.433717	145
40	44	33.578	0.303186	0.0318108	48.6207	4.80914e+06	0.190649	522.069	205.381	34.8676	1.40645	24.7913	1	-3.02492	1.76037	-1.71834	0	3.08666	2.75212	1.12155	0	-0.00924905	0.00913948	-1.01199	0	3.68358e-07	1.64329e-07	2.24159	0	-8.13146	2.47619	-3.28386	1	0.000787519	0.00079815	0.986681	0	0.00119947	0.000835091	1.43633	0	34.4777	-0.899744	-0.832732	0.237776	0.000688099	4.21429e+08	0.398438	154
41	45	33.9232	0.404183	2.19e-05	105.176	3.6099e+06	0.359811	768.27	615.227	34.4723	1.86924	18.4419	1	-3.16101	1.86605	-1.69396	0	2.97919	2.87941	1.03465	0	-0.00493121	0.00906154	-0.544191	0	4.1177e-07	2.15415e-07	1.91152	0	-6.77484	2.52577	-2.68228	0	0.000142163	0.00093206	0.152526	0	0.00103209	0.00082084	1.25735	0	32.4691	1.45408	1.42385	0.31907	0.00302179	4.30958e+08	0.366889	155
42	46	34.6888	0.297346	0.00030756	105.176	3679544	0.290141	737.182	716.244	33.793	1.83409	18.425	1	-3.32693	1.75517	-1.8955	0	3.08388	2.67331	1.15358	0	-0.00128166	0.00884949	-0.144829	0	4.15908e-07	2.06526e-07	2.01383	0	-5.74826	2.3895	-2.40563	0	0.00030045	0.000888626	0.338106	0	0.000990166	0.000831426	1.19093	0	33.4632	1.22564	1.1572	0.267575	0.00155616	4.05751e+08	0.338147	162
43	47	35.6253	0.180356	0.128217	39.6923	3.91887e+06	0.262578	664.709	298.766	33.3448	1.69054	19.7243	1	-3.48859	1.67058	-2.08825	0	3.11638	2.49519	1.24895	0	0.000258522	0.00871097	0.0296778	0	4.08325e-07	1.87349e-07	2.17949	0	-5.38209	2.28121	-2.35932	0	0.000773058	0.000820227	0.942492	0	0.000886317	0.000840838	1.05409	0	34.0911	1.53423	1.33246	0.134381	0.000876751	3.85354e+08	0.334792	175
44	48	31.5955	0.19774	0.00880814	28.4211	5514222	0.271773	655.372	306.321	30.1036	1.46569	20.5388	1	-3.99061	1.47985	-2.69663	0	1.56385	2.00945	0.778244	0	0.00845569	0.00845128	1.00052	0	5.3532e-07	1.40604e-07	3.80729	1	-0.848466	1.90183	-0.446131	0	0.00263013	0.00066583	3.95016	1	-0.000531119	0.00095726	-0.554833	0	33.8509	-2.25537	-1.90181	0.0817543	0.00102433	3.15713e+08	0.411029	185
45	49	30.8504	0.258358	0.0161633	28.4211	5509292	0.315833	671.014	306.52	29.7879	1.45724	20.4413	1	-3.95021	1.4689	-2.68923	0	1.42114	1.98576	0.715666	0	0.00868638	0.00846135	1.0266	0	5.59265e-07	1.37711e-07	4.06115	1	-0.342013	1.88993	-0.180966	0	0.00275168	0.000657774	4.18332	1	-0.000745347	0.000979657	-0.760824	0	33.6283	-2.77791	-2.35582	0.0921578	0.00179208	3.10134e+08	0.423534	186
46	50	32.9388	0.0166802	0.0264769	42.75	4.56123e+06	0.227013	769.909	315.294	29.5378	1.38559	21.3179	1	-3.94468	1.43479	-2.74931	0	0.542321	1.93633	0.280077	0	0.000882144	0.00833417	0.105847	0	6.20449e-07	1.25091e-07	4.96	1	1.89827	1.90187	0.998108	0	0.00288364	0.000638401	4.51698	1	-0.00216731	0.00117297	-1.84772	0	34.3218	-1.38305	-1.19762	0.129254	0.000677246	2.86031e+08	0.488215	179
47	51	33.4105	0.222653	0.0981851	16.5882	3.12126e+06	0.283128	547.382	144.601	34.6575	1.10726	31.3002	1	0.605971	1.19738	0.50608	0	1.98194	2.47627	0.800372	0	-0.0319986	0.00718619	-4.4528	1	2.657e-07	1.43131e-07	1.85635	0	-4.99717	2.35418	-2.12268	0	0.000475801	0.00067181	0.708237	0	-0.00426351	0.00324293	-1.31471	0	33.5146	-0.104137	-0.0874256	0.073618	1.93208e-06	1.59859e+08	0.366008	141
48	52	31.9099	0.0776939	0.0633683	28.4211	5.23663e+06	0.348953	696.742	309.995	29.2829	1.44697	20.2374	1	-3.91538	1.45255	-2.69552	0	1.18189	1.95868	0.603412	0	0.00800491	0.00846453	0.9457	0	6.08208e-07	1.33729e-07	4.54807	1	0.585138	1.88357	0.310654	0	0.00289933	0.000647978	4.47443	1	-0.00110449	0.00102685	-1.07561	0	34.348	-2.43803	-2.07051	0.0947248	0.00142689	3.01144e+08	0.447907	183
49	53	35.1229	0.120122	0.12109	62.4	4632974	0.40184	621.192	311.319	30.5568	1.51877	20.1195	1	-2.04199	1.4366	-1.42141	0	-0.482605	1.95428	-0.246947	0	0.00521465	0.00902141	0.57803	0	4.90129e-07	1.36222e-07	3.59803	1	2.01628	1.90576	1.05799	0	0.00311924	0.000616041	5.06337	1	-0.00519736	0.00177206	-2.93294	0	33.9791	1.14381	0.996886	0.140452	0.000516538	2.76096e+08	0.465681	192
50	54	37.724	0.181763	0.0153213	47.6923	5.97312e+06	0.301562	851.526	228.081	31.9702	1.37726	23.213	1	-3.10172	1.43031	-2.16857	0	-1.30533	1.87983	-0.694387	0	-0.0117304	0.00862898	-1.35942	0	4.66016e-07	1.19524e-07	3.89894	1	2.73633	1.92816	1.41914	0	0.0026715	0.000636722	4.1957	1	-0.00601648	0.00182288	-3.30053	1	35.3383	2.38568	1.96224	0.03489	0.000442774	2.66573e+08	0.493875	175
51	55	34.4906	0.0170531	0.198153	42.75	4644952	0.445505	844.254	267.052	30.4535	1.35835	22.4194	1	-3.7828	1.43131	-2.64289	0	-0.07199	1.92046	-0.0374858	0	-0.00460407	0.00828229	-0.555894	0	5.63463e-07	1.20766e-07	4.66575	1	2.36177	1.91563	1.23289	0	0.00277904	0.00064121	4.33405	1	-0.00353366	0.00138525	-2.55093	0	35.2498	-0.759262	-0.667238	0.154571	0.00025892	2.78267e+08	0.498751	172
52	56	35.0853	0.381305	0.0579548	42.75	4.67792e+06	0.262255	900.334	254.624	30.6061	1.32118	23.1658	1	-4.13185	1.43456	-2.88021	0	-0.0340586	1.93209	-0.0176279	0	-0.00662984	0.00817249	-0.811238	0	5.68373e-07	1.1633e-07	4.88585	1	2.31845	1.92228	1.20609	0	0.00266154	0.00065224	4.08061	1	-0.00334527	0.00132456	-2.52558	0	33.5566	1.52874	1.31742	0.120831	0.000758771	2.77928e+08	0.507295	175
53	57	39.1288	0.0248542	0.0308633	47.6923	5404711	0.275564	1062.84	184.424	32.238	1.30204	24.7596	1	-4.1488	1.43407	-2.89302	0	-1.03365	1.92775	-0.536196	0	-0.0148208	0.00816217	-1.8158	0	4.7935e-07	1.0756e-07	4.4566	1	2.53034	1.94534	1.30072	0	0.00242811	0.000681079	3.5651	1	-0.00563072	0.00168924	-3.33328	1	36.2264	2.90239	2.46042	0.091454	0.00193834	2.68413e+08	0.519434	165
54	58	33.9198	0.128074	0.242979	31.875	5.52851e+06	0.292144	480.148	104.081	35.0191	1.44154	24.2929	1	-4.20077	1.47395	-2.85001	0	-3.50008	2.14677	-1.63039	0	-0.0304398	0.00899094	-3.38561	1	4.02128e-07	1.02141e-07	3.93698	1	1.21845	2.00135	0.608816	0	0.00160206	0.000850886	1.88281	0	-0.00731579	0.00214806	-3.40577	1	35.2473	-1.32754	-1.24597	0.258793	0.00172417	2.59936e+08	0.509027	139
55	59	35.181	0.0966892	0.041502	40.8889	6.14605e+06	0.322111	951.204	174.556	33.6122	1.33852	25.1114	1	-4.312	1.43564	-3.00353	0	-1.97389	1.96938	-1.00229	0	-0.0217906	0.00832733	-2.61676	0	4.3286e-07	1.01669e-07	4.25756	1	2.21641	1.96368	1.1287	0	0.00215492	0.000734817	2.9326	0	-0.00746304	0.0019781	-3.77283	1	36.3437	-1.16271	-0.963659	0.0495073	0.000153859	2.60454e+08	0.528676	155
56	60	38.6093	0.00710726	0.0294242	40.8889	6546422	0.3781	907.294	199.866	33.3037	1.32573	25.1209	1	-3.79056	1.43057	-2.64969	0	-1.98534	1.91872	-1.03472	0	-0.0212345	0.00856238	-2.47998	0	4.30842e-07	1.05817e-07	4.07159	1	2.41088	1.95101	1.23571	0	0.00230339	0.000699936	3.29086	1	-0.0069716	0.00195009	-3.57502	1	36.7786	1.8307	1.58731	0.131512	0.00121361	2.60624e+08	0.510237	166
57	61	39.7167	0.00358438	0.0423245	52.2609	7.11736e+06	0.239325	902.644	205.954	32.7616	1.32094	24.8018	1	-3.04701	1.42846	-2.13307	0	-1.98927	1.85909	-1.07002	0	-0.0196313	0.00885245	-2.21761	0	4.36177e-07	1.13263e-07	3.85103	1	2.58681	1.92803	1.34169	0	0.00255101	0.00063031	4.04723	1	-0.00618253	0.00187378	-3.2995	1	36.3934	3.32331	2.78609	0.0710194	0.00188762	2.6003e+08	0.490156	171
58	62	35.4749	0.364611	0.0690675	52.1538	2.23702e+06	0.290185	1193.93	252.29	32.8362	1.09248	30.0566	1	1.07691	1.2978	0.829792	0	1.35251	2.69674	0.501534	0	-0.0234096	0.00744862	-3.14281	0	3.88611e-07	1.36209e-07	2.85305	0	-3.1471	2.49146	-1.26316	0	-0.000336252	0.000832191	-0.404056	0	0.00186467	0.00326688	0.570779	0	32.1264	3.3485	3.00029	0.186741	0.00657492	1.40215e+08	0.385393	121
59	63	36.3842	0.0376143	0.0361242	40.8889	6859957	0.270243	848.482	185.261	33.6491	1.31555	25.578	1	-3.44898	1.44146	-2.39271	0	-2.6186	1.93812	-1.35111	0	-0.0265941	0.00888425	-2.9934	0	4.17686e-07	1.06269e-07	3.93046	1	2.12621	1.94901	1.09092	0	0.00221482	0.000699606	3.16581	0	-0.00604153	0.00195763	-3.08615	0	36.5373	-0.153098	-0.127224	0.0545162	2.96869e-06	2.59366e+08	0.489226	168
60	64	36.5311	0.0445433	0.0544763	36.6818	6773434	0.253093	885.639	109.139	34.1963	1.25895	27.1626	1	-2.99579	1.48068	-2.02325	0	-3.92922	1.97228	-1.99223	0	-0.0363386	0.00981597	-3.70199	1	3.57868e-07	1.09464e-07	3.26927	1	1.55911	1.89029	0.824802	0	0.00206015	0.000572583	3.59799	1	-0.00204813	0.00189116	-1.083	0	36.9355	-0.404339	-0.339064	0.0714953	2.81586e-05	2.60957e+08	0.414344	185
61	65	37.0404	0.0345211	0.0701914	36.6818	7512405	0.22728	760.606	137.756	33.3602	1.25951	26.4866	1	-2.76128	1.43966	-1.918	0	-2.98626	1.84083	-1.62223	0	-0.0285826	0.00935073	-3.05672	0	3.96538e-07	1.11823e-07	3.54614	1	2.14627	1.88443	1.13895	0	0.00239599	0.000552542	4.3363	1	-0.00386808	0.00182772	-2.11635	0	36.7631	0.277322	0.235081	0.0913702	1.7677e-05	2.55305e+08	0.455792	176
62	66	35.1126	0.161767	0.186157	18.7895	6616043	0.387303	845.201	87.9054	34.9536	1.27735	27.3641	1	-3.14038	1.47951	-2.12258	0	-4.63199	2.14531	-2.15913	0	-0.0401783	0.0103787	-3.87122	1	3.21799e-07	1.10773e-07	2.90503	0	0.862027	1.91041	0.451226	0	0.00178961	0.000577957	3.09643	0	-0.00105092	0.00165741	-0.634073	0	36.7115	-1.59884	-1.37439	0.116417	0.000791664	2.69424e+08	0.368708	182
63	67	38.0556	0.0755949	0.161123	22.4118	5603424	0.366423	1180.5	360.237	39.0299	1.11468	35.0142	1	-8.82872	0.907887	-9.72447	1	-2.76153	1.66881	-1.65479	0	-0.0198356	0.00909327	-2.18135	0	1.66762e-07	7.64747e-08	2.18061	0	-0.440031	1.63495	-0.269141	0	-0.000740711	0.000402245	-1.84144	0	0.000909552	0.00193688	0.469596	0	37.6994	0.356173	0.315728	0.169095	6.45297e-05	2.2298e+08	0.465518	288
64	69	38.2128	0.18272	0.0510778	33.3214	6.9085e+06	0.328448	1579.24	151.68	39.5873	1.02655	38.5634	1	-8.70306	0.851883	-10.2163	1	-2.54917	1.67151	-1.52507	0	-0.0180619	0.00810212	-2.22928	0	2.07264e-07	6.74911e-08	3.07097	0	-0.670595	1.53775	-0.436088	0	-0.00115071	0.000418717	-2.74819	0	-0.000938649	0.0012552	-0.747806	0	36.5171	1.69574	1.39234	0.0315438	0.000200854	2.14173e+08	0.505015	305
65	70	36.2372	0.0959058	0.100916	48.2553	6.17567e+06	0.197556	1508.78	133.285	39.4444	1.00555	39.2266	1	-8.37375	0.855065	-9.79312	1	-2.58432	1.64772	-1.56842	0	-0.0174631	0.00808542	-2.15983	0	2.09231e-07	6.74909e-08	3.10014	0	-0.524145	1.52366	-0.344005	0	-0.00109047	0.000426622	-2.55606	0	-0.00124503	0.0012094	-1.02946	0	36.9152	-0.678047	-0.561244	0.0470473	4.94676e-05	2.10538e+08	0.493895	291
66	71	38.7289	0.120274	0.218771	33.3214	5982204	0.341109	1512.41	118.864	39.418	1.05673	37.3018	1	-8.59227	0.878681	-9.7786	1	-2.54969	1.6833	-1.51469	0	-0.0182687	0.00854954	-2.1368	0	1.92508e-07	7.02476e-08	2.74042	0	-0.550084	1.57173	-0.349986	0	-0.00103549	0.000414844	-2.49609	0	-0.000436306	0.00154332	-0.282705	0	36.5641	2.16481	1.80815	0.0640999	0.000712278	2.16238e+08	0.482612	294
67	72	39.4023	0.122498	0.11962	33.3214	4669814	0.309232	1239.99	95.8659	39.2488	1.08461	36.1871	1	-8.35015	0.904525	-9.23153	1	-2.60855	1.69555	-1.53847	0	-0.0183907	0.00904472	-2.03331	0	1.68075e-07	7.47163e-08	2.24951	0	-0.484958	1.59692	-0.303683	0	-0.000889859	0.000416099	-2.13857	0	0.000201276	0.00187102	0.107576	0	36.8519	2.5504	2.10066	0.037589	0.000548232	2.1786e+08	0.456724	279
68	73	39.5082	0.0940018	0.0928903	12.6316	4426555	0.34656	1231.49	109	39.2543	1.0757	36.4918	1	-8.23645	0.902939	-9.12182	1	-2.62491	1.68571	-1.55715	0	-0.018304	0.00898752	-2.0366	0	1.7088e-07	7.40958e-08	2.30621	0	-0.462736	1.58527	-0.291897	0	-0.000896041	0.000419867	-2.13411	0	-2.59112e-05	0.00183736	-0.0141024	0	37.4948	2.01338	1.66333	0.0433523	0.000398815	2.15589e+08	0.454799	275
69	74	39.2074	0.00294447	0.0349779	12.6316	3.54794e+06	0.494982	1074.95	148.67	39.1537	1.08099	36.2202	1	-7.87164	0.918766	-8.56761	1	-2.74096	1.6816	-1.62997	0	-0.0184604	0.00931989	-1.98075	0	1.53315e-07	7.75432e-08	1.97715	0	-0.410382	1.58471	-0.258963	0	-0.000767625	0.000426736	-1.79883	0	-3.03191e-06	0.00195128	-0.00155381	0	38.3167	0.890776	0.793955	0.178133	0.000434599	2.12819e+08	0.4336	263
70	75	38.828	0.131302	0.127616	33.3214	5438942	0.368663	1233.24	222.556	39.2074	1.0963	35.7634	1	-8.65352	0.901799	-9.59584	1	-2.61872	1.69414	-1.54575	0	-0.0188418	0.00902421	-2.08792	0	1.7076e-07	7.46787e-08	2.28659	0	-0.494787	1.61364	-0.306629	0	-0.000869421	0.000408377	-2.12897	0	0.000474838	0.00185799	0.255565	0	36.8889	1.93911	1.59113	0.030267	0.000251352	2.20899e+08	0.466541	292
71	76	37.9189	0.135685	0.22824	22.4118	5268516	0.319454	1062.55	325.486	39.0223	1.11951	34.8567	1	-8.70108	0.915144	-9.50788	1	-2.74891	1.68712	-1.62936	0	-0.0197994	0.00928705	-2.13194	0	1.58154e-07	7.82907e-08	2.02008	0	-0.432611	1.64221	-0.263432	0	-0.000716224	0.000404232	-1.77181	0	0.00101206	0.00201043	0.503405	0	37.0339	0.884929	0.778921	0.157275	0.000360175	2.24268e+08	0.456552	285
72	77	39.2416	0.0377178	0.16267	40	4516694	0.319324	995.68	151.143	39.1191	1.11448	35.1008	1	-8.37173	0.922104	-9.07894	1	-2.67876	1.71409	-1.56279	0	-0.0190813	0.00949054	-2.01056	0	1.45245e-07	7.99946e-08	1.81568	0	-0.487734	1.63379	-0.298529	0	-0.000745375	0.000411005	-1.81354	0	0.000920835	0.00207973	0.442768	0	37.5016	1.73998	1.46303	0.0764944	0.000563961	2.23182e+08	0.443264	280
73	78	34.7982	0.164537	0.196623	48.2553	6508988	0.28523	1582.33	135.799	39.1658	0.956499	40.947	1	-8.09717	0.832679	-9.72424	1	-2.63649	1.60211	-1.64564	0	-0.0159333	0.00756342	-2.10662	0	2.17888e-07	6.57674e-08	3.31301	1	-0.501648	1.48044	-0.338851	0	-0.000968244	0.000438881	-2.20617	0	-0.00158429	0.000921165	-1.71987	0	36.0741	-1.27595	-1.07399	0.0784428	0.000312312	2.05747e+08	0.501421	294
74	79	30.177	0.263258	0.105754	10	372336	0.222438	1142.82	139.338	28.7902	1.60908	17.8923	1	-0.302537	1.97153	-0.153453	0	7.62843	2.80625	2.71837	0	0.0437768	0.0443511	0.987053	0	1.56785e-07	2.7864e-07	0.562679	0	7.47862	3.84406	1.9455	0	0.000654443	0.000663801	0.985903	0	-0.00106023	0.000555824	-1.90749	0	32.2771	-2.10006	-1.95489	0.246511	0.003977	1.07358e+08	0.366935	84
75	80	34.6888	0.126198	0.135473	48.2553	5912051	0.353518	1574.97	111.906	39.1997	0.975436	40.1869	1	-8.03609	0.851284	-9.43997	1	-2.64603	1.60811	-1.64543	0	-0.0166441	0.00790487	-2.10555	0	2.11744e-07	6.7154e-08	3.15311	0	-0.397857	1.50026	-0.265191	0	-0.000957992	0.000435351	-2.20051	0	-0.00163401	0.00106909	-1.52842	0	36.4434	-1.75462	-1.45866	0.0552483	0.000395786	2.0545e+08	0.487366	286
76	81	37.5907	0.134995	0.0931416	37.6271	6.23328e+06	0.305288	1451.19	149.804	38.7862	0.952047	40.7398	1	-7.61474	0.858795	-8.86677	1	-2.72079	1.56983	-1.73317	0	-0.015882	0.00782343	-2.03005	0	2.06927e-07	6.77525e-08	3.05416	0	-0.211624	1.49314	-0.141731	0	-0.000688147	0.000439488	-1.5658	0	-0.00200589	0.000984861	-2.03673	0	36.8333	0.757434	0.616353	0.0139793	1.71321e-05	2.00961e+08	0.471771	288
77	82	36.3158	0.0686884	0.13701	12.6316	5341059	0.403279	1549.55	93.3627	39.1938	0.992317	39.4973	1	-7.97587	0.865405	-9.21635	1	-2.66049	1.61358	-1.64882	0	-0.0171671	0.00815215	-2.10584	0	2.05636e-07	6.83216e-08	3.00983	0	-0.344993	1.51443	-0.227804	0	-0.000927092	0.000434238	-2.13499	0	-0.00158265	0.00120986	-1.30812	0	37.4395	-1.12368	-0.937357	0.0617251	0.000183863	2.05398e+08	0.475502	282
78	83	37.0917	0.110275	0.224493	12.6316	4717272	0.39368	1451.14	94.8915	39.1158	1.00905	38.765	1	-7.83273	0.881159	-8.88912	1	-2.69863	1.61506	-1.67091	0	-0.017669	0.0083972	-2.10416	0	1.97239e-07	6.98277e-08	2.82465	0	-0.278676	1.52669	-0.182536	0	-0.000843829	0.000435601	-1.93716	0	-0.00151995	0.00137741	-1.10348	0	36.875	0.216706	0.180922	0.063269	7.03257e-06	2.04615e+08	0.460153	276
79	84	37.3822	0.0626926	0.18198	12.6316	4697313	0.40518	1369.45	109.601	39.0238	1.00533	38.8169	1	-7.70689	0.884623	-8.71206	1	-2.72548	1.60646	-1.69658	0	-0.0176663	0.00840903	-2.10088	0	1.95692e-07	7.01466e-08	2.78975	0	-0.226401	1.52528	-0.148433	0	-0.000773277	0.000438073	-1.76518	0	-0.00166844	0.00137313	-1.21507	0	37.4071	-0.0248966	-0.0206292	0.0490152	6.97709e-08	2.03129e+08	0.454666	277
80	85	37.7753	0.0260372	0.292291	12.6316	4.62828e+06	0.436467	1455.29	105.722	39.1817	1.01901	38.4507	1	-7.92113	0.88281	-8.97264	1	-2.68131	1.62624	-1.64877	0	-0.0178129	0.0084636	-2.10465	0	1.95396e-07	7.00707e-08	2.78855	0	-0.317215	1.53327	-0.206888	0	-0.000885016	0.000433281	-2.04259	0	-0.00132535	0.00144026	-0.920215	0	37.3045	0.470798	0.402811	0.108091	6.25495e-05	2.06177e+08	0.46109	277
81	86	37.7753	0.0884609	0.221942	12.6316	4.32042e+06	0.401254	1378.57	115.744	39.1802	1.03345	37.912	1	-7.91328	0.890706	-8.88428	1	-2.69113	1.63551	-1.64544	0	-0.0180337	0.00861684	-2.09284	0	1.88912e-07	7.11084e-08	2.65668	0	-0.320491	1.54322	-0.207676	0	-0.000868737	0.000432483	-2.00872	0	-0.00110717	0.00156532	-0.707309	0	37.0169	0.758368	0.6307	0.0560043	7.50674e-05	2.071e+08	0.455036	275
82	87	37.9291	0.0963788	0.197406	12.6316	4.83102e+06	0.349784	1431.25	129.83	39.3048	1.03537	37.9621	1	-8.15228	0.883115	-9.23128	1	-2.62904	1.65065	-1.59273	0	-0.0179519	0.00853861	-2.10244	0	1.92876e-07	7.02982e-08	2.74368	0	-0.409853	1.54763	-0.264826	0	-0.000966647	0.000426761	-2.26508	0	-0.000925133	0.00151774	-0.609547	0	37.0582	0.870948	0.722527	0.0512927	8.97811e-05	2.10112e+08	0.466969	279
83	88	37.3822	0.149724	0.164629	12.6316	4419271	0.331646	1331.06	110.544	39.0196	1.01663	38.3813	1	-7.67578	0.891602	-8.60898	1	-2.7396	1.61286	-1.6986	0	-0.017941	0.00853429	-2.10222	0	1.9075e-07	7.09914e-08	2.68695	0	-0.219552	1.53262	-0.143253	0	-0.0007523	0.000438249	-1.7166	0	-0.00156135	0.00146945	-1.06254	0	36.7889	0.593317	0.489007	0.0388296	3.07288e-05	2.03423e+08	0.448736	275
84	89	31.4041	0.129423	0.104677	10	624810	0.250683	1009.94	123.403	28.368	1.59336	17.8039	1	0.89189	1.84261	0.484037	0	7.7601	2.68561	2.88952	0	0.0492481	0.0435761	1.13016	0	-5.66487e-08	2.33855e-07	-0.242239	0	8.24141	3.81347	2.16113	0	0.000710829	0.00065509	1.08509	0	-0.000553272	0.000502118	-1.10188	0	32.4684	-1.06434	-0.934714	0.15344	0.000503722	1.15183e+08	0.370837	92
85	90	36.0321	0.0223484	0.0643497	48.2553	6.92544e+06	0.136345	1572.06	161.849	39.5213	0.987471	40.0227	1	-8.515	0.832451	-10.2288	1	-2.58161	1.64679	-1.56767	0	-0.0172026	0.00772134	-2.22793	0	2.16684e-07	6.58229e-08	3.29193	1	-0.685221	1.49992	-0.456837	0	-0.00115105	0.000429615	-2.67925	0	-0.00125417	0.00102982	-1.21785	0	37.7295	-1.69738	-1.42218	0.0699524	0.000483904	2.10824e+08	0.512905	296
86	91	37.9565	0.126886	0.0383139	22.8333	5.09079e+06	0.379954	1215.64	144.048	38.1705	0.943704	40.4475	1	-6.44491	0.929495	-6.93378	1	-2.83767	1.56265	-1.81594	0	-0.0176205	0.00835587	-2.10876	0	1.57623e-07	7.4477e-08	2.1164	0	0.0084204	1.54997	0.00543262	0	-2.78735e-06	0.000444142	-0.00627579	0	-0.0027658	0.000928104	-2.98005	0	37.2455	0.710975	0.58606	0.0390956	4.44514e-05	1.96699e+08	0.406876	273
87	92	38.2641	0.0716133	0.100411	18	4.84996e+06	0.283863	1305.15	157.526	38.5256	0.973961	39.5555	1	-6.88472	0.918675	-7.49418	1	-2.8537	1.5854	-1.79999	0	-0.0182489	0.00853707	-2.13761	0	1.6996e-07	7.4091e-08	2.29394	0	-0.0318371	1.54378	-0.0206229	0	-0.000283297	0.00044335	-0.638993	0	-0.00247465	0.00110971	-2.22999	0	37.4732	0.790874	0.651077	0.0366041	5.12323e-05	1.97781e+08	0.418147	272
88	93	38.0111	0.217735	0.121189	37.6271	4.64131e+06	0.246244	1344.1	157.679	38.7083	0.995327	38.89	1	-7.16085	0.910178	-7.86753	1	-2.8312	1.59583	-1.77413	0	-0.0182072	0.00858561	-2.12066	0	1.77682e-07	7.32425e-08	2.42594	0	-0.0772002	1.53947	-0.0501474	0	-0.000452766	0.000443473	-1.02096	0	-0.00219433	0.00129927	-1.68889	0	35.972	2.03912	1.68394	0.0426081	0.000401428	1.99328e+08	0.426487	273
89	94	38.1034	0.0233293	0.225164	22.8333	4.60027e+06	0.277216	1086.43	135.588	38.237	0.939716	40.6899	1	-6.33822	0.949784	-6.67333	1	-2.92519	1.58839	-1.84161	0	-0.0195162	0.00890933	-2.19053	0	1.39373e-07	7.80498e-08	1.78569	0	-0.0341322	1.56669	-0.0217862	0	7.49292e-05	0.000439907	0.17033	0	-0.00250635	0.000719551	-3.48322	1	37.3581	0.745308	0.622517	0.0641111	8.44433e-05	1.95828e+08	0.401644	260
90	95	37.0096	0.0780382	0.0219326	37.6271	7901865	0.255681	1456.07	179.718	38.2119	0.911321	41.9302	1	-7.27602	0.849064	-8.56946	1	-2.70916	1.52957	-1.77119	0	-0.0133194	0.00734361	-1.81374	0	2.03189e-07	6.68132e-08	3.04114	0	-0.15602	1.47641	-0.105675	0	-0.000366096	0.000435056	-0.841492	0	-0.00211166	0.000784719	-2.69097	0	37.7366	-0.726986	-0.596745	0.0309856	3.62211e-05	1.99932e+08	0.46893	294
91	96	33.2225	0.114707	0.0660467	0	640524	0.349412	700.285	127.079	28.7103	1.58938	18.0639	1	1.81856	1.8598	0.977825	0	7.92235	2.63964	3.0013	0	0.0323295	0.0348878	0.926669	0	-2.53048e-07	1.95436e-07	-1.29479	0	8.33496	3.79821	2.19444	0	0.000279315	0.000742549	0.376157	0	-0.000215727	0.000472799	-0.456276	0	32.3606	0.861899	0.785895	0.214693	0.000537107	1.38132e+08	0.359748	91
92	97	38.0898	0.0425634	0.230163	37.6271	5.92124e+06	0.380097	1415.1	162.285	38.4029	0.952531	40.3167	1	-7.02029	0.892951	-7.8619	1	-2.79176	1.55412	-1.79636	0	-0.0163709	0.0081035	-2.02023	0	1.87089e-07	7.06323e-08	2.64877	0	-0.0291073	1.51683	-0.0191895	0	-0.00033096	0.000442385	-0.748127	0	-0.0024779	0.00106301	-2.33102	0	37.0718	1.01793	0.852059	0.0681304	0.000168841	1.97775e+08	0.436245	276
93	98	36.3602	0.178816	0.102564	37.6271	7.0325e+06	0.349306	1335.86	164.978	38.1364	0.922389	41.3453	1	-6.95694	0.878086	-7.92285	1	-2.75308	1.53109	-1.79812	0	-0.01449	0.00771112	-1.87911	0	1.90456e-07	6.90308e-08	2.759	0	-0.0297027	1.50117	-0.0197863	0	-0.000232936	0.000436359	-0.533817	0	-0.00238547	0.000883734	-2.69931	0	36.6891	-0.328904	-0.269015	0.0240229	5.66621e-06	1.98447e+08	0.444497	286
94	99	37.519	0.189609	0.122162	37.6271	4847616	0.382679	1345.73	131.556	38.8782	0.996467	39.016	1	-7.51497	0.889019	-8.4531	1	-2.75946	1.5938	-1.73137	0	-0.0175897	0.00839078	-2.09632	0	1.93275e-07	7.05752e-08	2.73857	0	-0.154028	1.52369	-0.101089	0	-0.00065971	0.000441149	-1.49544	0	-0.00192385	0.00132898	-1.44762	0	36.1914	1.32756	1.09047	0.0323168	0.000126321	2.01092e+08	0.447349	275
95	100	32.1868	0.173036	0.182878	12	1.96685e+06	0.357934	479.296	167.511	31.998	1.53733	20.814	1	2.04354	2.02706	1.00813	0	4.45836	2.3898	1.86558	0	-0.0720957	0.0168796	-4.27116	1	3.15984e-07	2.89996e-07	1.08961	0	-5.02876	3.12112	-1.61121	0	0.00276562	0.00134031	2.06342	0	0.00282111	0.00381748	0.739	0	32.9215	-0.734639	-0.672876	0.221723	0.0004103	1.69357e+08	0.325661	74
96	101	31.992	0.183385	0.233309	50.7692	1.34928e+06	0.356368	826.554	140.788	33.1523	1.31702	25.1723	1	1.34639	1.57803	0.853212	0	1.1896	2.96622	0.401049	0	-0.0207846	0.0082437	-2.52128	0	3.46541e-07	1.9163e-07	1.80838	0	-4.27023	2.85912	-1.49355	0	-0.000497628	0.00109568	-0.454174	0	0.00304369	0.00398855	0.763107	0	31.5845	0.407441	0.35798	0.154204	7.43193e-05	1.35635e+08	0.313117	90
97	102	30.6897	0.225445	0.137592	20	303141	0.317581	720.754	36.1058	39.5353	2.14008	18.4738	1	2.17216	2.43382	0.89249	0	5.4377	4.57391	1.18885	0	-0.11952	0.0703299	-1.69942	0	3.00191e-07	2.04323e-07	1.4692	0	-15.3216	4.64927	-3.29547	1	-0.00561872	0.00175525	-3.20109	0	0.0484501	0.0374942	1.2922	0	31.3076	-0.617884	-0.537673	0.137751	0.000146911	2.38259e+08	0.72001	47
98	103	30.5667	0.544581	0.0280042	20	303016	0.294385	730.671	35.7148	39.5454	2.12061	18.6481	1	2.12298	2.41572	0.87882	0	5.37445	4.52105	1.18876	0	-0.118417	0.0702814	-1.6849	0	2.94544e-07	2.02927e-07	1.45147	0	-15.1761	4.62978	-3.27792	1	-0.00571824	0.00171558	-3.33312	1	0.0488349	0.036858	1.32495	0	31.6713	-1.10465	-1.08947	0.328758	0.00184918	2.38265e+08	0.716961	47
99	104	34.8358	0.135901	0.327925	9.42857	1.10944e+06	0.30904	1418.38	781.465	38.0518	1.26213	30.149	1	-3.2695	1.35685	-2.40963	0	-2.05952	2.23183	-0.922793	0	-0.25654	0.044299	-5.79109	1	3.93292e-07	1.49769e-07	2.62599	0	-0.652378	1.95035	-0.334492	0	0.00100201	0.000798266	1.25523	0	-0.00169465	0.000496698	-3.41182	1	34.845	-0.00920901	-0.00805355	0.146295	3.5355e-08	1.14849e+08	0.462268	100
100	105	37.7548	0.182045	0.000127316	9.42857	2.39751e+06	0.263655	1185.06	715.332	38.4899	1.26522	30.4215	1	-2.66379	1.29355	-2.05928	0	-1.5525	2.17255	-0.714596	0	-0.317704	0.0460768	-6.89511	1	3.94016e-07	1.50536e-07	2.61741	0	-0.561284	1.89612	-0.296017	0	0.000678639	0.000770642	0.880615	0	-0.00146746	0.000466926	-3.14281	0	35.5605	2.19432	1.97847	0.196847	0.0030517	1.09175e+08	0.467955	105
101	106	34.2035	0.186879	0.278339	9.42857	1210296	0.370799	1275.59	696.072	38.6503	1.35566	28.5104	1	-2.92292	1.384	-2.11194	0	-2.33287	2.27386	-1.02595	0	-0.30717	0.048558	-6.32583	1	3.82157e-07	1.57421e-07	2.4276	0	-0.659254	2.00992	-0.328	0	0.000759326	0.000804679	0.943638	0	-0.00157313	0.000502033	-3.13352	0	34.6502	-0.446713	-0.379494	0.0953026	4.82576e-05	1.19628e+08	0.461831	101
102	107	34.2616	0.195869	0.264013	9.42857	1.19389e+06	0.343529	1276.19	785.493	38.8977	1.40491	27.687	1	-2.81891	1.40513	-2.00616	0	-2.523	2.30036	-1.09678	0	-0.324829	0.0505182	-6.42994	1	3.73187e-07	1.61686e-07	2.30809	0	-0.684183	2.04935	-0.333854	0	0.000662622	0.000812609	0.815426	0	-0.00151925	0.000508362	-2.98852	0	34.4796	-0.21799	-0.183602	0.0796026	9.27386e-06	1.23002e+08	0.461127	100
103	108	30.7239	0.163804	0.0614371	12	407083	0.363507	777.731	35.895	39.498	2.02661	19.4897	1	2.01143	2.32778	0.864099	0	5.22579	4.29701	1.21615	0	-0.120093	0.0686959	-1.74818	0	2.81737e-07	1.97791e-07	1.42442	0	-14.549	4.47575	-3.25062	1	-0.00594944	0.00154826	-3.84265	1	0.0508569	0.0337075	1.50877	0	30.7319	-0.0080265	-0.00755021	0.262113	6.44127e-08	2.3823e+08	0.704121	47
104	109	34.2616	0.198093	0.233016	9.42857	1232760	0.399874	1274.39	799.563	38.9913	1.42002	27.4582	1	-2.77095	1.40843	-1.9674	0	-2.57048	2.30563	-1.11487	0	-0.332222	0.0511629	-6.49342	1	3.69516e-07	1.62966e-07	2.26744	0	-0.688863	2.05814	-0.334701	0	0.000621808	0.000813844	0.764038	0	-0.0014947	0.000509365	-2.93444	0	34.4885	-0.226896	-0.192537	0.093257	1.21277e-05	1.23742e+08	0.461141	100
105	110	38.6982	0.194742	0.00557947	5.56098	3.761e+06	0.194672	911.954	619.464	38.4301	1.21114	31.7307	1	-2.20981	1.2248	-1.80422	0	-0.769598	2.10365	-0.365839	0	-0.345748	0.0453184	-7.62932	1	3.94023e-07	1.50872e-07	2.61164	0	-0.556579	1.84346	-0.30192	0	0.000444642	0.000740409	0.600536	0	-0.00110687	0.000427186	-2.59107	0	37.1662	1.53196	1.35646	0.167214	0.00117519	1.05646e+08	0.477221	107
106	111	34.5863	0.260729	0.00917911	13.0345	4.21143e+06	0.354837	883.359	721.169	38.3789	1.19184	32.2014	1	-1.96023	1.19516	-1.64014	0	-0.379791	2.08401	-0.182241	0	-0.358182	0.0450585	-7.94926	1	3.80106e-07	1.53505e-07	2.47618	0	-0.520953	1.83187	-0.284383	0	0.000276385	0.000726261	0.380559	0	-0.000841681	0.000408331	-2.06127	0	34.2487	0.33756	0.284983	0.0839515	2.36757e-05	1.07133e+08	0.482955	114
107	112	37.6283	0.263391	0.0801935	5.56098	4151481	0.313818	871.801	678.23	38.6765	1.23911	31.2131	1	-2.02164	1.21893	-1.65854	0	-0.878414	2.11765	-0.414807	0	-0.370514	0.0467967	-7.91753	1	3.70909e-07	1.55712e-07	2.38202	0	-0.569251	1.85757	-0.306449	0	0.000263493	0.00073283	0.359556	0	-0.00089016	0.000415878	-2.14044	0	37.0003	0.628036	0.549758	0.147916	0.00016689	1.09066e+08	0.481419	110
108	113	34.9588	0.388193	0.0902147	13.0345	4415334	0.226491	820.116	724.79	38.8305	1.25718	30.8871	1	-1.87498	1.21173	-1.54736	0	-0.980974	2.13398	-0.459691	0	-0.387751	0.0477027	-8.12849	1	3.44144e-07	1.60213e-07	2.14804	0	-0.571794	1.86656	-0.306336	0	0.000116706	0.00072541	0.160883	0	-0.000674267	0.000404311	-1.6677	0	33.957	1.00183	0.890126	0.172927	0.000526958	1.13105e+08	0.48553	112
109	114	35.099	0.0613422	0.105341	5.56098	4.62228e+06	0.139546	854.808	708.903	39.4001	1.35832	29.0066	1	-1.83216	1.24944	-1.46638	0	-1.91811	2.21249	-0.866946	0	-0.419225	0.0513769	-8.15979	1	3.01806e-07	1.68143e-07	1.79493	0	-0.653571	1.92037	-0.340337	0	-1.25563e-05	0.000731705	-0.0171603	0	-0.000562622	0.000406457	-1.38421	0	37.6486	-2.54961	-2.36262	0.239643	0.00559611	1.21264e+08	0.48707	113
110	115	33.6771	0.108341	0.0198007	13.0345	4385044	0.237452	790.272	778.221	38.6646	1.22889	31.463	1	-1.80008	1.19348	-1.50826	0	-0.666977	2.11712	-0.31504	0	-0.38324	0.0466929	-8.20767	1	3.40075e-07	1.60024e-07	2.12515	0	-0.53396	1.85132	-0.288422	0	8.2838e-05	0.000718978	0.115216	0	-0.000573947	0.000396176	-1.44872	0	34.4443	-0.767203	-0.640617	0.0635612	8.8606e-05	1.13419e+08	0.487539	114
111	116	33.9813	0.00659275	0.0509834	13.0345	4565766	0.223688	746.422	767.68	39.1067	1.30022	30.0769	1	-1.75475	1.21688	-1.44201	0	-1.44032	2.18229	-0.660005	0	-0.409919	0.0494211	-8.29441	1	3.00566e-07	1.66585e-07	1.80428	0	-0.586322	1.8875	-0.310635	0	-3.1464e-05	0.000720057	-0.0436965	0	-0.000432807	0.000393196	-1.10074	0	34.564	-0.582745	-0.49573	0.0977596	8.46997e-05	1.20676e+08	0.489953	118
112	117	30.8606	0.119251	0.214572	20	313200	0.353806	694.088	35.0849	39.6052	2.18195	18.1512	1	2.1005	2.47424	0.84895	0	5.33758	4.64405	1.14934	0	-0.114281	0.0717261	-1.5933	0	3.03659e-07	2.06927e-07	1.46747	0	-15.4983	4.75539	-3.2591	1	-0.00561592	0.00184138	-3.04985	0	0.0463987	0.0387261	1.19813	0	31.057	-0.196397	-0.176044	0.187389	2.2733e-05	2.39402e+08	0.723321	46
113	118	32.9798	0.120906	0.0957923	13.0345	4080395	0.104956	866.065	1007	38.4338	1.19801	32.0813	1	-1.59426	1.16166	-1.3724	0	-0.0757484	2.11199	-0.035866	0	-0.378178	0.0453468	-8.33969	1	2.9554e-07	1.62973e-07	1.81343	0	-0.431391	1.82934	-0.235817	0	-0.000106054	0.000709148	-0.149551	0	-0.000230989	0.000379307	-0.608978	0	34.1406	-1.16078	-1.02446	0.161763	0.000644252	1.20917e+08	0.492507	121
114	119	36.7772	0.0232825	0.151304	10.8889	3652076	0.328372	883.974	792.001	38.0731	1.17907	32.2909	1	-1.36036	1.14158	-1.19165	0	1.02093	2.11668	0.482326	0	-0.352163	0.0432725	-8.13826	1	2.44728e-07	1.64634e-07	1.4865	0	-0.278313	1.80859	-0.153884	0	-0.000359684	0.000714756	-0.503226	0	2.57524e-05	0.000377927	0.068141	0	34.8661	1.91117	1.61701	0.087928	0.00080182	1.32039e+08	0.493655	127
115	120	32.9866	0.00382948	0.0348997	13.7647	3.91741e+06	0.276435	825.361	844.699	37.2268	1.16561	31.9376	1	-0.631594	1.15246	-0.548038	0	0.431015	2.24196	0.192249	0	-0.325843	0.0390301	-8.34851	1	2.40233e-07	1.7074e-07	1.40702	0	-0.525334	1.83254	-0.28667	0	-3.205e-05	0.000703058	-0.0455866	0	0.000248428	0.000358233	0.693481	0	33.7336	-0.746946	-0.630731	0.0843175	0.000116524	1.45842e+08	0.498998	122
116	122	34.3607	0.101577	0.152154	38.7805	4.62246e+06	0.408574	705.934	673.263	34.2919	1.55148	22.1027	1	-3.92994	1.96126	-2.00379	0	1.32071	3.13114	0.421799	0	-0.00849117	0.00916438	-0.926541	0	6.00968e-07	1.9985e-07	3.00709	0	-6.76564	2.54508	-2.65832	0	0.000191403	0.000960964	0.199179	0	0.000679813	0.000756074	0.899135	0	34.3709	-0.0101628	-0.00873486	0.116167	3.18992e-08	4.61129e+08	0.479951	126
117	123	33.8446	0.209939	0.15431	55.9286	3.80719e+06	0.315534	803.331	296.515	32.8285	1.87317	17.5256	1	-3.55217	1.69498	-2.0957	0	2.55211	2.68428	0.950764	0	0.00198839	0.00869711	0.228626	0	4.99097e-07	2.0796e-07	2.39996	0	-4.02031	2.28785	-1.75724	0	9.01791e-05	0.000885576	0.101831	0	0.000982421	0.000827558	1.18713	0	33.5831	0.261471	0.224822	0.116864	2.12758e-05	4.00297e+08	0.331647	174
118	124	32.867	0.249066	0.118789	55.9286	4.17223e+06	0.26862	978.386	307.139	31.6396	1.58994	19.8999	1	-2.70861	1.34667	-2.01133	0	1.82713	2.73113	0.669002	0	-0.000680537	0.00765488	-0.0889023	0	6.03262e-07	1.83036e-07	3.29587	1	-2.45143	2.05742	-1.19151	0	9.01788e-05	0.000687676	0.131136	0	0.00136331	0.000775979	1.75689	0	33.5094	-0.642364	-0.542474	0.0844969	8.63958e-05	3.73111e+08	0.356682	177
119	125	32.5081	0.24015	0.0857997	70.5714	4253067	0.401833	1037.92	271	31.1334	1.37492	22.6437	1	-1.91038	1.14468	-1.66893	0	1.63843	2.62881	0.62326	0	-0.00420256	0.00691108	-0.608091	0	6.28109e-07	1.6562e-07	3.79248	1	-1.83417	1.92088	-0.95486	0	0.000250087	0.000587154	0.42593	0	0.00160348	0.000749741	2.13871	0	33.147	-0.638928	-0.552588	0.127115	0.000141447	3.43928e+08	0.371052	185
120	126	33.2601	0.180465	0.115705	70.5714	4232716	0.268482	1053.27	283.721	30.837	1.3331	23.1318	1	-1.89307	1.11639	-1.6957	0	1.62829	2.58307	0.630369	0	-0.00456569	0.0067644	-0.674959	0	6.53329e-07	1.60047e-07	4.08211	1	-1.55933	1.87818	-0.830233	0	0.00036239	0.000572684	0.632792	0	0.00162404	0.000752485	2.15824	0	33.5507	-0.290586	-0.244829	0.0802256	1.66307e-05	3.37593e+08	0.378016	184
121	127	35.9637	0.26803	0.00169229	24.5455	6.24909e+06	0.263967	731.049	273.92	29.2468	1.46105	20.0177	1	-4.48692	1.4842	-3.02313	0	1.5287	2.08895	0.731801	0	0.0076098	0.00847187	0.898242	0	6.88612e-07	1.42941e-07	4.81745	1	0.055616	1.91412	0.0290556	0	0.00222253	0.000686903	3.23558	1	-5.41881e-05	0.000934705	-0.0579735	0	34.1614	1.80232	1.56374	0.132661	0.0011897	3.16691e+08	0.437778	183
122	129	34.1043	0.296108	0.148864	42.75	4934458	0.278598	944.454	230.863	30.9566	1.26679	24.437	1	-4.80322	1.4441	-3.32611	1	0.0317209	1.98585	0.0159735	0	-0.0107428	0.00788066	-1.36318	0	5.80513e-07	1.07782e-07	5.38598	1	2.16661	1.93653	1.11881	0	0.00238811	0.000687588	3.47317	1	-0.0030136	0.00122356	-2.46297	0	34.1077	-0.00332567	-0.00282518	0.095265	2.67337e-09	2.76051e+08	0.527215	177
123	130	35.0477	0.034523	0.15046	48.3	5.23051e+06	0.215429	1014.71	246.031	31.7657	1.25704	25.2702	1	-5.08864	1.44705	-3.51657	1	-0.364371	2.02457	-0.179974	0	-0.0156856	0.00768133	-2.04204	0	5.46222e-07	1.01497e-07	5.38165	1	2.14341	1.94674	1.10102	0	0.00222503	0.000715903	3.108	0	-0.00384586	0.00131059	-2.93446	0	35.4079	-0.360243	-0.30331	0.078972	2.50916e-05	2.70356e+08	0.543791	172
124	131	35.5057	0.05761	0.146975	48.3	5725725	0.271173	1088.71	171.732	33.1483	1.30177	25.464	1	-4.98427	1.44626	-3.4463	1	-1.40717	2.03361	-0.691956	0	-0.0205127	0.00782806	-2.62041	0	4.70602e-07	9.84017e-08	4.78245	1	2.13115	1.96324	1.08552	0	0.00211524	0.00074214	2.85019	0	-0.00639884	0.00171519	-3.73069	1	36.1401	-0.634345	-0.529737	0.0637653	6.0796e-05	2.63425e+08	0.550516	165
125	132	37.1019	0.0536647	0.00282001	48.3	5698697	0.0939245	1081.93	242.643	32.9324	1.28222	25.684	1	-5.32594	1.4513	-3.66977	1	-1.1402	2.08174	-0.547717	0	-0.0211785	0.00758596	-2.7918	0	4.96395e-07	9.72658e-08	5.10349	1	2.03066	1.95451	1.03896	0	0.00206156	0.000746248	2.76257	0	-0.0056577	0.0015422	-3.6686	1	35.4976	1.60428	1.37628	0.112833	0.000766296	2.6281e+08	0.563087	163
126	133	32.3714	0.162427	0.190298	50.7692	1.44416e+06	0.383605	882.386	152.851	32.9822	1.29618	25.4458	1	1.22625	1.54166	0.795406	0	1.10686	2.93412	0.377239	0	-0.0196535	0.00823786	-2.38575	0	3.27893e-07	1.89022e-07	1.73468	0	-3.93638	2.85742	-1.3776	0	-0.000600218	0.0011037	-0.543821	0	0.00385978	0.00386916	0.997576	0	31.4181	0.953269	0.812851	0.102024	0.000238789	1.32607e+08	0.312987	93
127	135	36.0321	0.0217295	0.0120444	55.5652	6.29337e+06	0.184072	970.071	155.465	34.8563	1.36659	25.5061	1	-5.40336	1.4656	-3.68679	1	-2.60215	2.14844	-1.21118	0	-0.0289273	0.00793655	-3.64483	1	4.13336e-07	9.63813e-08	4.28855	1	1.59615	1.98564	0.803843	0	0.00198905	0.000794051	2.50494	0	-0.00982374	0.00212744	-4.61762	1	36.3975	-0.365443	-0.307337	0.0768679	2.50188e-05	2.46596e+08	0.583927	140
128	136	35.6014	0.00148249	0.0571418	48.3	6.01766e+06	0.0713372	1007.52	186.263	34.0619	1.34679	25.2911	1	-5.10946	1.45036	-3.52289	1	-2.13965	2.08759	-1.02494	0	-0.0240141	0.00788372	-3.04604	0	4.39311e-07	9.68935e-08	4.53396	1	1.93478	1.97121	0.98152	0	0.00198242	0.00077022	2.57384	0	-0.00813657	0.00196146	-4.14823	1	36.0357	-0.434257	-0.378228	0.139322	7.36614e-05	2.58534e+08	0.561217	155
129	137	36.0218	0.0749798	0.0406222	48.3	6.06675e+06	0.151447	1044.89	214.723	34.1483	1.33917	25.4996	1	-5.34821	1.45561	-3.6742	1	-2.1352	2.12644	-1.00412	0	-0.0252606	0.00773261	-3.26677	1	4.43285e-07	9.63073e-08	4.60281	1	1.87968	1.96793	0.955156	0	0.00197079	0.000772227	2.55208	0	-0.00830475	0.00193386	-4.29438	1	35.6904	0.331376	0.275654	0.0564395	1.44576e-05	2.55966e+08	0.573996	158
130	138	35.516	0.0749798	0.0406222	55.5652	6.10739e+06	0.151447	1005.81	212.675	34.2587	1.34301	25.509	1	-5.37461	1.45674	-3.68948	1	-2.2109	2.13351	-1.03628	0	-0.0258039	0.00773685	-3.33519	1	4.39465e-07	9.62793e-08	4.56448	1	1.85198	1.96906	0.940541	0	0.00196777	0.000774517	2.54064	0	-0.00856154	0.00196408	-4.35905	1	35.455	0.0609921	0.0506922	0.0548069	4.7397e-07	2.54734e+08	0.57649	157
131	139	35.2835	0.199404	0.101054	55.5652	6.23168e+06	0.16406	1141.07	241.331	34.3938	1.32027	26.0506	1	-5.52779	1.46252	-3.77963	1	-1.98312	2.1324	-0.929992	0	-0.0277445	0.00761752	-3.6422	1	4.38464e-07	9.70525e-08	4.5178	1	1.74297	1.96639	0.886379	0	0.00201359	0.000766989	2.62532	0	-0.00907454	0.00196162	-4.62604	1	34.6756	0.607977	0.520919	0.110618	0.000107357	2.46703e+08	0.594078	152
132	141	38.2025	0.125284	0.10094	6.125	4992551	0.318892	796.309	87.2715	35.6528	1.47737	24.1326	1	-3.06159	1.55124	-1.97365	0	-4.16211	2.36297	-1.76139	0	-0.0433214	0.0102263	-4.23627	1	3.77462e-07	1.11246e-07	3.39302	1	-0.700978	2.09767	-0.33417	0	0.00141926	0.000965458	1.47004	0	-0.00356062	0.0012691	-2.80562	0	37.0641	1.13843	0.974147	0.108305	0.000366637	2.72094e+08	0.442616	126
133	143	33.3285	0.0757585	0.385511	17.25	1.73593e+06	0.34433	532.825	33.6883	33.8471	4.45492	7.59768	1	-2.03783	3.14806	-0.647328	0	1.77889	3.43638	0.517663	0	-0.233869	0.098811	-2.36683	0	-4.61552e-07	7.1498e-07	-0.645546	0	1.04587	7.54691	0.138582	0	0.00411386	0.00286047	1.43818	0	0.00522686	0.0050443	1.03619	0	32.2712	1.05727	1.1736	0.470112	0.00388699	7.6844e+08	0.355093	42
134	144	33.9779	0.449104	0.128823	8	791999	0.235641	1584.09	812.985	37.0782	1.19615	30.998	1	-4.97563	1.5011	-3.31465	1	-3.4679	2.28041	-1.52074	0	-0.104488	0.0351719	-2.97079	0	4.07835e-07	1.42261e-07	2.86681	0	-1.66135	2.18144	-0.761585	0	0.00138927	0.000873076	1.59124	0	-0.00151684	0.000511094	-2.96783	0	34.46	-0.482139	-0.454326	0.264698	0.00023636	1.44124e+08	0.479764	111
135	145	33.5711	0.0591736	0.396434	12	1.35864e+06	0.359837	440.596	32.2396	33.9341	4.78023	7.09885	1	-2.13012	3.44533	-0.618263	0	2.12305	3.75681	0.56512	0	-0.218918	0.10686	-2.04864	0	-4.47715e-07	7.84421e-07	-0.570759	0	0.434479	7.9329	0.0547693	0	0.0037477	0.00305475	1.22685	0	0.00510384	0.00560649	0.910344	0	33.3865	0.184611	0.204417	0.467482	0.000116686	8.51835e+08	0.367847	34
136	146	33.6839	0.065434	0.340729	11.3571	1.98304e+06	0.399309	516.009	29.363	34.314	4.3857	7.82407	1	-2.09636	3.17592	-0.660079	0	1.57103	3.4768	0.451862	0	-0.246627	0.0983877	-2.50669	0	-5.06442e-07	7.08994e-07	-0.714311	0	0.590337	7.45003	0.0792395	0	0.00414794	0.0028831	1.43871	0	0.00539788	0.00513769	1.05064	0	33.4414	0.242484	0.243911	0.354702	0.000104021	7.66619e+08	0.353845	38
137	147	32.2005	0.439818	0.11757	8.4	869262	0.401128	1197.96	1206.71	36.4924	1.11563	32.7101	1	-4.64952	1.38605	-3.35451	1	-2.72855	2.21181	-1.23363	0	-0.0824876	0.0299251	-2.75647	0	3.61028e-07	1.40877e-07	2.56271	0	-0.990264	1.97763	-0.500733	0	0.00145705	0.000827788	1.76017	0	-0.00158982	0.000505356	-3.14595	0	33.1774	-0.976927	-0.837484	0.111563	0.000280156	1.22924e+08	0.464506	112
138	148	32.8909	0.398615	0.223386	8	759708	0.208779	1461.67	1237.7	36.8067	1.16594	31.5684	1	-4.85966	1.45091	-3.3494	1	-3.18003	2.25271	-1.41165	0	-0.0942294	0.0328545	-2.86808	0	3.88138e-07	1.42254e-07	2.72848	0	-1.32781	2.09555	-0.633631	0	0.001435	0.000849763	1.6887	0	-0.00155917	0.000510714	-3.05292	0	33.5908	-0.699833	-0.641677	0.223376	0.000376715	1.34165e+08	0.472399	112
139	149	36.5619	0.156369	0.207994	18.7895	6499923	0.319528	833.756	82.2568	35.3522	1.35097	26.1679	1	-3.24149	1.48893	-2.17706	0	-4.76552	2.28829	-2.08257	0	-0.0412386	0.010373	-3.97557	1	3.43804e-07	1.11496e-07	3.08356	0	0.317306	1.97723	0.16048	0	0.00156207	0.000721191	2.16596	0	-0.00212899	0.00137527	-1.54805	0	36.5426	0.0192943	0.0167554	0.134225	1.3845e-07	2.73166e+08	0.385606	171
140	150	38.4862	0.191973	0.129416	6.125	5512755	0.282296	938.762	81.9969	35.83	1.3895	25.7862	1	-3.28026	1.43401	-2.28746	0	-4.53172	2.34878	-1.92939	0	-0.0422997	0.0122411	-3.45556	1	3.19287e-07	1.17445e-07	2.71861	0	-0.664314	2.09291	-0.317411	0	0.00158217	0.000778488	2.03237	0	-0.00236894	0.00079337	-2.98592	0	37.2183	1.26791	1.12216	0.166467	0.000799964	2.76505e+08	0.404548	166
141	151	35.7518	0.155494	0.232419	29.5	3.40838e+06	0.359955	824.252	200.913	36.8204	0.892979	41.2331	1	-5.33034	1.09542	-4.86601	1	-3.10148	1.68488	-1.84077	0	-0.0109933	0.0151122	-0.727445	0	1.60776e-07	1.145e-07	1.40415	0	-0.55786	1.81797	-0.306859	0	0.000862858	0.000479274	1.80034	0	-0.00126333	0.00041946	-3.0118	0	35.7509	0.000857914	0.00071748	0.0664793	1.1661e-10	1.681e+08	0.43142	189
142	152	36.0868	0.319236	0.0419707	19.0588	3.42228e+06	0.282656	870.073	163.275	36.8779	0.898888	41.0261	1	-5.47818	1.10747	-4.94655	1	-3.10357	1.71632	-1.80827	0	-0.0138825	0.015733	-0.882378	0	2.11065e-07	1.19074e-07	1.77256	0	-0.822925	1.82132	-0.451829	0	0.000775172	0.000478635	1.61955	0	-0.00119252	0.000419467	-2.84293	0	35.7037	0.383082	0.321565	0.0733826	2.60486e-05	1.5302e+08	0.460182	182
143	153	31.8006	0.25319	0.107568	65.28	2.02163e+06	0.302907	587.397	172.101	31.9234	1.28058	24.9288	1	0.798937	1.48143	0.539302	0	1.02993	2.85	0.361377	0	-0.0129949	0.00853749	-1.5221	0	3.2882e-07	1.89105e-07	1.73882	0	-1.88839	2.83931	-0.665088	0	-0.000407832	0.00117497	-0.347098	0	0.00315216	0.00334179	0.943253	0	31.7838	0.0167555	0.0146528	0.14625	1.16992e-07	1.41341e+08	0.291754	89
144	154	34.0599	0.156528	0.177256	19.6	2.01529e+06	0.317481	755.536	218.247	36.3639	0.880073	41.3191	1	-4.90901	1.13969	-4.30731	1	-2.40041	1.78414	-1.34542	0	-0.00386834	0.017152	-0.225532	0	2.3126e-07	1.22863e-07	1.88226	0	-1.02434	1.77823	-0.576046	0	0.000811014	0.000522066	1.55347	0	-0.00110789	0.000434144	-2.55189	0	35.606	-1.54605	-1.28758	0.0586411	0.000328508	1.27732e+08	0.423256	169
145	155	32.5867	0.286766	0.0471787	18	1.52504e+06	0.295271	580.627	203.742	36.2503	0.870061	41.6641	1	-4.28783	1.17204	-3.65843	1	-2.12179	1.79657	-1.18102	0	0.00729306	0.0171295	0.42576	0	1.67578e-07	1.24473e-07	1.3463	0	-1.16574	1.82986	-0.637068	0	0.000742679	0.000571882	1.29866	0	-0.000993378	0.000446977	-2.22244	0	35.1921	-2.60535	-2.26853	0.138814	0.00263864	1.49385e+08	0.34351	174
146	156	36.6542	0.200418	0.0827012	10	1.48182e+06	0.315565	639.712	148.484	35.7892	0.867239	41.268	1	-3.96977	1.2038	-3.29769	1	-1.04667	1.86417	-0.561465	0	0.00856085	0.0186891	0.458066	0	2.16129e-07	1.23235e-07	1.7538	0	-0.931619	1.77968	-0.523476	0	0.000650802	0.000663134	0.981403	0	-0.00101163	0.000453688	-2.22978	0	35.285	1.36917	1.17503	0.113514	0.000562381	1.11235e+08	0.36404	142
147	157	35.5706	0.116337	0.145918	11	1.29974e+06	0.383626	559.943	178.672	35.9721	0.864667	41.6022	1	-3.74418	1.23784	-3.02478	0	-1.27314	1.87857	-0.67772	0	0.0170614	0.0185666	0.918928	0	1.65538e-07	1.30242e-07	1.271	0	-1.34541	1.87571	-0.717281	0	0.000543493	0.000692135	0.785242	0	-0.000874861	0.000462315	-1.89235	0	35.3854	0.185244	0.159302	0.11712	1.07085e-05	1.28462e+08	0.30166	155
148	158	34.2547	0.00545645	0.148765	39.2727	1.7227e+06	0.378399	598.026	133.569	37.2879	1.40339	26.57	1	-2.80693	1.94673	-1.44187	0	-1.30474	3.71873	-0.350856	0	0.0439889	0.0214761	2.04828	0	1.22242e-07	2.20506e-07	0.554371	0	-3.95907	3.00735	-1.31646	0	-0.00206448	0.0014836	-1.39154	0	0.000424794	0.000813451	0.522212	0	36.3407	-2.08594	-2.02688	0.308486	0.00582969	2.88202e+08	0.376694	88
149	159	36.8969	0.0859628	0.17832	17.5556	1.9418e+06	0.404614	429.579	216.864	36.599	1.00255	36.5057	1	-2.6089	1.51219	-1.72524	0	0.616596	2.38316	0.258731	0	0.0365771	0.0191428	1.91076	0	6.026e-08	1.59984e-07	0.376663	0	-2.99576	2.27773	-1.31524	0	-0.000876733	0.00112237	-0.781147	0	-2.7681e-05	0.000597969	-0.0462916	0	35.649	1.24783	1.10382	0.165609	0.000769241	1.70084e+08	0.250995	115
150	160	35.8133	0.141076	0.0282702	25.7143	2.42351e+06	0.20642	617.919	143.475	39.9373	2.13601	18.6971	1	-4.38378	2.70054	-1.6233	0	-10.9529	4.35383	-2.51568	0	-0.0100202	0.0251728	-0.398058	0	-3.50264e-07	4.11215e-07	-0.851778	0	-3.94249	3.56443	-1.10606	0	-0.00172569	0.00210902	-0.818242	0	0.000683019	0.00100431	0.680086	0	36.1205	-0.307188	-0.29066	0.270724	9.9761e-05	2.66641e+08	0.498274	56
151	161	33.578	0.0280261	0.0909519	34.7143	2.30151e+06	0.257323	439.555	125.348	39.9948	2.80493	14.2588	1	-6.04212	3.74327	-1.61413	0	-12.1033	4.82752	-2.50714	0	-0.0418617	0.0246007	-1.70164	0	-2.12555e-07	5.0224e-07	-0.423213	0	-4.67714	5.05446	-0.925348	0	-0.000587783	0.00294961	-0.199275	0	0.000915919	0.00118261	0.77449	0	35.4352	-1.85723	-1.96291	0.4155	0.00871246	3.97062e+08	0.518157	36
152	164	34.3265	0.0872126	0.157599	17.4194	3.61e+06	0.248481	488.818	23.0653	36.304	1.97287	18.4016	1	-2.09163	1.99854	-1.04658	0	-2.46579	2.8904	-0.853096	0	-0.0278528	0.0199947	-1.39301	0	5.53998e-07	1.99437e-07	2.77782	0	-10.3591	4.60797	-2.24808	0	0.00113389	0.00130642	0.867934	0	0.0469772	0.0358812	1.30924	0	36.3115	-1.98503	-1.84737	0.246156	0.0035448	5.32488e+08	0.535968	64
153	166	36.0526	0.101818	0.0814881	31.8261	5033538	0.379537	747.514	464.818	33.4683	1.10978	30.1575	1	-5.00524	1.14862	-4.3576	1	2.13789	2.0807	1.02749	0	-0.00306751	0.00722806	-0.424389	0	6.10178e-07	1.24419e-07	4.90424	1	-1.76814	1.99879	-0.884603	0	0.000111027	0.000707818	0.156858	0	-0.000150329	0.000586903	-0.25614	0	35.4487	0.603926	0.510364	0.0857551	7.77162e-05	2.26378e+08	0.622296	148
154	167	37.7992	0.0235939	0.0789022	17.2174	5.96513e+06	0.212037	689.562	504.337	32.8868	1.14557	28.7078	1	-4.72276	1.19365	-3.95657	1	3.34008	2.23381	1.49524	0	-0.00113139	0.00812798	-0.139197	0	7.24019e-07	1.24117e-07	5.83335	1	-2.63946	2.02255	-1.30502	0	-8.11484e-05	0.000769281	-0.105486	0	0.000273344	0.000592858	0.461062	0	36.8606	0.938652	0.809375	0.121856	0.000289157	2.3319e+08	0.663749	135
155	168	37.6967	0.0643849	0.128495	17.2174	5.99628e+06	0.231579	713.396	502.187	33.106	1.12004	29.5579	1	-4.78483	1.18373	-4.04215	1	2.93335	2.20602	1.3297	0	-0.00180536	0.00800491	-0.225532	0	6.8824e-07	1.23178e-07	5.58734	1	-2.5648	2.01075	-1.27554	0	-4.69505e-05	0.000745804	-0.0629529	0	0.000248649	0.000586302	0.424098	0	36.768	0.928665	0.798643	0.117189	0.000269327	2.37828e+08	0.653056	144
156	169	35.516	0.213148	0.0491271	49.1613	4.15621e+06	0.237594	717.68	287.109	36.0818	1.02358	35.2505	1	-4.63806	1.1156	-4.15746	1	-0.237048	2.14472	-0.110526	0	-0.015661	0.00783509	-1.99883	0	3.34497e-07	1.16781e-07	2.86432	0	-3.07342	1.90438	-1.61387	0	-4.16137e-05	0.000651527	-0.0638711	0	-0.000206945	0.000615724	-0.336101	0	34.8824	0.633531	0.538032	0.0947334	9.63598e-05	3.21626e+08	0.480628	192
157	170	34.3299	0.414805	0.118272	49.1613	4.16307e+06	0.24472	801.66	268.594	35.3998	1.04964	33.7255	1	-4.40467	1.079	-4.0822	1	-0.741886	1.9988	-0.371166	0	-0.0114194	0.00694076	-1.64527	0	3.40837e-07	1.11748e-07	3.05003	0	-1.55096	1.90247	-0.815234	0	9.23735e-05	0.000655465	0.140928	0	-0.000361584	0.000612038	-0.590787	0	33.9399	0.390035	0.340964	0.145631	6.30346e-05	2.86392e+08	0.510097	203
158	171	35.0682	0.27832	0.144032	23.6667	3667239	0.251764	911.087	224.503	36.2267	1.0431	34.7299	1	-3.88331	1.07331	-3.61805	1	0.288399	2.19787	0.131217	0	-0.0180192	0.00878336	-2.05151	0	2.96371e-07	1.23356e-07	2.40258	0	-3.61325	1.88806	-1.91374	0	-8.98367e-05	0.000682649	-0.1316	0	9.64679e-05	0.000636995	0.151442	0	34.878	0.190201	0.163691	0.11848	1.14556e-05	3.72796e+08	0.382456	213
159	172	35.1605	0.189508	0.298537	23.6667	3.97163e+06	0.342403	907.134	218.218	36.1015	1.04991	34.3853	1	-3.6355	1.05869	-3.43395	1	0.204846	2.17128	0.0943436	0	-0.0181863	0.00909477	-1.99964	0	2.90313e-07	1.24265e-07	2.33624	0	-3.23212	1.85589	-1.74155	0	-9.67567e-05	0.000701605	-0.137908	0	0.00012112	0.000644056	0.188058	0	35.0283	0.132192	0.118479	0.187198	1.02838e-05	3.74367e+08	0.35798	223
160	173	33.5643	0.223378	0.175671	19.875	3.35482e+06	0.305774	938.821	265.214	35.3544	1.07862	32.7773	1	-3.10405	1.15533	-2.68672	0	1.29625	2.07893	0.623518	0	-0.00858955	0.00931667	-0.921955	0	1.24365e-07	1.09253e-07	1.13832	0	-5.13557	1.91102	-2.68735	0	0.00145045	0.000631177	2.29801	0	0.000373534	0.000797909	0.468141	0	35.0257	-1.46135	-1.24123	0.094977	0.0005143	3.79995e+08	0.363511	219
161	174	37.2147	0.106382	0.140025	23.6667	3.41233e+06	0.327288	1023.91	213.378	36.1845	1.04878	34.5013	1	-3.86709	1.12316	-3.44303	1	0.969187	2.28386	0.424364	0	-0.0164032	0.00916937	-1.78891	0	2.89843e-07	1.26674e-07	2.28809	0	-4.56207	1.93894	-2.35287	0	6.54867e-05	0.000686121	0.0954447	0	0.000290331	0.000648944	0.447391	0	35.1455	2.06922	1.82187	0.157758	0.00197761	3.88488e+08	0.388949	207
162	175	35.7176	0.197388	0.171357	23.6667	3960533	0.341281	996.184	263.283	36.1728	1.05843	34.1758	1	-3.97822	1.21327	-3.27892	1	1.61713	2.35914	0.685478	0	-0.0139064	0.00924978	-1.50343	0	2.8639e-07	1.28063e-07	2.23633	0	-5.63047	2.01284	-2.79728	0	0.000214537	0.000682407	0.314382	0	0.000474415	0.000660651	0.718102	0	34.8869	0.83076	0.703978	0.0907402	0.00015732	3.97609e+08	0.412922	200
163	176	33.9847	0.110086	0.256191	33.1837	4.48592e+06	0.353462	966.305	242.911	36.1591	1.06807	33.8547	1	-3.98791	1.27429	-3.1295	0	1.89425	2.39072	0.792334	0	-0.0131522	0.00919451	-1.43044	0	2.87937e-07	1.28593e-07	2.23913	0	-6.17856	2.05643	-3.00451	0	0.000291263	0.000682458	0.426784	0	0.000574064	0.00066937	0.857618	0	35.2976	-1.31288	-1.15263	0.152915	0.000762882	4.0078e+08	0.424729	197
164	177	34.4256	0.158494	0.305776	40.5882	4466991	0.327868	1044.96	316.154	36.3906	1.1808	30.8186	1	-1.5333	1.2956	-1.18346	0	-0.156354	1.96648	-0.0795097	0	-0.000407373	0.00989434	-0.0411724	0	3.97704e-08	9.59646e-08	0.414428	0	-3.99536	1.95019	-2.0487	0	0.0019028	0.000535661	3.55224	1	-0.0062256	0.00169915	-3.66394	1	34.971	-0.545366	-0.476561	0.144943	0.00012246	2.88695e+08	0.423709	234
165	178	33.5575	0.215084	0.26728	20.8696	4.4215e+06	0.417816	1042.71	309.927	36.7103	1.19992	30.5939	1	-1.72687	1.2751	-1.35429	0	-0.243091	1.93996	-0.125307	0	-0.00165402	0.0100343	-0.164837	0	1.39531e-08	9.4783e-08	0.147211	0	-4.34616	1.93487	-2.24623	0	0.00185722	0.000538045	3.4518	1	-0.00595043	0.00171009	-3.4796	1	34.5776	-1.02012	-0.879673	0.121953	0.000341877	2.85383e+08	0.416251	240
166	179	33.284	0.102345	0.287504	14.7692	4810939	0.420372	882.649	336.296	35.1352	1.12875	31.1274	1	-2.21267	1.21973	-1.81406	0	0.176178	1.93598	0.0910021	0	0.0067852	0.00962022	0.705306	0	-6.78425e-08	9.67918e-08	-0.700911	0	-5.49855	1.93278	-2.8449	0	0.00276944	0.000586562	4.72148	1	-0.00193958	0.00156989	-1.23549	0	34.214	-0.92994	-0.837554	0.195103	0.000540884	3.17157e+08	0.381655	227
167	180	35.6185	0.098527	0.260791	40.5882	4.1034e+06	0.392028	1129.86	264.674	37.1685	1.2388	30.0036	1	-1.48577	1.29088	-1.15097	0	-0.433514	1.90061	-0.228092	0	-0.00793324	0.00991051	-0.800487	0	6.69223e-08	9.42801e-08	0.709824	0	-3.60687	1.90487	-1.8935	0	0.00152148	0.00051849	2.93444	0	-0.00726539	0.0018022	-4.03141	1	35.2438	0.374705	0.315055	0.0764484	2.61357e-05	2.73241e+08	0.43429	229
168	181	36.3842	0.271668	0.0724826	52.08	4.44714e+06	0.155613	982.369	206.536	39.344	1.35872	28.9566	1	-5.63226	1.02872	-5.47503	1	-3.00548	1.68527	-1.78338	0	-0.00873643	0.00850501	-1.02721	0	-9.05751e-08	7.94625e-08	-1.13985	0	-3.37723	1.60177	-2.10843	0	0.000244158	0.000541023	0.451289	0	-0.00260251	0.00185692	-1.40152	0	35.9151	0.469075	0.400228	0.103141	5.85969e-05	2.40802e+08	0.375322	306
169	182	38.6674	0.240716	0.0805268	17.1429	5.94791e+06	0.344926	1341.68	147.395	39.3689	1.10789	35.5349	1	-9.08457	0.836333	-10.8624	1	-3.10419	1.45917	-2.12736	0	-0.0217367	0.00763628	-2.84651	0	1.96109e-07	7.34792e-08	2.66891	0	-1.30333	1.56542	-0.832575	0	-0.000849079	0.000402688	-2.10853	0	0.00020706	0.00138829	0.149147	0	36.1677	2.49971	2.05434	0.0333053	0.000462513	2.14789e+08	0.507393	317
170	183	37.6557	0.143853	0.16608	17.1429	6776104	0.375024	1014.8	153.799	39.5362	1.1434	34.5778	1	-8.82951	0.826692	-10.6805	1	-3.17839	1.45867	-2.17897	0	-0.021742	0.00736089	-2.95372	0	1.7817e-07	7.75074e-08	2.29875	0	-2.02028	1.54125	-1.31081	0	-0.00079517	0.000415033	-1.91592	0	4.08997e-05	0.00126359	0.0323679	0	37.0145	0.641197	0.539112	0.0764069	7.64827e-05	2.20105e+08	0.504951	330
171	185	37.8129	0.0559077	0.119537	34.3729	6.53019e+06	0.243765	1091.83	154.313	39.0735	1.1748	33.2597	1	-8.80106	0.865217	-10.1721	1	-3.15713	1.46629	-2.15315	0	-0.021763	0.00779162	-2.79313	0	1.90404e-07	7.9815e-08	2.38556	0	-1.52911	1.59986	-0.955779	0	-0.000633277	0.000411854	-1.53763	0	0.000524118	0.00154504	0.339226	0	37.7161	0.0968171	0.0799866	0.0434132	9.23604e-07	2.20177e+08	0.490314	320
172	186	38.8964	0.0627694	0.0384631	37.5918	5.93583e+06	0.161666	1255.22	147.11	39.2075	1.12376	34.8895	1	-9.06602	0.851811	-10.6432	1	-3.13138	1.46397	-2.13896	0	-0.0217683	0.00778613	-2.79578	0	1.95269e-07	7.48751e-08	2.60793	0	-1.17897	1.58648	-0.743137	0	-0.000772921	0.000401853	-1.92339	0	0.000453099	0.00149669	0.302735	0	37.7646	1.13177	0.944016	0.0615408	0.000185892	2.16041e+08	0.499922	312
173	187	37.6147	0.174393	0.10217	34.3729	6341439	0.292296	1086.3	159.352	38.8989	1.18928	32.7081	1	-8.76306	0.880417	-9.95331	1	-3.1652	1.47572	-2.14485	0	-0.0217606	0.00793019	-2.74403	0	1.93378e-07	8.11666e-08	2.38248	0	-1.36455	1.62009	-0.842266	0	-0.000559798	0.000412603	-1.35675	0	0.000657656	0.00163911	0.401228	0	36.6235	0.99117	0.809785	0.0218357	4.65639e-05	2.21251e+08	0.484497	310
174	188	38.7221	0.0490036	0.0436258	37.5918	5.85263e+06	0.145702	1192.25	147.035	39.0431	1.13901	34.2781	1	-9.04547	0.867733	-10.4243	1	-3.16365	1.47403	-2.14626	0	-0.0217439	0.00794383	-2.73721	0	1.93879e-07	7.62969e-08	2.54111	0	-1.03126	1.60756	-0.641508	0	-0.000694397	0.000401838	-1.72805	0	0.000676701	0.00160785	0.420873	0	37.9005	0.821613	0.691962	0.0794949	0.000131532	2.17685e+08	0.492528	308
175	189	37.2489	0.127674	0.0177665	16.625	6.92618e+06	0.302258	1539.38	120.06	39.749	1.01813	39.041	1	-8.9589	0.822655	-10.8902	1	-2.62839	1.64826	-1.59464	0	-0.0187467	0.00769229	-2.43708	0	2.11962e-07	6.58139e-08	3.22062	0	-0.986193	1.50401	-0.655708	0	-0.0012027	0.000419681	-2.86575	0	-0.000915028	0.00108735	-0.841519	0	37.4556	-0.206628	-0.171438	0.0515369	5.08001e-06	2.13095e+08	0.528054	325
176	190	37.2592	0.220593	0.0338187	34.9565	5584583	0.34164	1429.22	92.7965	39.6223	1.05078	37.7077	1	-9.17893	0.825339	-11.1214	1	-2.82715	1.54742	-1.82701	0	-0.0203603	0.00768505	-2.64934	0	2.03656e-07	6.76122e-08	3.01213	0	-1.04847	1.52985	-0.685342	0	-0.00105683	0.000403768	-2.61741	0	-0.000480756	0.00123853	-0.388166	0	36.0143	1.24493	1.02248	0.0320822	0.000110227	2.12132e+08	0.523825	314
177	191	37.7821	0.0737667	0.0683169	34.9565	5575397	0.320127	1476.01	120.468	39.436	1.07996	36.5163	1	-9.18649	0.837715	-10.9661	1	-2.97926	1.49498	-1.99284	0	-0.0211396	0.00775363	-2.72641	0	1.98025e-07	7.03694e-08	2.81407	0	-1.04803	1.55978	-0.671911	0	-0.000927826	0.000399321	-2.32351	0	-1.38945e-05	0.00137737	-0.0100877	0	37.2133	0.568864	0.466384	0.0286305	2.03932e-05	2.13209e+08	0.512686	316
178	193	37.2421	0.0714898	0.0147343	34.9565	6347991	0.161058	1618.7	116.622	39.6054	1.04592	37.8667	1	-9.10901	0.838166	-10.8678	1	-2.69219	1.60937	-1.67282	0	-0.0195676	0.00790308	-2.47595	0	2.0514e-07	6.73976e-08	3.04373	0	-0.886865	1.53682	-0.577078	0	-0.00109138	0.000405744	-2.68983	0	-0.000563735	0.00127216	-0.443133	0	37.5575	-0.315402	-0.26338	0.0636924	1.50103e-05	2.13401e+08	0.519853	319
179	194	37.748	0.0283198	0.0442657	37.5918	5619918	0.16959	1442.36	121.733	39.3223	1.09122	36.035	1	-9.18233	0.849319	-10.8114	1	-3.00618	1.49694	-2.00822	0	-0.0211759	0.00787319	-2.68962	0	1.95582e-07	7.14104e-08	2.73885	0	-0.960956	1.57613	-0.609692	0	-0.000870332	0.000397953	-2.18702	0	0.000208534	0.00146318	0.142521	0	37.8393	-0.0913937	-0.0763547	0.0645585	1.27986e-06	2.14254e+08	0.506431	312
180	195	37.4814	0.00875473	0.0182266	34.9565	5.86509e+06	0.110046	1441.03	109.865	39.3899	1.07281	36.7167	1	-9.1859	0.852508	-10.7751	1	-2.84129	1.55487	-1.82734	0	-0.0203693	0.00802093	-2.53952	0	1.97301e-07	6.95728e-08	2.8359	0	-0.824199	1.56848	-0.525477	0	-0.000942671	0.00039814	-2.36769	0	-2.85312e-05	0.00144097	-0.0198	0	38.2505	-0.769188	-0.657573	0.106627	0.000164164	2.14179e+08	0.509176	314
181	196	37.4027	0.050427	0.0317225	34.9565	6460705	0.273334	1555.35	131.193	39.5048	1.05619	37.4031	1	-9.09921	0.850809	-10.6948	1	-2.68291	1.6161	-1.66012	0	-0.0195424	0.0080803	-2.41852	0	2.01553e-07	6.83407e-08	2.94923	0	-0.783389	1.5547	-0.503884	0	-0.00104148	0.000402889	-2.58502	0	-0.00036986	0.00137073	-0.269826	0	37.6974	-0.29462	-0.242221	0.0340437	6.57744e-06	2.14452e+08	0.5122	315
182	197	38.3529	0.000301838	0.0189824	33.3214	7023035	0.136301	1522.61	155.404	39.6087	1.03986	38.0904	1	-8.94346	0.848012	-10.5464	1	-2.5852	1.65914	-1.55816	0	-0.0187383	0.00807207	-2.32137	0	2.05664e-07	6.75591e-08	3.04421	0	-0.767222	1.54184	-0.497601	0	-0.00113264	0.000411408	-2.75307	0	-0.000705029	0.00128748	-0.547602	0	38.4382	-0.0852976	-0.0719124	0.0814103	1.45787e-06	2.14726e+08	0.51277	316
183	198	37.9223	0.0702372	0.0152774	48.2553	6990687	0.174201	1401.37	152.734	39.4357	0.95989	41.0836	1	-8.51368	0.804709	-10.5798	1	-2.62648	1.62848	-1.61284	0	-0.0165576	0.0071845	-2.30462	0	2.23715e-07	6.39205e-08	3.49989	1	-0.94866	1.45514	-0.651937	0	-0.00110965	0.00044325	-2.50345	0	-0.00113928	0.00081991	-1.38952	0	37.6682	0.254038	0.209339	0.0384894	5.58007e-06	2.09445e+08	0.527522	311
184	199	37.5771	0.194696	0.0259256	16.625	7256005	0.292831	1499.12	131.343	39.669	0.988602	40.1264	1	-8.74979	0.81359	-10.7545	1	-2.61471	1.65186	-1.58289	0	-0.0177853	0.00747536	-2.37919	0	2.18219e-07	6.4773e-08	3.36899	1	-0.974165	1.47896	-0.658684	0	-0.00120445	0.000431775	-2.78953	0	-0.0010404	0.00094548	-1.10039	0	36.9578	0.619211	0.512497	0.0468731	4.10874e-05	2.11827e+08	0.528967	315
185	200	37.4062	0.15055	0.0260954	48.2553	7.21897e+06	0.294253	1529.86	145.155	39.6046	0.985311	40.195	1	-8.65468	0.819696	-10.5584	1	-2.59806	1.64967	-1.57489	0	-0.0174383	0.00753791	-2.31341	0	2.18546e-07	6.50381e-08	3.36028	1	-0.857429	1.48525	-0.577298	0	-0.00118671	0.000431448	-2.75053	0	-0.00112959	0.000961898	-1.17434	0	36.7382	0.667937	0.548093	0.0303437	2.99029e-05	2.11341e+08	0.523745	307
186	201	35.6595	0.281616	0.0347514	16.625	6.79405e+06	0.359803	1647.97	150.601	39.6374	0.973708	40.7077	1	-8.7504	0.789024	-11.0902	1	-2.66521	1.63847	-1.62664	0	-0.0176814	0.00702913	-2.51544	0	2.20971e-07	6.32763e-08	3.49217	1	-1.33386	1.43744	-0.927944	0	-0.00115512	0.000446847	-2.58504	0	-0.000878645	0.00078691	-1.11658	0	35.772	-0.112532	-0.0941549	0.0673468	2.03628e-06	2.11413e+08	0.538635	330
187	202	37.2181	0.190376	0.0402379	33.3214	7226428	0.288769	1599.11	152.566	39.6562	1.00656	39.3976	1	-8.73848	0.832914	-10.4915	1	-2.57602	1.66229	-1.54968	0	-0.0179015	0.00779932	-2.29527	0	2.1375e-07	6.60467e-08	3.23635	1	-0.793512	1.51	-0.525504	0	-0.00119798	0.00042406	-2.82501	0	-0.00107344	0.0010915	-0.98345	0	36.5285	0.689667	0.566697	0.0329878	3.4848e-05	2.12848e+08	0.518283	315
188	205	35.8065	0.305581	0.0447283	48.2553	6722413	0.317938	1296.16	146.951	38.9444	0.927706	41.9793	1	-8.22234	0.790952	-10.3955	1	-2.62251	1.58995	-1.64943	0	-0.014126	0.00671739	-2.1029	0	2.26945e-07	6.27547e-08	3.61638	1	-0.990213	1.42292	-0.695904	0	-0.000847736	0.000458528	-1.84882	0	-0.00124892	0.000673394	-1.85466	0	35.5614	0.245132	0.20131	0.0318855	4.24571e-06	2.07126e+08	0.524512	317
189	206	35.1126	0.423555	0.0515466	48.2553	6828484	0.188527	1472.21	154.542	39.1469	0.943359	41.4974	1	-8.22523	0.810831	-10.1442	1	-2.63059	1.60282	-1.64122	0	-0.0153987	0.00716155	-2.1502	0	2.23747e-07	6.42061e-08	3.48483	1	-0.73179	1.45503	-0.502938	0	-0.000971588	0.000445981	-2.17854	0	-0.00137397	0.000794001	-1.73044	0	34.5316	0.58105	0.490996	0.0856179	7.18036e-05	2.06932e+08	0.516942	304
190	207	35.1366	0.172048	0.065598	48.2553	6828127	0.397077	1496.92	151.956	39.1101	0.942429	41.4993	1	-8.17564	0.813758	-10.0468	1	-2.63412	1.59889	-1.64746	0	-0.0153125	0.00719855	-2.12716	0	2.22969e-07	6.44033e-08	3.46208	1	-0.678741	1.45762	-0.46565	0	-0.000951559	0.000445194	-2.1374	0	-0.00142677	0.000801973	-1.77907	0	36.4035	-1.26696	-1.05061	0.0505007	0.000186742	2.06447e+08	0.514106	303
191	208	36.3671	0.175819	0.00728035	38.9455	7469579	0.345339	1379.64	160.283	38.6505	0.921554	41.9406	1	-7.8022	0.819945	-9.51552	1	-2.66379	1.55926	-1.70837	0	-0.0137938	0.00710338	-1.94187	0	2.17815e-07	6.47953e-08	3.36158	1	-0.475192	1.45445	-0.326715	0	-0.000680355	0.000444465	-1.53073	0	-0.0016994	0.000751716	-2.2607	0	36.974	-0.606933	-0.497895	0.0298017	2.4222e-05	2.0314e+08	0.499825	304
192	209	36.2338	0.194528	0.00896072	48.2553	6871350	0.310985	1467.36	155.508	39.3681	0.961256	40.9549	1	-8.38716	0.817147	-10.264	1	-2.60967	1.6247	-1.60625	0	-0.0163636	0.00737752	-2.21803	0	2.22013e-07	6.46997e-08	3.43144	1	-0.746855	1.47099	-0.507724	0	-0.00108566	0.000439285	-2.47143	0	-0.00130312	0.000876199	-1.48724	0	36.4212	-0.18739	-0.153528	0.0273188	2.10582e-06	2.08714e+08	0.518286	297
193	210	36.8695	0.30732	0.028419	38.9455	8956400	0.326625	1309.55	164.154	37.7105	0.881431	42.7832	1	-7.51662	0.789031	-9.52639	1	-2.49776	1.5179	-1.64553	0	-0.00831409	0.00629915	-1.31988	0	2.1708e-07	6.23152e-08	3.48358	1	-0.865969	1.41152	-0.613502	0	-0.000140405	0.000441942	-0.317701	0	-0.00157064	0.000573659	-2.73793	0	36.2254	0.644104	0.537196	0.0613522	5.99993e-05	2.067e+08	0.498801	318
194	211	36.4901	0.146884	0.00713825	38.9455	9188005	0.20241	1238.77	170.525	37.4502	0.874512	42.8241	1	-7.36785	0.787601	-9.35481	1	-2.42354	1.50993	-1.60506	0	-0.00694638	0.00621867	-1.11702	0	2.15893e-07	6.20798e-08	3.47767	1	-0.927005	1.41071	-0.657121	0	5.23885e-06	0.000435931	0.0120176	0	-0.00156919	0.000558704	-2.80863	0	37.6151	-1.12495	-0.933802	0.0524195	0.000153441	2.08317e+08	0.492794	322
195	212	37.1498	0.275667	0.0126944	38.9455	9080472	0.27523	1290.16	154.209	37.9562	0.889421	42.6752	1	-7.51059	0.804856	-9.33159	1	-2.57953	1.52132	-1.69559	0	-0.0100952	0.00657333	-1.53577	0	2.14142e-07	6.35035e-08	3.37213	1	-0.604047	1.43098	-0.42212	0	-0.000279589	0.000439572	-0.636048	0	-0.001709	0.000623712	-2.74005	0	36.6139	0.535871	0.445092	0.053596	3.5687e-05	2.04135e+08	0.49518	314
196	213	36.7123	0.243587	0.0093503	38.9455	8727795	0.247904	1357.13	166.75	38.1143	0.898371	42.426	1	-7.41627	0.825428	-8.98475	1	-2.647	1.52418	-1.73668	0	-0.011753	0.0069402	-1.69347	0	2.09592e-07	6.50231e-08	3.22334	0	-0.348883	1.45379	-0.239982	0	-0.000353227	0.000435939	-0.810267	0	-0.0018964	0.000693855	-2.73314	0	36.7725	-0.0602116	-0.0496753	0.0407442	3.334e-07	2.0181e+08	0.484565	299
197	214	37.789	0.131117	0.0544052	46.0714	8911287	0.28447	1288.9	169.144	37.8968	0.892876	42.4435	1	-7.17388	0.836603	-8.575	1	-2.63249	1.51304	-1.73987	0	-0.0111528	0.0069838	-1.59695	0	2.03094e-07	6.566e-08	3.09311	0	-0.244964	1.46369	-0.167361	0	-0.000210338	0.000430686	-0.488378	0	-0.00202987	0.000693842	-2.92555	0	37.4248	0.364174	0.30081	0.0430496	1.29485e-05	2.01551e+08	0.472058	304
198	215	31.1238	0.237414	0.122162	12.9474	2.42353e+06	0.360169	339.898	24.4484	35.341	1.9293	18.318	1	-1.71037	2.03138	-0.841977	0	0.0448931	2.4403	0.0183965	0	-0.24812	0.0443917	-5.58935	1	-8.01361e-07	3.81534e-07	-2.10036	0	-0.307453	4.10236	-0.0749453	0	0.00492737	0.00163703	3.00995	0	0.0032566	0.00322018	1.01131	0	31.4294	-0.305632	-0.283583	0.241607	8.14948e-05	3.31031e+08	0.33881	76
199	216	37.0712	0.0803108	0.0093193	51.0882	9223461	0.0849738	1484.18	148.209	36.8588	0.868933	42.4185	1	-6.6601	0.823821	-8.0844	1	-2.23706	1.49649	-1.49487	0	-0.00493972	0.00633289	-0.780011	0	2.02146e-07	6.35294e-08	3.18194	0	-0.679216	1.45392	-0.467161	0	0.000337519	0.000414	0.815263	0	-0.00177787	0.000574644	-3.09386	0	38.095	-1.02379	-0.87225	0.100503	0.000270406	2.12194e+08	0.460501	319
200	217	38.6913	0.123812	0.018816	40.3636	8402968	0.131162	1366.77	157.192	36.7	0.872953	42.0412	1	-6.08506	0.872994	-6.97033	1	-2.18785	1.50078	-1.45781	0	-0.00548202	0.00662567	-0.827391	0	1.84306e-07	6.58676e-08	2.79813	0	-0.343378	1.50003	-0.228913	0	0.00046743	0.000408952	1.14299	0	-0.00205036	0.000614894	-3.33449	1	37.5044	1.1869	0.993202	0.0675876	0.000227451	2.13457e+08	0.431957	309
201	218	38.3393	0.204008	0.00421524	46.0714	9135858	0.30382	1438.95	162.665	37.1967	0.875193	42.5011	1	-6.63822	0.845002	-7.85587	1	-2.4081	1.4949	-1.61088	0	-0.00743352	0.00669499	-1.11031	0	1.93951e-07	6.52478e-08	2.97253	0	-0.309499	1.47344	-0.210052	0	0.000178382	0.000416632	0.428153	0	-0.00204311	0.00062902	-3.24809	1	37.092	1.24727	1.03168	0.0456945	0.000162114	2.06841e+08	0.453578	311
202	219	37.7616	0.232446	0.0274553	46.0714	7671358	0.315307	1336.47	159.202	36.9877	0.878461	42.1051	1	-5.94649	0.897803	-6.62338	1	-2.34668	1.50263	-1.56172	0	-0.00828533	0.00705971	-1.17361	0	1.71755e-07	6.80645e-08	2.52342	0	-0.0872078	1.52124	-0.057327	0	0.000387774	0.00041526	0.93381	0	-0.00233046	0.000678318	-3.43564	1	36.5966	1.16501	0.954867	0.0280909	8.38262e-05	2.08627e+08	0.416723	296
203	220	37.6317	0.227872	0.0100765	46.0714	8475708	0.389559	1479	175.637	37.3766	0.881994	42.3773	1	-6.55004	0.863958	-7.58144	1	-2.50553	1.49904	-1.67142	0	-0.00936569	0.00700097	-1.33777	0	1.87414e-07	6.67647e-08	2.80709	0	-0.131203	1.4902	-0.088044	0	0.000123227	0.000419931	0.293445	0	-0.00222201	0.000679237	-3.27133	1	36.7566	0.875132	0.732039	0.0668875	0.000122189	2.04102e+08	0.443356	301
204	221	37.7035	0.098114	0.00977612	46.0714	8731774	0.314352	1436.73	174.927	37.5448	0.885008	42.4231	1	-6.77264	0.853485	-7.93528	1	-2.55904	1.5016	-1.70421	0	-0.00993252	0.00699008	-1.42094	0	1.92917e-07	6.63775e-08	2.90636	0	-0.15859	1.47994	-0.10716	0	1.46439e-05	0.000423337	0.0345917	0	-0.0021677	0.000682698	-3.1752	0	37.6742	0.0293304	0.0242487	0.0447546	8.763e-08	2.02859e+08	0.453416	302
205	222	37.5497	0.105074	0.0079174	40.3636	7.17528e+06	0.199646	1388.67	180.632	36.078	0.877538	41.1127	1	-5.40523	0.914928	-5.90783	1	-1.88545	1.53516	-1.22818	0	-0.0035907	0.00643643	-0.557872	0	1.79321e-07	6.64554e-08	2.69837	0	-0.535235	1.53324	-0.349088	0	0.00081999	0.000408034	2.00961	0	-0.00191042	0.000593624	-3.21824	0	37.3236	0.226136	0.185851	0.0333579	3.79153e-06	2.25841e+08	0.411918	308
206	223	39.0707	0.090013	0.0190568	40.3636	7.28877e+06	0.221742	1403.78	183.808	36.2626	0.876573	41.3687	1	-5.40865	0.920091	-5.87838	1	-1.97272	1.52627	-1.29251	0	-0.00460351	0.00660867	-0.696585	0	1.72564e-07	6.72562e-08	2.56577	0	-0.352126	1.53817	-0.228925	0	0.000741968	0.000409035	1.81395	0	-0.00206713	0.000614467	-3.3641	1	37.3937	1.67703	1.37583	0.0299182	0.0001857	2.22039e+08	0.407834	301
207	224	37.8607	0.0788336	0.0186877	40.3636	6413539	0.194081	1314.68	180.871	36.0383	0.881902	40.8643	1	-4.76479	0.972704	-4.8985	1	-1.84794	1.55823	-1.18592	0	-0.00505686	0.00674247	-0.750001	0	1.56638e-07	6.94678e-08	2.25483	0	-0.23832	1.57797	-0.151029	0	0.000923754	0.00041831	2.2083	0	-0.00218622	0.000631687	-3.46093	1	37.2014	0.659374	0.543615	0.0394122	3.85682e-05	2.28438e+08	0.384403	290
208	225	38.6537	0.140691	0.0240059	40.3636	7.16492e+06	0.310887	1326.97	182.171	36.4884	0.877035	41.6043	1	-5.36499	0.930012	-5.76873	1	-2.08655	1.52063	-1.37216	0	-0.00620344	0.00688104	-0.901527	0	1.63023e-07	6.8558e-08	2.37788	0	-0.162603	1.54725	-0.105092	0	0.000667189	0.000412759	1.61641	0	-0.00226977	0.000648164	-3.50185	1	37.0225	1.63124	1.33176	0.0204229	0.000117621	2.17721e+08	0.399305	292
209	226	30.1155	0.172841	0.159595	18	1.59688e+06	0.32476	456.441	48.4086	34.5723	2.84196	12.165	1	-1.93535	2.11304	-0.915907	0	0.917818	2.54348	0.360851	0	-0.197341	0.0572902	-3.44459	1	-4.72075e-07	3.9407e-07	-1.19795	0	-0.781687	4.97737	-0.157048	0	0.00346082	0.00152982	2.26225	0	0.00333268	0.00314325	1.06026	0	31.5654	-1.4499	-1.2608	0.13654	0.000799584	4.33468e+08	0.325756	73
210	227	37.1942	0.305344	0.0341463	23.2	6.03324e+06	0.315786	1206.5	179.96	36.2882	0.884841	41.011	1	-4.47158	0.999867	-4.47218	1	-1.93825	1.56116	-1.24154	0	-0.00744622	0.00724169	-1.02824	0	1.34463e-07	7.24581e-08	1.85573	0	-0.0383015	1.59934	-0.0239483	0	0.000914184	0.000430843	2.12185	0	-0.00252141	0.000694001	-3.63315	1	36.1323	1.06194	0.878609	0.0461899	0.000118913	2.24022e+08	0.360461	277
211	228	36.5345	0.21172	0.0313482	23.2	5.42689e+06	0.306479	1171.75	172.43	35.6139	0.891961	39.9277	1	-3.82472	1.05157	-3.63714	1	-1.63031	1.63218	-0.998857	0	-0.00576426	0.00684871	-0.841657	0	1.38361e-07	7.26912e-08	1.9034	0	-0.0682145	1.63604	-0.0416949	0	0.001214	0.000442194	2.7454	0	-0.00220562	0.000632907	-3.48491	1	36.3915	0.143076	0.117474	0.0314734	1.42648e-06	2.42215e+08	0.357904	287
212	229	35.7552	0.089365	0.210624	34.08	6.53398e+06	0.408226	649.492	323.629	34.4466	0.94464	36.4653	1	-2.41008	1.26182	-1.91	0	-1.9176	2.00445	-0.956671	0	-0.0134734	0.0076596	-1.75903	0	1.21065e-07	8.22568e-08	1.47179	0	1.38939	1.8944	0.733418	0	0.00167862	0.00056749	2.95798	0	-0.00050477	0.000519403	-0.971827	0	35.6533	0.101949	0.0909976	0.180471	5.80039e-06	3.04592e+08	0.325939	235
213	230	38.1239	0.0779862	0.0789161	10.5	1.50626e+06	0.322212	850.53	1175.06	36.2522	1.2237	29.625	1	-0.274933	1.82933	-0.150291	0	-4.38808	3.06816	-1.4302	0	-0.0274849	0.0104029	-2.64205	0	-1.16949e-07	1.10552e-07	-1.05787	0	-1.3235	2.6326	-0.502734	0	0.00187736	0.000874071	2.14784	0	0.000744564	0.000712111	1.04557	0	37.4649	0.659034	0.606697	0.229579	0.0003489	5.07989e+08	0.308471	127
214	231	32.2518	0.395372	0.0947909	33.1765	2.664e+06	0.397257	614.34	138.229	34.3135	0.960708	35.7169	1	0.580133	1.00651	0.576383	0	1.32973	2.28498	0.581946	0	-0.0310951	0.00625643	-4.97011	1	3.38451e-07	1.22993e-07	2.75179	0	-2.85323	2.00595	-1.42238	0	0.000168582	0.000547543	0.307889	0	-0.00564302	0.00311868	-1.80943	0	32.729	-0.477232	-0.41676	0.143865	9.28407e-05	1.78793e+08	0.422425	154
215	233	34.3368	0.039463	0.164888	52.875	2.9676e+06	0.206479	366.558	125.887	35.8417	1.92013	18.6663	1	-1.54886	3.43464	-0.450954	0	-6.90267	5.94487	-1.16111	0	-0.0111617	0.0204676	-0.545333	0	-1.53368e-07	3.37883e-07	-0.453908	0	1.90131	3.96396	0.47965	0	-0.000598029	0.0016693	-0.358252	0	0.00202558	0.00102652	1.97325	0	34.0255	0.311302	0.307101	0.329105	0.000147162	7.5705e+08	0.443153	47
216	234	35.6424	0.378692	0.0822735	15.7895	3.42448e+06	0.321813	828.538	28.8134	42.3213	2.45823	17.2162	1	0.485993	2.0869	0.232877	0	-1.40151	4.24443	-0.330199	0	-0.0145481	0.0146405	-0.993692	0	4.19525e-07	2.5501e-07	1.64513	0	-8.91247	3.91763	-2.27496	0	-0.00561891	0.00172851	-3.25073	1	-0.0231696	0.0269882	-0.858509	0	35.4058	0.236646	0.210583	0.175462	3.00172e-05	5.49806e+08	0.491568	68
217	236	36.972	0.393727	0.0844707	15.7895	3.28341e+06	0.216977	828.098	28.1852	41.8863	2.39517	17.4878	1	0.681111	2.06139	0.330414	0	-1.02353	4.20565	-0.243371	0	-0.0143507	0.0146004	-0.982895	0	4.60423e-07	2.53171e-07	1.81863	0	-8.78988	3.92078	-2.24187	0	-0.00548564	0.00173063	-3.16974	0	-0.0223963	0.0270704	-0.827334	0	36.2721	0.699967	0.665569	0.277855	0.000542167	5.38595e+08	0.496257	70
218	237	34.2171	0.512374	0.00119686	29.5556	3417585	0.326071	925.197	30.1325	38.2651	2.06149	18.5619	1	-5.75006	1.64027	-3.50555	1	-3.8764	2.79574	-1.38654	0	-0.0349797	0.0111976	-3.12386	0	4.82273e-07	1.90707e-07	2.52887	0	-4.61845	3.18918	-1.44816	0	-0.0017307	0.00103091	-1.67881	0	-0.00307894	0.000629492	-4.89116	1	32.7287	1.48846	1.29452	0.136798	0.000844773	3.77483e+08	0.554055	119
219	238	32.6756	0.402359	0.0478287	41.6842	2.99239e+06	0.37094	877.407	17.4206	36.9693	1.9284	19.171	1	-6.92532	1.66883	-4.14981	1	-5.16386	2.83809	-1.81948	0	-0.0331826	0.0110347	-3.00713	0	3.96095e-07	1.68679e-07	2.34821	0	-0.129214	3.03526	-0.042571	0	-0.00160852	0.000950673	-1.69199	0	-0.00160706	0.000479759	-3.34973	1	32.2507	0.424888	0.354059	0.0597252	2.53283e-05	4.04577e+08	0.524436	125
220	239	33.39	0.422779	0.0627542	15.1304	2.91127e+06	0.351422	848.619	22.5315	37.3057	1.98448	18.7987	1	-6.57358	1.66814	-3.94066	1	-5.10088	2.84449	-1.79325	0	-0.0364496	0.0114234	-3.19078	0	4.24916e-07	1.75698e-07	2.41844	0	-1.15048	3.10908	-0.370039	0	-0.00159064	0.000966884	-1.64511	0	-0.00196642	0.00050237	-3.91429	1	33.0935	0.296435	0.264232	0.178237	4.81699e-05	4.05335e+08	0.532627	116
221	240	32.8875	0.277422	0.136024	54.5106	4771374	0.3767	780.34	36.4963	35.7289	1.67961	21.2722	1	-8.47877	1.45642	-5.82165	1	-3.29375	2.46517	-1.33612	0	-0.00958046	0.00804716	-1.19054	0	2.56286e-07	1.38491e-07	1.85056	0	2.00306	2.74776	0.728979	0	-0.00142984	0.000931796	-1.5345	0	-0.000646585	0.000433901	-1.49017	0	33.2444	-0.35691	-0.305572	0.109274	3.6438e-05	3.57192e+08	0.523154	147
222	241	36.5858	0.115278	0.190578	33.1304	5069659	0.348741	519.804	793.302	33.3608	1.29586	25.7442	1	-6.76431	1.175	-5.75686	1	1.77851	1.92867	0.922143	0	-0.00627311	0.00688774	-0.910766	0	5.11544e-07	1.18571e-07	4.31422	1	-0.28765	2.05738	-0.139814	0	0.000826382	0.000664391	1.24382	0	-0.000616593	0.000481918	-1.27946	0	35.1456	1.44022	1.27998	0.173379	0.00109308	1.99659e+08	0.601167	153
223	242	32.3851	0.0528154	0.037292	57.913	3483154	0.32972	690.457	724.706	32.8785	1.24974	26.3083	1	-5.7734	1.12264	-5.14271	1	1.37096	1.91636	0.715402	0	-0.00442462	0.00689803	-0.641432	0	4.85987e-07	1.16246e-07	4.18066	1	0.358388	2.02198	0.177246	0	0.00108812	0.000659431	1.65009	0	-0.000484665	0.000500734	-0.967908	0	34.5794	-2.19438	-1.86133	0.0925327	0.00112374	2.07359e+08	0.599637	175
224	243	33.4823	0.0489845	0.0471387	33.1304	3.82934e+06	0.14046	846.785	822.15	31.8727	1.27433	25.0113	1	-6.06236	1.13176	-5.35656	1	1.16757	1.92289	0.607196	0	-0.00352622	0.00689962	-0.511075	0	4.50365e-07	1.10299e-07	4.08314	1	1.30742	2.10429	0.621311	0	0.0017224	0.000671238	2.56601	0	-8.31105e-05	0.000447695	-0.185641	0	34.8124	-1.33013	-1.16038	0.142099	0.000709436	2.24204e+08	0.602409	184
225	244	34.3197	0.104659	0.0715904	106	1.98674e+06	0.214541	762.465	598.366	31.8312	1.26638	25.1355	1	-5.31552	1.10547	-4.80839	1	0.851005	1.91037	0.445467	0	-0.00245766	0.00687924	-0.357258	0	4.5106e-07	1.08411e-07	4.16063	1	1.42101	2.0614	0.689341	0	0.00163864	0.000678303	2.41579	0	-3.97457e-05	0.000474078	-0.0838378	0	33.5019	0.8178	0.728463	0.177125	0.000363341	2.31785e+08	0.6054	195
226	245	35.7586	0.275362	0.0134463	35.375	4.12282e+06	0.313335	980.798	957.399	32.5248	1.22748	26.4973	1	-4.123	1.06119	-3.88527	1	-0.312083	1.89361	-0.164809	0	-0.00323313	0.00666077	-0.485398	0	4.00625e-07	9.8605e-08	4.06293	1	1.46258	1.95645	0.747571	0	0.00109575	0.000696728	1.57271	0	6.4172e-05	0.000506504	0.126696	0	34.517	1.24161	1.03871	0.0670986	0.000246843	2.63395e+08	0.58574	221
227	246	36.3329	0.113528	0.00847626	35.375	4.65561e+06	0.25395	1038.64	934.441	33.0593	1.20215	27.5001	1	-4.07452	1.05311	-3.86903	1	-0.544311	1.89259	-0.287601	0	-0.00436116	0.00662695	-0.658095	0	3.90256e-07	1.00408e-07	3.88669	1	1.28316	1.95111	0.657654	0	0.000829502	0.000690675	1.201	0	-0.000108048	0.00052256	-0.206767	0	35.3412	0.991695	0.827169	0.0615226	0.000142677	2.647e+08	0.575249	222
228	247	34.2821	0.381393	0.00647831	36.1538	3.917e+06	0.340944	937.577	867.409	33.049	1.20224	27.4896	1	-4.31131	1.06286	-4.05631	1	-0.381508	1.8944	-0.201387	0	-0.00443587	0.00666928	-0.665119	0	4.00938e-07	1.03546e-07	3.87207	1	1.21351	1.97986	0.612929	0	0.000899277	0.000681291	1.31996	0	-0.00021624	0.000525984	-0.411115	0	33.8816	0.400434	0.340522	0.0971271	3.96788e-05	2.5646e+08	0.581505	213
229	248	35.827	0.200329	0.0639553	36.1538	4450674	0.297236	976.617	948.871	33.4861	1.18063	28.3629	1	-4.22966	1.05518	-4.00848	1	-0.600091	1.89994	-0.315847	0	-0.00541766	0.00664589	-0.815189	0	3.86552e-07	1.04682e-07	3.69262	1	0.990858	1.97147	0.502599	0	0.000709928	0.000675049	1.05167	0	-0.000323926	0.000544045	-0.595403	0	34.8055	1.02153	0.848077	0.0526916	0.000127255	2.60072e+08	0.569823	215
230	249	34.4701	0.132036	0.102878	36.1538	3.94697e+06	0.349503	891.32	843.754	33.5325	1.17634	28.5058	1	-4.38362	1.06179	-4.12851	1	-0.452305	1.90349	-0.237619	0	-0.00551017	0.00667621	-0.825344	0	3.96002e-07	1.06827e-07	3.70695	1	0.82635	1.98082	0.417176	0	0.000725554	0.00066759	1.08683	0	-0.000397439	0.000549675	-0.723044	0	34.8711	-0.401035	-0.333225	0.0543162	2.02867e-05	2.53224e+08	0.573178	202
231	250	35.2459	0.113436	0.0394154	36.1538	4141771	0.300935	1014.43	787.212	33.8488	1.15655	29.2671	1	-4.35798	1.06108	-4.10712	1	-0.537806	1.91342	-0.28107	0	-0.00619174	0.00667491	-0.927615	0	3.9007e-07	1.08269e-07	3.60278	1	0.521654	1.97411	0.264248	0	0.000591524	0.000664518	0.890154	0	-0.000447934	0.000566147	-0.791196	0	35.1294	0.11655	0.0971765	0.0608069	1.9448e-06	2.5462e+08	0.564503	201
232	251	34.3265	0.288647	0.019309	36.1538	5.94178e+06	0.244836	1219.61	341.615	34.3585	1.13817	30.1876	1	-3.71765	1.02308	-3.63379	1	-1.18208	1.89394	-0.624139	0	-0.00740764	0.00652455	-1.13535	0	3.43443e-07	1.0271e-07	3.34383	1	0.639447	1.89683	0.337114	0	0.000184714	0.00068291	0.270481	0	-0.000288038	0.000566979	-0.508023	0	35.3189	-0.992392	-0.828763	0.0638154	0.000148929	2.82521e+08	0.520615	226
233	252	34.306	0.17801	0.00533295	36.1538	5572419	0.275323	1169.63	355.683	34.3946	1.13521	30.2981	1	-3.83417	1.02955	-3.72413	1	-1.13265	1.90143	-0.595682	0	-0.00760587	0.00655596	-1.16015	0	3.43483e-07	1.04658e-07	3.28197	1	0.506207	1.91761	0.263979	0	0.000242681	0.000677578	0.35816	0	-0.000343706	0.00057456	-0.598206	0	35.6461	-1.34009	-1.12664	0.0762611	0.000333335	2.79656e+08	0.523862	222
234	253	36.0457	0.257547	0.0259104	46.5263	6.40568e+06	0.248403	1130.05	322.555	34.1661	1.15164	29.6673	1	-3.57606	1.01676	-3.51712	1	-1.17019	1.88696	-0.620144	0	-0.00665564	0.00649436	-1.02483	0	3.52154e-07	9.89957e-08	3.55726	1	0.864521	1.86878	0.462613	0	0.000147043	0.000691528	0.212635	0	-0.000172565	0.00054986	-0.313834	0	35.4861	0.559596	0.460207	0.0346177	2.41579e-05	2.84534e+08	0.525425	226
235	254	34.9281	0.289542	0.0533624	33.5294	5929402	0.23278	1164.45	325.28	34.8938	1.1055	31.564	1	-3.52819	1.00136	-3.52341	1	-1.30645	1.87868	-0.69541	0	-0.00894825	0.00646688	-1.38371	0	3.2507e-07	1.02871e-07	3.15999	0	0.2689	1.83965	0.146169	0	-0.000139087	0.00068731	-0.202364	0	-0.000216714	0.000577505	-0.375259	0	35.2601	-0.332064	-0.275269	0.0498668	1.26502e-05	2.9587e+08	0.477002	223
236	255	35.7484	0.211905	0.0462441	46.5263	6.63033e+06	0.171278	1230.82	603.293	33.937	1.17461	28.8922	1	-3.42428	1.01069	-3.38807	1	-1.11765	1.88766	-0.592079	0	-0.00579575	0.00648342	-0.893933	0	3.62878e-07	9.49244e-08	3.82281	1	1.03151	1.84309	0.559662	0	0.000120226	0.000703179	0.170975	0	-1.51116e-05	0.000535116	-0.0282398	0	35.6116	0.136763	0.114442	0.0675478	3.01792e-06	2.89022e+08	0.531222	236
237	256	36.0184	0.00959253	0.0319986	35.375	6.05646e+06	0.108488	1122.36	695.462	33.6627	1.17689	28.6031	1	-3.6912	1.02841	-3.58922	1	-0.946582	1.88956	-0.500954	0	-0.00547705	0.00653756	-0.837782	0	3.67581e-07	9.79004e-08	3.75465	1	1.09238	1.8916	0.57749	0	0.000413197	0.000694285	0.595141	0	-0.00010262	0.000534592	-0.19196	0	36.1403	-0.121945	-0.103574	0.0949214	3.57875e-06	2.78228e+08	0.548897	228
238	257	35.3314	0.049129	0.02108	36.1538	4.86126e+06	0.164466	1012.17	1010.09	33.7887	1.16511	29.0004	1	-4.12642	1.04827	-3.9364	1	-0.778674	1.9036	-0.409053	0	-0.00611631	0.0066222	-0.923607	0	3.73409e-07	1.05003e-07	3.55619	1	0.829289	1.96087	0.422919	0	0.000569199	0.000673948	0.844574	0	-0.000360228	0.000556152	-0.647715	0	35.5123	-0.180943	-0.153908	0.097553	8.14503e-06	2.65092e+08	0.55827	218
239	258	35.0682	0.203404	0.0050025	32.449	7160031	0.235819	1194.45	169.272	36.5202	1.25519	29.0953	1	-3.30674	1.10635	-2.98887	0	0.652937	1.9396	0.336635	0	-0.000445128	0.00984852	-0.0451975	0	2.85925e-08	8.44246e-08	0.338675	0	-4.0905	1.57785	-2.59245	0	0.000714123	0.000745719	0.95763	0	-0.000496476	0.00152947	-0.324608	0	35.8455	-0.777267	-0.646029	0.0548675	7.70691e-05	3.8766e+08	0.347827	279
240	259	34.0018	0.138088	0.0133843	43.2381	7603093	0.300866	1242.33	265.598	36.3948	1.20977	30.0839	1	-3.13183	1.10549	-2.83299	0	0.900098	2.05028	0.439013	0	-0.00380087	0.0101401	-0.374837	0	9.92618e-08	8.57029e-08	1.15821	0	-3.56507	1.63569	-2.17955	0	0.000202468	0.000766663	0.26409	0	0.000110452	0.000950403	0.116216	0	35.773	-1.77117	-1.45603	0.0338752	0.000236453	4.26208e+08	0.339115	283
241	260	34.9793	0.0298548	0.0177898	43.2381	7828497	0.260475	1268.79	208.158	36.2882	1.20969	29.998	1	-3.13343	1.11111	-2.82009	0	0.917158	1.99704	0.459258	0	-0.00238642	0.0100896	-0.236522	0	7.39511e-08	8.54252e-08	0.865683	0	-3.81598	1.62994	-2.34117	0	0.000485904	0.000745759	0.651556	0	-3.78096e-06	0.00111353	-0.00339548	0	36.3085	-1.32912	-1.10132	0.049055	0.000199026	4.03916e+08	0.339641	280
242	261	35.8031	0.0710344	0.0256114	32.449	7.86578e+06	0.333046	1275.08	167.602	36.2604	1.21759	29.7804	1	-3.15063	1.11415	-2.82783	0	0.875849	1.96078	0.446683	0	-0.00132309	0.0100319	-0.131889	0	5.36317e-08	8.51858e-08	0.629585	0	-3.99348	1.62031	-2.46463	0	0.000674988	0.000734366	0.919143	0	-0.000138357	0.00128095	-0.108011	0	35.9454	-0.142299	-0.120447	0.0886929	4.49129e-06	3.897e+08	0.341171	277
243	262	34.118	0.127122	0.00633192	52.7547	7.43254e+06	0.363922	1100.36	221.369	37.0477	1.25923	29.4209	1	-3.62424	1.08608	-3.33698	1	-0.39632	1.84079	-0.215299	0	0.00153693	0.00965584	0.159171	0	-4.84442e-08	8.32899e-08	-0.581634	0	-4.29985	1.50347	-2.85996	0	0.00111116	0.000691162	1.60767	0	-0.00188669	0.00164138	-1.14945	0	35.5457	-1.42766	-1.19191	0.0632638	0.000305198	3.32722e+08	0.350727	280
244	263	35.6629	0.160223	0.0138688	32.449	7.13873e+06	0.341512	1180.57	156.865	36.6878	1.26097	29.0948	1	-3.4168	1.10025	-3.10548	0	0.257929	1.88297	0.13698	0	0.000959535	0.00975502	0.0983632	0	-8.74852e-09	8.38823e-08	-0.104295	0	-4.25886	1.54331	-2.75956	0	0.00095763	0.000722721	1.32504	0	-0.00109763	0.00164636	-0.666704	0	35.6166	0.0463772	0.0391582	0.0841637	4.48236e-07	3.61213e+08	0.350608	274
245	264	33.7523	0.17616	0.0444846	49.7778	8067186	0.295344	931.673	268.826	37.794	1.26876	29.7881	1	-4.37473	1.01946	-4.29121	1	-1.20528	1.84353	-0.653787	0	-0.00170944	0.00909646	-0.187924	0	-5.64986e-08	7.89958e-08	-0.71521	0	-3.78839	1.44575	-2.62037	0	0.00070536	0.000688068	1.02513	0	-0.002134	0.00160258	-1.3316	0	35.3934	-1.64114	-1.36505	0.0562724	0.000353428	3.51996e+08	0.363733	304
246	265	33.3045	0.0944247	0.110701	49.7778	7779482	0.420014	878.377	262.794	37.7112	1.26924	29.7117	1	-4.21272	1.03631	-4.06512	1	-1.12932	1.84339	-0.612631	0	-0.000980685	0.00926618	-0.105835	0	-6.15384e-08	8.02924e-08	-0.76643	0	-3.91824	1.45623	-2.69067	0	0.000801474	0.000685896	1.16851	0	-0.00219824	0.00159914	-1.37463	0	35.1414	-1.83688	-1.58377	0.121715	0.00110572	3.41826e+08	0.35627	297
247	266	35.5638	0.12399	0.0451684	53.55	6.3717e+06	0.308189	1006	206.126	38.4104	1.24544	30.8408	1	-4.61891	1.00767	-4.58374	1	-2.07402	1.80571	-1.14859	0	-0.0041719	0.00881333	-0.473363	0	-1.01971e-07	7.92636e-08	-1.28648	0	-3.7333	1.4574	-2.56162	0	0.000721121	0.000636612	1.13275	0	-0.00266589	0.00157649	-1.69103	0	35.8963	-0.332439	-0.27266	0.0294097	7.16562e-06	3.113e+08	0.34618	302
248	267	32.4705	0.103621	0.102281	51.6774	4049073	0.342731	818.019	150.733	31.9178	0.904311	35.2951	1	0.878076	1.07226	0.818903	0	1.68979	2.41292	0.700307	0	-0.0260835	0.00662339	-3.93809	1	4.9491e-07	1.16345e-07	4.25383	1	-0.622848	1.99386	-0.312383	0	5.19233e-05	0.0006203	0.0837067	0	-0.000681148	0.00245621	-0.277316	0	32.5639	-0.0933835	-0.0783798	0.0731956	1.54333e-06	1.61249e+08	0.487411	162
249	268	33.4549	0.15207	0.0303278	49.7778	7.51812e+06	0.384512	929.788	251.198	37.5622	1.26438	29.708	1	-4.00513	1.05578	-3.79353	1	-1.01847	1.8359	-0.554752	0	-4.03483e-07	0.00943554	-4.27621e-05	0	-6.81271e-08	8.18469e-08	-0.832372	0	-4.08755	1.47055	-2.77961	0	0.000964856	0.000677467	1.42421	0	-0.00230451	0.00160325	-1.4374	0	35.1566	-1.70166	-1.43227	0.0783761	0.000554921	3.27573e+08	0.350032	287
250	269	35.7176	0.129331	0.0759063	53.55	5449458	0.3216	1051.56	215.314	38.3533	1.24708	30.7546	1	-4.31939	1.03365	-4.17877	1	-2.08907	1.78955	-1.16737	0	-0.00357118	0.00911792	-0.391666	0	-1.21369e-07	8.17761e-08	-1.48416	0	-3.96635	1.48865	-2.66439	0	0.00100311	0.000616635	1.62675	0	-0.00320924	0.00158654	-2.0228	0	35.8717	-0.154126	-0.126379	0.0289143	1.51273e-06	2.81066e+08	0.338407	286
251	270	35.3519	0.102447	0.25702	43.8462	4237745	0.318597	887.306	175.388	39.2749	1.25457	31.3055	1	-5.51073	0.971201	-5.67414	1	-3.14347	1.72774	-1.81941	0	-0.00779673	0.00789135	-0.988009	0	-1.32179e-07	7.48112e-08	-1.76683	0	-3.39469	1.49188	-2.27544	0	0.00033572	0.000579807	0.579021	0	-0.00229309	0.00167841	-1.36623	0	35.8146	-0.462658	-0.392992	0.0950871	5.16223e-05	2.80024e+08	0.345925	321
252	271	36.4388	0.107677	0.252681	43.8462	4.18846e+06	0.385722	887.35	176.966	39.4622	1.2682	31.1167	1	-5.9326	0.954301	-6.2167	1	-3.46575	1.70189	-2.03641	0	-0.00852683	0.00753758	-1.13124	0	-1.34362e-07	7.30102e-08	-1.84032	0	-3.24027	1.49212	-2.17159	0	0.000147732	0.000569413	0.259446	0	-0.00172637	0.00174823	-0.987494	0	35.5868	0.852057	0.720539	0.0869869	0.000157343	2.80989e+08	0.355976	333
253	272	36.6063	0.263772	0.170929	52.08	4377424	0.238564	1121.82	195.491	39.9883	1.30237	30.7042	1	-6.93173	0.922203	-7.51649	1	-4.13091	1.6535	-2.49829	0	-0.0103243	0.00724721	-1.42459	0	-1.27117e-07	7.31958e-08	-1.73667	0	-3.08256	1.51165	-2.0392	0	-0.000264875	0.000528101	-0.501562	0	-0.000816131	0.00174629	-0.467351	0	35.1676	1.43874	1.20479	0.0689005	0.000341666	2.64116e+08	0.391948	344
254	273	35.8714	0.0904679	0.302871	43.8462	4.04633e+06	0.397189	899.522	176.482	39.4478	1.26915	31.082	1	-5.81614	0.963166	-6.03856	1	-3.38136	1.70648	-1.98148	0	-0.00818244	0.00769888	-1.06281	0	-1.34131e-07	7.38604e-08	-1.816	0	-3.32167	1.50168	-2.21197	0	0.000192153	0.000567035	0.338874	0	-0.00194396	0.00173602	-1.11978	0	35.5064	0.364989	0.315212	0.124591	4.49817e-05	2.74183e+08	0.351853	329
255	274	35.68	0.1136	0.241953	43.8462	3.97872e+06	0.261748	924.385	171.511	39.3706	1.27028	30.9937	1	-5.59812	0.976263	-5.73423	1	-3.21467	1.71279	-1.87686	0	-0.00766091	0.00793776	-0.965123	0	-1.32573e-07	7.51651e-08	-1.76375	0	-3.42589	1.5134	-2.2637	0	0.000289238	0.000566126	0.510908	0	-0.00229358	0.00171914	-1.33414	0	36.0707	-0.390685	-0.332774	0.100068	3.91688e-05	2.66799e+08	0.347632	320
256	275	36.2132	0.192668	0.12532	64	4.03255e+06	0.325012	996.4	174.204	39.2211	1.28142	30.6074	1	-5.23871	1.00008	-5.23829	1	-2.95424	1.71216	-1.72544	0	-0.00700717	0.00833648	-0.840543	0	-1.27071e-07	7.74416e-08	-1.64087	0	-3.55765	1.53797	-2.31321	0	0.000448627	0.000561181	0.799434	0	-0.0028314	0.00171912	-1.647	0	35.6781	0.535095	0.44717	0.065088	4.42823e-05	2.53807e+08	0.347227	305
257	276	38.4008	0.191242	0.0231309	36.5217	6477216	0.229234	782.492	179.58	39.8496	1.28015	31.1288	1	-7.92989	0.899128	-8.81954	1	-3.74259	1.56932	-2.38484	0	-0.0160984	0.0075212	-2.14041	0	1.3503e-08	8.07206e-08	0.167281	0	-2.80742	1.53903	-1.82415	0	-0.000463601	0.000464414	-0.99825	0	-0.000489608	0.00146537	-0.33412	0	36.6517	1.74906	1.46629	0.0709786	0.000522508	2.43291e+08	0.452975	336
258	277	32.0979	0.270339	0.282768	16.6154	1.44772e+06	0.307744	767.912	159.139	30.2627	1.34098	22.5676	1	0.691571	1.57051	0.440348	0	2.04113	2.82897	0.721511	0	-0.00998628	0.00889459	-1.12274	0	5.39332e-07	1.9268e-07	2.79911	0	1.1595	2.87019	0.403982	0	0.000472033	0.00113903	0.414415	0	-0.00181039	0.00291214	-0.62167	0	32.0729	0.0249926	0.0235246	0.263059	6.28375e-07	1.70156e+08	0.352969	92
259	278	30.9905	0.171696	0.126177	51.6774	3.32268e+06	0.265547	1005.55	177.712	32.4226	0.943799	34.3533	1	0.904116	1.11795	0.808729	0	1.46729	2.4691	0.59426	0	-0.0258118	0.0068705	-3.7569	1	4.45187e-07	1.20123e-07	3.70608	1	-1.72867	2.12884	-0.812026	0	-5.58566e-05	0.000653846	-0.0854277	0	-5.77699e-05	0.00274669	-0.0210326	0	32.3829	-1.39234	-1.16453	0.0666478	0.000308032	1.5499e+08	0.453495	149
260	279	35.8988	0.310078	0.00382853	52.08	3.99161e+06	0.254985	985.964	195.568	39.3676	1.31663	29.9003	1	-5.52591	1.00578	-5.49414	1	-3.09699	1.6917	-1.83069	0	-0.0076919	0.00830965	-0.925659	0	-1.1682e-07	7.76475e-08	-1.5045	0	-3.4562	1.56413	-2.20966	0	0.000297754	0.000548289	0.543061	0	-0.00261039	0.0017933	-1.45563	0	35.6772	0.221615	0.187275	0.085687	1.04553e-05	2.46196e+08	0.359102	304
261	280	35.2664	0.255289	0.0413346	46.65	6666745	0.259815	1054.07	155.741	40.3324	1.25304	32.1877	1	-8.00679	0.854939	-9.36534	1	-4.36311	1.61423	-2.7029	0	-0.0140447	0.00700922	-2.00375	0	-4.84326e-08	7.83019e-08	-0.618537	0	-2.90008	1.47868	-1.96126	0	-0.000604286	0.000481911	-1.25393	0	-0.0010402	0.00116858	-0.890141	0	35.5775	-0.311088	-0.255546	0.0324302	6.96244e-06	2.55392e+08	0.459955	354
262	281	35.8407	0.172498	0.108942	11.28	3.70552e+06	0.266535	320.347	24.3763	39.1184	1.31808	29.6783	1	0.477579	1.87823	0.254271	0	2.0733	3.0209	0.686321	0	-0.0581625	0.0224435	-2.5915	0	4.38144e-07	1.58192e-07	2.7697	0	-9.61952	3.6301	-2.64993	0	-0.00579789	0.00109804	-5.28023	1	0.000569534	0.00176218	0.323198	0	35.9867	-0.146026	-0.13104	0.189215	1.27472e-05	2.17594e+08	0.654114	65
263	282	36.1996	0.163964	0.0800104	33.1765	4.57742e+06	0.380191	873.827	14.8777	45.4853	2.41214	18.8568	1	-5.02732	1.97849	-2.54098	0	-5.62362	3.4111	-1.64863	0	-0.0101105	0.0126946	-0.796442	0	-7.75104e-08	2.24174e-07	-0.34576	0	-9.87571	3.19457	-3.09141	0	-0.00408271	0.0010355	-3.94275	1	-0.0569485	0.0224644	-2.53506	0	35.3513	0.848248	0.802933	0.27131	0.000763546	5.16474e+08	0.428502	110
264	283	36.2611	0.17786	0.0124879	59.6571	4526606	0.36939	846.975	15.9927	42.9747	2.20957	19.4493	1	-4.70228	1.76443	-2.66505	0	-3.755	3.13842	-1.19646	0	-0.00402515	0.0122125	-0.329594	0	1.26514e-07	2.11141e-07	0.59919	0	-8.9751	3.11997	-2.87666	0	-0.00334577	0.000968318	-3.45524	1	-0.0519455	0.0218222	-2.3804	0	35.4442	0.81691	0.748866	0.223045	0.000512106	4.5942e+08	0.433506	113
265	284	35.0374	0.260821	0.00286484	40.9412	4.08983e+06	0.313473	836.316	27.2899	38.5983	1.96071	19.6859	1	-4.44201	1.5358	-2.89231	0	-1.46855	2.86918	-0.511835	0	0.000508798	0.011674	0.0435839	0	1.93624e-07	1.67832e-07	1.15368	0	-4.98505	2.91397	-1.71074	0	-0.00238898	0.000906408	-2.63565	0	-0.00710011	0.00270128	-2.62843	0	34.4939	0.543533	0.457427	0.0781431	5.64189e-05	4.01342e+08	0.442144	124
266	285	36.7225	0.24964	0.0033145	48.1132	4886523	0.310897	384.389	36.937	33.8924	1.67085	20.2845	1	-4.17745	1.29393	-3.22851	1	0.175133	2.60426	0.0672486	0	0.00335629	0.0106149	0.316187	0	4.82032e-07	1.52444e-07	3.16202	0	-0.212036	2.51298	-0.0843761	0	-0.00108647	0.000797788	-1.36185	0	-0.00119348	0.000512217	-2.33003	0	34.8394	1.88312	1.67054	0.170347	0.00182267	3.69873e+08	0.467054	144
267	286	31.7937	0.245592	0.00719643	36.5714	5478495	0.323365	748.119	44.8717	31.7386	1.37506	23.0817	1	-4.91927	1.21819	-4.03819	1	-0.430272	2.48999	-0.172801	0	0.0097999	0.00921742	1.06319	0	5.8335e-07	1.33014e-07	4.38563	1	1.66808	2.23044	0.747871	0	-0.000353415	0.000751493	-0.470284	0	-0.00075454	0.000377479	-1.99889	0	34.3228	-2.52909	-2.11186	0.0636132	0.000963773	3.82904e+08	0.48438	171
268	287	32.409	0.285534	0.00467396	54.1765	4583727	0.345573	565.583	29.1356	31.9257	1.44842	22.0417	1	-3.75904	1.22846	-3.05996	0	1.26583	2.5456	0.49726	0	0.00917927	0.00946848	0.969456	0	6.11131e-07	1.44285e-07	4.2356	1	1.04711	2.24035	0.467388	0	-0.000682826	0.000738493	-0.924621	0	-0.00102581	0.000418239	-2.45269	0	34.1026	-1.69361	-1.4399	0.0967356	0.000706304	3.78313e+08	0.441984	160
269	288	35.5843	0.0504827	0.0381923	36.5714	6.40346e+06	0.18677	703.028	46.0212	31.718	1.31719	24.0801	1	-5.36966	1.18228	-4.54179	1	0.366293	2.36202	0.155076	0	0.00883787	0.00792751	1.11484	0	4.63268e-07	1.17563e-07	3.94058	1	1.98367	2.19046	0.905599	0	0.000321023	0.000655596	0.489666	0	-0.000402134	0.000348134	-1.15511	0	35.3283	0.256032	0.217159	0.0924105	1.52736e-05	3.83865e+08	0.46519	198
270	289	37.2284	0.104926	0.0831723	36.5714	7.12663e+06	0.333867	732.587	44.6788	32.0645	1.26917	25.2642	1	-6.09516	1.16998	-5.20962	1	-0.526174	2.19593	-0.239613	0	0.00505466	0.00673647	0.750343	0	3.57789e-07	1.08557e-07	3.29587	1	2.33983	2.19834	1.06436	0	0.000767249	0.000606605	1.26482	0	-0.000134994	0.000341106	-0.395753	0	35.4531	1.77527	1.52815	0.118841	0.00100184	3.68402e+08	0.480657	204
271	290	33.9642	0.325196	0.0272298	12	4.12256e+06	0.310926	719.367	37.092	38.3596	1.28345	29.888	1	-0.160368	1.94357	-0.0825122	0	1.65098	3.0225	0.546229	0	-0.0398003	0.018844	-2.1121	0	4.08866e-07	1.53954e-07	2.65577	0	-6.95394	3.44763	-2.01702	0	-0.00589963	0.00110896	-5.31999	1	-0.00110523	0.00088423	-1.24993	0	33.1132	0.850967	0.757556	0.176144	0.0003903	2.21656e+08	0.590628	73
272	291	34.4906	0.0193934	0.00855064	48.6923	7.34273e+06	0.139205	902.919	455.308	32.7611	1.20719	27.1383	1	-5.32216	1.12324	-4.73821	1	-0.509605	1.95308	-0.260924	0	0.00155711	0.00626161	0.248676	0	2.49172e-07	1.02659e-07	2.42719	0	1.42462	2.07037	0.688097	0	0.000927176	0.000496184	1.86861	0	0.000104528	0.000333119	0.313786	0	35.642	-1.15144	-0.969773	0.0795613	0.000258584	3.29807e+08	0.428996	212
273	292	33.8753	0.200019	0.0263081	39.4615	6718975	0.282299	915.266	141.135	39.7956	1.13433	35.0827	1	-8.5987	0.795126	-10.8143	1	-3.29276	1.50967	-2.18111	0	-0.0200464	0.00684062	-2.93049	0	1.50448e-07	7.79225e-08	1.93074	0	-2.7501	1.47195	-1.86833	0	-0.000776723	0.00043118	-1.80139	0	-0.000571972	0.000968535	-0.590554	0	36.6408	-2.76551	-2.28701	0.0452919	0.000789296	2.27125e+08	0.514038	351
274	293	33.4242	0.419379	0.0353737	8.11765	3.5432e+06	0.266838	1446.8	127.862	39.4616	1.01935	38.7125	1	-8.66254	0.747955	-11.5816	1	-2.67857	1.60993	-1.66378	0	-0.0181482	0.00624683	-2.90518	0	2.0523e-07	6.347e-08	3.23349	1	-2.94182	1.37632	-2.13746	0	-0.000769339	0.00046748	-1.64572	0	-0.0003556	0.000626032	-0.568023	0	34.3703	-0.946115	-0.792487	0.0694076	0.000149	2.17825e+08	0.538187	368
275	294	33.1097	0.338124	0.121029	8.11765	3592323	0.327895	1448.29	137.263	39.4521	1.01326	38.9358	1	-8.66262	0.74742	-11.59	1	-2.64283	1.61452	-1.63692	0	-0.0179565	0.00622878	-2.88282	0	2.0778e-07	6.27579e-08	3.31081	1	-2.87874	1.37305	-2.09659	0	-0.000784357	0.000472305	-1.6607	0	-0.000373456	0.000613496	-0.608734	0	34.6727	-1.56306	-1.29413	0.047528	0.000265831	2.17364e+08	0.539009	364
276	295	32.761	0.56111	0.00308323	8.11765	3.53729e+06	0.338736	1403.55	115.075	39.5385	1.02183	38.694	1	-8.72096	0.750456	-11.6209	1	-2.74727	1.60253	-1.71434	0	-0.0186145	0.00631381	-2.94823	0	2.03721e-07	6.40814e-08	3.17909	0	-2.80676	1.38432	-2.02753	0	-0.000817723	0.000460772	-1.77468	0	-0.000387619	0.00065759	-0.589454	0	33.0631	-0.302052	-0.256837	0.0969677	2.25317e-05	2.17412e+08	0.539566	366
277	296	32.761	0.52837	0.0028739	8.11765	3525776	0.304381	1416.78	124.827	39.5265	1.01696	38.8674	1	-8.71664	0.749738	-11.6263	1	-2.71126	1.60875	-1.68532	0	-0.018436	0.00629465	-2.92884	0	2.05746e-07	6.34282e-08	3.24377	1	-2.77973	1.38063	-2.01337	0	-0.00082453	0.00046514	-1.77265	0	-0.000394107	0.000642988	-0.612931	0	33.4254	-0.66432	-0.562445	0.0891451	9.84833e-05	2.17143e+08	0.540165	366
278	297	32.4808	0.265989	0.114774	8.11765	3.57615e+06	0.348173	1408.16	127.72	39.5486	1.01332	39.0286	1	-8.73691	0.750568	-11.6404	1	-2.70802	1.61108	-1.68088	0	-0.0184623	0.00631242	-2.92476	0	2.07033e-07	6.31348e-08	3.27922	1	-2.6872	1.38141	-1.94526	0	-0.000853697	0.000465957	-1.83214	0	-0.000417272	0.000644764	-0.647171	0	35.3133	-2.83255	-2.33873	0.0422541	0.000767594	2.16694e+08	0.541219	365
279	298	31.0862	0.0346069	0.0476851	51.6774	3285886	0.329158	925.564	155.647	31.8457	1.0095	31.5458	1	0.974408	1.21461	0.802241	0	1.63486	2.61846	0.624358	0	-0.021637	0.00742465	-2.91421	0	4.67717e-07	1.24991e-07	3.742	1	-1.20267	2.26231	-0.531611	0	-9.33918e-05	0.000799945	-0.116748	0	0.000616613	0.0027084	0.227667	0	31.9897	-0.903513	-0.783293	0.131288	0.000294953	1.4026e+08	0.429133	139
280	299	32.9456	0.222418	0.0265341	37.9091	4526775	0.286798	480.169	167.635	30.9516	0.930209	33.2738	1	0.908901	1.1374	0.799101	0	2.63929	2.44222	1.08069	0	-0.0249945	0.00670842	-3.72584	1	5.63152e-07	1.16879e-07	4.81827	1	1.05983	2.00911	0.527512	0	0.000167737	0.000669008	0.250725	0	-0.000851736	0.00212127	-0.401522	0	33.0673	-0.121638	-0.104534	0.115951	4.559e-06	1.49722e+08	0.509846	157
281	300	36.3739	0.205357	0.043395	30.7826	4810177	0.31405	1145.44	165.734	39.1773	1.06148	36.9081	1	-8.26832	0.757069	-10.9215	1	-2.74999	1.6145	-1.70331	0	-0.0164449	0.00631062	-2.60591	0	1.90087e-07	6.96542e-08	2.72902	0	-3.811	1.39657	-2.72882	0	-0.000495097	0.000454771	-1.08867	0	-0.000213781	0.000619866	-0.344883	0	35.9688	0.405101	0.331868	0.0271352	9.77157e-06	2.24638e+08	0.519105	380
282	301	34.911	0.451518	0.0832052	8.11765	4.01749e+06	0.296783	1303.79	133.706	39.4922	1.03552	38.1375	1	-8.64584	0.751854	-11.4994	1	-2.80259	1.59131	-1.76118	0	-0.0185846	0.00631366	-2.94356	0	1.98235e-07	6.61143e-08	2.99837	0	-3.03791	1.38985	-2.18578	0	-0.000745705	0.000453823	-1.64316	0	-0.000343577	0.000672365	-0.510997	0	34.081	0.82997	0.694053	0.0663285	0.000108854	2.19212e+08	0.535097	367
283	302	33.9266	0.32515	0.0847139	23.8235	4.5804e+06	0.393276	1629.9	137.655	38.9028	0.979361	39.7226	1	-8.36483	0.739004	-11.3191	1	-2.34742	1.61663	-1.45204	0	-0.013938	0.00590159	-2.36175	0	2.22585e-07	5.96962e-08	3.72863	1	-2.96793	1.34705	-2.20327	0	-0.000562153	0.000504481	-1.11432	0	-0.000509633	0.000511916	-0.995541	0	34.518	-0.591361	-0.4899	0.0486381	3.90302e-05	2.17519e+08	0.531452	371
284	303	33.4173	0.389225	0.0977254	23.8235	4.51299e+06	0.353051	1564.7	135.751	39.1747	0.983413	39.8355	1	-8.51313	0.74365	-11.4478	1	-2.4754	1.6217	-1.52642	0	-0.0155719	0.00604359	-2.57659	0	2.19221e-07	6.03833e-08	3.63049	1	-2.7375	1.35607	-2.0187	0	-0.000716872	0.000495198	-1.44765	0	-0.000508983	0.000545648	-0.932805	0	34.0804	-0.663059	-0.54696	0.0404927	4.016e-05	2.16492e+08	0.536932	365
285	304	36.2782	0.282134	0.142022	36.8	4.84007e+06	0.286518	1428.54	147.862	38.7	0.94835	40.8077	1	-8.28112	0.740963	-11.1762	1	-2.37763	1.59693	-1.48888	0	-0.0119845	0.00587903	-2.03851	0	2.28129e-07	5.92971e-08	3.84722	1	-2.52432	1.34481	-1.87709	0	-0.000541503	0.000504177	-1.07403	0	-0.00074493	0.000506044	-1.47207	0	35.0821	1.19614	0.982273	0.0318204	0.000100871	2.14745e+08	0.530724	357
286	305	33.0482	0.436603	0.0589175	23.8235	4422415	0.334445	1483.32	133.482	39.3414	0.987225	39.8505	1	-8.60633	0.7472	-11.5181	1	-2.55604	1.62364	-1.57427	0	-0.0166342	0.00615439	-2.70282	0	2.16837e-07	6.09525e-08	3.55748	1	-2.60622	1.36441	-1.91015	0	-0.000808374	0.000486955	-1.66006	0	-0.000502155	0.000574372	-0.874268	0	33.8581	-0.809992	-0.667505	0.0385911	5.68909e-05	2.15968e+08	0.539831	364
287	306	35.2562	0.206795	0.0620055	23.8235	5.28145e+06	0.363003	1587.04	132.697	39.3982	0.969096	40.6546	1	-8.63767	0.755697	-11.4301	1	-2.61764	1.62444	-1.61141	0	-0.0164704	0.00630425	-2.61259	0	2.20464e-07	6.10237e-08	3.61276	1	-2.13546	1.37634	-1.55154	0	-0.000919854	0.000479974	-1.91647	0	-0.000658964	0.000599108	-1.09991	0	35.8992	-0.642988	-0.528444	0.0333609	3.06566e-05	2.13738e+08	0.541705	347
288	307	36.5824	0.0314689	0.0273275	36.8	6.30283e+06	0.35103	1530.27	159.553	39.3986	0.953143	41.3354	1	-8.60196	0.773378	-11.1226	1	-2.65616	1.62131	-1.63828	0	-0.0162179	0.00660565	-2.45515	0	2.24322e-07	6.18566e-08	3.62648	1	-1.55706	1.40358	-1.10935	0	-0.00101582	0.000465227	-2.18349	0	-0.000865709	0.000657955	-1.31576	0	37.6332	-1.05077	-0.870428	0.0485025	0.00012285	2.10799e+08	0.539123	328
289	308	31.4143	0.128022	0.0577378	70.4348	3.39936e+06	0.293631	748.225	215.653	30.3933	1.06104	28.6448	1	0.800779	1.2788	0.626194	0	2.83331	2.61026	1.08545	0	-0.0196039	0.00755605	-2.59446	0	5.81752e-07	1.37397e-07	4.23411	1	1.70122	2.29303	0.74191	0	0.000309845	0.000906415	0.341836	0	-0.00124141	0.00220813	-0.562199	0	31.7198	-0.305488	-0.258708	0.0896184	2.09579e-05	1.4546e+08	0.468896	123
290	309	32.7576	0.453375	0.0557642	23.8235	4.09773e+06	0.324166	1461.17	135.318	39.3218	0.996403	39.4637	1	-8.58865	0.745144	-11.5262	1	-2.53538	1.62232	-1.56281	0	-0.0167978	0.00612747	-2.74139	0	2.14702e-07	6.1196e-08	3.50843	1	-2.80474	1.36272	-2.05818	0	-0.000761217	0.000486648	-1.56421	0	-0.000432175	0.000571112	-0.756726	0	33.6862	-0.928562	-0.765931	0.0403826	7.85288e-05	2.16829e+08	0.538435	363
291	310	34.4188	0.195356	0.221678	23.8235	3.69761e+06	0.298046	1447.62	138.862	39.1731	1.01513	38.5892	1	-8.45991	0.742695	-11.3908	1	-2.45931	1.62106	-1.5171	0	-0.0164628	0.00607839	-2.70841	0	2.10192e-07	6.19905e-08	3.39072	1	-3.3359	1.36107	-2.45095	0	-0.000598246	0.000485104	-1.23323	0	-0.000285505	0.000553563	-0.515758	0	35.4603	-1.04151	-0.87104	0.0665184	0.000171975	2.19167e+08	0.531433	376
292	311	32.9354	0.194303	0.245358	23.8235	3.65742e+06	0.387217	1445.51	139.902	39.4477	1.00987	39.0622	1	-8.66234	0.747337	-11.5909	1	-2.62812	1.61658	-1.62573	0	-0.0178493	0.00622164	-2.86891	0	2.09101e-07	6.24415e-08	3.34876	1	-2.83731	1.3718	-2.06831	0	-0.000793762	0.000474516	-1.67278	0	-0.000386866	0.000608266	-0.636014	0	35.1591	-2.22376	-1.85934	0.0660732	0.000778008	2.17127e+08	0.539421	367
293	312	32.9354	0.185324	0.27744	23.8235	3.72825e+06	0.409334	1445.61	138.394	39.4383	1.00738	39.1493	1	-8.65758	0.747183	-11.587	1	-2.61575	1.61801	-1.61665	0	-0.0177369	0.00621277	-2.85492	0	2.10079e-07	6.22156e-08	3.37663	1	-2.81552	1.37065	-2.05415	0	-0.00079653	0.000476303	-1.67232	0	-0.000395712	0.000603376	-0.655829	0	35.1101	-2.1747	-1.8403	0.0882506	0.00104274	2.16998e+08	0.539559	367
294	313	32.8055	0.41943	0.103472	23.8235	3.8046e+06	0.362032	1442.72	136.687	39.4221	1.00468	39.2385	1	-8.64829	0.746912	-11.5787	1	-2.60077	1.6194	-1.60601	0	-0.0175819	0.00619948	-2.83603	0	2.11153e-07	6.19729e-08	3.40718	1	-2.7995	1.36917	-2.04467	0	-0.000795576	0.000478415	-1.66294	0	-0.00040463	0.000597137	-0.677617	0	33.6935	-0.888023	-0.731445	0.0376341	6.65517e-05	2.16892e+08	0.53956	365
295	314	32.4329	0.40983	0.00986385	23.8235	4.04882e+06	0.334593	1433.97	135.022	39.4493	0.997719	39.5395	1	-8.67072	0.748624	-11.5822	1	-2.61153	1.62166	-1.6104	0	-0.0175432	0.00622703	-2.81727	0	2.13085e-07	6.16941e-08	3.4539	1	-2.63775	1.37093	-1.92406	0	-0.000840144	0.000478886	-1.75437	0	-0.000454181	0.000600812	-0.755945	0	34.1662	-1.73328	-1.43094	0.0420294	0.000285756	2.16198e+08	0.540967	361
296	315	31.992	0.0858507	0.0425291	70.4348	4.06283e+06	0.264236	702.654	131.318	31.3044	0.966071	32.4038	1	0.930373	1.17567	0.791357	0	2.10115	2.55014	0.823934	0	-0.0224506	0.0071405	-3.14413	0	5.28516e-07	1.20263e-07	4.39467	1	0.100356	2.11839	0.0473738	0	6.4353e-05	0.0007451	0.0863682	0	-0.000489273	0.00238445	-0.205193	0	32.047	-0.0550711	-0.0485697	0.160593	1.43562e-06	1.44161e+08	0.46957	154
297	316	36.5106	0.0682092	0.257161	37.0625	4.11206e+06	0.336105	1368.84	151.548	37.9837	0.918206	41.3673	1	-7.93243	0.733876	-10.8089	1	-2.17767	1.56383	-1.39253	0	-0.00771685	0.00571383	-1.35056	0	2.35141e-07	5.8631e-08	4.01052	1	-2.6589	1.33326	-1.99428	0	-0.000180938	0.000503126	-0.359627	0	-0.000861134	0.000473644	-1.8181	0	36.2917	0.218959	0.183861	0.0740222	8.59598e-06	2.1557e+08	0.517416	363
298	317	36.1961	0.119316	0.169884	68.7273	4.59898e+06	0.36108	1242.53	143.872	37.5667	0.893275	42.055	1	-7.74041	0.73875	-10.4777	1	-2.19852	1.5403	-1.42733	0	-0.00588428	0.005762	-1.02122	0	2.34161e-07	5.90711e-08	3.96406	1	-2.27601	1.33993	-1.6986	0	1.00181e-05	0.00048381	0.0207066	0	-0.00103116	0.000481419	-2.14192	0	35.9844	0.211741	0.178344	0.0796619	8.7574e-06	2.14347e+08	0.510847	353
299	318	37.0096	0.0378447	0.221463	36.8	4814449	0.365159	1283.99	149.61	38.317	0.919693	41.6629	1	-8.10518	0.745051	-10.8787	1	-2.39283	1.57182	-1.52233	0	-0.00969206	0.00589586	-1.64387	0	2.30495e-07	5.94696e-08	3.87585	1	-2.12831	1.34792	-1.57896	0	-0.000394436	0.000496063	-0.795132	0	-0.000969233	0.000505225	-1.91842	0	36.8048	0.204872	0.169859	0.0501762	4.84825e-06	2.12429e+08	0.5256	347
300	319	36.8148	0.0875831	0.152352	36.8	5.66793e+06	0.325119	1339.19	146.195	38.6221	0.91862	42.0436	1	-8.20702	0.761415	-10.7786	1	-2.54468	1.57824	-1.61235	0	-0.0116763	0.00615848	-1.89597	0	2.28318e-07	6.06206e-08	3.76633	1	-1.61395	1.37282	-1.17565	0	-0.000607227	0.000482459	-1.25861	0	-0.00108187	0.000551165	-1.96287	0	36.8839	-0.0691079	-0.0564453	0.0212883	2.20443e-07	2.09507e+08	0.529218	332
301	320	38.2367	0.0960574	0.0340743	36.8	5.37436e+06	0.304985	1439.4	167.143	38.9416	0.94022	41.4175	1	-8.38781	0.753278	-11.1351	1	-2.54059	1.60039	-1.58748	0	-0.0132678	0.00611278	-2.1705	0	2.26725e-07	6.01997e-08	3.76621	1	-1.99164	1.36428	-1.45985	0	-0.00072986	0.000489922	-1.48975	0	-0.000873057	0.000547008	-1.59606	0	36.9757	1.26106	1.03004	0.0213705	7.3699e-05	2.11998e+08	0.53517	339
302	321	34.5316	0.189515	0.00733805	38.9455	7025541	0.337082	1215.81	162.048	38.1582	0.898319	42.4773	1	-7.90494	0.774322	-10.2088	1	-2.53867	1.54754	-1.64045	0	-0.00996349	0.00622546	-1.60044	0	2.25108e-07	6.14519e-08	3.66315	1	-1.18452	1.39056	-0.851832	0	-0.000382055	0.000464822	-0.821937	0	-0.00133608	0.000563324	-2.37177	0	36.7546	-2.22306	-1.82347	0.0295743	0.000322332	2.07426e+08	0.516948	328
303	322	36.7567	0.204067	0.0602984	36.8	6115734	0.311878	1271.86	148.124	38.9754	0.928973	41.9553	1	-8.3467	0.772437	-10.8057	1	-2.61187	1.59547	-1.63705	0	-0.0137802	0.00641895	-2.1468	0	2.27651e-07	6.14577e-08	3.70419	1	-1.40968	1.39388	-1.01133	0	-0.000821195	0.000472064	-1.73959	0	-0.00106055	0.000605606	-1.75123	0	36.3586	0.398164	0.323523	0.0110632	3.72458e-06	2.08944e+08	0.532374	328
304	323	36.0731	0.101161	0.118152	36.8	6149711	0.378602	1297.97	141.202	38.7578	0.920218	42.1181	1	-8.22861	0.77234	-10.6541	1	-2.59312	1.58224	-1.6389	0	-0.0126921	0.00635027	-1.99868	0	2.27922e-07	6.14015e-08	3.71199	1	-1.3463	1.39098	-0.967881	0	-0.0007095	0.000473272	-1.49914	0	-0.00114403	0.00058957	-1.94045	0	36.9615	-0.88838	-0.726484	0.0236599	4.06835e-05	2.08268e+08	0.528831	329
305	324	29.6472	0.105739	0.0521736	61.0435	2.89647e+06	0.334515	574.953	168.035	29.2219	1.03406	28.2594	1	0.667159	1.26337	0.528078	0	3.94798	2.49964	1.57942	0	-0.0272839	0.00699244	-3.90191	1	6.56845e-07	1.37476e-07	4.77788	1	4.33112	2.28493	1.89552	0	0.000900704	0.000797923	1.12881	0	-0.0012449	0.00182968	-0.680391	0	31.4929	-1.8457	-1.57555	0.103987	0.000916393	1.53591e+08	0.559103	131
306	325	35.41	0.155487	0.028347	38.9455	7454019	0.296583	1260.34	161.348	37.3603	0.875164	42.6895	1	-7.53378	0.762341	-9.88244	1	-2.32567	1.51867	-1.53138	0	-0.005868	0.00596037	-0.984503	0	2.24703e-07	6.05265e-08	3.71247	1	-1.47902	1.37569	-1.07511	0	7.92546e-05	0.000451465	0.17555	0	-0.00131388	0.000516673	-2.54296	0	37.0187	-1.60866	-1.31325	0.0203113	0.000113736	2.11249e+08	0.502037	329
307	326	35.2596	0.305817	0.0402961	51.0882	6.57422e+06	0.239695	1196.43	147.313	36.5683	0.860382	42.5024	1	-7.05311	0.750063	-9.40335	1	-1.98176	1.5098	-1.3126	0	-0.00223986	0.00574077	-0.390167	0	2.3094e-07	5.96673e-08	3.87046	1	-2.11667	1.36638	-1.54911	0	0.000540739	0.000435873	1.24059	0	-0.00114771	0.000479936	-2.39138	0	35.7059	-0.446245	-0.368295	0.0414585	1.86616e-05	2.19143e+08	0.48294	346
308	327	35.5775	0.124986	0.016705	51.0882	8522991	0.20117	1232.75	158.083	36.9801	0.866467	42.6792	1	-7.19516	0.774016	-9.29587	1	-2.23048	1.50534	-1.48171	0	-0.00442456	0.00598384	-0.739419	0	2.19933e-07	6.10431e-08	3.60291	1	-1.34346	1.3957	-0.962573	0	0.000280563	0.000432504	0.648694	0	-0.00140822	0.00052139	-2.70089	0	37.545	-1.9675	-1.62521	0.0431042	0.000378466	2.13258e+08	0.487067	329
309	328	36.8866	0.0577588	0.0145359	51.0882	8.37071e+06	0.191859	1361.07	157.097	36.3888	0.868834	41.8824	1	-6.38204	0.825058	-7.73527	1	-2.02245	1.50701	-1.34203	0	-0.00288203	0.00612208	-0.470759	0	2.05604e-07	6.29342e-08	3.26697	1	-1.02937	1.45621	-0.706885	0	0.000601343	0.000410053	1.4665	0	-0.00159778	0.000545906	-2.92685	0	37.9346	-1.04799	-0.866994	0.0460185	0.000115339	2.19652e+08	0.452196	329
310	329	36.62	0.106713	0.00114203	51.0882	9336694	0.282112	1369.65	160.018	36.9782	0.867518	42.6252	1	-6.95524	0.800278	-8.69103	1	-2.26929	1.49934	-1.51353	0	-0.00495295	0.00619055	-0.800083	0	2.10404e-07	6.24192e-08	3.37083	1	-0.908993	1.42828	-0.636423	0	0.000267313	0.000421183	0.634673	0	-0.00162732	0.000553535	-2.93986	0	37.7941	-1.17408	-0.972378	0.0481182	0.000152037	2.11843e+08	0.474836	325
311	330	36.8456	0.139956	0.0002141	51.0882	9080761	0.194708	1427.01	145.311	36.7464	0.867504	42.3588	1	-6.68396	0.814566	-8.20555	1	-2.1809	1.49872	-1.45518	0	-0.00420355	0.00621078	-0.676815	0	2.06068e-07	6.29021e-08	3.27601	1	-0.863584	1.44482	-0.597713	0	0.000398079	0.0004145	0.960383	0	-0.00167068	0.000557194	-2.99838	0	37.6241	-0.77852	-0.644102	0.0461364	6.38293e-05	2.14212e+08	0.463146	321
312	331	37.0267	0.0624375	0.00381231	51.0882	8575853	0.201825	1378.45	172.752	36.4924	0.869755	41.9571	1	-6.33515	0.837003	-7.56885	1	-2.07412	1.50366	-1.37938	0	-0.0035589	0.00624487	-0.569893	0	2.00258e-07	6.36395e-08	3.14677	0	-0.807436	1.46763	-0.550162	0	0.000544966	0.000409065	1.33223	0	-0.00171746	0.000563465	-3.04804	0	37.9161	-0.889319	-0.735289	0.0448868	8.08228e-05	2.17605e+08	0.448599	325
313	332	37.5736	0.193331	0.00874615	58.2857	5552160	0.306813	1299.22	163.691	35.9064	0.842501	42.6188	1	-6.45791	0.751037	-8.59865	1	-1.73218	1.51234	-1.14536	0	-0.000427494	0.00560557	-0.0762623	0	2.3907e-07	5.93666e-08	4.02701	1	-2.62933	1.3743	-1.91322	0	0.000911872	0.000415971	2.19216	0	-0.000980494	0.000454105	-2.15918	0	36.1627	1.41096	1.15683	0.0287142	0.000125846	2.27488e+08	0.461891	362
314	333	35.7552	0.316192	0.0181317	51.0882	8.30978e+06	0.337965	1350.11	143.583	36.5441	0.864365	42.2786	1	-6.80274	0.785838	-8.65666	1	-2.06088	1.50359	-1.37064	0	-0.00277408	0.00594692	-0.466473	0	2.1746e-07	6.13418e-08	3.54506	1	-1.42163	1.41346	-1.00577	0	0.000522642	0.000419861	1.2448	0	-0.00140855	0.000517255	-2.72313	0	36.044	-0.28881	-0.240203	0.0561057	1.09092e-05	2.17965e+08	0.470947	330
315	334	35.3006	0.312534	0.038167	52.2162	6370749	0.327202	1265.77	161.51	35.7837	0.860802	41.5702	1	-6.11153	0.798179	-7.65684	1	-1.73536	1.52953	-1.13457	0	-0.000885588	0.00577998	-0.153216	0	2.23831e-07	6.12048e-08	3.65708	1	-1.95373	1.42822	-1.36795	0	0.000958896	0.000408464	2.34757	0	-0.00119054	0.000491572	-2.42191	0	35.5693	-0.268703	-0.22107	0.0354155	5.70776e-06	2.29838e+08	0.448536	343
316	335	34.7914	0.224802	0.204827	12.375	2.27153e+06	0.40018	934.065	19.5227	30.272	1.20917	25.0354	1	-2.18382	1.49821	-1.45762	0	5.52324	2.47989	2.22721	0	-0.0551609	0.0107951	-5.10981	1	7.18545e-07	2.22815e-07	3.22486	0	2.60278	2.87305	0.905931	0	0.00210663	0.000507095	4.15431	1	-0.00119187	0.00159331	-0.748044	0	34.848	-0.0566972	-0.0480994	0.0928069	7.52858e-07	1.60585e+08	0.652579	122
317	336	38.0522	0.151533	0.0183496	25.0909	5.36903e+06	0.226493	1298.31	155.259	35.2973	0.88659	39.8125	1	-4.78035	0.942705	-5.07089	1	-1.60742	1.60971	-0.998579	0	-0.00224474	0.00610061	-0.367952	0	1.90525e-07	6.58164e-08	2.89479	0	-1.04395	1.55194	-0.672672	0	0.00123993	0.000415242	2.98604	0	-0.0014801	0.000549923	-2.69147	0	36.6536	1.39853	1.15179	0.037392	0.00016392	2.43929e+08	0.404531	324
318	337	37.0712	0.269006	0.0151811	40.3636	6911875	0.177439	1354.47	163.319	35.852	0.878398	40.8152	1	-5.4823	0.896176	-6.11744	1	-1.78891	1.54701	-1.15637	0	-0.00236128	0.00620368	-0.380625	0	1.91611e-07	6.5079e-08	2.94429	0	-0.889822	1.5178	-0.586257	0	0.00092056	0.000407473	2.25919	0	-0.00166545	0.000562746	-2.95951	0	36.3961	0.675057	0.558541	0.0462704	4.81441e-05	2.30482e+08	0.419708	319
319	338	37.1908	0.301738	0.00235319	40.3636	7.0788e+06	0.249605	1355.29	175.311	35.9505	0.878022	40.9449	1	-5.46395	0.903635	-6.04663	1	-1.82968	1.54114	-1.18723	0	-0.00283682	0.00629492	-0.450653	0	1.86683e-07	6.56119e-08	2.84526	0	-0.733492	1.52399	-0.481297	0	0.000873208	0.000407433	2.1432	0	-0.00176585	0.000575246	-3.06973	0	36.1953	0.995509	0.817585	0.0319904	7.02684e-05	2.28423e+08	0.417075	313
320	339	37.0131	0.163513	7.63e-06	52.2162	6361547	0.200902	1351.76	147.992	35.6295	0.875917	40.6768	1	-5.57547	0.864347	-6.45049	1	-1.70346	1.55688	-1.09415	0	-0.00145029	0.00597492	-0.24273	0	2.06548e-07	6.34704e-08	3.25424	1	-1.38423	1.49047	-0.92872	0	0.00103731	0.000407242	2.54715	0	-0.00139443	0.000527846	-2.64174	0	36.8738	0.139251	0.114524	0.0347169	1.5005e-06	2.34351e+08	0.4281	335
321	340	35.9637	0.338427	0.0173721	52.2162	4.62507e+06	0.248585	1275.79	161.741	35.1428	0.848292	41.4277	1	-5.30032	0.824355	-6.42966	1	-1.65786	1.56981	-1.05609	0	-0.000998602	0.00563574	-0.177191	0	2.29055e-07	6.12972e-08	3.7368	1	-2.31763	1.44881	-1.59967	0	0.0013256	0.000400362	3.31101	1	-0.000971144	0.000470696	-2.06321	0	35.2854	0.678287	0.562011	0.048975	5.17401e-05	2.41711e+08	0.428101	349
322	341	36.3739	0.378736	0.0254459	52.2162	4625719	0.378195	1231.17	147.248	35.0343	0.876945	39.9504	1	-4.78634	0.906033	-5.28274	1	-1.59215	1.61908	-0.983368	0	-0.00194662	0.00586602	-0.331846	0	2.07305e-07	6.39614e-08	3.24109	1	-1.55912	1.51925	-1.02624	0	0.00138086	0.000411673	3.35425	1	-0.00118574	0.000513836	-2.30762	0	34.9741	1.39975	1.17996	0.0812012	0.000391412	2.47444e+08	0.411663	341
323	342	38.1376	0.240727	0.00355864	40.3636	5976454	0.333152	1301.53	174.218	35.6197	0.885906	40.2071	1	-4.72585	0.969239	-4.87584	1	-1.69057	1.58811	-1.06452	0	-0.00321489	0.00638611	-0.503418	0	1.7254e-07	6.78005e-08	2.54482	0	-0.569989	1.57365	-0.362208	0	0.00109054	0.000417183	2.61405	0	-0.00183014	0.000589049	-3.10694	0	36.2881	1.84949	1.51752	0.0301702	0.000227878	2.37723e+08	0.394148	308
324	343	37.225	0.182408	0.0153189	40.3636	7.48977e+06	0.227671	1407.07	174.21	36.0685	0.875357	41.2043	1	-5.73735	0.879398	-6.52418	1	-1.88291	1.52815	-1.23215	0	-0.002759	0.00624692	-0.441658	0	1.92393e-07	6.47855e-08	2.9697	0	-0.811271	1.50462	-0.539188	0	0.000796268	0.000406292	1.95984	0	-0.0017212	0.000567337	-3.03382	0	36.9586	0.266394	0.217832	0.0235254	3.63641e-06	2.25585e+08	0.426835	320
325	344	34.87	0.2225	0.0850539	14.8	2.85598e+06	0.269433	1157.29	169.384	34.3328	0.869206	39.499	1	-3.69735	0.972057	-3.80364	1	-1.82381	1.71198	-1.06532	0	-0.00460929	0.00570476	-0.807972	0	2.00612e-07	6.47103e-08	3.10016	0	-1.47898	1.55971	-0.948243	0	0.00180064	0.000428568	4.20152	1	-0.000882855	0.000492442	-1.79281	0	35.3956	-0.525613	-0.439198	0.0648778	4.25698e-05	2.64501e+08	0.396906	337
326	345	33.5096	0.0623097	0.177667	14.8	2708717	0.35833	964.008	262.544	33.9321	0.876658	38.7062	1	-3.05214	1.03459	-2.95009	0	-2.22234	1.79122	-1.24069	0	-0.00813874	0.00564257	-1.44238	0	1.85339e-07	6.6546e-08	2.78513	0	-0.906914	1.61255	-0.562408	0	0.0020517	0.000459544	4.46464	1	-0.000670047	0.000488573	-1.37144	0	35.2056	-1.69599	-1.42987	0.0814345	0.000576558	2.77158e+08	0.392646	330
327	346	34.6581	0.166934	0.130692	11.3077	2305480	0.344533	825.854	25.8694	30.6477	1.24666	24.5838	1	-3.00189	1.49669	-2.00568	0	5.04464	2.50474	2.01404	0	-0.0636169	0.0120597	-5.27516	1	7.01046e-07	2.38651e-07	2.93753	0	2.42906	2.92504	0.830439	0	0.00215791	0.000506264	4.26243	1	-0.00104874	0.00164183	-0.638762	0	34.2947	0.363389	0.300108	0.0427122	1.27826e-05	1.5779e+08	0.652376	120
328	347	35.1195	0.163767	0.16337	37.7143	3.44195e+06	0.361576	887.96	250.716	33.8286	0.939974	35.9889	1	-2.70106	1.1544	-2.3398	0	-2.10839	1.92319	-1.0963	0	-0.0127015	0.00615642	-2.06313	0	1.52804e-07	7.26082e-08	2.1045	0	0.616978	1.75102	0.352353	0	0.00211697	0.000533103	3.97103	1	-0.000606102	0.000509328	-1.19	0	35.0397	0.0798042	0.0660875	0.0479305	6.99415e-07	2.93645e+08	0.378548	286
329	348	35.909	0.072793	0.311188	25.0909	3183504	0.321415	1053.68	179.714	34.324	0.900633	38.111	1	-3.44277	1.0452	-3.29389	1	-1.64306	1.75808	-0.934576	0	-0.00580229	0.00595873	-0.973746	0	1.77573e-07	6.77113e-08	2.6225	0	-0.70649	1.62206	-0.435552	0	0.00183017	0.000452765	4.0422	1	-0.00104443	0.000522755	-1.99794	0	35.4954	0.413582	0.364625	0.159987	8.05464e-05	2.68873e+08	0.385881	322
330	349	37.1874	0.103663	0.0866966	25.0909	3.65626e+06	0.275306	1178.36	133.481	34.6197	0.891421	38.8365	1	-3.92723	0.994719	-3.94808	1	-1.58431	1.69908	-0.932452	0	-0.00390667	0.00594177	-0.657493	0	1.89123e-07	6.62885e-08	2.85303	0	-1.0743	1.58349	-0.678435	0	0.00163954	0.000432353	3.79212	1	-0.00115538	0.00052582	-2.19729	0	36.1507	1.03672	0.85689	0.0442775	0.000108207	2.59971e+08	0.393181	332
331	350	37.536	0.0845814	0.0393944	25.0909	4.00446e+06	0.277139	1214.74	140.596	34.77	0.89174	38.9912	1	-4.10583	0.985567	-4.16596	1	-1.56313	1.67974	-0.93058	0	-0.00338565	0.0059872	-0.565481	0	1.89248e-07	6.62742e-08	2.85554	0	-1.0743	1.57853	-0.680571	0	0.0015499	0.000428307	3.61867	1	-0.00124094	0.000532908	-2.32862	0	36.4445	1.0915	0.906503	0.053398	0.000147452	2.56566e+08	0.394707	334
332	351	36.8217	0.00590944	0.084342	25.0909	3.3269e+06	0.26995	920.165	233.914	34.279	0.914801	37.4716	1	-3.1801	1.09753	-2.89751	0	-1.6298	1.79899	-0.905954	0	-0.00728973	0.00613799	-1.18764	0	1.61565e-07	7.01106e-08	2.30443	0	-0.172131	1.67076	-0.103026	0	0.00187458	0.000474446	3.9511	1	-0.00109018	0.00053211	-2.04879	0	35.9008	0.920814	0.774484	0.0770568	0.0001593	2.74207e+08	0.377442	310
333	352	33.8412	0.0200071	0.0201983	37.7143	3.95465e+06	0.395019	799.361	302.724	34.1759	0.933829	36.5977	1	-2.75354	1.18112	-2.33129	0	-1.90458	1.91417	-0.994993	0	-0.0119478	0.00654336	-1.82594	0	1.41679e-07	7.49166e-08	1.89115	0	0.772045	1.77651	0.434585	0	0.00192433	0.000528334	3.64227	1	-0.000837901	0.000516709	-1.62161	0	35.7816	-1.94047	-1.70841	0.157658	0.00173766	2.91617e+08	0.365487	269
334	353	37.7309	0.0919209	0.0626545	25.0909	4.48584e+06	0.228593	1215.53	173.067	34.9711	0.897392	38.9697	1	-3.99921	1.02386	-3.90601	1	-1.55186	1.67612	-0.925861	0	-0.00382941	0.00620814	-0.616836	0	1.72543e-07	6.83863e-08	2.52306	0	-0.653286	1.61058	-0.405621	0	0.00145905	0.000434651	3.35683	1	-0.00150111	0.000561244	-2.67462	0	36.5486	1.18228	0.977698	0.0452578	0.000144135	2.54734e+08	0.384821	315
335	354	34.3231	0.19749	0.0521722	34.08	4.31409e+06	0.317054	818.314	309.059	34.0932	0.986505	34.5596	1	-2.20422	1.21634	-1.81218	0	-2.75536	2.04181	-1.34947	0	-0.0201302	0.00658562	-3.05669	0	1.39573e-07	7.82914e-08	1.78274	0	1.12837	1.89762	0.594627	0	0.00187205	0.00058691	3.18968	0	-1.87954e-06	0.00051262	-0.00366653	0	35.3193	-0.996251	-0.823811	0.0451439	0.000102063	3.20038e+08	0.371964	242
336	355	34.6136	0.0881481	0.0551224	34.08	4300508	0.249768	805.315	285.766	34.072	0.969516	35.1433	1	-2.37944	1.2221	-1.947	0	-2.48828	2.02757	-1.22722	0	-0.0174869	0.00672251	-2.60124	0	1.37813e-07	7.77221e-08	1.77316	0	1.21401	1.8742	0.647747	0	0.00190826	0.000578216	3.30025	1	-0.000240326	0.000511199	-0.470122	0	35.4931	-0.879517	-0.732243	0.0580376	0.000105085	3.12602e+08	0.366049	249
337	356	37.3822	0.241596	0.082901	43.2273	4279326	0.336493	822.45	317.156	34.3312	1.00942	34.0109	1	-1.97495	1.22837	-1.60777	0	-2.96588	2.0681	-1.43411	0	-0.0223891	0.00676965	-3.30728	1	1.30471e-07	8.04857e-08	1.62104	0	1.04747	1.96368	0.533423	0	0.00170827	0.000591218	2.88941	0	0.000230161	0.000521502	0.441342	0	35.0292	2.35308	1.94933	0.0486122	0.000617607	3.32323e+08	0.367538	230
338	357	35.7791	0.117388	0.253012	12.7059	2.76859e+06	0.410056	778.04	23.6838	29.0865	1.18378	24.5709	1	-1.70965	1.44718	-1.18137	0	5.25212	2.44552	2.14765	0	-0.0484965	0.00928143	-5.22512	1	8.56624e-07	2.1378e-07	4.00703	1	3.60208	2.8654	1.2571	0	0.00251501	0.000501566	5.01431	1	-0.00116669	0.00159856	-0.729837	0	35.3763	0.402826	0.358936	0.177653	8.85336e-05	1.6055e+08	0.675566	124
339	358	38.1444	0.161258	0.010242	32.4	3.80822e+06	0.315969	749.703	288.969	34.6334	1.06299	32.5811	1	-1.43906	1.32916	-1.08269	0	-3.13278	2.17789	-1.43844	0	-0.0197561	0.00836389	-2.36207	0	8.45554e-08	8.68864e-08	0.973171	0	1.47875	2.21322	0.668142	0	0.00144944	0.000592738	2.44532	0	0.000580755	0.000570437	1.01809	0	35.7728	2.37161	2.01501	0.0955422	0.00136431	3.64065e+08	0.311381	200
340	359	33.1712	0.411325	0.0437284	36	3501330	0.341185	967.285	41.1115	44.7566	3.09355	14.4677	1	0.104197	2.50493	0.0415967	0	-5.77013	4.99777	-1.15454	0	-0.0163844	0.0166078	-0.986551	0	7.40407e-08	2.87203e-07	0.257799	0	-9.86042	4.23865	-2.32631	0	-0.00597538	0.00190131	-3.14277	0	-0.0189669	0.0289421	-0.655339	0	34.2926	-1.12141	-1.06011	0.269398	0.00131816	7.00876e+08	0.449382	65
341	361	36.5072	0.434169	0.0333009	36	2.69343e+06	0.323203	864.015	42.6563	42.515	2.83849	14.978	1	1.20957	2.4413	0.495459	0	-3.99539	5.00653	-0.798037	0	-0.0166045	0.0167192	-0.993138	0	2.7467e-07	2.81677e-07	0.975126	0	-8.89855	4.38493	-2.02935	0	-0.00529826	0.00188312	-2.81356	0	-0.0147137	0.0296217	-0.496721	0	34.9677	1.53947	1.58442	0.383606	0.00496962	6.77688e+08	0.461228	62
342	364	34.9862	0.314263	0.19486	27	3803022	0.237226	909.967	29.4992	43.3961	2.59796	16.7039	1	-0.0581085	2.13672	-0.0271952	0	-2.29831	4.30906	-0.533366	0	-0.0151686	0.0146991	-1.03194	0	3.21802e-07	2.58468e-07	1.24504	0	-9.25407	3.88866	-2.37976	0	-0.00592536	0.00172414	-3.43671	1	-0.0252972	0.0267628	-0.945239	0	35.4109	-0.424686	-0.457866	0.438286	0.000520324	5.71693e+08	0.482413	69
343	367	32.1287	0.161387	0.263463	16.6154	1.35286e+06	0.279733	812.827	139.511	30.006	1.35098	22.2106	1	0.657269	1.59104	0.413108	0	2.1957	2.83579	0.774282	0	-0.0098355	0.00895972	-1.09775	0	5.71454e-07	1.95385e-07	2.92476	0	1.58099	2.9078	0.543708	0	0.000636378	0.00112146	0.567456	0	-0.00246351	0.00287433	-0.857071	0	31.9161	0.212595	0.193972	0.215698	3.29151e-05	1.75568e+08	0.369007	92
344	368	35.2938	0.225446	0.0669398	14	1.49169e+06	0.316264	775.192	24.9531	35.2771	1.45072	24.317	1	-6.01457	1.58421	-3.79659	1	3.45898	2.60611	1.32726	0	-0.124337	0.0262611	-4.73466	1	1.65648e-07	2.73874e-07	0.604833	0	-0.307026	2.96326	-0.103611	0	0.00115465	0.000563527	2.04897	0	-0.00156391	0.00172841	-0.904827	0	33.418	1.87582	1.58755	0.0884383	0.000777789	1.47946e+08	0.585068	122
345	371	33.7796	0.300289	0.0754128	47.1429	2.49127e+06	0.331701	1017.26	19.9508	41.5913	2.24622	18.5161	1	-3.47924	1.76978	-1.96592	0	-2.25304	3.05323	-0.737921	0	-0.017058	0.0111759	-1.52631	0	7.16816e-07	2.25295e-07	3.18168	0	-10.2954	3.16466	-3.25325	1	-0.00370215	0.00113501	-3.26178	1	-0.0561327	0.0220384	-2.54704	0	33.0573	0.72235	0.626898	0.133123	0.000191975	3.94121e+08	0.527533	91
346	372	33.0071	0.312871	0.146113	47.1429	2336437	0.409831	1004.48	17.6217	41.164	2.14503	19.1904	1	-3.1146	1.72817	-1.80225	0	-1.84803	3.02711	-0.610495	0	-0.0167875	0.0110709	-1.51637	0	7.75753e-07	2.22442e-07	3.48743	1	-10.3197	3.1458	-3.28046	1	-0.00365901	0.00115672	-3.16327	0	-0.0553908	0.0220546	-2.51153	0	32.0598	0.947347	0.840471	0.170478	0.000461784	3.7393e+08	0.537544	93
347	373	38.7187	0.33356	0.0249453	65.3333	3.20291e+06	0.328587	1043.06	23.993	43.0006	2.52392	17.0372	1	-4.62766	1.92737	-2.40102	0	-3.58629	3.17748	-1.12866	0	-0.0178382	0.0117547	-1.51754	0	5.09969e-07	2.36708e-07	2.15442	0	-10.145	3.20687	-3.16353	0	-0.00387922	0.00111167	-3.48954	1	-0.0575579	0.022102	-2.60419	0	33.0748	5.6439	4.84182	0.11285	0.00948582	4.54673e+08	0.502003	97
348	374	29.8147	0.38755	0.0375986	43.8182	3.01039e+06	0.387884	1010.76	25.5592	40.7448	2.17822	18.7055	1	-4.40094	1.70906	-2.57506	0	-3.81185	2.90213	-1.31346	0	-0.0222813	0.010955	-2.0339	0	8.00282e-07	2.21842e-07	3.60744	1	-9.54396	3.15499	-3.02503	0	-0.00268718	0.00110314	-2.43595	0	-0.0639404	0.0213014	-3.0017	0	32.2764	-2.46168	-2.08911	0.0934454	0.001431	3.52141e+08	0.541823	102
349	375	32.2347	0.338155	0.124372	47.1429	2.26991e+06	0.374414	989.849	17.0924	40.89	2.06582	19.7936	1	-2.85333	1.69903	-1.67939	0	-1.54537	3.01632	-0.512335	0	-0.016664	0.0110301	-1.51077	0	8.13532e-07	2.19996e-07	3.69793	1	-10.3411	3.12963	-3.30425	1	-0.00364746	0.00117799	-3.09633	0	-0.054612	0.0220967	-2.47151	0	32.3782	-0.143556	-0.125511	0.145861	8.55717e-06	3.59528e+08	0.545859	94
350	376	32.3235	0.497858	0.00700426	47.1429	2805120	0.362209	971.329	20.4709	40.4966	2.03427	19.9072	1	-4.01703	1.65439	-2.4281	0	-3.36261	2.89366	-1.16206	0	-0.0231063	0.0108856	-2.12265	0	8.60565e-07	2.16773e-07	3.96989	1	-9.80731	3.12173	-3.14163	0	-0.00269688	0.00112336	-2.40073	0	-0.0637344	0.0218118	-2.92202	0	32.3213	0.00223319	0.00193273	0.128307	1.74898e-09	3.26979e+08	0.560282	98
351	377	30.2454	0.480144	0.0187545	29.5556	3.84902e+06	0.37824	921.795	31.9388	38.7337	2.11909	18.2784	1	-5.52164	1.66716	-3.312	1	-3.37112	2.77229	-1.21601	0	-0.0294519	0.0110155	-2.67368	0	4.64032e-07	1.98434e-07	2.33847	0	-5.72726	3.15748	-1.81387	0	-0.00195923	0.00105477	-1.85749	0	-0.0039209	0.000857025	-4.57501	1	32.8374	-2.59196	-2.25058	0.133984	0.00249269	3.48666e+08	0.539571	110
352	378	30.7444	0.479634	0.038898	43.8182	3.51585e+06	0.355776	904.494	26.8999	38.8346	2.06399	18.8153	1	-4.95043	1.65991	-2.98236	0	-2.7062	2.76435	-0.978963	0	-0.0294174	0.0109626	-2.68343	0	5.43849e-07	1.9921e-07	2.73003	0	-6.89167	3.14242	-2.19311	0	-0.00210085	0.00107183	-1.96006	0	-0.00536974	0.00122019	-4.40075	1	32.4815	-1.73706	-1.47253	0.0914393	0.000694165	3.39432e+08	0.552417	108
353	379	35.3724	0.221807	0.199013	6	1.61416e+06	0.373051	1103.77	14.8397	36.6628	1.5544	23.5864	1	-6.75815	1.60241	-4.21748	1	2.64733	2.64429	1.00115	0	-0.126504	0.0493559	-2.5631	0	-8.28368e-08	2.76736e-07	-0.299335	0	-0.774148	2.92471	-0.264693	0	0.000746847	0.000621567	1.20156	0	-0.00147102	0.00119819	-1.2277	0	35.3116	0.0607927	0.0511292	0.0769611	6.93336e-07	1.36722e+08	0.504225	114
354	380	33.5643	0.222806	0.0172215	35.1818	4.3485e+06	0.248762	1010.38	33.4025	38.7419	2.16419	17.9013	1	-6.58705	1.6978	-3.87975	1	-4.60163	2.79974	-1.64359	0	-0.023909	0.0109781	-2.17789	0	2.95493e-07	1.96723e-07	1.50208	0	-3.57784	3.11736	-1.14772	0	-0.00197886	0.0010186	-1.94271	0	-0.00286614	0.000656653	-4.36477	1	34.6536	-1.08934	-0.941878	0.126638	0.000409179	3.57451e+08	0.508746	115
355	381	32.6312	0.466456	0.00938845	66.75	3369784	0.392723	823.26	29.765	37.6351	2.01037	18.7205	1	-6.88094	1.6612	-4.14215	1	-5.42694	2.83558	-1.91387	0	-0.0313476	0.0112864	-2.77747	0	3.64463e-07	1.7954e-07	2.02999	0	-1.54501	3.10196	-0.498074	0	-0.00155684	0.000973508	-1.59921	0	-0.00215454	0.000519379	-4.1483	1	31.5577	1.07351	0.940981	0.15022	0.000497895	3.88712e+08	0.519701	115
356	382	32.8738	0.352703	0.0206151	61.4545	3.96235e+06	0.402514	656.612	32.7525	35.9303	1.73415	20.7193	1	-8.2794	1.59467	-5.19191	1	-6.62408	2.85767	-2.318	0	-0.0124061	0.0103715	-1.19617	0	2.67459e-07	1.59767e-07	1.67406	0	1.99257	2.75154	0.724164	0	-0.00120207	0.000900255	-1.33526	0	-0.000991263	0.00043523	-2.27756	0	33.1512	-0.27733	-0.239715	0.126102	2.63758e-05	3.87323e+08	0.50099	134
357	383	32.2347	0.168029	0.259939	41.6842	3.29391e+06	0.424654	821.375	15.3334	36.6332	1.85522	19.7461	1	-7.82685	1.64656	-4.75345	1	-5.92421	2.83878	-2.08688	0	-0.0238135	0.0104446	-2.27998	0	3.10284e-07	1.62298e-07	1.91181	0	1.11614	2.93571	0.380195	0	-0.00147855	0.000934444	-1.58228	0	-0.00127523	0.000457781	-2.78567	0	33.0475	-0.812833	-0.751519	0.236202	0.00055557	3.93715e+08	0.506632	126
358	384	31.7561	0.383251	0.112127	41.6842	3.37904e+06	0.318188	849.001	16.1108	36.551	1.83425	19.927	1	-7.97712	1.63015	-4.89348	1	-5.86238	2.82511	-2.0751	0	-0.0219034	0.0101608	-2.15568	0	2.97738e-07	1.5908e-07	1.87163	0	1.32584	2.91992	0.454069	0	-0.00148344	0.000932867	-1.5902	0	-0.00118871	0.000453164	-2.62312	0	32.0728	-0.316631	-0.268572	0.0925117	2.339e-05	3.93038e+08	0.506508	127
359	385	32.0843	0.454626	0.0369539	41.6842	4.10696e+06	0.275982	879.937	39.8322	36.0509	1.73318	20.8004	1	-8.52516	1.53525	-5.55294	1	-5.05255	2.69725	-1.87322	0	-0.0128401	0.00882464	-1.45503	0	2.55807e-07	1.45035e-07	1.76376	0	2.09255	2.83955	0.736929	0	-0.00146234	0.000931162	-1.57045	0	-0.000832301	0.000436643	-1.90613	0	31.7614	0.322854	0.280693	0.136215	3.95218e-05	3.81862e+08	0.511405	134
360	386	31.8518	0.233201	0.243542	41.6842	3.35044e+06	0.365425	913.538	15.9645	36.6384	1.8419	19.8916	1	-7.8228	1.622	-4.82293	1	-5.41441	2.80269	-1.93186	0	-0.0232733	0.0100123	-2.32447	0	3.11106e-07	1.57368e-07	1.97693	0	1.07848	2.94228	0.366545	0	-0.00157561	0.000937348	-1.68092	0	-0.00120397	0.000456381	-2.63808	0	32.5032	-0.651381	-0.589662	0.203253	0.000282148	3.96403e+08	0.51176	131
361	387	31.951	0.222119	0.169197	41.6842	3.17127e+06	0.370671	858.968	15.1715	36.7707	1.88212	19.5369	1	-7.47285	1.65348	-4.51946	1	-5.5238	2.83242	-1.95021	0	-0.0275226	0.0105964	-2.59735	0	3.43315e-07	1.63637e-07	2.09803	0	0.645576	2.97746	0.216821	0	-0.00155463	0.000940915	-1.65226	0	-0.00138214	0.000465568	-2.96872	0	33.0007	-1.04976	-0.892157	0.0960385	0.000268988	3.98644e+08	0.513386	126
362	388	32.1219	0.155499	0.196318	41.6842	3.19121e+06	0.322091	916.564	18.0419	36.8095	1.87645	19.6166	1	-7.39092	1.63798	-4.51223	1	-5.08933	2.80849	-1.81212	0	-0.027775	0.0103412	-2.68586	0	3.50521e-07	1.60734e-07	2.18075	0	0.507375	2.97979	0.170272	0	-0.00164769	0.000942526	-1.74816	0	-0.00134854	0.000465944	-2.89421	0	33.2508	-1.12895	-0.998052	0.164584	0.000624231	4.01413e+08	0.51944	128
363	389	34.8939	0.0473399	0.165198	32.4444	6.64696e+06	0.301431	296.123	53.27	33.1628	1.39822	23.7179	1	-7.82728	1.34657	-5.81276	1	-3.30178	2.42988	-1.35882	0	0.0021595	0.00781111	0.276465	0	3.81872e-07	1.23476e-07	3.0927	0	3.52926	2.53588	1.39173	0	-0.000468118	0.000848086	-0.55197	0	-0.00032302	0.000387804	-0.832946	0	35.7632	-0.869262	-0.851613	0.319745	0.00108435	3.78053e+08	0.534448	162
364	390	34.8084	0.280859	0.0782614	10.3636	2006290	0.353681	1106.53	14.7733	36.5337	1.53342	23.825	1	-7.06579	1.60872	-4.39218	1	2.31257	2.61094	0.885723	0	-0.122507	0.0524003	-2.33791	0	-9.40758e-08	2.77353e-07	-0.339192	0	-0.45273	2.89548	-0.156357	0	0.000847661	0.000616284	1.37544	0	-0.00138567	0.000985651	-1.40584	0	34.0291	0.779295	0.65197	0.0671664	9.73547e-05	1.27308e+08	0.500172	115
365	391	31.5066	0.456076	0.0113916	64.5	4779488	0.33078	730.138	47.6074	33.3816	1.45267	22.9794	1	-8.02919	1.33222	-6.02691	1	-0.947267	2.07047	-0.457513	0	-0.00638068	0.00720078	-0.886111	0	3.16995e-07	1.23095e-07	2.5752	0	2.88224	2.53461	1.13716	0	0.000248418	0.000858102	0.289497	0	-6.78661e-05	0.00040382	-0.16806	0	31.9439	-0.437323	-0.381744	0.143129	7.74305e-05	3.03897e+08	0.559839	156
366	392	32.4295	0.341012	0.0374832	54.5106	4970557	0.305507	763.406	37.9868	35.3757	1.64676	21.482	1	-8.56118	1.45414	-5.88744	1	-3.41099	2.46238	-1.38524	0	-0.00822513	0.00797363	-1.03154	0	2.62219e-07	1.36569e-07	1.92004	0	2.4071	2.7389	0.878859	0	-0.00125287	0.000926509	-1.35225	0	-0.000564746	0.000427269	-1.32176	0	32.9409	-0.511404	-0.429184	0.0729624	4.6115e-05	3.5723e+08	0.524604	144
367	393	31.5613	0.158067	0.0775867	46	4334911	0.267167	818.631	915.094	31.5713	1.23078	25.6514	1	-6.88847	1.20744	-5.705	1	-0.392068	1.94333	-0.201751	0	-0.00373893	0.00677175	-0.552137	0	3.44881e-07	1.04173e-07	3.31064	1	2.74621	2.30136	1.1933	0	0.00180142	0.000643032	2.80144	0	0.000399241	0.000372723	1.07115	0	34.3488	-2.78753	-2.28926	0.0319318	0.000549872	2.78569e+08	0.583299	204
368	394	30.2454	0.247302	0.0916882	46	3.71646e+06	0.281999	788.477	802.285	31.7067	1.2867	24.642	1	-7.02598	1.21923	-5.76263	1	0.103095	1.94901	0.0528962	0	-0.00467113	0.00694978	-0.672126	0	3.62888e-07	1.09671e-07	3.30888	1	2.52664	2.31171	1.09297	0	0.00179293	0.000712976	2.51471	0	0.000235925	0.000390479	0.604194	0	33.4279	-3.18253	-2.62338	0.0390994	0.000890772	2.67311e+08	0.58688	184
369	395	30.4846	0.296611	0.0168405	43.0435	3.75611e+06	0.342874	823.466	816.419	30.7943	1.2356	24.9226	1	-5.98004	1.13078	-5.28843	1	0.575363	1.92157	0.299424	0	-0.00173873	0.00683744	-0.254296	0	4.00534e-07	1.0167e-07	3.93954	1	2.2442	2.13556	1.05087	0	0.00229629	0.000614221	3.73853	1	0.000501169	0.000386789	1.29571	0	33.5294	-3.04478	-2.54688	0.0668482	0.00147811	2.50001e+08	0.599208	205
370	396	34.7367	0	0.0280094	86.6667	2510690	0.287952	900.544	617.245	30.6454	1.2372	24.77	1	-4.6243	1.07394	-4.30594	1	0.433308	1.88676	0.229657	0	0.00117999	0.00678171	0.173996	0	4.28266e-07	9.1991e-08	4.65553	1	1.71007	1.97198	0.867183	0	0.00207311	0.000513573	4.03664	1	0.000725029	0.000430518	1.68409	0	34.6419	0.0947463	0.0830116	0.149445	3.85133e-06	2.54473e+08	0.60239	240
371	397	35.7347	0.0247188	0.073669	86.6667	3.06833e+06	0.300968	943.369	650.394	30.9661	1.17208	26.4199	1	-4.30174	1.03575	-4.15324	1	0.179023	1.82708	0.0979831	0	0.00147226	0.00658807	0.223474	0	4.20227e-07	8.61792e-08	4.8762	1	1.21361	1.89655	0.639906	0	0.00175455	0.000442509	3.965	1	0.000821136	0.000416463	1.97169	0	34.8444	0.890276	0.759839	0.103683	0.000212442	2.57963e+08	0.594358	250
372	398	34.0291	0.161482	0.203002	86.6667	2.4714e+06	0.344426	847.213	643.193	30.5929	1.24268	24.6185	1	-4.83578	1.08276	-4.46614	1	0.522053	1.89873	0.274948	0	0.000819112	0.00680106	0.120439	0	4.26909e-07	9.39518e-08	4.54391	1	1.8255	2.00097	0.912304	0	0.00216915	0.000537379	4.03654	1	0.00068522	0.000424422	1.61448	0	33.9513	0.0778522	0.0662187	0.0975237	1.50726e-06	2.51833e+08	0.603455	236
373	399	35.5536	0.155529	0.238358	14.3571	2.49882e+06	0.38974	986.468	642.71	30.7166	1.25373	24.5001	1	-4.44978	1.07557	-4.13715	1	0.391699	1.88907	0.207351	0	0.00116905	0.00680057	0.171905	0	4.29337e-07	9.19198e-08	4.67077	1	1.68972	1.96249	0.861006	0	0.00201242	0.000524375	3.83776	1	0.000710614	0.000445763	1.59415	0	34.308	1.24558	1.07469	0.12294	0.000514979	2.5733e+08	0.602505	240
374	400	35.6698	0.308015	0.0556388	29.8571	4813183	0.275441	1024.93	973.469	31.833	1.22386	26.0102	1	-3.24759	1.01765	-3.19128	0	-0.342749	1.75886	-0.19487	0	0.000765745	0.00663927	0.115336	0	4.16879e-07	8.26569e-08	5.04349	1	0.839136	1.76355	0.475823	0	0.000987673	0.000434264	2.27436	0	0.000861537	0.000476352	1.80861	0	34.9251	0.744635	0.61572	0.0450604	5.69036e-05	2.88342e+08	0.582239	277
375	401	34.7538	0.333482	0.033113	12.3	2.1519e+06	0.180358	832.178	19.4553	37.0711	1.57105	23.5963	1	-7.41676	1.60488	-4.62138	1	2.21614	2.59457	0.854142	0	-0.151331	0.0498115	-3.03808	0	-6.79958e-08	2.77218e-07	-0.245279	0	-0.915828	2.89846	-0.31597	0	0.000828572	0.000620467	1.3354	0	-0.00187919	0.00142057	-1.32285	0	33.1512	1.60257	1.42772	0.177377	0.0013981	1.2978e+08	0.540566	117
376	402	36.5824	0.219504	0.0165348	29.8571	6.91283e+06	0.243514	1277.31	978.383	32.4642	1.2275	26.4474	1	-3.05194	1.01359	-3.01101	0	-0.599153	1.78551	-0.335564	0	-0.00103836	0.00671076	-0.15473	0	4.04093e-07	8.24835e-08	4.89908	1	0.989232	1.75728	0.562933	0	0.000579953	0.000460162	1.26032	0	0.00077498	0.000499506	1.55149	0	36.2867	0.295743	0.251419	0.0965855	2.14969e-05	3.10715e+08	0.563815	276
377	403	34.6854	0.232029	0.0304432	29.8571	4972220	0.297132	1034.59	860.589	31.6194	1.24123	25.4743	1	-3.48904	1.03903	-3.35798	1	-0.224314	1.84148	-0.121812	0	0.000446592	0.00674794	0.066182	0	4.1842e-07	8.52164e-08	4.91008	1	1.2613	1.84311	0.684333	0	0.0012272	0.000485942	2.52541	0	0.000750591	0.000484827	1.54816	0	35.1872	-0.501849	-0.412995	0.0359224	2.02161e-05	2.85189e+08	0.586629	261
378	404	34.453	0.229531	0.22759	14.3571	4489825	0.297257	1017.9	749.208	31.535	1.25161	25.1955	1	-3.7528	1.05303	-3.56381	1	-0.111431	1.87939	-0.0592911	0	-8.44143e-05	0.00673183	-0.0125396	0	4.14076e-07	8.80199e-08	4.70434	1	1.45625	1.89329	0.769168	0	0.00142639	0.000551122	2.58815	0	0.000631288	0.000484498	1.30297	0	34.8639	-0.410978	-0.347123	0.0847799	3.55048e-05	2.77166e+08	0.591047	252
379	405	34.7503	0.102134	0.351895	14.3571	4142402	0.351731	1018.48	703.906	31.408	1.25529	25.0205	1	-3.84262	1.05799	-3.632	1	-0.0368011	1.88256	-0.0195485	0	9.73773e-05	0.00674279	0.0144417	0	4.16414e-07	8.87887e-08	4.68994	1	1.49844	1.9055	0.786378	0	0.00152542	0.000554528	2.75085	0	0.000633988	0.000481083	1.31784	0	35.2559	-0.505546	-0.453913	0.1901	0.000153833	2.73908e+08	0.593774	250
380	406	33.889	0.175248	0.274086	14.3571	3.17898e+06	0.251796	994.929	662.135	31.0524	1.26586	24.5307	1	-4.12338	1.07166	-3.84764	1	0.196465	1.89074	0.103909	0	0.000576643	0.00678177	0.0850284	0	4.236e-07	9.11149e-08	4.64908	1	1.61987	1.9408	0.83464	0	0.00179525	0.000559142	3.21072	0	0.000648414	0.000469598	1.38079	0	34.3619	-0.472906	-0.415076	0.152479	9.85981e-05	2.65046e+08	0.600076	240
381	407	35.3519	0.20189	0.0799909	14.3571	4.87371e+06	0.306455	1004.83	801.727	31.7158	1.24878	25.3975	1	-3.68438	1.04854	-3.51381	1	-0.192955	1.88109	-0.102576	0	-0.000502135	0.00671309	-0.0747994	0	4.09739e-07	8.76817e-08	4.67303	1	1.42971	1.8853	0.758345	0	0.00131613	0.000562071	2.34157	0	0.000599569	0.000489087	1.22589	0	35.1876	0.164345	0.135843	0.0443572	2.72455e-06	2.80118e+08	0.587619	253
382	408	36.0799	0.393134	0.070055	29.8571	6282632	0.324553	1185.88	819.606	32.4318	1.2347	26.2669	1	-3.37131	1.0275	-3.28109	1	-0.527939	1.87808	-0.281106	0	-0.00193545	0.00665276	-0.290925	0	3.96159e-07	8.57783e-08	4.61841	1	1.2774	1.84023	0.694153	0	0.000816929	0.000573421	1.42466	0	0.00052805	0.000503603	1.04855	0	35.3167	0.763245	0.650499	0.101145	0.000151461	2.94222e+08	0.569686	269
383	409	36.2509	0.304057	0.0151477	47.7736	7.63023e+06	0.0926032	1211.68	308.117	33.5538	1.20674	27.8053	1	-2.88496	0.997817	-2.89128	0	-0.913977	1.81397	-0.503855	0	-0.00398569	0.00663083	-0.601085	0	3.84039e-07	8.20738e-08	4.67919	1	0.946416	1.73161	0.546551	0	-0.000121598	0.000508905	-0.23894	0	0.000656861	0.000517728	1.26874	0	35.5454	0.70546	0.613003	0.13528	0.000186998	3.38065e+08	0.524981	289
384	410	35.0511	0.255709	0.0566988	47.7736	7.31923e+06	0.334959	1205.46	298.006	33.72	1.21417	27.772	1	-2.97219	0.99826	-2.97737	0	-1.04513	1.881	-0.555628	0	-0.00463292	0.00655192	-0.707109	0	3.79577e-07	8.41401e-08	4.51125	1	1.05888	1.7715	0.597732	0	-0.000130025	0.000610679	-0.212918	0	0.000445345	0.000523071	0.851405	0	35.7882	-0.737118	-0.612435	0.0541768	6.83404e-05	3.23517e+08	0.524384	276
385	411	35.3929	0.058352	0.0468421	29.1429	7.72157e+06	0.208171	1162.1	377.136	33.9657	1.22377	27.7549	1	-2.86355	0.993472	-2.88236	0	-0.906507	1.74669	-0.518985	0	-0.0045493	0.00667063	-0.681989	0	3.75903e-07	8.25452e-08	4.55391	1	0.750396	1.67097	0.449077	0	-0.000458239	0.000488073	-0.938875	0	0.000842982	0.000525772	1.60332	0	36.4677	-1.0748	-0.878487	0.0226684	5.69382e-05	3.73294e+08	0.502689	313
386	412	37.7958	0.18079	0.0312963	23.7209	6.77053e+06	0.250998	1176.12	291.039	34.9609	1.21304	28.8209	1	-2.8013	0.987045	-2.83807	0	-1.10029	1.86684	-0.589388	0	-0.00769345	0.00662084	-1.162	0	3.6295e-07	8.26352e-08	4.3922	1	0.617786	1.67429	0.368985	0	-0.00104956	0.000604335	-1.73672	0	0.000640214	0.000535878	1.1947	0	35.8019	1.99394	1.64765	0.0437969	0.000395528	3.92137e+08	0.45474	300
387	413	34.9622	0.448391	0.0411434	47.7736	6917875	0.276881	1258.44	294.358	34.7191	1.20702	28.7644	1	-2.80551	0.985388	-2.84711	0	-1.24834	1.88441	-0.662457	0	-0.00697832	0.00652315	-1.06978	0	3.72816e-07	8.3618e-08	4.45856	1	0.845166	1.71658	0.492355	0	-0.000903441	0.000647163	-1.396	0	0.000491426	0.000532529	0.922816	0	34.8972	0.065021	0.0553404	0.0986817	1.06659e-06	3.59658e+08	0.474248	288
388	414	35.2972	0.440547	0.0462832	47.7736	7001516	0.308267	1266.57	299.928	34.5983	1.20711	28.6622	1	-2.84234	0.984895	-2.88593	0	-1.2991	1.89274	-0.686359	0	-0.00663819	0.0064889	-1.02301	0	3.74571e-07	8.47513e-08	4.41964	1	0.926408	1.73638	0.533528	0	-0.000793728	0.000674568	-1.17665	0	0.00041112	0.000531896	0.772933	0	34.995	0.302196	0.256553	0.0941038	2.17489e-05	3.45477e+08	0.483362	282
389	415	35.1639	0.182242	0.151538	10.3636	1.81262e+06	0.324257	1274.19	20.343	35.1518	1.4578	24.1129	1	-6.44246	1.61175	-3.99719	1	2.92197	2.54811	1.14672	0	-0.0943291	0.0516914	-1.82485	0	4.70539e-08	2.72198e-07	0.172866	0	0.873369	2.91581	0.299529	0	0.000979855	0.000590091	1.66052	0	-0.00124734	0.000614844	-2.0287	0	35.0346	0.129355	0.108265	0.0679386	2.71769e-06	1.19049e+08	0.46685	110
390	416	35.598	0.401075	0.0753155	23.7209	6.71153e+06	0.258352	1199.95	283.098	35.0902	1.20977	29.0056	1	-2.79997	0.981285	-2.85337	0	-1.38811	1.90211	-0.729777	0	-0.00786171	0.00648514	-1.21226	0	3.69811e-07	8.5124e-08	4.34438	1	0.791805	1.71303	0.462226	0	-0.00113931	0.000712375	-1.59931	0	0.000409558	0.000535888	0.764261	0	35.1116	0.486419	0.409025	0.0766288	4.41642e-05	3.61164e+08	0.455595	283
391	417	35.9911	0.336178	0.0566072	23.7209	6545146	0.325976	1155.34	272.787	35.6457	1.22272	29.1529	1	-2.78176	0.982933	-2.83006	0	-1.42874	1.92497	-0.742211	0	-0.00943491	0.0065408	-1.44247	0	3.57754e-07	8.52297e-08	4.19753	1	0.544128	1.68372	0.323171	0	-0.00145696	0.00075668	-1.92546	0	0.000405912	0.000539544	0.752323	0	35.3522	0.638819	0.532439	0.0601191	5.76809e-05	3.84604e+08	0.420805	280
392	418	36.9379	0.270065	0.0228844	35.5312	7.37583e+06	0.253115	1034.1	288.477	35.5254	1.216	29.215	1	-3.06089	0.979938	-3.12356	0	-0.801954	1.92814	-0.415922	0	-0.00975404	0.00719856	-1.355	0	3.1538e-07	8.19239e-08	3.84968	1	-0.149359	1.58291	-0.0943573	0	-0.00106261	0.000599044	-1.77384	0	0.000814893	0.000521969	1.56119	0	35.7585	1.17936	0.973123	0.0410171	0.000128838	4.9706e+08	0.422902	318
393	419	36.7943	0.0659218	0.0446234	35.5312	7608873	0.229605	1076.08	312.708	36.0815	1.27146	28.378	1	-3.06095	1.00211	-3.05451	0	-0.416747	2.12275	-0.196325	0	-0.0131259	0.00823575	-1.59377	0	2.87161e-07	8.3714e-08	3.43027	1	-0.719467	1.61014	-0.446835	0	-0.00112017	0.000739868	-1.51402	0	0.00069276	0.000530338	1.30626	0	36.4257	0.368572	0.300759	0.0194688	5.71306e-06	5.42023e+08	0.383538	313
394	420	37.8095	0.175014	0.0475292	31.9	7.02518e+06	0.25397	942.072	239.673	36.117	1.27194	28.3952	1	-2.89364	0.997595	-2.90062	0	-0.998139	2.00897	-0.496842	0	-0.0118586	0.00713688	-1.66159	0	3.18265e-07	8.37103e-08	3.80198	1	-0.129131	1.62851	-0.0792938	0	-0.00146147	0.000749075	-1.95103	0	0.000550564	0.000543429	1.01313	0	36.1431	1.66641	1.38563	0.0556619	0.000359979	4.66896e+08	0.384046	295
395	421	35.5125	0.228424	0.103007	31.9	6741299	0.29185	1045.01	241.07	36.1481	1.25004	28.9175	1	-2.81511	0.992659	-2.83593	0	-1.34578	1.97621	-0.680995	0	-0.0112879	0.00676947	-1.66747	0	3.3619e-07	8.51336e-08	3.94898	1	0.163348	1.65484	0.0987092	0	-0.00162567	0.000798263	-2.0365	0	0.000398311	0.000542449	0.734282	0	35.7176	-0.205076	-0.168534	0.0332536	3.10779e-06	4.19309e+08	0.387291	282
396	422	36.3842	0.0904055	0.00042057	29.0943	7.79319e+06	0.0624881	1199.68	364.298	36.0794	1.21701	29.6459	1	-3.3067	0.999803	-3.30735	1	0.554997	2.21802	0.250221	0	-0.0140974	0.00922254	-1.52858	0	2.29643e-07	8.14611e-08	2.81905	0	-1.5567	1.55633	-1.00024	0	-0.000580451	0.000735768	-0.788904	0	0.000796289	0.000497779	1.59968	0	36.6567	-0.2725	-0.227285	0.0614737	1.07632e-05	6.04935e+08	0.40456	322
397	423	35.0853	0.0524883	0.0481386	29.0943	7.32679e+06	0.0980096	1204.27	307.108	36.5788	1.27479	28.6939	1	-3.10742	1.04184	-2.98264	0	0.0705829	2.26655	0.031141	0	-0.013413	0.00990185	-1.35459	0	2.37844e-07	8.68305e-08	2.73917	0	-1.56411	1.65182	-0.946901	0	-0.00100547	0.000822269	-1.2228	0	0.000490177	0.000551935	0.888106	0	36.5579	-1.47256	-1.22938	0.0632411	0.000324562	5.56226e+08	0.357521	297
398	424	35.3758	0.212441	0.131008	47.7818	7.31098e+06	0.30178	1161.92	287.927	36.7354	1.26124	29.1264	1	-3.02932	1.05731	-2.86511	0	-0.145136	2.25413	-0.0643867	0	-0.0127973	0.0100912	-1.26817	0	2.42345e-07	8.88928e-08	2.72627	0	-1.63233	1.6717	-0.976446	0	-0.00114662	0.000838057	-1.36819	0	0.000373092	0.000559118	0.667288	0	35.5157	-0.13986	-0.116443	0.058073	2.65911e-06	5.25104e+08	0.343667	284
399	425	35.0545	0.0408869	0.00862265	37.4062	7272460	0.14688	1288.44	307.517	36.5622	1.22888	29.7525	1	-3.57733	1.02186	-3.50081	1	1.058	2.1798	0.485363	0	-0.0100742	0.00932402	-1.08046	0	1.34194e-07	8.00831e-08	1.67568	0	-2.71261	1.52503	-1.77873	0	-0.000171327	0.00078592	-0.217995	0	0.000489649	0.000790385	0.619506	0	36.5556	-1.50102	-1.24534	0.0514632	0.000267654	5.57497e+08	0.400962	319
400	426	34.993	0.188433	0.0504313	39.225	8981017	0.150845	976.302	266.472	37.8087	1.24772	30.3022	1	-4.85066	0.964674	-5.02829	1	-1.37073	1.81004	-0.757293	0	-0.00321947	0.00839171	-0.383649	0	-4.52187e-08	7.55581e-08	-0.598463	0	-3.4214	1.42457	-2.40171	0	0.000652113	0.000665306	0.980171	0	-0.00211359	0.00165803	-1.27476	0	35.8505	-0.857498	-0.720092	0.0741385	0.000132077	3.68201e+08	0.398399	319
401	427	35.933	0.302165	0.101942	53.6667	5385387	0.211002	933.653	201.379	39.0084	1.31571	29.6481	1	-6.31367	0.924169	-6.83172	1	-3.44634	1.67841	-2.05333	0	-0.0086718	0.00686163	-1.26381	0	-1.16679e-07	7.07359e-08	-1.6495	0	-2.74532	1.48495	-1.84876	0	0.0002261	0.000582759	0.387983	0	-0.00105181	0.00198306	-0.530396	0	35.0755	0.857416	0.716551	0.0651434	0.000113808	3.13364e+08	0.399608	350
402	428	38.3564	0.0627151	0.0901175	46.2273	5.4995e+06	0.325325	1079.79	230.426	39.7214	1.30013	30.552	1	-6.9884	0.896261	-7.79727	1	-4.06016	1.64289	-2.47135	0	-0.00989982	0.00679145	-1.45769	0	-1.23753e-07	7.11677e-08	-1.7389	0	-2.84507	1.48601	-1.91457	0	-0.000202231	0.000547309	-0.3695	0	-0.000663113	0.0017243	-0.384569	0	36.4823	1.87407	1.53779	0.0303085	0.000235115	2.89498e+08	0.410837	359
403	429	38.4657	0.14487	0.108554	43.8462	4.7657e+06	0.288285	938.343	195.468	39.3871	1.27866	30.8034	1	-6.18042	0.935618	-6.60571	1	-3.58072	1.68504	-2.12501	0	-0.0091731	0.00715143	-1.28269	0	-1.30868e-07	7.12966e-08	-1.83555	0	-3.01513	1.47802	-2.03998	0	0.000104878	0.000574221	0.182643	0	-0.00127229	0.0018204	-0.698909	0	36.0576	2.40811	1.97852	0.0327781	0.00042198	2.97735e+08	0.373153	343
404	430	36.5927	0.0428615	0.0593715	48.7742	7.07403e+06	0.25574	1284.67	197.765	39.8562	1.27443	31.2739	1	-7.75829	0.8189	-9.47403	1	-4.25813	1.61933	-2.62956	0	-0.00995119	0.00674145	-1.47612	0	-4.39025e-08	7.76166e-08	-0.565633	0	-2.88146	1.47006	-1.96009	0	-0.000436073	0.000514285	-0.847921	0	-0.00151454	0.000970648	-1.56034	0	36.8783	-0.285683	-0.234952	0.0346926	6.31081e-06	2.56342e+08	0.475788	374
405	431	36.3295	0.0619769	0.0263662	48.7742	7257353	0.341385	1287.73	207.601	40.1201	1.26556	31.7015	1	-7.86279	0.828655	-9.48862	1	-4.4648	1.62637	-2.74525	0	-0.0110043	0.00681216	-1.6154	0	-5.46633e-08	7.74925e-08	-0.705401	0	-2.88976	1.46489	-1.97267	0	-0.000509803	0.000504177	-1.01116	0	-0.00157128	0.00103407	-1.51951	0	36.6125	-0.283005	-0.235003	0.0531106	9.85331e-06	2.59945e+08	0.470505	365
406	432	36.4696	0.103621	0.0171313	48.7742	6.89175e+06	0.342931	1107.83	203.36	40.2831	1.26878	31.7494	1	-7.78742	0.850047	-9.16116	1	-4.52113	1.62592	-2.78067	0	-0.0114135	0.00685373	-1.6653	0	-8.54787e-08	7.58297e-08	-1.12725	0	-2.88625	1.47246	-1.96016	0	-0.000526446	0.000508215	-1.03587	0	-0.00133866	0.00119654	-1.11878	0	36.4077	0.0619339	0.0510947	0.0406869	3.52208e-07	2.65386e+08	0.453409	363
407	433	36.7465	0.0986943	0.0237155	46.65	7.03243e+06	0.297163	1163.12	185.649	40.2958	1.25677	32.063	1	-7.9461	0.841137	-9.44686	1	-4.4937	1.62516	-2.76507	0	-0.0124611	0.00690289	-1.8052	0	-5.76624e-08	7.76936e-08	-0.742177	0	-2.8942	1.46732	-1.97244	0	-0.000575164	0.000492848	-1.16702	0	-0.00137944	0.00110008	-1.25394	0	36.633	0.113451	0.0929368	0.0270303	7.63275e-07	2.59514e+08	0.464365	359
408	434	37.3105	0.114898	0.0466175	46.2273	6.69395e+06	0.391975	1112.1	212.713	40.0006	1.28545	31.1179	1	-7.5211	0.859952	-8.74595	1	-4.28098	1.62839	-2.62896	0	-0.0100055	0.00674602	-1.48317	0	-9.82954e-08	7.3926e-08	-1.32965	0	-2.83652	1.47954	-1.91717	0	-0.000382724	0.000529952	-0.722186	0	-0.00125941	0.00132718	-0.948932	0	36.011	1.29943	1.08064	0.055937	0.000220095	2.75264e+08	0.44537	366
409	435	37.331	0.179012	0.0404229	46.2273	6.47151e+06	0.390835	1072.66	201.332	40.2266	1.27612	31.5226	1	-7.61376	0.863541	-8.8169	1	-4.4634	1.62754	-2.74243	0	-0.0110549	0.00683604	-1.61716	0	-1.03854e-07	7.42377e-08	-1.39894	0	-2.89223	1.47774	-1.9572	0	-0.000474927	0.000517989	-0.916867	0	-0.00111238	0.00133136	-0.835521	0	35.6363	1.6947	1.40657	0.0522013	0.000346612	2.70847e+08	0.440349	363
410	436	38.4384	0.160481	0.124222	30.7826	4.09604e+06	0.361196	1162.26	159.114	38.7807	1.07024	36.2354	1	-7.86249	0.758557	-10.365	1	-2.41715	1.63631	-1.4772	0	-0.0136119	0.00631675	-2.15489	0	1.91358e-07	6.84154e-08	2.797	0	-4.45511	1.40379	-3.17362	0	-0.000274486	0.000472648	-0.580741	0	-0.000102583	0.000528034	-0.194274	0	35.6389	2.79948	2.30214	0.0345149	0.000602668	2.24524e+08	0.500755	398
411	437	39.6483	0.129722	0.0730767	40	3.67107e+06	0.326395	1358.88	188.649	38.519	1.07437	35.8525	1	-7.54667	0.759536	-9.9359	1	-2.09265	1.66203	-1.25909	0	-0.0116668	0.00626398	-1.86252	0	1.95181e-07	6.58981e-08	2.96186	0	-4.72125	1.41638	-3.33331	1	-0.000181958	0.000493133	-0.368984	0	-8.19917e-05	0.000475706	-0.172358	0	35.8332	3.81513	3.12481	0.0267397	0.000853352	2.26254e+08	0.48522	423
412	438	36.7635	0.225688	0.196275	9.42857	1.41728e+06	0.35245	1239.87	25.0777	32.4074	1.33077	24.3524	1	-4.79397	1.65553	-2.89572	0	5.21348	2.4438	2.13335	0	-0.0434403	0.0459293	-0.945809	0	3.42914e-07	2.89546e-07	1.18432	0	3.03069	2.99602	1.01157	0	0.00118051	0.000549896	2.14679	0	-0.00118904	0.000526427	-2.25869	0	34.9272	1.83633	1.50988	0.0342318	0.000257038	1.09514e+08	0.435359	109
413	439	37.8471	0.158587	0.0582485	30.7826	3805830	0.346388	1346.25	163.871	38.8766	1.04102	37.3446	1	-8.11228	0.748607	-10.8365	1	-2.33959	1.63345	-1.43229	0	-0.0147616	0.00613348	-2.40672	0	2.03311e-07	6.41318e-08	3.1702	0	-4.09063	1.37647	-2.97183	0	-0.000359603	0.000481114	-0.747439	0	-0.000149135	0.000522967	-0.285171	0	35.8476	1.99943	1.64164	0.0314676	0.00027852	2.22969e+08	0.513802	394
414	440	37.225	0.0951185	0.0792351	41.4194	3.86707e+06	0.290241	1158.88	190.812	38.6886	1.09734	35.2566	1	-7.62715	0.763164	-9.99411	1	-2.46934	1.63357	-1.51162	0	-0.0122348	0.00643659	-1.90083	0	1.78063e-07	7.16473e-08	2.48527	0	-4.63085	1.42755	-3.24392	1	-0.00022555	0.000475497	-0.474346	0	-8.34216e-05	0.000521029	-0.160109	0	36.3279	0.897068	0.739206	0.0384431	6.9491e-05	2.24237e+08	0.489191	411
415	441	34.1454	0.386056	0.020287	40	3.90394e+06	0.207464	1347.05	398.895	37.9473	1.0485	36.1919	1	-6.71414	0.760178	-8.83233	1	-1.36976	1.69191	-0.809596	0	-0.00580607	0.00597668	-0.971453	0	2.04552e-07	6.19083e-08	3.30412	1	-4.79377	1.44059	-3.32764	1	-0.000157913	0.000514744	-0.306779	0	-0.000179918	0.000416524	-0.43195	0	34.6147	-0.469385	-0.388104	0.0449716	2.25618e-05	2.34261e+08	0.448929	457
416	442	34.3914	0.467955	0.0161901	40	3.86857e+06	0.325805	1390.5	351.996	37.9453	1.04392	36.3488	1	-6.86438	0.757774	-9.05861	1	-1.44752	1.68627	-0.858412	0	-0.00629393	0.0059464	-1.05844	0	2.10394e-07	6.15506e-08	3.41823	1	-4.78894	1.43062	-3.34746	1	-0.000112718	0.000515706	-0.21857	0	-0.000216877	0.000419691	-0.516754	0	33.4785	0.912919	0.754812	0.0449149	8.52276e-05	2.32934e+08	0.456508	451
417	443	33.9642	0.287366	0.109695	40	3.8978e+06	0.334035	1448.14	379.162	37.8876	1.03146	36.7321	1	-6.90338	0.754778	-9.14624	1	-1.4467	1.67575	-0.863314	0	-0.00604973	0.00587726	-1.02935	0	2.16406e-07	6.09142e-08	3.55264	1	-4.74802	1.42102	-3.34128	1	-8.49182e-05	0.000515734	-0.164655	0	-0.000261789	0.000418171	-0.626033	0	34.5384	-0.57419	-0.470303	0.0267765	1.93575e-05	2.32147e+08	0.459599	449
418	445	33.5164	0.352688	0.0280104	40	3913220	0.345902	1437.9	564.071	37.8051	1.02433	36.9071	1	-6.72162	0.755947	-8.89165	1	-1.33671	1.67231	-0.799319	0	-0.00499263	0.00584974	-0.85348	0	2.16012e-07	6.07814e-08	3.55392	1	-4.74673	1.42598	-3.32876	1	-0.000103652	0.000513764	-0.20175	0	-0.00025994	0.000411926	-0.631035	0	34.105	-0.588577	-0.489016	0.0541633	4.356e-05	2.33167e+08	0.451726	450
419	446	33.7762	0.281764	0.0294981	40	3.97267e+06	0.345566	1471.38	220.558	37.8693	1.0135	37.365	1	-7.07841	0.748332	-9.45892	1	-1.51987	1.65669	-0.917413	0	-0.00634017	0.00578209	-1.09652	0	2.24387e-07	6.00507e-08	3.73662	1	-4.62325	1.40066	-3.30076	1	-5.21634e-05	0.000515768	-0.101137	0	-0.000333494	0.000420117	-0.793813	0	34.7198	-0.943635	-0.773688	0.0287486	5.63601e-05	2.2998e+08	0.469494	432
420	447	32.7166	0.310901	0.031229	58.2	4262543	0.351624	1295.49	526.439	37.9585	1.03701	36.6037	1	-6.18693	0.761484	-8.12483	1	-1.01264	1.68139	-0.60226	0	-0.00386059	0.00592952	-0.65108	0	1.88224e-07	6.2249e-08	3.02373	0	-4.57047	1.45319	-3.14513	0	-0.000389851	0.000506296	-0.770006	0	-7.92591e-05	0.000403212	-0.196569	0	34.4271	-1.71047	-1.40824	0.0367692	0.000240804	2.38263e+08	0.425295	462
421	448	33.8617	0.195807	0.0328927	40	4.05753e+06	0.349678	1377.39	162.807	37.7902	0.982469	38.4645	1	-7.20386	0.739786	-9.73777	1	-1.56707	1.62614	-0.96367	0	-0.00594008	0.00564848	-1.05162	0	2.33131e-07	5.89762e-08	3.95297	1	-4.39787	1.37614	-3.1958	0	-2.3179e-05	0.000513747	-0.0451175	0	-0.000440767	0.000419417	-1.0509	0	35.3949	-1.53324	-1.25635	0.0275716	0.000142357	2.27485e+08	0.477767	421
422	449	33.055	0.519489	0.0282898	58.2	4.1586e+06	0.298138	1256.99	178.462	38.3228	1.09217	35.0886	1	-6.53173	0.762522	-8.56595	1	-1.30309	1.71198	-0.761161	0	-0.00699748	0.00623611	-1.12209	0	1.62876e-07	6.50579e-08	2.50355	0	-4.63233	1.47378	-3.14317	0	-0.000402073	0.00051058	-0.787483	0	4.44946e-05	0.000425713	0.104518	0	33.2844	-0.229358	-0.191912	0.0674309	8.47099e-06	2.37248e+08	0.43648	457
423	450	33.5848	0.499406	0.0358863	58.2	4.03378e+06	0.302868	1301.08	189.639	38.1975	1.07956	35.3826	1	-6.567	0.763609	-8.59996	1	-1.33232	1.71125	-0.778566	0	-0.00651521	0.00615866	-1.05789	0	1.7703e-07	6.40338e-08	2.76464	0	-4.72368	1.46499	-3.22438	0	-0.000323049	0.000512289	-0.6306	0	-2.76962e-05	0.000421156	-0.0657622	0	33.3488	0.236048	0.196825	0.0609292	7.9954e-06	2.36569e+08	0.438724	460
424	451	35.2186	0.319872	0.045114	40	3.73334e+06	0.255929	1449.78	189.048	38.1548	1.07024	35.6506	1	-6.99576	0.761475	-9.18711	1	-1.61819	1.69736	-0.953357	0	-0.00797111	0.00611616	-1.30329	0	1.98415e-07	6.33189e-08	3.13359	0	-4.83866	1.44027	-3.35955	1	-0.000149621	0.00051315	-0.291575	0	-0.000131297	0.000431952	-0.303961	0	34.7858	0.432752	0.354399	0.0264691	1.08624e-05	2.32191e+08	0.459751	450
425	452	35.827	0.190625	0.0302525	40	3704235	0.185098	1461.67	183.317	38.1984	1.0669	35.8031	1	-7.14449	0.759741	-9.40385	1	-1.70686	1.68956	-1.01024	0	-0.00871286	0.0061069	-1.42672	0	2.01953e-07	6.32323e-08	3.19383	0	-4.81556	1.43052	-3.36631	1	-0.000132551	0.000511532	-0.259125	0	-0.000145667	0.000437574	-0.332898	0	36.0726	-0.245642	-0.204125	0.05449	7.63832e-06	2.30771e+08	0.46713	442
426	453	35.2664	0.329776	0.0342488	40	3.80234e+06	0.207587	1441.13	191.659	38.0661	1.05241	36.1704	1	-7.06716	0.75715	-9.3339	1	-1.59216	1.68694	-0.943814	0	-0.00765444	0.00599782	-1.2762	0	2.09307e-07	6.20106e-08	3.37535	1	-4.78219	1.42521	-3.35543	1	-0.000107402	0.000515046	-0.20853	0	-0.000202564	0.000428829	-0.472366	0	34.9843	0.282108	0.232776	0.0410161	7.37179e-06	2.31525e+08	0.465183	443
427	454	34.2308	0.187993	0.0409555	73.0909	3.02342e+06	0.290987	1233.09	608.357	37.1339	0.92562	40.1178	1	-5.55373	0.753024	-7.37523	1	-0.864679	1.57266	-0.549821	0	0.00108536	0.00548351	0.197931	0	2.24429e-07	6.01501e-08	3.73116	1	-4.25336	1.40383	-3.02984	0	-0.000234056	0.0004718	-0.496091	0	-0.000206348	0.000380848	-0.541812	0	35.1604	-0.929641	-0.770296	0.0490231	9.72972e-05	2.33763e+08	0.412469	464
428	455	34.1283	0.0647011	0.113982	73.0909	2.75407e+06	0.31813	1234.4	627.086	37.0221	0.915634	40.4333	1	-6.02331	0.745376	-8.0809	1	-1.10502	1.56948	-0.704062	0	0.000662068	0.00547022	0.121031	0	2.43294e-07	5.90301e-08	4.12152	1	-4.40896	1.38867	-3.17495	0	1.71965e-05	0.000479068	0.0358957	0	-0.000417506	0.000387156	-1.07839	0	35.5817	-1.4534	-1.21321	0.0629806	0.000314693	2.31065e+08	0.432416	450
429	456	36.0799	0.0950661	0.0370665	69.2308	2.51086e+06	0.16587	1083.61	690.511	36.5196	0.870805	41.9378	1	-5.72509	0.739323	-7.7437	1	-1.12134	1.53589	-0.730094	0	0.00220335	0.00537775	0.409716	0	2.54175e-07	5.86644e-08	4.33269	1	-4.28505	1.37308	-3.12075	0	0.0002262	0.000451604	0.50088	0	-0.000420782	0.000380874	-1.10478	0	35.9683	0.111602	0.0945441	0.0902341	2.82009e-06	2.30697e+08	0.427915	443
430	457	35.8783	0.325175	0.0516396	73.0909	2852854	0.320161	1287.11	330.987	37.0506	0.908991	40.7602	1	-6.45368	0.736435	-8.76341	1	-1.28504	1.56545	-0.820877	0	-0.00033552	0.00545846	-0.0614678	0	2.49674e-07	5.83824e-08	4.27653	1	-4.36645	1.37088	-3.18514	0	0.000142592	0.00048582	0.293508	0	-0.000545643	0.000394895	-1.38174	0	34.1784	1.69985	1.41281	0.0548323	0.000368339	2.28781e+08	0.450733	435
431	458	36.6644	0.0977726	0.0908494	37.0625	3.00903e+06	0.368443	1284.67	165.853	37.1728	0.901897	41.2162	1	-6.92503	0.727789	-9.51516	1	-1.49459	1.55871	-0.958864	0	-0.00183779	0.00546339	-0.336383	0	2.50045e-07	5.79226e-08	4.31688	1	-4.09331	1.34778	-3.03707	0	0.000188674	0.000491689	0.383726	0	-0.000656065	0.000407491	-1.61001	0	35.6697	0.994774	0.822058	0.0439093	9.87224e-05	2.25707e+08	0.471583	421
432	459	35.9671	0.0731139	0.0280085	73.0909	3.44526e+06	0.335421	1306	163.929	37.4098	0.932988	40.0967	1	-6.97849	0.732872	-9.52211	1	-1.47357	1.58426	-0.930128	0	-0.00304476	0.00551024	-0.552565	0	2.44664e-07	5.81896e-08	4.2046	1	-4.25451	1.36088	-3.1263	0	8.50759e-05	0.000502688	0.169242	0	-0.000575028	0.000408778	-1.4067	0	36.0685	-0.101328	-0.0851864	0.0762047	1.90414e-06	2.26679e+08	0.471255	421
433	460	36.4628	0.0650806	0.0778828	79.2	3.72119e+06	0.217952	1165.4	677.762	35.4961	0.824737	43.0393	1	-5.05564	0.736325	-6.86605	1	-1.21534	1.51594	-0.80171	0	0.00335585	0.00530152	0.632997	0	2.65971e-07	5.84511e-08	4.55032	1	-4.12091	1.36776	-3.01289	0	0.000735297	0.000407988	1.80225	0	-0.000300395	0.000376793	-0.797241	0	36.0831	0.379644	0.316907	0.0629915	2.14762e-05	2.33749e+08	0.418893	420
434	461	35.0648	0.11511	0.108606	10.25	3431806	0.332632	740.852	46.2471	37.6217	1.27755	29.4484	1	-0.141652	2.07027	-0.0684223	0	1.89522	2.9537	0.641641	0	-0.0325649	0.0180386	-1.80529	0	3.89171e-07	1.55323e-07	2.50556	0	-4.9439	3.41523	-1.4476	0	-0.00583817	0.00110354	-5.2904	1	-0.00122251	0.000747124	-1.63629	0	32.7867	2.27804	1.94999	0.108924	0.00147853	2.24529e+08	0.547831	79
435	462	36.3158	0.0825014	0.0222454	79.2	5.33079e+06	0.284621	1130.12	767.984	34.6329	0.818865	42.2938	1	-4.31757	0.763872	-5.65222	1	-1.64424	1.54764	-1.06242	0	0.00174854	0.00524083	0.333638	0	2.62866e-07	5.87486e-08	4.47442	1	-3.81513	1.39881	-2.72741	0	0.00123802	0.000392023	3.15802	0	-0.00011845	0.00038593	-0.306921	0	36.0021	0.313655	0.260729	0.0551143	1.2613e-05	2.4137e+08	0.409488	403
436	463	35.4134	0.17311	0.0147905	79.2	4.95884e+06	0.329854	1106.25	688.874	35.0578	0.829307	42.2736	1	-4.26741	0.749262	-5.69549	1	-1.2189	1.5398	-0.791593	0	0.00286095	0.00524153	0.545823	0	2.51594e-07	5.92079e-08	4.24933	1	-3.91016	1.38629	-2.82059	0	0.000785442	0.000394176	1.99262	0	0.000103551	0.000371513	0.278729	0	35.4257	-0.012276	-0.0102027	0.054757	1.91814e-08	2.37392e+08	0.401796	421
437	464	34.3333	0.119548	0.00906134	79.2	4.43495e+06	0.358912	1217.98	317.505	35.1572	0.81317	43.2348	1	-5.12351	0.739957	-6.92406	1	-1.42741	1.5156	-0.941811	0	0.00261215	0.00530191	0.492681	0	2.6912e-07	5.82956e-08	4.61648	1	-3.98718	1.37099	-2.90826	0	0.00107507	0.000399661	2.68996	0	-0.000424994	0.000387096	-1.0979	0	35.6756	-1.34227	-1.12424	0.0692915	0.000299322	2.36092e+08	0.424372	403
438	465	35.6151	0.150426	0.00947094	60.8889	4661081	0.243677	1037.26	458.364	34.8738	0.810548	43.025	1	-5.01181	0.762517	-6.57272	1	-1.68071	1.533	-1.09635	0	0.00113029	0.00532524	0.212253	0	2.61016e-07	5.8738e-08	4.44374	1	-3.60649	1.39239	-2.59015	0	0.00135311	0.000392907	3.44384	1	-0.000519606	0.00040402	-1.28609	0	35.676	-0.0608703	-0.0499371	0.0298905	2.44406e-07	2.40754e+08	0.42382	383
439	466	37.1874	0.0695815	0.0365343	54.5085	5733399	0.194379	1206.45	689.705	34.1765	0.832955	41.0304	1	-3.49579	0.804823	-4.34356	1	-1.95024	1.60272	-1.21683	0	-0.000545554	0.00515844	-0.10576	0	2.48629e-07	5.98904e-08	4.1514	1	-3.44348	1.44386	-2.38492	0	0.001342	0.000394874	3.39855	1	0.000282747	0.000393246	0.719009	0	36.4024	0.784937	0.64663	0.0379148	5.24156e-05	2.49558e+08	0.401589	397
440	467	34.9041	0.246497	0.064805	21.4839	4.70437e+06	0.267463	1255.24	740.422	34.0596	0.825941	41.2373	1	-3.44028	0.841996	-4.08586	1	-2.37147	1.63199	-1.45311	0	-0.00236131	0.00519329	-0.454685	0	2.45533e-07	6.05501e-08	4.05503	1	-3.11718	1.46823	-2.12309	0	0.00159277	0.000403446	3.94792	1	2.02532e-05	0.000412704	0.0490743	0	35.3428	-0.438657	-0.363573	0.0495627	2.19264e-05	2.5566e+08	0.405121	385
441	468	36.6337	0.20294	0.118701	60.8889	5.23749e+06	0.272124	1234.41	764.335	34.2744	0.821474	41.7231	1	-3.85306	0.800882	-4.81102	1	-2.0276	1.58743	-1.27728	0	-0.000193948	0.00521943	-0.0371589	0	2.55018e-07	5.93734e-08	4.29516	1	-3.48592	1.43267	-2.43317	0	0.00146261	0.000394443	3.70805	1	-4.04378e-05	0.000398425	-0.101494	0	35.4016	1.23208	1.02222	0.0514812	0.000180403	2.48322e+08	0.406287	394
442	469	34.1693	0.317416	0.0421653	60.8889	3.68552e+06	0.220936	1119.67	407.902	34.2695	0.818955	41.8454	1	-3.87544	0.85625	-4.52607	1	-2.27174	1.63143	-1.39248	0	-0.00240916	0.00533411	-0.451652	0	2.39258e-07	6.06414e-08	3.94546	1	-2.87105	1.4686	-1.95495	0	0.00170663	0.000401043	4.25547	1	-0.000432903	0.000429678	-1.00751	0	34.7786	-0.60936	-0.508466	0.0622666	5.46077e-05	2.56317e+08	0.40769	371
443	470	35.3451	0.224738	0.0114846	60.8889	4741081	0.204222	1219.65	771.346	34.4093	0.814541	42.2438	1	-4.19844	0.798827	-5.25575	1	-1.99359	1.57691	-1.26424	0	-0.000103708	0.00527222	-0.0196707	0	2.56021e-07	5.92503e-08	4.32101	1	-3.4497	1.42654	-2.41824	0	0.00152373	0.000393356	3.87366	1	-0.000288643	0.0004054	-0.711995	0	35.5816	-0.236561	-0.196053	0.0494002	6.35376e-06	2.47862e+08	0.410857	383
444	471	34.4632	0.252926	0.0726299	21.4839	4667731	0.227731	1229.45	677.755	33.9209	0.839398	40.411	1	-2.9943	0.869832	-3.44239	1	-2.51271	1.6735	-1.50147	0	-0.00456496	0.00508882	-0.897057	0	2.3989e-07	6.25658e-08	3.8342	1	-2.86162	1.5068	-1.89915	0	0.00151181	0.000416132	3.63301	1	0.000350371	0.000421278	0.831686	0	35.4472	-0.983972	-0.815597	0.0496792	0.000110614	2.63599e+08	0.405096	371
445	472	34.1966	0.204699	0.0262008	21.4839	3777136	0.281673	1150.03	712.185	33.9864	0.826772	41.1073	1	-3.21835	0.898992	-3.57995	1	-2.73111	1.68479	-1.62103	0	-0.004988	0.005235	-0.952817	0	2.29702e-07	6.2196e-08	3.6932	1	-2.54354	1.50978	-1.68471	0	0.00178239	0.000417617	4.268	1	-0.000177435	0.000436412	-0.406577	0	35.2234	-1.02682	-0.857065	0.0628358	0.000156665	2.64598e+08	0.40519	372
446	473	36.5106	0.0567265	0.0154228	44.7541	7.24544e+06	0.248668	835.653	309.412	34.4085	0.904482	38.0423	1	-2.40911	1.01776	-2.36708	0	-3.11659	1.86451	-1.67154	0	-0.019814	0.0052122	-3.80146	1	2.07425e-07	7.45855e-08	2.78103	0	-1.10001	1.74053	-0.631999	0	0.00132286	0.000502832	2.63082	0	0.00054936	0.000483779	1.13556	0	35.8418	0.668793	0.558682	0.0643597	6.8295e-05	3.16899e+08	0.411331	290
447	474	36.8593	0.101765	0.0405412	44.7541	7067291	0.315823	792.321	316.835	34.2862	0.908054	37.7579	1	-2.41864	1.03741	-2.33143	0	-3.23651	1.88004	-1.72151	0	-0.0199183	0.00528595	-3.76817	1	1.98155e-07	7.43787e-08	2.66413	0	-0.778314	1.75028	-0.444679	0	0.00149742	0.000509561	2.93866	0	0.000415815	0.000486542	0.854633	0	35.4902	1.36907	1.14599	0.068152	0.000305525	3.16089e+08	0.409727	289
448	475	34.6649	0.0375252	0.0231838	58.35	6.31904e+06	0.293022	992.16	216.737	35.3517	1.02084	34.63	1	-2.03719	1.05856	-1.9245	0	-2.34212	1.99527	-1.17383	0	-0.0283788	0.00566243	-5.01177	1	1.88066e-07	8.25127e-08	2.27923	0	-1.27291	1.95263	-0.651898	0	0.000724019	0.000549723	1.31706	0	0.000957805	0.00050967	1.87927	0	35.3064	-0.641467	-0.532243	0.0516148	4.90413e-05	3.65241e+08	0.405638	243
449	476	36.0457	0.085465	0.00719929	44.7541	7.02372e+06	0.324111	885.815	248.252	34.6441	0.896492	38.6441	1	-2.31466	0.961457	-2.40745	0	-2.28862	1.81506	-1.2609	0	-0.0182063	0.00504397	-3.60951	1	2.47485e-07	7.48595e-08	3.30599	1	-2.08219	1.69636	-1.22745	0	0.000714162	0.00048894	1.46063	0	0.00109068	0.000474705	2.29759	0	35.5818	0.463937	0.388085	0.0669177	3.43582e-05	3.16012e+08	0.413246	291
450	477	36.3431	0.267973	2.53e-05	44.7541	7.35755e+06	0.261462	900.588	285.114	34.7933	0.925333	37.6008	1	-2.29057	1.00703	-2.27459	0	-2.66015	1.87399	-1.41951	0	-0.0221276	0.00521915	-4.2397	1	2.18974e-07	7.71063e-08	2.83989	0	-1.46727	1.77643	-0.825965	0	0.000902754	0.000508183	1.77643	0	0.000857415	0.000486449	1.7626	0	35.474	0.869122	0.723724	0.0583897	0.000103315	3.29678e+08	0.412056	283
451	478	35.7928	0.170215	0.0153728	58.35	6.65743e+06	0.208491	984.848	203.654	35.7072	1.00788	35.4282	1	-2.08028	1.01641	-2.0467	0	-1.65567	1.9622	-0.843784	0	-0.0281194	0.00548539	-5.12624	1	2.16591e-07	8.22891e-08	2.63207	0	-2.01604	1.91749	-1.0514	0	0.000207104	0.000537258	0.385483	0	0.00125899	0.000505067	2.49271	0	35.1689	0.623926	0.512158	0.0310192	2.67102e-05	3.68897e+08	0.410939	252
452	479	36.6576	0.250778	0.0979581	44.7541	7013909	0.270755	897.202	208.875	35.2561	0.938419	37.5697	1	-2.16339	0.975402	-2.21795	0	-1.56067	1.86085	-0.838687	0	-0.0231808	0.00518205	-4.4733	1	2.54053e-07	7.87681e-08	3.22533	1	-2.25135	1.78159	-1.26367	0	0.000184673	0.000509076	0.362761	0	0.00138571	0.000485952	2.85154	0	35.1507	1.50686	1.25402	0.0572535	0.000303786	3.41221e+08	0.41383	275
453	480	36.0936	0.116683	0.141376	30.2105	7.40613e+06	0.333403	1045.59	171.908	36.8382	1.13711	32.3965	1	-2.27197	1.00281	-2.26561	0	0.05457	2.15551	0.0253165	0	-0.0322331	0.00587713	-5.48451	1	2.45114e-07	8.69403e-08	2.81934	0	-3.55316	2.10503	-1.68794	0	-0.000787662	0.000598772	-1.31546	0	0.00192373	0.000567475	3.38999	1	35.7449	0.348682	0.295157	0.0888141	2.70107e-05	4.31369e+08	0.424146	225
454	481	35.4032	0.0299511	0.0591226	30.2105	5862618	0.251031	999.951	192.563	36.6255	1.24553	29.4056	1	-2.01917	1.07587	-1.87678	0	-1.09068	2.29134	-0.476001	0	-0.0341746	0.00651614	-5.24461	1	1.799e-07	9.15095e-08	1.96591	0	-2.82577	2.26861	-1.24559	0	-9.31921e-05	0.000652892	-0.142737	0	0.00163551	0.000611856	2.67303	0	36.0352	-0.632067	-0.527011	0.0608356	5.72282e-05	4.4843e+08	0.409451	214
455	482	36.9652	0.0653329	0.109392	34.5	4219196	0.200274	1131.54	500.055	36.0651	1.43147	25.1944	1	-1.87727	1.2275	-1.52935	0	-2.67825	2.79331	-0.95881	0	-0.0353407	0.00854897	-4.13392	1	1.27183e-07	1.09522e-07	1.16126	0	-2.82876	2.42581	-1.16611	0	0.000942145	0.000781451	1.20564	0	0.00196336	0.0008342	2.35359	0	36.4482	0.517049	0.441585	0.104859	7.26597e-05	4.87813e+08	0.416036	163
456	483	35.7313	0.109562	0.0425963	34.5	4745852	0.331886	1099.93	277.285	36.1292	1.43842	25.1172	1	-2.15218	1.18191	-1.82093	0	-2.47974	2.78195	-0.891367	0	-0.0362751	0.00834162	-4.34868	1	1.57026e-07	1.10038e-07	1.42702	0	-3.07823	2.39875	-1.28326	0	0.000768492	0.0007736	0.993397	0	0.00210162	0.000849088	2.47515	0	35.688	0.0433419	0.0370428	0.106154	5.18363e-07	4.89494e+08	0.431012	170
457	484	36.3534	0.0273623	0.0824161	41.662	8411570	0.215567	1162.97	162.74	36.7955	1.1898	30.9256	1	-2.6395	0.978874	-2.69647	0	0.878304	2.2621	0.388269	0	-0.0310677	0.00605838	-5.12805	1	3.17373e-07	8.95351e-08	3.54467	1	-4.43458	2.15642	-2.05646	0	-0.00122232	0.000629867	-1.9406	0	0.00257806	0.000625701	4.12028	1	36.213	0.140401	0.118675	0.086147	4.22317e-06	4.58651e+08	0.444438	209
458	485	34.1419	0.0413208	0.0845675	34.5	5.52418e+06	0.228489	1110.41	166.7	36.5902	1.35222	27.0593	1	-2.09041	1.111	-1.88156	0	-1.38528	2.49429	-0.55538	0	-0.0354928	0.00721811	-4.91719	1	1.76439e-07	9.81807e-08	1.79708	0	-3.07831	2.3707	-1.29848	0	7.62703e-05	0.000717754	0.106263	0	0.00189874	0.000712092	2.66643	0	35.8347	-1.69274	-1.42229	0.0751716	0.000523024	4.76151e+08	0.415907	189
459	486	35.4339	0.059763	0.0561242	30.2105	7.2032e+06	0.20247	1061.03	189.342	36.9252	1.25052	29.5278	1	-2.35526	1.03161	-2.28309	0	-0.258179	2.31689	-0.111433	0	-0.0343459	0.00638055	-5.38291	1	2.26059e-07	9.17971e-08	2.46259	0	-3.64674	2.24933	-1.62125	0	-0.000586495	0.0006627	-0.885009	0	0.00197715	0.000634936	3.11394	0	36.3744	-0.94047	-0.787161	0.0679941	0.000143792	4.61614e+08	0.427783	209
460	487	37.5019	0.159369	0.00606728	30.2105	7.96712e+06	0.128149	1182.9	190.04	36.8522	1.26981	29.0218	1	-2.64778	1.006	-2.63198	0	0.17872	2.3625	0.0756484	0	-0.033491	0.00643177	-5.20712	1	2.79489e-07	9.37494e-08	2.98124	0	-4.1971	2.24361	-1.87069	0	-0.000866186	0.000675888	-1.28155	0	0.00240906	0.000677284	3.55695	1	36.5416	0.960255	0.826115	0.117841	0.000289991	4.72789e+08	0.445	196
461	488	35.868	0.239053	0.00871849	30.2105	6383508	0.198444	1024.4	180.83	36.6435	1.36299	26.8847	1	-2.38485	1.07441	-2.21969	0	-1.03264	2.51308	-0.410906	0	-0.0359057	0.00709958	-5.05745	1	2.12204e-07	9.94158e-08	2.1345	0	-3.51735	2.34418	-1.50046	0	-0.000128054	0.000726789	-0.176191	0	0.00212553	0.000739537	2.87413	0	35.8894	-0.0214305	-0.018037	0.0782999	8.79133e-08	4.82192e+08	0.433668	185
462	489	36.3534	0.124798	0.000350952	60.1277	7162999	0.169181	1122.62	178.961	36.4397	1.38499	26.3104	1	-2.78476	1.03776	-2.68344	0	-0.808667	2.5329	-0.319265	0	-0.0348144	0.00710647	-4.89897	1	2.82808e-07	1.02823e-07	2.75043	0	-4.10721	2.30269	-1.78366	0	-0.000392149	0.000734234	-0.534093	0	0.00264273	0.000797111	3.31538	1	35.3622	0.99119	0.828195	0.0648011	0.000151181	4.88064e+08	0.458368	185
463	490	38.1068	0.157806	0.0247622	56.25	4.60707e+06	0.235145	980.239	313.127	36.0616	1.34533	26.8051	1	-2.79949	1.26686	-2.20978	0	-3.51934	2.90494	-1.2115	0	-0.0331857	0.00931494	-3.56263	1	1.18804e-07	1.1511e-07	1.03209	0	-3.04874	2.38988	-1.27569	0	0.00112409	0.000762745	1.47375	0	0.002021	0.00084232	2.39932	0	35.2311	2.87573	2.39971	0.0623628	0.00121832	4.77938e+08	0.448602	141
464	491	36.1449	0.063591	0.0399165	56.25	5384338	0.260154	959.47	185.483	36.1378	1.36618	26.4518	1	-3.16866	1.11708	-2.83656	0	-2.53328	2.72853	-0.928443	0	-0.0358432	0.00811978	-4.4143	1	2.5255e-07	1.10469e-07	2.28617	0	-4.06645	2.29936	-1.76851	0	0.000325355	0.000739394	0.440029	0	0.00269797	0.000851126	3.16988	0	34.9335	1.21138	1.00431	0.0500866	0.000169171	4.78669e+08	0.476151	159
465	492	34.6102	0.0886641	0.000204086	60.1277	7446340	0.297601	954.535	148.974	36.1003	1.38177	26.1262	1	-2.9683	1.0196	-2.91124	0	-0.550945	2.49553	-0.220773	0	-0.0319846	0.0069995	-4.56955	1	3.48166e-07	1.0307e-07	3.37797	1	-4.51042	2.27025	-1.98674	0	-0.000641414	0.000726156	-0.883301	0	0.00311134	0.000806669	3.85703	1	35.0154	-0.405211	-0.340759	0.0767433	3.0702e-05	4.86974e+08	0.467131	192
466	493	35.4681	0.287084	0.0213895	29.4545	5152796	0.235096	790.206	339.978	35.8674	1.29341	27.731	1	-3.74355	1.38674	-2.69953	0	-4.38675	2.9495	-1.48728	0	-0.0259615	0.00995604	-2.60762	0	1.02795e-07	1.17601e-07	0.874098	0	-2.66265	2.46835	-1.07872	0	0.00116571	0.000774541	1.50503	0	0.00202871	0.000779246	2.60342	0	35.4488	0.0193578	0.0166292	0.115243	1.14574e-07	4.6773e+08	0.463872	135
467	494	34.1693	0.392999	0.00771809	38	5.4605e+06	0.273224	670.871	232.6	36.5862	1.25959	29.0461	1	-4.15984	1.29439	-3.21376	0	-2.89741	2.87459	-1.00794	0	-0.0312689	0.00902321	-3.46539	1	1.55062e-07	1.09981e-07	1.4099	0	-3.82194	2.37687	-1.60797	0	0.000587385	0.000758421	0.774483	0	0.00190188	0.000713039	2.66729	0	34.3797	-0.210381	-0.181819	0.125834	1.51369e-05	4.44636e+08	0.479891	132
468	496	32.7576	0.176178	0.0389056	50.7692	4609058	0.218683	856.802	215.864	35.124	1.76837	19.8623	1	-3.01945	1.78289	-1.69357	0	-0.39096	4.38173	-0.0892251	0	-0.0252053	0.0116629	-2.16116	0	1.40145e-07	1.93747e-07	0.723337	0	-1.79161	2.92497	-0.612521	0	0.00111371	0.000984892	1.13079	0	0.00130766	0.000769645	1.69904	0	34.7878	-2.0302	-1.74398	0.115193	0.00125956	5.92445e+08	0.431018	92
469	497	33.1849	0.286918	0.066361	41.0769	3860087	0.339374	655.514	81.8501	35.1197	2.00596	17.5077	1	-0.403423	1.98205	-0.203538	0	3.74764	5.01629	0.747093	0	-0.0211514	0.0114112	-1.85357	0	2.35914e-07	2.38589e-07	0.988787	0	-3.02089	3.04793	-0.99113	0	-0.000511029	0.00127903	-0.399544	0	0.000523839	0.000812053	0.64508	0	33.9771	-0.792237	-0.699924	0.163504	0.000304594	6.3148e+08	0.343994	69
470	498	35.909	0.340371	0.0894055	45.8571	3.7492e+06	0.374954	621.606	36.4047	54.9934	3.63753	15.1183	1	-4.67757	3.00788	-1.5551	0	-20.8927	5.17587	-4.03656	1	-0.0312855	0.0163913	-1.90866	0	-1.16616e-06	3.27621e-07	-3.55948	1	-9.44497	4.24504	-2.22494	0	-0.00725166	0.00190024	-3.81618	1	-0.0531339	0.0276757	-1.91987	0	35.7431	0.165919	0.15895	0.288579	3.25997e-05	9.53849e+08	0.453726	59
471	500	34.2445	0.244037	0.0488839	11.5385	3.69903e+06	0.240932	486.104	38.1182	36.6302	1.27446	28.7418	1	1.46161	2.05361	0.711729	0	3.76403	2.6044	1.44526	0	-0.0284874	0.0180143	-1.58137	0	4.62252e-07	1.71473e-07	2.69577	0	-3.76751	3.4659	-1.08702	0	-0.00585851	0.00102075	-5.7394	1	-0.00122023	0.000721807	-1.69052	0	34.75	-0.505509	-0.439748	0.137208	9.78215e-05	2.31305e+08	0.578121	81
472	501	33.6497	0.233744	0.0150681	54.7059	4.26957e+06	0.345758	1038.31	35.1078	52.1703	3.03399	17.1953	1	-4.96139	2.51496	-1.97275	0	-14.8394	4.22117	-3.51548	1	-0.0255325	0.0142705	-1.78918	0	-7.24268e-07	2.70887e-07	-2.67369	0	-10.1198	3.54182	-2.85725	0	-0.00656468	0.0014063	-4.66805	1	-0.0631361	0.0244463	-2.58265	0	33.7661	-0.11639	-0.100508	0.124434	4.56673e-06	7.10312e+08	0.430596	72
473	502	36.8353	0.204615	0.0331335	76.75	3.74881e+06	0.28092	888.897	28.5524	53.6991	3.30905	16.228	1	-4.86953	2.68586	-1.81303	0	-17.6696	4.56409	-3.87144	1	-0.028991	0.0149386	-1.94068	0	-9.33992e-07	2.96985e-07	-3.14491	0	-9.72893	3.76743	-2.58238	0	-0.00719244	0.00165959	-4.33387	1	-0.056523	0.0252203	-2.24117	0	35.6506	1.18478	1.09231	0.231862	0.0011456	7.9023e+08	0.435834	67
474	503	36.8148	0.272675	0.0470333	76.75	4.14263e+06	0.374778	791.116	29.7797	53.5451	3.23918	16.5304	1	-4.00245	2.70284	-1.48083	0	-18.272	4.64261	-3.93571	1	-0.0319971	0.0148662	-2.15234	0	-9.71384e-07	2.8645e-07	-3.39111	1	-9.66845	3.78993	-2.55109	0	-0.00655396	0.00157231	-4.16838	1	-0.0635551	0.025252	-2.51683	0	34.4134	2.40144	2.19016	0.215041	0.00418003	8.49251e+08	0.443887	69
475	504	35.6117	0.345614	0.059732	33.1765	4.37133e+06	0.354694	846.445	25.6607	48.7202	2.71709	17.931	1	-5.3879	2.25553	-2.38875	0	-9.04276	3.81553	-2.36999	0	-0.0177612	0.0134389	-1.32162	0	-3.56818e-07	2.4706e-07	-1.44426	0	-10.3072	3.33689	-3.08888	0	-0.00519566	0.00116673	-4.45317	1	-0.0633348	0.0234582	-2.6999	0	34.4899	1.12176	0.947324	0.0845004	0.000263482	6.02066e+08	0.425884	100
476	505	36.4115	0.268828	0.119953	28.3636	4459303	0.265602	811.786	36.2953	42.9629	2.07878	20.6673	1	-2.92605	1.65679	-1.76609	0	-1.65323	3.41514	-0.484088	0	-0.00771904	0.0116072	-0.665023	0	8.65869e-09	1.97712e-07	0.0437944	0	-9.57277	3.01084	-3.17943	0	-0.00253929	0.000868089	-2.92515	0	-0.0572375	0.0216913	-2.63873	0	35.1163	1.29523	1.13989	0.157009	0.000769811	5.11189e+08	0.404353	121
477	506	38.0419	0.210452	0.0127501	39.75	5.59744e+06	0.309316	778.146	1110.71	34.2441	1.09391	31.3043	1	-2.75719	0.941602	-2.9282	0	-0.4594	1.6768	-0.273974	0	-0.0016813	0.0054671	-0.307531	0	3.12892e-07	7.89305e-08	3.96415	1	-0.633315	1.51844	-0.417082	0	-0.000116883	0.000430591	-0.271448	0	0.000508099	0.000433624	1.17175	0	35.62	2.42187	2.06157	0.0989256	0.00148422	2.70827e+08	0.528232	328
478	507	36.3021	0.136586	0.0151339	46.4789	9602831	0.139121	1000.86	377.766	34.8874	1.05089	33.1979	1	-3.02164	0.926425	-3.26162	1	-0.367809	1.75338	-0.209771	0	-0.00202533	0.00626746	-0.32315	0	3.12689e-07	7.89693e-08	3.95963	1	-0.710316	1.47943	-0.480128	0	-0.000659004	0.000477686	-1.37958	0	0.000799102	0.000428359	1.8655	0	36.9212	-0.619053	-0.512983	0.0491651	4.32824e-05	3.80338e+08	0.528288	361
479	508	36.767	0.0682173	0.00303888	46.4789	9882650	0.160268	1006.21	363.594	34.9541	1.05051	33.2735	1	-3.06154	0.924985	-3.30982	1	-0.391145	1.76496	-0.221617	0	-0.00225067	0.00633406	-0.355328	0	3.09105e-07	7.88269e-08	3.92132	1	-0.73428	1.48077	-0.495879	0	-0.000675491	0.000483002	-1.39853	0	0.000802113	0.000426017	1.88282	0	37.1885	-0.421562	-0.347799	0.0407697	1.6354e-05	3.91507e+08	0.526761	359
480	509	31.6946	0.390909	0.143206	13	1.05045e+06	0.29945	744.766	75.2497	29.986	1.43696	20.8676	1	0.605159	1.68417	0.359323	0	2.05551	2.89387	0.7103	0	-0.00781706	0.00935145	-0.83592	0	5.45675e-07	2.1082e-07	2.58835	0	1.52785	3.07546	0.496786	0	0.000670705	0.00118418	0.566388	0	-0.00251355	0.00315006	-0.797938	0	31.7564	-0.0617564	-0.052898	0.110099	1.10122e-06	1.84783e+08	0.336383	88
481	510	33.5677	0.145368	0.0856137	10.7143	2.12753e+06	0.281462	674.029	27.6354	38.5611	2.02387	19.0532	1	1.92574	2.05404	0.937538	0	4.11848	3.31917	1.24082	0	-0.128431	0.048032	-2.67387	0	4.05159e-07	1.81032e-07	2.23805	0	-11.3416	4.1442	-2.73675	0	-0.00543989	0.00128243	-4.24188	1	0.0417496	0.0299803	1.39256	0	32.9744	0.593299	0.539492	0.210353	0.000246626	2.43354e+08	0.701338	57
482	511	36.8934	0.00375271	0.0266695	46.4789	9394054	0.131341	1015.46	366.242	34.8565	1.05553	33.0227	1	-3.05184	0.930936	-3.27825	1	-0.567021	1.72235	-0.329214	0	-0.00294526	0.00631011	-0.466752	0	3.17647e-07	7.8954e-08	4.02319	1	-0.474953	1.49454	-0.317792	0	-0.000679515	0.000474413	-1.43233	0	0.000840317	0.000436438	1.9254	0	37.2323	-0.338908	-0.279875	0.0426041	1.10877e-05	3.95364e+08	0.524545	356
483	512	37.1327	0.0135384	0.0205746	46.4789	10493429	0.126212	1108.03	274.018	35.1255	1.05429	33.3168	1	-3.16985	0.921853	-3.43856	1	-0.438476	1.80183	-0.24335	0	-0.00290833	0.00645331	-0.450672	0	2.98589e-07	7.84643e-08	3.80541	1	-0.817815	1.48278	-0.551543	0	-0.000701144	0.000499016	-1.40505	0	0.000802783	0.000418746	1.91711	0	37.4115	-0.278818	-0.231254	0.0508835	9.11989e-06	4.18421e+08	0.522812	363
484	513	37.7343	0.0624619	0.00597334	26.6327	10404351	0.198442	1234.1	272.486	35.2335	1.06338	33.1335	1	-3.24006	0.92149	-3.51611	1	-0.285459	1.82081	-0.156776	0	-0.00254217	0.00623034	-0.408031	0	2.88854e-07	7.80924e-08	3.69888	1	-1.06767	1.46859	-0.727004	0	-0.000684947	0.000513604	-1.33361	0	0.000778694	0.000409479	1.90167	0	37.122	0.612247	0.510332	0.0602704	5.31325e-05	4.04377e+08	0.521345	365
485	514	36.0355	0.0606356	0	35.2258	10468247	0.219664	1251.46	238.369	35.2184	1.06031	33.2153	1	-3.24595	0.92393	-3.5132	1	-0.595732	1.81521	-0.328188	0	-0.00420746	0.00667921	-0.629934	0	2.94283e-07	7.82379e-08	3.76138	1	-0.714817	1.4889	-0.480096	0	-0.000722602	0.000507579	-1.42362	0	0.000828612	0.000421301	1.9668	0	37.0902	-1.05472	-0.878495	0.058861	0.000153535	4.53341e+08	0.513932	361
486	515	37.0267	0.146395	0.00435066	25.5789	10573957	0.145791	1179.83	273.044	35.5315	1.08747	32.6736	1	-3.46715	0.920359	-3.76717	1	-0.519618	1.92212	-0.270336	0	-0.0054006	0.0063956	-0.844424	0	2.62804e-07	7.7162e-08	3.40587	1	-1.10637	1.47192	-0.751654	0	-0.000633265	0.000549362	-1.15273	0	0.000771966	0.000402094	1.91987	0	36.9648	0.0619714	0.051542	0.0561208	5.02439e-07	4.8297e+08	0.515161	369
487	516	37.0062	0.101113	0.0158739	61.0769	8567907	0.215534	1205.89	378.383	34.8902	1.05927	32.9379	1	-3.02735	0.928214	-3.26148	1	-0.00199968	1.7562	-0.00113864	0	-0.000661723	0.0060912	-0.108636	0	3.07977e-07	7.90635e-08	3.89532	1	-1.00348	1.44884	-0.692606	0	-0.000620957	0.000488844	-1.27026	0	0.000750298	0.000423085	1.7734	0	36.5012	0.505046	0.41488	0.0324536	1.8365e-05	3.39554e+08	0.518659	351
488	517	34.2889	0.317888	0.0243406	46.4789	8286814	0.262054	1041.74	387.588	34.7445	1.05941	32.7961	1	-2.93808	0.93078	-3.15658	0	-0.0834789	1.75443	-0.0475818	0	-0.000682077	0.0060818	-0.11215	0	3.15479e-07	7.9478e-08	3.96938	1	-0.839305	1.4564	-0.576287	0	-0.000581835	0.000474092	-1.22726	0	0.000737656	0.000430239	1.71453	0	35.851	-1.56204	-1.30523	0.0648799	0.000375985	3.31888e+08	0.524613	353
489	518	36.1859	0.101725	0.0092454	46.4789	9276103	0.13369	990.426	374.781	34.813	1.05219	33.0862	1	-2.98351	0.928236	-3.21418	0	-0.366127	1.73871	-0.210575	0	-0.00191065	0.00618921	-0.308707	0	3.16628e-07	7.90934e-08	4.00322	1	-0.663997	1.47951	-0.448796	0	-0.000638226	0.000471886	-1.3525	0	0.000796717	0.000431047	1.84833	0	36.9321	-0.746254	-0.614748	0.0378669	4.73121e-05	3.69524e+08	0.529919	361
490	519	37.2797	0.0624537	0.0518336	46.4789	9022290	0.191379	1080.89	356.336	34.8697	1.07325	32.49	1	-3.11052	0.938959	-3.31273	1	-0.735464	1.71438	-0.428997	0	-0.00407822	0.00647395	-0.629944	0	3.20972e-07	7.92007e-08	4.05264	1	-0.251538	1.5098	-0.166603	0	-0.000717399	0.000479721	-1.49545	0	0.000887218	0.000449553	1.97356	0	36.8363	0.443415	0.364481	0.0336643	1.47212e-05	4.21463e+08	0.512257	355
491	520	35.2664	0.081749	0.197311	10.7143	2.08257e+06	0.329693	646.053	35.9155	38.9774	1.99463	19.5412	1	2.09894	2.1013	0.998878	0	4.47606	3.51276	1.27423	0	-0.141966	0.0550233	-2.58011	0	3.41316e-07	1.86807e-07	1.8271	0	-12.3045	4.10542	-2.99714	0	-0.00555406	0.00128651	-4.31717	1	0.0469739	0.0299694	1.5674	0	33.2641	2.0024	1.72348	0.118661	0.00127214	2.36044e+08	0.700168	56
492	521	34.3163	0.173098	0.166064	58.9259	4.16028e+06	0.368632	895.99	172.802	37.0295	1.33008	27.8401	1	-6.12903	0.900238	-6.80824	1	-2.58544	1.64756	-1.56926	0	-0.0048541	0.00695811	-0.697618	0	-7.54504e-08	7.36609e-08	-1.02429	0	-1.80473	1.51687	-1.18978	0	0.00102868	0.000625371	1.6449	0	0.000201846	0.00206139	0.0979175	0	35.2305	-0.914283	-0.760493	0.0563164	0.000109787	2.76981e+08	0.455033	369
493	522	34.4974	0.298963	0.0559511	54.6	4.62247e+06	0.306163	1033.83	174.888	37.3165	1.31404	28.3983	1	-6.49925	0.862059	-7.53922	1	-2.59648	1.62436	-1.59846	0	-0.00479704	0.00677842	-0.707693	0	-5.70757e-08	7.34475e-08	-0.777095	0	-1.74932	1.52268	-1.14884	0	0.000742082	0.000602849	1.23096	0	0.000119722	0.00172065	0.0695794	0	34.955	-0.457589	-0.375723	0.0315623	1.46348e-05	2.66288e+08	0.458615	375
494	523	37.1771	0.0217648	0.0098505	56	6734858	0.257429	1338.8	226.104	36.6477	1.18724	30.868	1	-6.55629	0.783652	-8.36632	1	-1.21797	1.52849	-0.796848	0	-0.00165348	0.00603197	-0.274119	0	5.38323e-08	6.81409e-08	0.790013	0	-1.26014	1.50018	-0.839996	0	0.000539784	0.000564051	0.956977	0	-0.000222887	0.000738433	-0.301838	0	37.1109	0.0662525	0.0544174	0.0322016	3.13416e-07	2.07258e+08	0.459985	410
495	524	37.1908	0.198738	0.0254598	56	6329373	0.184783	1437.89	204.529	36.8578	1.19173	30.928	1	-6.63051	0.777407	-8.52902	1	-1.17894	1.52492	-0.773115	0	-0.00212626	0.00607363	-0.35008	0	6.53397e-08	6.84213e-08	0.954961	0	-1.50427	1.50044	-1.00255	0	0.000394088	0.000553857	0.711534	0	-0.000245349	0.000677537	-0.362119	0	36.0431	1.1477	0.950121	0.0472982	0.000142561	2.07922e+08	0.466234	410
496	525	34.1624	0.385423	0.0354333	40.3636	5596362	0.255255	1381.62	153.15	37.9529	1.25892	30.1471	1	-7.04926	0.792883	-8.89066	1	-2.22345	1.54299	-1.441	0	-0.00479036	0.00638401	-0.750369	0	2.07315e-08	7.37663e-08	0.281043	0	-2.23622	1.51713	-1.47398	0	8.84216e-05	0.000552447	0.160054	0	-0.000434839	0.000757724	-0.573876	0	34.5646	-0.402167	-0.333588	0.0510412	1.90392e-05	2.24726e+08	0.480682	392
497	526	35.9774	0.22457	0.0119801	54.6	6198572	0.158883	1282.78	226.574	36.4399	1.19254	30.5565	1	-6.37963	0.809511	-7.88085	1	-1.76382	1.54983	-1.13808	0	-0.00251999	0.00609348	-0.413555	0	-5.15863e-09	6.84807e-08	-0.0753296	0	-1.10131	1.49694	-0.735706	0	0.000895796	0.00059358	1.50914	0	0.000369907	0.0011273	0.328136	0	35.8745	0.102897	0.08491	0.0411697	9.84708e-07	2.11108e+08	0.450061	400
498	527	36.702	0.225471	0.19405	9.6	1.92452e+06	0.36236	702.845	117.919	33.4151	0.948857	35.2161	1	-0.563413	1.02164	-0.551478	0	1.16824	2.07676	0.562529	0	-0.0399811	0.00864659	-4.62392	1	1.95568e-07	1.50315e-07	1.30106	0	-2.86936	2.09612	-1.36889	0	0.00121847	0.000579969	2.10093	0	-0.00145545	0.00220769	-0.659263	0	33.1523	3.54969	3.01433	0.0945679	0.00301871	1.80566e+08	0.342208	154
499	528	36.3158	0.164339	0.0184369	56	6675810	0.188202	1317.22	214.689	36.6915	1.20682	30.4034	1	-6.56184	0.797583	-8.22716	1	-1.59461	1.54586	-1.03154	0	-0.00225108	0.00615656	-0.365639	0	2.35046e-08	6.91891e-08	0.339715	0	-1.23049	1.50758	-0.816203	0	0.000662158	0.000577486	1.14662	0	-0.000107033	0.000885121	-0.120925	0	36.2323	0.0835395	0.0685741	0.0310116	4.78718e-07	2.12306e+08	0.460187	402
500	529	35.0511	0.354633	0.027215	40.3636	5939620	0.256634	1238.42	177.074	37.8318	1.28089	29.5355	1	-6.98014	0.813006	-8.5856	1	-2.40814	1.57309	-1.53084	0	-0.00438435	0.00647953	-0.676647	0	-7.62111e-09	7.41363e-08	-0.102799	0	-1.99457	1.52386	-1.30889	0	0.000266009	0.000568556	0.467869	0	-0.000522638	0.0009424	-0.554582	0	34.7936	0.257475	0.211913	0.0361522	5.35792e-06	2.36791e+08	0.476295	383
501	530	35.9364	0.207084	0.0439229	54.6	5795381	0.198697	1162.43	181.567	37.0586	1.25552	29.5165	1	-6.63626	0.819299	-8.09993	1	-2.12347	1.58114	-1.343	0	-0.00342711	0.00645584	-0.530855	0	-1.48256e-08	7.18748e-08	-0.206269	0	-1.50676	1.51673	-0.99343	0	0.000659899	0.000588477	1.12137	0	-1.40089e-06	0.0011368	-0.00123231	0	35.7854	0.150937	0.123691	0.0277581	1.38945e-06	2.32585e+08	0.46501	387
502	531	33.4891	0.381907	0.0618906	83.4762	4100894	0.274543	1373.99	154.713	37.6386	1.16974	32.177	1	-6.8331	0.757653	-9.01877	1	-1.31864	1.50056	-0.878764	0	-0.00475405	0.00614872	-0.773177	0	8.66774e-08	6.8578e-08	1.26392	0	-2.55524	1.49539	-1.70874	0	-5.0444e-06	0.000523654	-0.00963307	0	-0.000119388	0.000567431	-0.2104	0	34.1791	-0.689983	-0.591294	0.110951	0.000138793	2.07327e+08	0.475178	401
503	532	34.6478	0.381884	0.114274	40.3636	4921912	0.261813	1446.85	148.916	37.9682	1.23346	30.7818	1	-7.04664	0.779624	-9.03851	1	-2.03771	1.52354	-1.33749	0	-0.00513966	0.00632706	-0.81233	0	4.19696e-08	7.28992e-08	0.575721	0	-2.43868	1.50819	-1.61696	0	7.75108e-06	0.000541002	0.0143273	0	-0.000304136	0.000671708	-0.45278	0	34.3709	0.276897	0.231727	0.0677308	1.24094e-05	2.17315e+08	0.481057	392
504	533	34.0428	0.17881	0.281372	39.7895	2.89593e+06	0.339463	1213.04	160.021	38.2193	1.16078	32.9255	1	-7.05087	0.754746	-9.34205	1	-1.77335	1.50485	-1.17842	0	-0.00726467	0.00628265	-1.15631	0	9.29863e-08	7.13103e-08	1.30397	0	-3.34585	1.49403	-2.23948	0	-0.000185759	0.000509899	-0.364305	0	-6.12332e-05	0.000542684	-0.112834	0	35.0689	-1.02608	-0.872744	0.0975006	0.000261751	2.09894e+08	0.476084	405
505	534	33.5677	0.34244	0.0955954	39.7895	3.83886e+06	0.221068	1143.28	175.651	38.3349	1.1187	34.2674	1	-6.82083	0.748913	-9.10764	1	-1.47423	1.57062	-0.938632	0	-0.008275	0.00631094	-1.31122	0	1.29272e-07	6.89019e-08	1.87617	0	-4.07857	1.49267	-2.7324	0	-0.000312606	0.000498285	-0.627365	0	9.49501e-05	0.000477105	0.199013	0	34.7829	-1.2152	-1.00844	0.0519142	0.00017713	2.20502e+08	0.458916	430
506	535	33.6668	0.214855	0.156831	39.7895	3.45139e+06	0.417791	1130	153.642	38.3147	1.12477	34.0645	1	-6.90084	0.749095	-9.21223	1	-1.54711	1.54804	-0.999399	0	-0.00825217	0.0063053	-1.30877	0	1.2419e-07	6.96942e-08	1.78193	0	-3.97202	1.49429	-2.65813	0	-0.000274511	0.000498545	-0.550624	0	6.35954e-05	0.000489397	0.129946	0	34.7298	-1.06293	-0.884459	0.0570006	0.00015041	2.16945e+08	0.463996	423
507	536	34.2787	0.348757	0.0916758	83.4762	4.0778e+06	0.377069	1274.53	151.017	37.3765	1.1166	33.4736	1	-6.52024	0.740591	-8.8041	1	-0.591728	1.49944	-0.394632	0	-0.00384852	0.00592457	-0.649587	0	1.17185e-07	6.49652e-08	1.80381	0	-2.51451	1.4764	-1.70313	0	-6.29364e-05	0.000512136	-0.12289	0	-6.13485e-05	0.000514679	-0.119198	0	34.1673	0.111398	0.0953321	0.108472	3.51735e-06	2.12763e+08	0.463218	424
508	537	34.2445	0.182426	0.119846	16	1.91349e+06	0.33973	627.5	191.721	33.3786	1.05737	31.5675	1	-0.43746	1.13977	-0.383814	0	1.45485	2.02574	0.718181	0	-0.056857	0.0114885	-4.94906	1	8.14141e-08	1.71092e-07	0.475851	0	-2.9875	2.38969	-1.25016	0	0.00175456	0.000718349	2.44249	0	-0.000204679	0.00250581	-0.0816818	0	32.766	1.47844	1.24994	0.0865545	0.000470913	1.86519e+08	0.350204	140
509	538	33.7249	0.470117	0.0356555	39.7895	3.62679e+06	0.249567	1237.76	153.07	37.9719	1.11724	33.9873	1	-6.70838	0.741646	-9.04526	1	-1.07582	1.51267	-0.711209	0	-0.00658748	0.00614107	-1.07269	0	1.18704e-07	6.65328e-08	1.78414	0	-3.36458	1.49222	-2.25475	0	-0.000232459	0.000501808	-0.463244	0	4.97122e-05	0.000494644	0.100501	0	33.8284	-0.103441	-0.0859835	0.0550526	1.37011e-06	2.14348e+08	0.464208	426
510	539	34.7401	0.293948	0.0863051	39.7895	3.22057e+06	0.379138	1154.85	170.019	38.4094	1.13055	33.9742	1	-7.02001	0.752602	-9.32765	1	-1.78196	1.55705	-1.14445	0	-0.00878037	0.00635758	-1.38109	0	1.25797e-07	7.13498e-08	1.7631	0	-4.1287	1.48895	-2.7729	0	-0.00025889	0.000497294	-0.520597	0	3.67108e-05	0.00049512	0.0741451	0	34.3898	0.35026	0.289131	0.0418207	1.16061e-05	2.17002e+08	0.466973	419
511	540	33.6634	0.311741	0.0808926	39.7895	4199794	0.287663	1117.57	172.079	38.3828	1.11517	34.4189	1	-6.73488	0.750492	-8.97395	1	-1.4327	1.60708	-0.891495	0	-0.00830707	0.0063306	-1.31221	0	1.34041e-07	6.8149e-08	1.96689	0	-4.21026	1.48933	-2.82694	0	-0.000364954	0.00049984	-0.730142	0	0.000125933	0.000463919	0.271455	0	34.8025	-1.13907	-0.933003	0.0268208	7.63131e-05	2.25515e+08	0.452608	430
512	541	33.7967	0.345738	0.046351	46.9333	4.50228e+06	0.291796	1237.8	153.088	38.437	1.11022	34.6211	1	-6.56077	0.754264	-8.69824	1	-1.28193	1.67137	-0.766996	0	-0.0079958	0.0063346	-1.26224	0	1.40234e-07	6.67283e-08	2.10157	0	-4.32932	1.48554	-2.91431	0	-0.000465093	0.000505066	-0.920857	0	0.000154503	0.000444175	0.347842	0	34.5501	-0.753382	-0.614812	0.0196023	2.40405e-05	2.34465e+08	0.441408	445
513	542	36.0457	0.124466	0.0531931	46.9333	5.28384e+06	0.214958	1011.01	200.208	38.0624	1.08952	34.9351	1	-6.28252	0.732169	-8.58071	1	-0.541029	1.57925	-0.342585	0	-0.00656773	0.00606593	-1.08272	0	1.33691e-07	6.36396e-08	2.10075	0	-3.3999	1.47202	-2.30969	0	-0.000497357	0.000499024	-0.99666	0	0.000178418	0.000457546	0.389945	0	36.4518	-0.406084	-0.336569	0.0495297	1.87771e-05	2.33441e+08	0.444751	430
514	543	32.7816	0.378643	0.0432773	39.0909	4351418	0.32493	1199.41	578.891	37.79	0.990396	38.1564	1	-5.51869	0.758425	-7.27652	1	-0.565015	1.62642	-0.347398	0	-0.00117913	0.00568716	-0.207332	0	1.82926e-07	6.22979e-08	2.93631	0	-4.13341	1.43617	-2.87808	0	-0.000633477	0.000489399	-1.2944	0	3.33248e-05	0.000387586	0.0859803	0	34.3422	-1.56067	-1.28575	0.0380277	0.000207877	2.41194e+08	0.40112	460
515	544	35.9876	0.223009	0.0315757	35.8261	6399971	0.347417	1068.82	604.923	38.2251	1.0347	36.943	1	-5.3862	0.748596	-7.19507	1	-0.0299225	1.68023	-0.0178085	0	-0.00400763	0.00589792	-0.679498	0	1.55299e-07	6.37236e-08	2.43707	0	-3.7258	1.44491	-2.57857	0	-0.000973677	0.00049807	-1.9549	0	0.000281209	0.000399949	0.703112	0	35.7083	0.279351	0.232358	0.0562859	1.02431e-05	2.57141e+08	0.394684	449
516	545	33.3182	0.23735	0.0379114	58.2	4.81458e+06	0.283632	1208.33	156.31	38.3158	1.07498	35.6432	1	-6.14405	0.759252	-8.09224	1	-0.838986	1.70427	-0.492286	0	-0.00565414	0.00612536	-0.92307	0	1.56323e-07	6.42714e-08	2.43223	0	-4.35734	1.47393	-2.95626	0	-0.000604687	0.00050714	-1.19235	0	0.00010815	0.000413096	0.261802	0	35.2996	-1.98142	-1.61872	0.0217212	0.000185063	2.42956e+08	0.421192	457
517	546	32.908	0.234584	0.163418	58.2	4421995	0.35521	1260.46	174.753	38.4062	1.09863	34.9583	1	-6.4564	0.759218	-8.50401	1	-1.18625	1.70645	-0.695154	0	-0.00724493	0.0062724	-1.15505	0	1.50722e-07	6.5596e-08	2.29774	0	-4.47435	1.47999	-3.02324	0	-0.000489389	0.000508689	-0.962059	0	0.000112368	0.000428903	0.261988	0	34.7561	-1.84809	-1.53471	0.0532248	0.000421188	2.38555e+08	0.434012	450
518	547	36.8558	0.342129	0.0180516	9.29032	2.45021e+06	0.382094	578.446	118.303	33.8507	0.998082	33.9157	1	-0.214398	1.07218	-0.199965	0	1.67773	2.12184	0.790695	0	-0.0383314	0.0081229	-4.71892	1	2.21977e-07	1.43342e-07	1.54858	0	-3.76511	2.17715	-1.72938	0	0.000954389	0.000620552	1.53797	0	-0.00205946	0.00257542	-0.799659	0	32.8652	3.99068	3.55019	0.175015	0.00850524	1.66483e+08	0.353862	145
519	548	36.7191	0.198462	0.0195532	39.0909	5526378	0.294548	1121.82	660.194	37.2342	0.950134	39.1884	1	-4.45896	0.758377	-5.87961	1	0.0560574	1.61587	0.0346917	0	0.000519547	0.00548541	0.0947143	0	1.81462e-07	6.37283e-08	2.84743	0	-3.50347	1.40731	-2.48948	0	-0.000788272	0.00046566	-1.69281	0	0.000447007	0.000377431	1.18434	0	35.7524	0.966754	0.794458	0.0331809	6.89032e-05	2.54562e+08	0.366988	438
520	549	38.828	0.122159	0.0337858	45.6667	5192397	0.109749	1126.31	648.854	36.896	0.923761	39.9411	1	-4.34603	0.758916	-5.72663	1	-0.0622408	1.59448	-0.0390352	0	0.00149286	0.00540703	0.276097	0	1.86112e-07	6.32788e-08	2.94115	0	-3.5755	1.40281	-2.54882	0	-0.000592604	0.000450439	-1.31561	0	0.000458698	0.000371473	1.23481	0	36.6353	2.1927	1.84101	0.0738007	0.000859054	2.49485e+08	0.368842	432
521	550	37.7514	0.37785	0.0426908	39.0909	4.48729e+06	0.204092	1226.87	621.551	37.3236	0.941234	39.6539	1	-4.86934	0.756283	-6.43852	1	-0.27097	1.58737	-0.170703	0	0.000689244	0.0054747	0.125896	0	1.85368e-07	6.26379e-08	2.95936	0	-3.78832	1.41241	-2.68217	0	-0.000641305	0.00046521	-1.37853	0	0.000221143	0.000376003	0.588142	0	34.9084	2.843	2.36252	0.0545061	0.00102351	2.43671e+08	0.383774	446
522	551	33.1575	0.225581	0.0417743	70.5714	6.59559e+06	0.287014	1021.87	174.215	34.8311	0.94272	36.9474	1	-2.02029	0.920989	-2.19362	0	0.998932	1.8604	0.536945	0	-0.020178	0.00513949	-3.92606	1	3.86394e-07	7.83096e-08	4.93419	1	-3.44297	1.74886	-1.96869	0	-0.000683777	0.000513549	-1.33147	0	0.00248862	0.0004959	5.01838	1	34.2882	-1.13071	-0.926515	0.0275843	7.74585e-05	3.53376e+08	0.415973	263
523	552	35.4886	0.283205	0.0936265	70.5714	6662434	0.314476	956.02	183.321	35.3116	0.938206	37.6373	1	-2.08736	0.946074	-2.20633	0	-0.343266	1.84656	-0.185895	0	-0.0223722	0.00514125	-4.3515	1	3.06335e-07	7.86755e-08	3.89365	1	-2.86424	1.76044	-1.627	0	-0.000368848	0.000511147	-0.721608	0	0.0019155	0.000486509	3.93724	1	34.2482	1.24045	1.0299	0.0528371	0.000188217	3.46244e+08	0.415475	268
524	553	35.9466	0.130177	0.193681	41.662	8221824	0.37574	1031.47	156.342	36.0711	1.07211	33.645	1	-2.42899	0.944824	-2.57084	0	1.68399	2.09956	0.802068	0	-0.0260144	0.00557514	-4.66614	1	3.82693e-07	8.33806e-08	4.58972	1	-4.3955	1.98231	-2.21736	0	-0.0013856	0.000570379	-2.42925	0	0.00285001	0.000554146	5.14307	1	35.5085	0.43817	0.383258	0.146587	8.02552e-05	4.23397e+08	0.437488	226
525	554	35.9466	0.166164	0.0805593	41.662	8.28684e+06	0.337507	1092.12	129.831	35.6042	1.12039	31.7784	1	-2.5647	0.945964	-2.7112	0	1.74477	2.16633	0.805406	0	-0.0239964	0.00573439	-4.18464	1	4.27912e-07	8.55873e-08	4.99972	1	-4.70151	2.0305	-2.31544	0	-0.00133442	0.000585649	-2.27853	0	0.00320075	0.000589076	5.43351	1	35.2363	0.710319	0.599708	0.0840269	0.000104947	4.37791e+08	0.443852	220
526	555	33.8104	0.122284	0.140548	55.6596	7.318e+06	0.355861	1205.87	128.778	33.6486	1.10883	30.3461	1	-2.30018	0.931216	-2.47009	0	1.91765	2.07041	0.926214	0	-0.0164882	0.00561203	-2.938	0	5.2187e-07	8.46986e-08	6.16149	1	-4.51121	1.91616	-2.3543	0	-0.000633295	0.000540941	-1.17073	0	0.00328496	0.000576926	5.69389	1	34.5921	-0.781726	-0.659747	0.0833379	0.000125876	4.05255e+08	0.434737	241
527	556	35.5228	0.214956	0.154865	41.662	8463300	0.24957	1078.29	147.552	36.5028	1.12646	32.405	1	-2.56404	0.959671	-2.67179	0	1.38459	2.18026	0.635056	0	-0.0284723	0.00578813	-4.91909	1	3.53871e-07	8.62e-08	4.10523	1	-4.49875	2.06964	-2.17368	0	-0.00138981	0.000596388	-2.33038	0	0.00275397	0.000586071	4.69904	1	35.7598	-0.236978	-0.20523	0.129462	1.99247e-05	4.42621e+08	0.442265	219
528	557	34.7606	0.23032	0.0462461	76.8814	7747224	0.222453	1118.78	135.92	34.9704	1.02823	34.0103	1	-2.24232	0.927604	-2.41732	0	1.91465	2.02018	0.947758	0	-0.0214825	0.00541407	-3.9679	1	4.39978e-07	8.13034e-08	5.41155	1	-4.2163	1.88171	-2.24068	0	-0.00108079	0.000545873	-1.97992	0	0.0029853	0.000538023	5.54864	1	34.5581	0.202462	0.168678	0.0593554	5.71089e-06	3.99314e+08	0.429236	235
529	558	32.7337	0.209547	0.0948248	6	2879939	0.347976	750.896	224.567	34.1219	0.910816	37.463	1	0.425443	0.916384	0.464262	0	1.1646	2.16933	0.536845	0	-0.0321063	0.00584735	-5.49075	1	3.48639e-07	1.19439e-07	2.91898	0	-1.77267	1.84231	-0.9622	0	0.000272973	0.000502155	0.543602	0	-0.00652886	0.00286919	-2.27551	0	33.2549	-0.521186	-0.44373	0.0992515	6.90122e-05	1.99342e+08	0.434819	165
530	559	36.015	0.0971985	0.0407453	41.662	8.31513e+06	0.238513	1106.7	123.424	35.7499	1.2071	29.6163	1	-2.79173	0.964992	-2.89301	0	1.21013	2.27908	0.530973	0	-0.0253136	0.00608781	-4.15808	1	4.2515e-07	9.07489e-08	4.68491	1	-4.92632	2.13726	-2.30497	0	-0.00128858	0.000626728	-2.05604	0	0.00338103	0.00065568	5.15652	1	35.8246	0.190364	0.158596	0.0593167	5.0451e-06	4.61838e+08	0.45433	208
531	560	34.9315	0.0955071	0.0544004	41.662	8471161	0.231838	1065.12	134.103	36.1594	1.17185	30.8566	1	-2.71709	0.961254	-2.82661	0	1.35018	2.24223	0.602162	0	-0.0270332	0.00596295	-4.53353	1	3.91716e-07	8.87119e-08	4.4156	1	-4.76299	2.1141	-2.25296	0	-0.00136952	0.000613594	-2.23196	0	0.00309663	0.000625671	4.94929	1	36.0177	-1.0862	-0.905177	0.0598343	0.00016587	4.55573e+08	0.450101	213
532	561	36.2064	0.21024	0.0187864	41.662	8.07685e+06	0.25113	1075.29	124.648	35.6858	1.2863	27.7429	1	-2.93706	0.98416	-2.98433	0	0.549988	2.3666	0.232395	0	-0.0263836	0.0064339	-4.10073	1	4.23922e-07	9.59848e-08	4.41656	1	-4.96946	2.2019	-2.2569	0	-0.00110432	0.000668234	-1.65259	0	0.00351781	0.000722744	4.8673	1	35.4064	0.799966	0.665745	0.0572796	8.56617e-05	4.75597e+08	0.462318	197
533	562	34.1214	0.228111	0.0105033	60.1277	7413400	0.314801	1023.86	135.518	35.5052	1.39311	25.4863	1	-3.07815	1.02078	-3.01549	0	-0.560616	2.48748	-0.225375	0	-0.0283493	0.00697867	-4.06228	1	4.1739e-07	1.04034e-07	4.01206	1	-4.93181	2.25883	-2.18335	0	-0.00071187	0.00073083	-0.974056	0	0.00365167	0.000820469	4.45071	1	34.4004	-0.278924	-0.233234	0.0662248	1.2272e-05	4.86526e+08	0.472461	191
534	563	37.119	0.26467	0.0108962	58.623	7877673	0.171261	1057.91	108.696	34.7782	1.24952	27.8333	1	-2.78469	0.967501	-2.87822	0	1.13008	2.29313	0.492811	0	-0.0207758	0.00613688	-3.3854	1	4.9159e-07	9.21971e-08	5.33194	1	-5.1713	2.13355	-2.4238	0	-0.00107028	0.000625889	-1.71002	0	0.00378173	0.000677189	5.58445	1	35.1013	2.01775	1.68944	0.0686642	0.000669366	4.59695e+08	0.455604	218
535	564	34.2137	0.193636	0.00103521	59.8605	6.40301e+06	0.310669	911.607	151.807	35.8269	1.35359	26.4681	1	-3.26435	1.07183	-3.04558	0	-1.59525	2.57114	-0.620443	0	-0.0322723	0.00743612	-4.33993	1	3.65687e-07	1.06311e-07	3.43977	1	-4.96592	2.25897	-2.19831	0	-0.000302716	0.000742063	-0.407938	0	0.00333623	0.000819554	4.07078	1	34.2906	-0.0768536	-0.0638674	0.0545789	7.49052e-07	4.75103e+08	0.482631	170
536	565	35.8338	0.209231	0.00745153	58.623	7.51767e+06	0.163714	1019.09	120.413	34.9986	1.36252	25.6868	1	-3.15131	1.03816	-3.03547	0	-0.432928	2.47664	-0.174805	0	-0.0235739	0.00676026	-3.48713	1	4.93074e-07	1.01168e-07	4.87381	1	-5.89631	2.26083	-2.60802	0	-0.000841245	0.000717806	-1.17197	0	0.00402681	0.00078352	5.13939	1	35.3231	0.510714	0.426662	0.0645011	3.9925e-05	4.74979e+08	0.474389	201
537	566	35.6561	0.234538	0.00383854	59.8605	5513937	0.300435	832.672	231.442	36.5217	1.23752	29.5119	1	-3.54959	1.10923	-3.20006	0	-1.66099	2.59177	-0.640871	0	-0.0345315	0.00754592	-4.57618	1	2.91821e-07	1.01763e-07	2.86765	0	-5.10762	2.22818	-2.29228	0	-0.000161123	0.000724894	-0.222271	0	0.00265847	0.000726983	3.65686	1	34.1714	1.4847	1.23119	0.0505297	0.000256609	4.49835e+08	0.485085	148
538	567	33.6053	0.223443	0.0149536	50.1818	5.22588e+06	0.362279	786.811	215.742	37.0416	1.18183	31.3426	1	-3.862	1.16704	-3.30922	1	-1.66407	2.67731	-0.621547	0	-0.0356096	0.00765378	-4.65255	1	2.24808e-07	1.00799e-07	2.23027	0	-5.11314	2.23088	-2.29198	0	3.71989e-06	0.000729048	0.0051024	0	0.0020284	0.000672573	3.01588	0	34.1298	-0.524499	-0.445299	0.0941806	6.55809e-05	4.32437e+08	0.483924	139
539	568	35.5638	0.301869	0.0420437	52.6154	6199191	0.325336	830.854	212.225	37.0496	1.15321	32.1272	1	-3.4964	1.11569	-3.13383	0	-0.529066	2.52938	-0.209168	0	-0.0329518	0.00691224	-4.76716	1	3.14247e-07	9.7525e-08	3.22222	0	-6.23946	2.18671	-2.85336	0	-0.000682199	0.000722533	-0.944176	0	0.00213509	0.000651373	3.27783	1	34.0426	1.52121	1.25653	0.0430551	0.000225963	4.29719e+08	0.476976	149
540	569	30.0779	0.22853	0.0515103	61.4118	2583431	0.273021	534.717	172.264	29.6918	0.949504	31.2708	1	0.740716	1.15963	0.638751	0	4.72791	2.2844	2.06965	0	-0.0339191	0.00616959	-5.49779	1	5.94817e-07	1.15432e-07	5.15299	1	4.49369	2.0657	2.17539	0	0.000693767	0.000567938	1.22155	0	-0.00080232	0.00166233	-0.482649	0	31.0179	-0.939948	-0.797484	0.092975	0.00020737	1.61815e+08	0.606963	176
541	570	36.4662	0.318236	0	59.8605	6570238	0.217693	854.473	165.953	36.2265	1.24533	29.0899	1	-3.39278	1.08601	-3.12409	0	-1.03218	2.51954	-0.409671	0	-0.0315971	0.00716707	-4.40865	1	3.66673e-07	1.00633e-07	3.64365	1	-5.67995	2.22314	-2.55492	0	-0.000545492	0.000733789	-0.743391	0	0.0030064	0.000723316	4.15641	1	34.4608	2.00538	1.6683	0.0565919	0.000531078	4.53153e+08	0.482024	158
542	571	33.9437	0.277167	0.0140405	47.52	6.08114e+06	0.310723	562.673	236.94	37.3718	1.24854	29.9325	1	-3.78583	1.27855	-2.96105	0	-0.777228	2.98984	-0.259956	0	-0.0371761	0.00793938	-4.68249	1	1.84448e-07	1.08146e-07	1.70555	0	-5.23333	2.33568	-2.2406	0	0.000122516	0.00076316	0.160537	0	0.00124918	0.000656251	1.9035	0	34.4055	-0.461756	-0.396058	0.112511	6.32564e-05	4.39482e+08	0.469404	120
543	572	34.2069	0.421649	0.0194321	52.6154	6189359	0.381756	667.846	201.627	37.5995	1.1482	32.7466	1	-3.60491	1.17978	-3.05557	0	-0.413853	2.70263	-0.153129	0	-0.0360294	0.00705697	-5.1055	1	2.36224e-07	9.97589e-08	2.36795	0	-6.13685	2.20633	-2.78148	0	-0.000410013	0.000731634	-0.560408	0	0.00133678	0.000630879	2.11891	0	33.2908	0.91608	0.796679	0.136713	0.000319725	4.21753e+08	0.471459	133
544	573	35.0409	0.0839701	0.00540638	47.6923	5.55214e+06	0.185459	455.048	199.212	36.7468	1.52078	24.1631	1	-2.96075	1.43572	-2.06221	0	1.26996	3.72948	0.340519	0	-0.0348591	0.00883455	-3.94577	1	2.15002e-07	1.41353e-07	1.52103	0	-4.86304	2.58475	-1.88144	0	0.000170423	0.000858664	0.198475	0	0.000665318	0.00068693	0.968537	0	35.3444	-0.303579	-0.293399	0.300991	0.000117908	5.06234e+08	0.433718	102
545	574	34.8597	0.302867	0.0559964	55.7727	4685371	0.176543	570.301	105.768	35.9573	1.80996	19.8663	1	-1.38493	1.65276	-0.837946	0	3.33393	4.52942	0.736062	0	-0.0266439	0.010144	-2.62657	0	2.61e-07	1.99884e-07	1.30576	0	-4.33741	2.82768	-1.53391	0	-0.000432642	0.0010558	-0.409775	0	8.1952e-05	0.00074035	0.110694	0	34.4576	0.402151	0.373363	0.242522	0.000141971	5.68915e+08	0.382354	85
546	575	33.2772	0.115793	0.215129	21.75	3560584	0.347122	459.217	84.2811	35.9577	1.8607	19.3249	1	-0.102014	1.70015	-0.060003	0	3.38301	4.238	0.798256	0	-0.0121991	0.0113132	-1.07831	0	2.50757e-07	2.12931e-07	1.17764	0	-4.5794	2.92144	-1.56752	0	-0.00124853	0.00116595	-1.07082	0	-0.00178848	0.000818622	-2.18475	0	34.9875	-1.71034	-1.6206	0.272776	0.0031336	4.90856e+08	0.386627	73
547	576	35.2835	0.213644	0.19602	45.9231	4285402	0.332481	536.156	29.2446	58.0557	4.2833	13.554	1	-4.96708	3.54828	-1.39986	0	-22.6087	6.88233	-3.28503	1	-0.0506865	0.0181693	-2.78968	0	-1.46471e-06	3.6057e-07	-4.0622	1	-10.7937	5.60291	-1.92644	0	-0.00614172	0.00184882	-3.32196	1	-0.079946	0.0349424	-2.28794	0	34.7386	0.544919	0.590881	0.444711	0.000889433	1.47682e+09	0.531713	48
548	577	34.7777	0.134701	0.0381603	46.186	5.16446e+06	0.35071	851.296	30.0309	53.8024	3.24472	16.5815	1	-2.57065	2.79397	-0.920072	0	-17.2289	4.90513	-3.51243	1	-0.0386695	0.0150088	-2.57645	0	-1.03373e-06	2.82242e-07	-3.66254	1	-10.9629	3.99847	-2.74178	0	-0.00556455	0.00148548	-3.74597	1	-0.0738847	0.0262072	-2.81926	0	34.8733	-0.0956193	-0.0867824	0.207347	6.26659e-06	9.95411e+08	0.468594	72
549	578	31.5647	0.0158691	0.0665526	16.7143	2.0982e+06	0.346418	600.412	82.414	28.4321	1.03417	27.4925	1	0.493042	1.27692	0.386118	0	4.63184	2.4202	1.91383	0	-0.0344807	0.00677836	-5.08688	1	6.97447e-07	1.38437e-07	5.038	1	5.84733	2.3852	2.4515	0	0.00164764	0.000698037	2.36039	0	-0.00122399	0.00164636	-0.743453	0	32.5492	-0.984484	-0.850024	0.124188	0.000325901	1.59224e+08	0.628025	140
550	579	32.4979	0.154647	0.038487	54.1765	4.54838e+06	0.219384	850.597	44.4111	31.7182	1.42507	22.2573	1	-3.53517	1.2169	-2.90505	0	2.49593	2.54212	0.98183	0	0.0110382	0.00911404	1.21112	0	5.70599e-07	1.38992e-07	4.10527	1	1.08351	2.23388	0.485035	0	-0.000472341	0.000697986	-0.676719	0	-0.000823579	0.000391376	-2.10432	0	34.2602	-1.76238	-1.48608	0.0817234	0.000625187	3.92688e+08	0.387478	174
551	580	34.3949	0.167356	0.0270376	72	3902146	0.358855	724.501	40.2034	31.9735	1.55048	20.6217	1	-3.02681	1.25268	-2.41628	0	3.475	2.65548	1.30862	0	0.00805497	0.00949234	0.848576	0	5.44744e-07	1.57504e-07	3.45861	1	1.07822	2.34075	0.46063	0	-0.000514588	0.000720724	-0.713988	0	-0.000982397	0.000432166	-2.2732	0	34.2411	0.153724	0.134596	0.148325	1.0036e-05	4.03841e+08	0.338498	172
552	581	35.3724	0.00246096	0	36.5714	6.40485e+06	0.206451	820.32	50.2575	31.9864	1.3053	24.5051	1	-4.78599	1.17389	-4.07704	1	1.21238	2.33353	0.519547	0	0.00748112	0.00782587	0.955948	0	3.93882e-07	1.15108e-07	3.42185	1	1.53424	2.13881	0.717333	0	0.000542925	0.000585778	0.926845	0	-0.000346965	0.000339579	-1.02175	0	35.5156	-0.143231	-0.122758	0.11115	5.99425e-06	3.82212e+08	0.4083	203
553	582	36.2577	0.0150695	0.0358906	36.5714	6.69947e+06	0.218845	742.294	52.4744	31.9854	1.29163	24.7636	1	-5.19159	1.16762	-4.44628	1	0.61288	2.28884	0.267768	0	0.00682268	0.00748613	0.911376	0	3.83723e-07	1.12643e-07	3.40653	1	1.75229	2.14401	0.817295	0	0.0006447	0.000587833	1.09674	0	-0.000282495	0.000337901	-0.836029	0	35.5966	0.661061	0.558162	0.0841632	9.10706e-05	3.77547e+08	0.434296	203
554	583	34.0804	0.168796	0.0906053	8.11765	2206774	0.338771	573.264	19.767	28.5404	1.05674	27.0079	1	0.174123	1.31935	0.131976	0	4.71805	2.37929	1.98297	0	-0.0395822	0.00699461	-5.65896	1	6.94959e-07	1.40648e-07	4.94113	1	5.51358	2.50412	2.2018	0	0.00216379	0.000639534	3.38339	1	-0.00139576	0.00155296	-0.898777	0	33.2902	0.790197	0.665169	0.0785693	0.000120007	1.63046e+08	0.666632	149
555	584	35.2733	0.00455761	0.0171266	48.6923	6.77783e+06	0.227738	840.001	53.1924	32.2575	1.27362	25.3275	1	-4.9865	1.15664	-4.31118	1	0.603354	2.22762	0.270851	0	0.00551751	0.00726677	0.759279	0	3.31812e-07	1.1047e-07	3.00365	0	1.4939	2.10932	0.708236	0	0.000772782	0.000549322	1.40679	0	-0.000216959	0.000333235	-0.651069	0	35.7406	-0.467279	-0.395284	0.0875914	4.77139e-05	3.69026e+08	0.408455	207
556	585	36.0321	0.00352097	0.00523281	67.5385	6.1538e+06	0.0673113	894.544	784.714	33.9027	1.07312	31.5926	1	-3.28057	1.06373	-3.08403	0	-0.864024	1.85567	-0.465613	0	-0.000798304	0.00633276	-0.126059	0	1.66291e-07	9.22703e-08	1.80221	0	-0.0964933	1.82757	-0.0527987	0	0.000445676	0.000399348	1.11601	0	0.000344496	0.000334724	1.02919	0	35.5185	0.513536	0.440217	0.111486	7.73472e-05	2.59201e+08	0.305459	273
557	586	34.2992	0.0165286	0.0507498	48.2609	5398973	0.111979	940.277	978.939	33.5532	1.04724	32.0397	1	-3.42166	1.03929	-3.29231	1	-0.875124	1.75711	-0.498047	0	-0.00108651	0.00592486	-0.183381	0	2.25058e-07	8.29119e-08	2.71442	0	-0.227082	1.79972	-0.126177	0	0.000594941	0.000389604	1.52704	0	0.000423344	0.000350837	1.20667	0	35.5633	-1.26412	-1.06427	0.0788567	0.000308439	2.49486e+08	0.386122	278
558	587	35.1229	0.146614	0.0927114	48.2609	2.57256e+06	0.252956	1080.51	1027.61	33.9352	1.03257	32.865	1	-2.88204	1.01489	-2.83977	0	-0.899962	1.77531	-0.506933	0	-2.52739e-05	0.00597675	-0.00422869	0	2.27084e-07	7.98691e-08	2.84321	0	-0.606033	1.67782	-0.361203	0	0.000413918	0.000393974	1.05062	0	0.000274834	0.000375324	0.732259	0	34.5886	0.53431	0.443367	0.0517688	3.41378e-05	2.30717e+08	0.384218	299
559	588	34.1932	0.190032	0.126921	22.1739	2.55685e+06	0.327277	1412.78	902.176	34.2412	1.0921	31.3537	1	-2.71189	0.979453	-2.76878	0	-0.560979	1.75029	-0.320506	0	0.000902854	0.00596062	0.15147	0	2.56611e-07	8.00552e-08	3.20542	0	-0.778586	1.56984	-0.495965	0	0.000145165	0.00042188	0.34409	0	0.000215441	0.000431261	0.49956	0	34.4755	-0.28226	-0.232365	0.0365841	6.52189e-06	2.28239e+08	0.42943	310
560	589	35.5467	0.144428	0.00797176	61.0769	5800856	0.27667	1107.76	305.75	34.5794	1.07552	32.1513	1	-2.89673	0.9399	-3.08195	0	0.233337	1.6365	0.142583	0	0.000642204	0.00591983	0.108484	0	3.15778e-07	7.97756e-08	3.95833	1	-0.938678	1.43415	-0.65452	0	-0.000475377	0.000486595	-0.976945	0	0.000665023	0.000439756	1.51226	0	35.4509	0.0958007	0.0791118	0.0425631	8.85033e-07	2.62616e+08	0.481618	341
561	590	33.8036	0.197928	0.0316248	40.875	6298034	0.237653	963.117	385.136	34.5612	1.08067	31.9811	1	-2.86156	0.93986	-3.04467	0	0.105525	1.71484	0.0615365	0	0.000500682	0.0060113	0.0832901	0	3.13814e-07	8.02954e-08	3.90824	1	-0.862915	1.44913	-0.595471	0	-0.00044708	0.000472189	-0.946825	0	0.000626836	0.000440498	1.42302	0	35.6008	-1.7972	-1.47659	0.0327748	0.000235011	2.78294e+08	0.501476	335
562	591	36.6884	0.0124578	0.0523028	53.0323	7072307	0.336102	1192.58	237.781	35.1542	1.05878	33.2026	1	-3.18422	0.925659	-3.43995	1	0.0557016	1.63452	0.0340784	0	-0.00184918	0.00573417	-0.322485	0	2.93063e-07	7.58994e-08	3.86121	1	-1.29979	1.41174	-0.920702	0	-0.000644525	0.000523594	-1.23096	0	0.000774347	0.000409054	1.89302	0	36.0706	0.617707	0.512022	0.0497383	4.36494e-05	3.10831e+08	0.489748	353
563	592	37.225	0.0869074	0.00439262	26.6327	8779270	0.142197	1291.1	286.261	35.2215	1.06359	33.1158	1	-3.23368	0.925626	-3.4935	1	-0.0788156	1.73239	-0.0454954	0	-0.00196036	0.0059101	-0.331697	0	2.88375e-07	7.70547e-08	3.74247	1	-1.24804	1.43518	-0.869604	0	-0.000661968	0.000519283	-1.27477	0	0.000766635	0.000407832	1.87978	0	36.607	0.618001	0.509035	0.0376366	3.22344e-05	3.5144e+08	0.508638	360
564	593	36.3773	0.0650611	0.0604172	28.4615	6526036	0.1269	1133.04	318.507	35.817	1.15683	30.9614	1	-3.73425	0.964094	-3.87332	1	-0.0686763	1.73363	-0.0396142	0	-0.00595985	0.00561588	-1.06125	0	1.73984e-07	6.90708e-08	2.51892	0	-2.03823	1.41779	-1.43761	0	2.84155e-05	0.000644366	0.0440984	0	0.000404288	0.000409104	0.988228	0	36.438	-0.0606834	-0.0502633	0.0483175	4.08008e-07	3.56391e+08	0.484304	389
565	594	34.4427	0.206395	0.185551	12.375	1.85111e+06	0.362601	1099.75	17.8317	31.4908	1.25082	25.1761	1	-2.58152	1.55164	-1.66374	0	5.58473	2.52623	2.21069	0	-0.0616261	0.0126137	-4.88566	1	5.5037e-07	2.3372e-07	2.35483	0	1.72047	2.90487	0.592272	0	0.00169891	0.000526692	3.22563	1	-0.00130852	0.00159176	-0.822056	0	34.7193	-0.276553	-0.228038	0.0397228	6.84246e-06	1.6288e+08	0.624764	124
566	595	35.7347	0.00776911	0.0170751	36.72	5052184	0.236046	950.864	241.719	35.5904	1.25723	28.3085	1	-4.85585	0.9953	-4.87878	1	-1.39373	1.74863	-0.797039	0	-0.00381541	0.00555965	-0.686267	0	-3.60245e-08	6.40367e-08	-0.56256	0	-2.96662	1.44865	-2.04784	0	0.00192795	0.000739353	2.60762	0	6.42051e-05	0.000554987	0.115688	0	36.3552	-0.620506	-0.532317	0.11283	0.000114634	3.231e+08	0.489878	387
567	596	36.2167	0.0193782	0.0101905	36.72	5233262	0.282553	994.846	205.14	35.5802	1.258	28.2833	1	-4.57917	0.999379	-4.58202	1	-1.04465	1.74265	-0.59946	0	-0.00430175	0.00556639	-0.772808	0	6.09015e-10	6.43527e-08	0.00946372	0	-2.89808	1.44247	-2.00912	0	0.00165768	0.00074537	2.22397	0	9.0046e-05	0.000517231	0.174093	0	36.1748	0.0418471	0.0358075	0.108261	4.95149e-07	3.30712e+08	0.484814	392
568	597	36.7089	0.0585523	0.00731182	36.72	6895877	0.132165	1162.78	256.624	35.5572	1.25124	28.4175	1	-4.86011	0.980173	-4.95842	1	-0.654782	1.86644	-0.350818	0	-0.0050105	0.00584851	-0.856713	0	1.75291e-08	6.70579e-08	0.261402	0	-2.66306	1.45181	-1.83431	0	0.00152925	0.000721068	2.12081	0	0.000237652	0.000553588	0.429294	0	36.6919	0.0169662	0.0139937	0.0402571	2.61282e-08	3.75775e+08	0.51871	391
569	598	35.2596	0.167069	0.0597539	33.4839	4541669	0.197581	1088.58	212.638	35.7741	1.23591	28.9455	1	-4.95558	0.981237	-5.05034	1	-2.00833	1.65837	-1.21103	0	-0.00327275	0.00531906	-0.615288	0	-7.99667e-08	6.25311e-08	-1.27883	0	-3.07273	1.43424	-2.14241	0	0.00210655	0.000730147	2.8851	0	-4.69162e-05	0.000562144	-0.0834594	0	36.0295	-0.769882	-0.640706	0.0572719	7.9328e-05	2.89101e+08	0.470568	387
570	599	35.4066	0.0983529	0.264703	24.8	4.78699e+06	0.241061	1234.62	210.283	36.1198	1.17476	30.7465	1	-5.29585	0.9227	-5.73952	1	-2.50277	1.5573	-1.60713	0	-0.00300976	0.00505661	-0.595213	0	-1.19838e-07	6.22108e-08	-1.92633	0	-2.79869	1.42366	-1.96584	0	0.00205329	0.00067853	3.02609	0	-3.8746e-05	0.000603931	-0.0641563	0	36.1403	-0.733746	-0.616643	0.0755595	9.88626e-05	2.50593e+08	0.446232	380
571	600	36.9755	0.123224	0.0969791	24.8	5025401	0.153204	1307.98	245.522	36.1108	1.18119	30.5716	1	-5.4296	0.92178	-5.89035	1	-2.50906	1.58493	-1.58307	0	-0.00347928	0.00519802	-0.669346	0	-1.15763e-07	6.31459e-08	-1.83326	0	-2.60953	1.42656	-1.82924	0	0.00204354	0.000672466	3.03887	0	-5.05836e-05	0.00062427	-0.0810284	0	36.791	0.184419	0.153306	0.0551776	4.366e-06	2.53644e+08	0.455451	379
572	601	36.1996	0.0958581	0.157272	24.8	4.80369e+06	0.255953	1249.52	231.578	36.1671	1.16464	31.0544	1	-5.44945	0.906001	-6.01484	1	-2.55071	1.55269	-1.64277	0	-0.00332192	0.00508461	-0.653328	0	-1.20028e-07	6.28147e-08	-1.91082	0	-2.53659	1.42343	-1.78203	0	0.00199834	0.000663628	3.01123	0	-2.49393e-05	0.000633412	-0.039373	0	36.4265	-0.226978	-0.186186	0.0296457	3.36883e-06	2.44017e+08	0.443905	377
573	602	33.9676	0.519114	0.0369902	12.375	1605252	0.258478	1252.29	29.1794	32.3393	1.23612	26.1619	1	-2.17927	1.59914	-1.36278	0	5.95882	2.5091	2.37489	0	-0.0533275	0.0118807	-4.4886	1	3.73029e-07	2.17193e-07	1.7175	0	0.897337	2.89474	0.309989	0	0.00129337	0.000540479	2.39302	0	-0.00165053	0.00155291	-1.06286	0	33.1707	0.79689	0.702746	0.160431	0.000300181	1.72214e+08	0.594814	131
574	603	37.4472	0.0126157	0.106618	24.8	4.29285e+06	0.275334	1288.19	233.767	36.2353	1.14677	31.5977	1	-5.66574	0.873411	-6.48691	1	-2.48125	1.53091	-1.62077	0	-0.003511	0.00513921	-0.683179	0	-1.0882e-07	6.3809e-08	-1.70539	0	-2.03771	1.42552	-1.42945	0	0.00180763	0.000640432	2.82251	0	4.50433e-05	0.00073741	0.0610831	0	37.1231	0.324026	0.268934	0.0521876	1.26675e-05	227338547	0.432947	373
575	604	36.8182	0.0287814	0.238683	25.7143	3.66512e+06	0.291761	1162.36	166.803	36.1355	1.10818	32.6078	1	-5.70306	0.838975	-6.79765	1	-2.07965	1.47239	-1.41243	0	-0.00182412	0.00487948	-0.373835	0	-9.24243e-08	6.25624e-08	-1.47731	0	-1.76221	1.41666	-1.24392	0	0.00154516	0.000618445	2.49846	0	0.000674083	0.000957334	0.704126	0	36.4836	0.334629	0.278133	0.0548977	1.42934e-05	2.14778e+08	0.401525	387
576	605	36.5209	0.0303593	0.117127	37.7778	3.9205e+06	0.280859	1207.15	189.542	35.9814	1.11766	32.1935	1	-5.76926	0.832369	-6.93113	1	-1.89796	1.47927	-1.28304	0	-0.00177489	0.00500472	-0.354644	0	-7.85798e-08	6.36011e-08	-1.23551	0	-1.47748	1.42752	-1.035	0	0.00141225	0.000613245	2.30291	0	0.00141981	0.00126336	1.12383	0	36.7677	-0.246854	-0.202886	0.0334326	4.52891e-06	2.12345e+08	0.401585	395
577	606	35.7279	0.125749	0.0049305	37.7778	4671292	0.208732	1130.61	222.917	35.8756	1.13686	31.5567	1	-5.88064	0.826893	-7.11173	1	-1.76636	1.50127	-1.17657	0	-0.00203029	0.00530771	-0.382518	0	-5.86966e-08	6.51657e-08	-0.900729	0	-1.18995	1.4446	-0.823718	0	0.00127877	0.00060836	2.10199	0	0.00192353	0.00153083	1.25653	0	36.4027	-0.674805	-0.561674	0.0575804	6.13129e-05	2.09698e+08	0.413724	396
578	607	31.0623	0.517742	0.0453482	16.8	1.02766e+06	0.247261	921.308	156.786	29.1674	1.38211	21.1035	1	0.506652	1.65556	0.30603	0	2.67701	2.86033	0.935909	0	-0.0105407	0.00905999	-1.16343	0	6.65089e-07	2.06163e-07	3.22604	1	2.92351	3.08076	0.948957	0	0.00122249	0.00104169	1.17357	0	-0.00409742	0.00272562	-1.5033	0	31.2643	-0.201989	-0.191823	0.276045	4.46294e-05	1.94269e+08	0.430031	99
579	608	34.2445	0.10673	0.170345	12.375	1.71644e+06	0.390298	1165.87	75.8928	31.9006	1.20833	26.4005	1	-1.87531	1.58039	-1.18661	0	5.94325	2.47843	2.39799	0	-0.0499281	0.0109987	-4.53945	1	4.25429e-07	2.05132e-07	2.07393	0	1.19021	2.85665	0.416647	0	0.00142048	0.000529619	2.68208	0	-0.00167039	0.0015383	-1.08586	0	34.8191	-0.574607	-0.486261	0.0882858	7.28326e-05	1.72871e+08	0.607603	131
580	609	37.642	0.120396	0.0513897	37.7778	5475192	0.318924	1297.73	238.322	36.0095	1.14955	31.3247	1	-6.06332	0.817266	-7.41902	1	-1.70524	1.52136	-1.12086	0	-0.0020927	0.00562949	-0.371739	0	-3.29755e-08	6.61716e-08	-0.498333	0	-1.04299	1.46425	-0.712306	0	0.0011361	0.000603184	1.88351	0	0.00138125	0.00141033	0.97938	0	36.4032	1.23884	1.01771	0.0325258	0.000110762	2.07358e+08	0.428052	394
581	610	35.7655	0.141093	0.12505	63	4.09966e+06	0.327152	1052.52	182.893	36.1168	1.14091	31.6562	1	-5.81979	0.850878	-6.83974	1	-2.16696	1.51508	-1.43026	0	-0.0029044	0.00525912	-0.55226	0	-8.45957e-08	6.46162e-08	-1.3092	0	-1.57158	1.43638	-1.09412	0	0.00154755	0.000623769	2.48097	0	0.000720772	0.00108766	0.662684	0	35.7414	0.0240806	0.0197417	0.0285524	3.64373e-08	2.13942e+08	0.421662	380
582	611	36.9105	0.05967	0.0198226	63	4478657	0.296389	1153.07	207.115	35.9951	1.166	30.8705	1	-5.88975	0.846433	-6.95831	1	-2.0614	1.52901	-1.34819	0	-0.0032232	0.00557896	-0.577742	0	-7.12608e-08	6.63751e-08	-1.07361	0	-1.3205	1.45359	-0.908439	0	0.00140324	0.000619432	2.26537	0	0.00155283	0.00149616	1.03788	0	36.6288	0.281704	0.232016	0.0374923	6.67005e-06	2.10236e+08	0.429431	387
583	612	36.1312	0.0101399	0.0184011	37.7778	5375246	0.184375	1380.19	218.053	36.0252	1.0869	33.1447	1	-6.01865	0.78992	-7.61932	1	-1.15743	1.46267	-0.791311	0	0.000636876	0.00510136	0.124844	0	6.05261e-09	6.41115e-08	0.0944075	0	-0.954269	1.4523	-0.657073	0	0.000891763	0.000593175	1.50337	0	0.000680055	0.00100797	0.674677	0	37.2026	-1.07138	-0.887087	0.0476216	0.000125164	2.15738e+08	0.398809	405
584	613	37.9735	0.00873136	0.0229778	53.0323	5722604	0.260993	1370.03	212.575	36.2848	1.0879	33.353	1	-6.14508	0.761068	-8.07429	1	-0.268929	1.46692	-0.183329	0	0.0011627	0.00536505	0.216718	0	9.37261e-08	6.46752e-08	1.44918	0	-1.04709	1.4607	-0.71684	0	0.000399778	0.000558338	0.716015	0	-0.000231655	0.000620577	-0.37329	0	37.0482	0.925327	0.759074	0.0297622	5.62222e-05	2.19441e+08	0.42085	425
585	614	36.0731	0.0242152	0.094913	56	6243860	0.230719	1288.35	228.041	36.0667	1.11681	32.2943	1	-6.17335	0.792198	-7.79269	1	-1.19328	1.49537	-0.797988	0	-0.000137558	0.00544934	-0.025243	0	1.5871e-08	6.50486e-08	0.243987	0	-0.880132	1.46643	-0.600186	0	0.000900069	0.000588522	1.52937	0	0.000402444	0.000971923	0.41407	0	36.9437	-0.870607	-0.713711	0.0284718	4.74851e-05	2.10563e+08	0.42018	403
586	615	37.184	0.056818	0.00279903	56	6.09733e+06	0.286318	1425.59	212.847	36.4023	1.11895	32.5325	1	-6.30672	0.76376	-8.25746	1	-0.44035	1.49053	-0.295432	0	0.000126105	0.00561254	0.0224684	0	9.26934e-08	6.53277e-08	1.4189	0	-1.1699	1.46982	-0.795948	0	0.000407236	0.000552496	0.737084	0	-0.000244726	0.000619601	-0.394974	0	36.8084	0.375537	0.309431	0.0383155	1.21345e-05	2.12937e+08	0.439565	418
587	616	36.8319	0.0321574	0.020875	56	6457856	0.281237	1438.2	211.724	36.5704	1.16066	31.5082	1	-6.48352	0.772703	-8.39069	1	-0.850672	1.51365	-0.562001	0	-0.00106139	0.00588351	-0.180402	0	7.66267e-08	6.68618e-08	1.14605	0	-1.27987	1.48742	-0.860459	0	0.000455156	0.000554812	0.82038	0	-0.000241291	0.000660117	-0.365528	0	37.0231	-0.19124	-0.15794	0.0427436	3.54308e-06	2.07091e+08	0.455314	414
588	617	36.1312	0.13052	0.0618596	56	6.2965e+06	0.271301	1299.89	225.735	36.1178	1.138	31.7379	1	-6.2147	0.799241	-7.77575	1	-1.38896	1.51436	-0.91719	0	-0.000993435	0.00563914	-0.176168	0	5.06597e-09	6.58688e-08	0.07691	0	-0.921347	1.47353	-0.625267	0	0.000950596	0.000591237	1.60781	0	0.000504325	0.0010592	0.476139	0	36.2966	-0.165395	-0.134826	0.0174604	1.02756e-06	2.07767e+08	0.429796	404
589	618	36.3636	0.158928	0.0612359	54.6	6.18423e+06	0.233427	1297.98	225.784	36.209	1.16103	31.1869	1	-6.25479	0.806439	-7.75606	1	-1.60017	1.53161	-1.04476	0	-0.00185822	0.00583699	-0.318352	0	-5.46602e-09	6.69114e-08	-0.0816904	0	-0.988191	1.48195	-0.666817	0	0.000976654	0.000594805	1.64197	0	0.000586493	0.001147	0.511327	0	36.1511	0.212553	0.173297	0.0177825	1.7295e-06	2.06517e+08	0.438512	403
590	619	36.8353	0.00715971	0.00883961	56	6.81936e+06	0.290458	1315.69	224.73	36.4005	1.17371	31.0133	1	-6.42596	0.793852	-8.09466	1	-1.37961	1.53134	-0.900915	0	-0.00147864	0.0059467	-0.248648	0	2.79289e-08	6.74964e-08	0.413784	0	-1.02922	1.49457	-0.688637	0	0.000764836	0.000580093	1.31847	0	-2.82734e-06	0.000885519	-0.00319286	0	37.1566	-0.321308	-0.265093	0.0408167	9.51234e-06	2.06506e+08	0.448808	405
591	620	34.9657	0.0374346	0.0174532	83.4762	4965863	0.329106	1263	188.044	36.896	1.12306	32.8533	1	-6.42643	0.749203	-8.57769	1	-0.405122	1.49829	-0.27039	0	-0.00174864	0.00579194	-0.301909	0	1.11452e-07	6.51855e-08	1.70977	0	-1.84866	1.47058	-1.25709	0	0.000132219	0.00052769	0.250563	0	-0.000172512	0.000548144	-0.314721	0	36.582	-1.61636	-1.35409	0.0696703	0.000436775	2.11745e+08	0.456995	413
592	621	35.41	0.226692	0.0564027	54.4	4.60628e+06	0.339993	1082.27	195.215	36.9186	0.985054	37.4788	1	-5.27273	0.711569	-7.41001	1	1.13657	1.46482	0.775914	0	0.000288282	0.00511338	0.056378	0	1.67065e-07	6.26994e-08	2.66454	0	-1.70379	1.41336	-1.20549	0	-0.000562085	0.000514665	-1.09214	0	5.74918e-05	0.000473402	0.121444	0	35.3963	0.0137297	0.0112428	0.0262889	1.08553e-08	2.58429e+08	0.388478	434
593	622	37.2181	0.159801	0.0195279	49.8182	6.38836e+06	0.162949	1099.61	205.718	37.4769	0.983535	38.1043	1	-4.92597	0.710961	-6.92861	1	1.07603	1.62572	0.661882	0	-0.00349764	0.00543477	-0.643567	0	1.77353e-07	6.11713e-08	2.89929	0	-2.31228	1.39338	-1.65947	0	-0.000926344	0.000504107	-1.83759	0	0.000344956	0.000438646	0.786411	0	36.3451	0.873048	0.724344	0.0514912	9.06015e-05	2.83878e+08	0.382759	447
594	623	35.2596	0.0456934	0.010963	59.4783	4.90191e+06	0.255856	1031.53	203.304	37.2801	1.02733	36.2882	1	-5.70668	0.712044	-8.01451	1	0.704534	1.51457	0.465172	0	-0.00210218	0.00541455	-0.388247	0	1.54111e-07	6.18366e-08	2.49223	0	-2.15287	1.42404	-1.5118	0	-0.000517151	0.000506419	-1.02119	0	5.81367e-05	0.000466258	0.124688	0	36.585	-1.32538	-1.09963	0.0514913	0.000208804	2.45992e+08	0.420274	434
595	624	36.5653	0.163811	0.0213509	59.4783	5.46735e+06	0.309756	996.683	218.419	37.6375	1.04762	35.9266	1	-5.84306	0.715225	-8.16953	1	0.369841	1.56107	0.236915	0	-0.0041978	0.0056614	-0.741478	0	1.4836e-07	6.17099e-08	2.40415	0	-2.62276	1.43426	-1.82865	0	-0.000584393	0.000502042	-1.16403	0	0.000140978	0.000456869	0.308574	0	35.8856	0.679658	0.560304	0.0392962	4.08472e-05	2.45962e+08	0.429846	434
596	625	36.1893	0.28445	0.095211	53.0323	4124881	0.354346	1117.73	165.275	36.5446	1.01347	36.059	1	-5.64842	0.729974	-7.73785	1	0.618696	1.42237	0.434976	0	0.00199072	0.00504677	0.394455	0	1.41281e-07	6.41028e-08	2.20398	0	-1.32912	1.43736	-0.924696	0	-0.000141822	0.000533724	-0.265722	0	-0.000156111	0.000522925	-0.298534	0	35.0299	1.15945	0.95059	0.0286595	8.4808e-05	2.4041e+08	0.393936	434
597	626	35.8509	0.30782	0.0243578	53.0323	4415610	0.390406	1121.7	187.142	36.7836	1.05439	34.8861	1	-6.0053	0.730454	-8.22133	1	0.347878	1.46778	0.23701	0	-0.000103462	0.00538314	-0.0192196	0	1.35996e-07	6.33567e-08	2.14651	0	-1.68675	1.44282	-1.16906	0	-9.15984e-05	0.00052142	-0.175671	0	-0.000143033	0.000510443	-0.280213	0	34.7505	1.10045	0.912415	0.0502461	0.000140097	2.27754e+08	0.428946	426
598	627	35.304	0.211053	0.0287256	59.4783	4.42695e+06	0.415025	1144.01	200.764	37.2326	1.0606	35.1051	1	-6.06759	0.722301	-8.40036	1	0.233941	1.50177	0.155776	0	-0.0023699	0.00558672	-0.424202	0	1.40051e-07	6.26179e-08	2.2366	0	-2.25388	1.44363	-1.56126	0	-0.000282456	0.000506763	-0.557373	0	-1.98087e-05	0.00048247	-0.0410568	0	35.1752	0.128802	0.107465	0.0620806	2.43154e-06	2.29613e+08	0.440123	424
599	628	34.224	0.291757	0.0566173	59.4783	4.40809e+06	0.278784	1196.28	179.096	37.0445	1.08846	34.0338	1	-6.26643	0.734716	-8.52906	1	-0.0588708	1.49311	-0.0394282	0	-0.00194312	0.00567208	-0.342576	0	1.27927e-07	6.37858e-08	2.00557	0	-2.08094	1.4582	-1.42706	0	-6.18347e-05	0.000515099	-0.120044	0	-0.000105622	0.000509565	-0.207278	0	34.9882	-0.76427	-0.624255	0.0213554	2.70496e-05	2.19426e+08	0.449455	426
600	629	36.5175	0.0899601	0.0082798	49.8182	6.81313e+06	0.269326	1048.01	198.128	38.0247	1.03576	36.7117	1	-5.48009	0.72006	-7.61061	1	0.474861	1.67279	0.283874	0	-0.00579926	0.00581749	-0.996865	0	1.56589e-07	6.161e-08	2.54162	0	-2.94599	1.42498	-2.0674	0	-0.000915864	0.000503352	-1.81953	0	0.000311265	0.00043262	0.719488	0	36.622	-0.104559	-0.0863968	0.0437165	1.08544e-06	2.68639e+08	0.409455	449
601	630	36.2303	0.133698	0.00210953	35.8261	7.58104e+06	0.346462	894.362	408.617	38.0775	1.01467	37.5271	1	-5.00444	0.732143	-6.83533	1	0.520361	1.7161	0.303222	0	-0.00496244	0.00579233	-0.856726	0	1.70001e-07	6.21629e-08	2.73476	0	-3.1276	1.40967	-2.21867	0	-0.0011291	0.000498685	-2.26415	0	0.000387938	0.000408792	0.948988	0	36.5857	-0.355313	-0.302797	0.100971	3.27552e-05	2.78969e+08	0.383553	444
602	631	37.2626	0.161748	0.0641069	43.8462	6.85844e+06	0.343328	1149.09	704.159	37.6269	0.982862	38.283	1	-4.4537	0.749288	-5.94391	1	0.365896	1.67126	0.218934	0	-0.00198499	0.00563152	-0.352478	0	1.88292e-07	6.31805e-08	2.98021	0	-3.15521	1.39611	-2.26	0	-0.00111034	0.000484227	-2.29302	0	0.000487721	0.000391148	1.2469	0	36.1186	1.14396	0.946281	0.0458031	0.000136726	2.73503e+08	0.359909	437
603	632	36.9789	0.257667	0.0497537	35.8261	7632211	0.320289	974.429	599.549	37.7305	0.98733	38.2146	1	-4.54313	0.733274	-6.19568	1	0.609505	1.71031	0.356372	0	-0.00384936	0.00565824	-0.680311	0	1.89288e-07	6.17294e-08	3.06641	0	-2.86181	1.3855	-2.06554	0	-0.00115678	0.00049243	-2.34912	0	0.000477925	0.000405476	1.17868	0	36.1397	0.839199	0.705435	0.0760003	0.0001302	2.88399e+08	0.364226	439
604	633	37.3583	0.222845	0.176776	54.1091	7.13661e+06	0.297235	1213.72	453.135	36.9826	0.950182	38.9216	1	-3.92141	0.734165	-5.34131	1	0.293524	1.66343	0.176457	0	-0.00211014	0.00547532	-0.385391	0	2.15684e-07	6.12008e-08	3.5242	1	-2.34064	1.3576	-1.7241	0	-0.00102556	0.000483445	-2.12135	0	0.000675576	0.000410965	1.64388	0	35.9514	1.40694	1.1969	0.0978264	0.000494121	2.99543e+08	0.339784	431
605	634	37.8471	0.143847	0.205586	43.8462	5.94176e+06	0.270076	1336.21	656.386	36.251	0.93851	38.6261	1	-3.38932	0.768301	-4.41144	1	-0.17258	1.63692	-0.10543	0	0.00101785	0.00553161	0.184006	0	2.36483e-07	6.31296e-08	3.74599	1	-2.77612	1.36566	-2.0328	0	-0.000788456	0.000455328	-1.73162	0	0.000930086	0.000386378	2.40719	0	35.9849	1.86216	1.56887	0.0801477	0.000682181	2.79422e+08	0.331515	411
606	635	35.5023	0.269473	0.0225048	45.6667	5981324	0.182999	1132.9	720.458	36.5256	0.937185	38.9737	1	-3.76166	0.767066	-4.90396	1	0.128328	1.64065	0.0782175	0	0.00154729	0.00545643	0.283573	0	2.04726e-07	6.39552e-08	3.20109	0	-3.21605	1.38844	-2.3163	0	-0.000690152	0.000453354	-1.52232	0	0.000760741	0.000377372	2.01589	0	35.9877	-0.485417	-0.402693	0.0512801	2.78813e-05	2.66045e+08	0.345982	422
607	636	34.3128	0.283443	0.100554	43.8462	6145035	0.358938	1173.6	595.641	36.9154	0.95218	38.7693	1	-3.97203	0.761683	-5.21481	1	0.195997	1.64776	0.118947	0	0.000507666	0.00550431	0.0922306	0	2.00963e-07	6.37534e-08	3.15219	0	-3.17133	1.38942	-2.28248	0	-0.000863626	0.000465028	-1.85715	0	0.000658974	0.000381429	1.72765	0	35.3071	-0.994247	-0.819736	0.0395031	8.79098e-05	2.6868e+08	0.348661	423
608	637	34.8905	0.354201	0.0105686	39.0909	6.01057e+06	0.203505	1136.42	628.54	37.0755	0.953682	38.8761	1	-4.16759	0.760402	-5.48078	1	0.192666	1.63937	0.117525	0	0.000458841	0.00549863	0.0834464	0	1.91243e-07	6.3888e-08	2.99341	0	-3.30052	1.39779	-2.36124	0	-0.000852905	0.000466334	-1.82896	0	0.000576705	0.000379916	1.51798	0	35.4903	-0.599818	-0.498573	0.0549897	4.60105e-05	2.63529e+08	0.355492	435
609	638	34.5726	0.19036	0.151646	14	1.29111e+06	0.367756	1150.24	27.8625	33.1066	1.33517	24.7957	1	-3.58395	1.59958	-2.24056	0	5.13467	2.60456	1.97142	0	-0.0740009	0.0159196	-4.6484	1	3.29149e-07	2.55029e-07	1.29063	0	0.752401	2.96947	0.253379	0	0.00130123	0.000558371	2.3304	0	-0.0013903	0.00162079	-0.857791	0	34.3266	0.245961	0.205763	0.0670664	9.68154e-06	1.62672e+08	0.58782	127
610	639	36.4081	0.134651	0.0131788	45.6667	5.91268e+06	0.175169	1188.79	746.252	36.2249	0.921619	39.3057	1	-3.66126	0.769663	-4.75696	1	0.0742313	1.63314	0.045453	0	0.00230227	0.00540547	0.425915	0	2.02299e-07	6.40096e-08	3.16045	0	-3.32367	1.39208	-2.38755	0	-0.000501472	0.000441311	-1.13632	0	0.000822088	0.000372915	2.20449	0	36.4693	-0.061193	-0.0504892	0.0409044	3.45827e-07	2.61749e+08	0.347555	419
611	640	35.0204	0.128476	0.0326538	45.6667	6.04657e+06	0.296919	1285.84	762.599	35.7358	0.912807	39.1493	1	-3.37522	0.776296	-4.34785	1	-0.0193442	1.638	-0.0118096	0	0.00301172	0.00538921	0.558844	0	2.11166e-07	6.40887e-08	3.2949	1	-3.31217	1.39119	-2.38081	0	-0.000314714	0.000430308	-0.73137	0	0.00100134	0.00037217	2.69055	0	36.0914	-1.07106	-0.879803	0.0323674	8.23612e-05	2.62929e+08	0.34343	416
612	641	36.4833	0.0268598	0.0155277	38.5946	6.00463e+06	0.295321	1388.89	737.577	34.728	0.918309	37.8173	1	-2.75179	0.796429	-3.45517	1	-0.405586	1.62723	-0.249249	0	0.00414935	0.00545871	0.760135	0	2.6305e-07	6.47114e-08	4.06497	1	-2.99738	1.379	-2.1736	0	-0.000130263	0.000420284	-0.309941	0	0.00142118	0.000381581	3.72446	1	36.3696	0.113689	0.0947288	0.0595732	1.80819e-06	2.70448e+08	0.332317	403
613	642	36.1688	0.00882626	0.00500488	45.6667	6258973	0.1985	1289.47	633.039	34.6725	0.909708	38.1139	1	-2.81411	0.795113	-3.53925	1	-0.279038	1.64271	-0.169864	0	0.00434802	0.00539816	0.805464	0	2.44575e-07	6.46362e-08	3.78387	1	-3.22553	1.39124	-2.31846	0	2.6528e-05	0.000413323	0.0641822	0	0.00142268	0.000377122	3.77246	1	36.6702	-0.50138	-0.41307	0.0380752	2.14834e-05	2.66596e+08	0.337643	410
614	643	36.4081	0.00525665	0.0114942	52.2273	6.43141e+06	0.210174	1204.15	610.347	34.7036	0.89677	38.6984	1	-2.92286	0.790735	-3.69639	1	-0.225587	1.65293	-0.136477	0	0.00413236	0.00533321	0.774836	0	2.24427e-07	6.43059e-08	3.48999	1	-3.44573	1.4043	-2.4537	0	0.000166593	0.000406486	0.409838	0	0.00138444	0.000372643	3.71518	1	36.6662	-0.25814	-0.21228	0.0345112	5.1237e-06	2.62469e+08	0.344371	408
615	644	35.3075	0.116198	0.0826459	52.2273	6065817	0.300303	1409.56	629.085	32.5161	0.928416	35.0232	1	-2.11285	0.836232	-2.52663	0	-0.550181	1.62171	-0.339259	0	0.00613075	0.00537529	1.14054	0	3.43116e-07	6.87451e-08	4.99113	1	-3.08567	1.40696	-2.19315	0	0.000679189	0.000386948	1.75525	0	0.00226013	0.000399068	5.66352	1	36.0792	-0.771696	-0.630737	0.0226456	2.93211e-05	2.6943e+08	0.344604	382
616	645	35.8988	0.330101	0.161396	6	802651	0.385321	1248.96	27.0341	35.4074	1.45224	24.3812	1	-5.27225	1.62044	-3.25359	1	3.97235	2.67198	1.48667	0	-0.100845	0.0260039	-3.87806	1	4.58378e-08	2.68823e-07	0.170513	0	-0.462761	3.00449	-0.154023	0	0.000848106	0.00059479	1.42589	0	-0.00160033	0.0015593	-1.02631	0	34.5775	1.32128	1.12459	0.0987263	0.000440674	1.56429e+08	0.535012	124
617	646	36.89	0.135489	0.00430727	52.2273	6468815	0.313064	1157.83	634.618	33.6613	0.903243	37.2672	1	-2.5119	0.811452	-3.09556	0	-0.392505	1.66248	-0.236096	0	0.00499075	0.00530298	0.941122	0	2.62201e-07	6.54822e-08	4.00416	1	-3.44833	1.41715	-2.43329	0	0.000510001	0.000393862	1.29487	0	0.00183645	0.000382273	4.80403	1	35.9525	0.937543	0.771365	0.0354652	6.95919e-05	2.65673e+08	0.346474	404
618	647	37.56	0.338643	0.0121908	52.2273	6.60326e+06	0.3297	1192.91	608.265	34.1715	0.89152	38.3295	1	-2.7459	0.799076	-3.43634	1	-0.331405	1.66565	-0.198964	0	0.00428593	0.00527798	0.812039	0	2.31304e-07	6.45194e-08	3.58503	1	-3.57349	1.42067	-2.51536	0	0.000439157	0.000395804	1.10953	0	0.00160332	0.000375408	4.27086	1	35.3097	2.25024	1.86408	0.0485529	0.000564043	2.62188e+08	0.349536	411
619	648	37.3788	0.202018	0.0274868	52.2273	6.67365e+06	0.191252	1132.84	655.761	33.8201	0.888779	38.0523	1	-2.64251	0.805449	-3.2808	1	-0.397607	1.67295	-0.237669	0	0.00413095	0.00522025	0.791331	0	2.38255e-07	6.46676e-08	3.68431	1	-3.65693	1.43599	-2.54662	0	0.000613803	0.000389626	1.57536	0	0.00175896	0.000378764	4.64396	1	36.2305	1.14833	0.946865	0.0396877	0.000117862	2.62155e+08	0.355104	418
620	649	36.35	0.109197	0.0225043	52.2273	6178982	0.156743	1224.38	580.795	32.4071	0.919737	35.2352	1	-2.19129	0.835429	-2.62295	0	-0.419829	1.6544	-0.253766	0	0.00561372	0.00523979	1.07136	0	3.24934e-07	6.8383e-08	4.75169	1	-3.36864	1.43168	-2.35293	0	0.00086949	0.000381967	2.27635	0	0.00235892	0.000398081	5.92574	1	36.3659	-0.0159568	-0.0131165	0.0336997	1.90854e-08	2.68215e+08	0.354568	393
621	650	36.62	0.0796542	0.106319	22.5455	4.95318e+06	0.172115	1416.89	628.792	31.1128	0.922478	33.7274	1	-2.0285	0.860519	-2.3573	0	0.144672	1.68695	0.0857595	0	0.00371146	0.00504106	0.736246	0	4.24106e-07	7.38328e-08	5.74414	1	-3.40153	1.47802	-2.30141	0	0.00118242	0.000374295	3.15905	0	0.0028926	0.000421127	6.86872	1	36.0597	0.560293	0.468909	0.0678015	5.08701e-05	2.7532e+08	0.379533	373
622	651	35.3211	0.00134802	0.0196357	47.6129	5795200	0.222881	1552.52	532.187	31.2135	0.943196	33.0933	1	-1.98882	0.856525	-2.32196	0	-0.2489	1.63886	-0.151874	0	0.00587111	0.00521002	1.12689	0	4.01368e-07	7.34728e-08	5.4628	1	-3.16201	1.43867	-2.19787	0	0.00115442	0.000372726	3.09723	0	0.00278904	0.000416649	6.69398	1	36.3833	-1.06214	-0.878225	0.0449893	0.000115576	2.7075e+08	0.363633	379
623	652	36.6063	0.0386567	0.015389	52.5246	5.72723e+06	0.192208	1395.81	537.667	31.6196	0.921119	34.3273	1	-2.09697	0.849386	-2.46881	0	-0.171604	1.67015	-0.102747	0	0.00476502	0.00510571	0.933272	0	3.73724e-07	7.10031e-08	5.26348	1	-3.40088	1.45784	-2.33282	0	0.00110173	0.000375056	2.93751	0	0.00270088	0.000410652	6.57705	1	36.2628	0.343484	0.282183	0.0325983	8.53501e-06	2.7083e+08	0.369629	388
624	653	37.372	0.141876	0.0766354	52.5246	6.00831e+06	0.268968	1221.44	509.873	32.8422	0.886153	37.0616	1	-2.34417	0.830816	-2.82153	0	-0.359961	1.68768	-0.213287	0	0.00263197	0.00502575	0.523696	0	2.95741e-07	6.63923e-08	4.45445	1	-3.69159	1.47789	-2.49788	0	0.000895892	0.000382017	2.34516	0	0.00223775	0.000396051	5.65016	1	35.6395	1.73246	1.40839	0.0120483	7.69469e-05	2.66564e+08	0.373571	398
625	654	35.181	0.108673	0.259046	6	865426	0.378334	1385.14	14.6453	36.2055	1.55625	23.2646	1	-5.48154	1.64016	-3.34207	1	3.65941	2.73966	1.33571	0	-0.0939274	0.0481746	-1.94973	0	-1.05558e-07	2.63437e-07	-0.400696	0	-0.681233	3.04998	-0.223357	0	0.000485805	0.000647407	0.750386	0	-0.00158446	0.000999198	-1.58573	0	36.2948	-1.11384	-0.958191	0.117737	0.000389736	1.57452e+08	0.452188	120
626	655	34.9144	0.408377	0.0209694	22.5455	4462998	0.347797	1363.88	548.422	30.6726	0.930671	32.9576	1	-1.96808	0.867765	-2.26799	0	0.413993	1.69793	0.243822	0	0.00317708	0.00503425	0.631093	0	4.68445e-07	7.66324e-08	6.11289	1	-3.38048	1.49027	-2.26837	0	0.00124944	0.000374625	3.33518	1	0.00302081	0.000429396	7.03502	1	34.2249	0.68946	0.579088	0.0744826	8.58446e-05	2.79485e+08	0.38534	358
627	656	33.6873	0.293492	0.00624371	22.5455	4561131	0.29582	1347.56	641.771	31.696	0.899382	35.2419	1	-2.09311	0.857601	-2.44065	0	0.154001	1.71058	0.0900286	0	0.00161012	0.00496383	0.324371	0	4.00993e-07	7.19271e-08	5.575	1	-3.57334	1.50098	-2.38068	0	0.00102613	0.000382759	2.68089	0	0.00272696	0.000418149	6.5215	1	35.0237	-1.33633	-1.10893	0.0518488	0.000213906	2.7688e+08	0.385091	374
628	657	32.8875	0.0476375	0.0468001	83.8	5333440	0.240719	858.229	219.398	32.1849	0.905618	35.5392	1	-1.92974	0.885355	-2.17962	0	0.961422	1.79644	0.535181	0	-0.00864757	0.00501073	-1.72581	0	4.92504e-07	7.74373e-08	6.36004	1	-3.56045	1.62038	-2.1973	0	0.000483105	0.000445829	1.08361	0	0.00267454	0.000468226	5.71206	1	34.1844	-1.29688	-1.07818	0.055345	0.00021664	3.14423e+08	0.404349	301
629	658	31.7903	0.0668883	0.0324082	58.9787	5518492	0.291893	816.567	256.996	31.2556	0.931412	33.5572	1	-1.84489	0.891395	-2.06967	0	1.3454	1.8186	0.739801	0	-0.00695703	0.00509151	-1.3664	0	5.61927e-07	7.98135e-08	7.04049	1	-3.59841	1.63584	-2.19974	0	0.000728657	0.000439495	1.65794	0	0.00281741	0.00047988	5.87107	1	34.1352	-2.34484	-1.94102	0.0471545	0.00059308	3.20243e+08	0.403807	299
630	659	31.804	0.0979323	0.0246563	86.5263	4.51483e+06	0.235694	1005.02	260.154	30.3309	0.934726	32.449	1	-1.82863	0.879867	-2.07831	0	1.22805	1.77591	0.691507	0	-0.00131638	0.00504279	-0.261041	0	5.69249e-07	8.06938e-08	7.05443	1	-3.57602	1.56406	-2.28637	0	0.00115915	0.000399143	2.9041	0	0.00301905	0.000453631	6.6553	1	33.7458	-1.94186	-1.62733	0.070307	0.000637036	3.00105e+08	0.399434	323
631	660	33.6668	0.165772	0.00690985	58.9787	5.62074e+06	0.219518	894.891	194.473	29.5175	0.998059	29.5748	1	-1.76572	0.902413	-1.95666	0	1.86155	1.83121	1.01657	0	-0.00251431	0.00526744	-0.47733	0	6.75508e-07	8.39774e-08	8.04393	1	-3.67184	1.64727	-2.22905	0	0.0012824	0.000421507	3.04242	0	0.00298412	0.000498996	5.98024	1	33.8081	-0.141241	-0.116416	0.0389348	1.74648e-06	3.21686e+08	0.410912	295
632	661	35.7894	0.151545	0.0439386	58.9787	6165717	0.2275	951.89	187.762	32.357	0.952967	33.954	1	-1.90298	0.903102	-2.10716	0	1.52055	1.86124	0.816955	0	-0.0119541	0.00516969	-2.31234	0	5.30377e-07	7.97652e-08	6.64923	1	-3.63795	1.70712	-2.13105	0	0.000177749	0.000479409	0.370768	0	0.00279296	0.000506494	5.5143	1	34.5666	1.22284	0.999366	0.0224285	7.28879e-05	3.42523e+08	0.409061	283
633	662	34.1488	0.0121622	0.0321622	58.9787	6207804	0.236082	1036.8	196.782	30.9903	1.02155	30.3365	1	-1.90386	0.91136	-2.08904	0	1.86691	1.89614	0.984581	0	-0.00805085	0.00535231	-1.50418	0	6.23939e-07	8.30954e-08	7.50871	1	-3.89261	1.73985	-2.23733	0	0.000631143	0.000467573	1.34983	0	0.00294616	0.000532267	5.53512	1	34.7408	-0.592017	-0.48773	0.0380225	2.99081e-05	3.49157e+08	0.416522	278
634	663	33.0345	0.0549994	0.108946	76.8814	7.03437e+06	0.341403	1016.5	155.221	34.1541	0.974371	35.0524	1	-2.037	0.915483	-2.22506	0	1.73282	1.92099	0.902045	0	-0.0183697	0.00524303	-3.50365	1	4.57938e-07	7.95131e-08	5.75928	1	-3.83481	1.78334	-2.15036	0	-0.000663112	0.000519188	-1.27721	0	0.00283552	0.000517879	5.47526	1	34.4967	-1.46221	-1.21964	0.0615524	0.00031035	3.68947e+08	0.418312	256
635	664	34.5042	0.313828	0.131706	6	1084538	0.355068	1287.34	22.1779	36.301	1.56381	23.2131	1	-5.88591	1.6292	-3.61277	1	3.31294	2.71714	1.21928	0	-0.102123	0.0498927	-2.04686	0	-9.85469e-08	2.69709e-07	-0.365383	0	-0.645309	3.01378	-0.214119	0	0.000575096	0.000639394	0.899439	0	-0.00148622	0.000996587	-1.49131	0	34.6488	-0.144585	-0.120372	0.0580017	2.83789e-06	1.50318e+08	0.463557	119
636	665	32.7918	0.0421386	0.00983715	80.5116	6.22648e+06	0.207589	1063.67	149.743	30.9283	1.14414	27.032	1	-2.09738	0.927824	-2.26054	0	2.01667	1.98245	1.01726	0	-0.00702028	0.0056263	-1.24776	0	6.54146e-07	8.70391e-08	7.51555	1	-4.41069	1.83433	-2.40453	0	0.000518709	0.000480063	1.0805	0	0.00317305	0.000579652	5.47406	1	34.4789	-1.68707	-1.40439	0.0577931	0.000384819	3.69004e+08	0.439547	256
637	666	33.2704	0.198985	0.000594616	80.5116	5.9892e+06	0.331531	1010.56	171.407	29.6931	1.13095	26.2551	1	-2.00123	0.925727	-2.16179	0	2.10919	1.93342	1.09091	0	-0.00318882	0.00559559	-0.569881	0	7.10996e-07	8.71006e-08	8.16293	1	-4.25669	1.78813	-2.38052	0	0.00106946	0.000455387	2.34846	0	0.00307073	0.000570482	5.3827	1	33.4936	-0.223211	-0.186457	0.064312	7.60099e-06	3.51874e+08	0.438299	265
638	667	34.5042	0.176015	0.0154762	76.8814	6.94206e+06	0.187003	992.325	134.274	32.9362	1.0246	32.1454	1	-2.04525	0.917818	-2.22838	0	1.90958	1.9601	0.974226	0	-0.0144781	0.00537841	-2.69189	0	5.34457e-07	8.2016e-08	6.5165	1	-4.03596	1.80603	-2.23471	0	-0.000236692	0.000512962	-0.461422	0	0.00300963	0.00054365	5.53598	1	34.6174	-0.113159	-0.0935207	0.0440892	1.28317e-06	3.74435e+08	0.420374	263
639	668	35.6971	0.109786	0.00882149	70.9091	6697621	0.211512	879.526	150.721	33.2932	1.37225	24.2618	1	-2.72439	0.986138	-2.76269	0	0.740897	2.31414	0.320161	0	-0.0125347	0.00623604	-2.01004	0	5.95489e-07	9.65885e-08	6.16522	1	-5.97408	2.14013	-2.79146	0	-0.000634313	0.000545224	-1.1634	0	0.00385837	0.000749025	5.15119	1	34.8602	0.836882	0.690957	0.0421848	6.68853e-05	4.31941e+08	0.481635	214
640	669	33.0926	0.0702438	0.0155129	55.6596	6.17938e+06	0.141147	1106.73	141.647	32.053	1.25062	25.6298	1	-2.35409	0.945206	-2.49056	0	1.80356	2.1018	0.858105	0	-0.00943912	0.00588761	-1.60322	0	6.20703e-07	9.05998e-08	6.85104	1	-4.99733	1.95675	-2.55389	0	-7.76601e-05	0.000506107	-0.153446	0	0.00349093	0.000631043	5.532	1	34.929	-1.83643	-1.54121	0.0729937	0.000594947	3.95788e+08	0.458945	228
641	670	35.5912	0.198355	0.0158486	58.623	7360167	0.188918	1003.02	105.788	34.0606	1.33589	25.4965	1	-2.85556	0.979633	-2.91493	0	0.744182	2.33038	0.319339	0	-0.0171689	0.00624024	-2.75133	0	5.49632e-07	9.49957e-08	5.78586	1	-5.71357	2.15578	-2.65035	0	-0.000874659	0.000595235	-1.46944	0	0.00414988	0.000713852	5.81335	1	35.0272	0.563973	0.465792	0.0428308	3.0882e-05	4.54156e+08	0.467605	213
642	671	34.4359	0.0276122	0.022213	55.6596	6712381	0.308625	1068.38	115.491	33.1851	1.28716	25.7816	1	-2.60054	0.958041	-2.71444	0	1.36987	2.20188	0.622136	0	-0.0133478	0.00603023	-2.21348	0	5.79339e-07	9.18254e-08	6.30914	1	-5.34707	2.04789	-2.61102	0	-0.000571662	0.000537794	-1.06298	0	0.00381528	0.000659211	5.78765	1	34.4692	-0.0333308	-0.0281006	0.0814231	2.22647e-07	4.2251e+08	0.463747	221
643	672	34.8939	0.0645261	0.0080409	51.7241	6941304	0.202329	851.542	151.214	35.615	1.22831	28.995	1	-3.11948	1.0283	-3.03364	0	0.197181	2.41819	0.0815406	0	-0.0198071	0.00626668	-3.1607	0	4.8835e-07	9.29014e-08	5.25665	1	-6.82742	2.2134	-3.08459	0	-0.00130409	0.000515942	-2.52759	0	0.00292016	0.000728232	4.00994	1	35.7302	-0.836342	-0.697652	0.0616903	0.000101789	4.40693e+08	0.485797	190
644	673	36.4764	0.103481	0.000971794	51.7241	6958418	0.212053	860.946	144.708	36.3094	1.19386	30.4134	1	-3.31849	1.0567	-3.14043	0	-0.143142	2.46451	-0.0580815	0	-0.0253679	0.00646022	-3.92678	1	4.30248e-07	9.3656e-08	4.59392	1	-6.72445	2.21378	-3.03755	0	-0.00122029	0.000598689	-2.03827	0	0.00280201	0.000678306	4.13089	1	35.5765	0.899906	0.748551	0.0563574	0.000106449	4.43711e+08	0.477833	173
645	674	31.1546	0.095952	0.108811	51.7241	6070144	0.220807	864.468	204.704	36.418	1.14713	31.7469	1	-3.06647	1.04055	-2.94698	0	0.285185	2.39938	0.118858	0	-0.019664	0.00627381	-3.1343	0	4.34068e-07	9.08343e-08	4.77868	1	-7.00524	2.2016	-3.18188	0	-0.00151945	0.000459693	-3.30536	1	0.00162443	0.000737243	2.20339	0	35.2447	-4.09015	-3.43612	0.07488	0.00303988	4.24826e+08	0.489985	179
646	675	34.7538	0.395028	0.140275	6	1.24865e+06	0.314683	1327.64	21.144	36.1792	1.56538	23.112	1	-5.9853	1.63769	-3.65472	1	3.13722	2.72368	1.15183	0	-0.092931	0.0536109	-1.73343	0	-1.1815e-07	2.74019e-07	-0.431175	0	-0.433588	3.01811	-0.143662	0	0.0006116	0.000637101	0.959974	0	-0.00134652	0.000815418	-1.65132	0	34.1969	0.55687	0.46306	0.0557451	4.02666e-05	1.4733e+08	0.448698	115
647	676	35.1844	0.127103	0.0304027	36.7755	6227701	0.297564	526.357	216.551	37.8648	1.19066	31.8016	1	-2.97698	1.23097	-2.4184	0	0.216917	2.85893	0.0758733	0	-0.0299517	0.00743659	-4.02761	1	2.39097e-07	1.06941e-07	2.23578	0	-6.64843	2.29648	-2.89505	0	-0.000890479	0.000720993	-1.23507	0	-4.53103e-05	0.000649018	-0.0698136	0	35.4236	-0.239231	-0.210299	0.155086	2.5822e-05	4.22606e+08	0.441097	139
648	677	32.3099	0.469019	0.0305333	36.7755	5953206	0.316971	702.131	246.826	37.8779	1.09789	34.5007	1	-3.06395	1.14189	-2.68324	0	-0.0648314	2.57647	-0.0251629	0	-0.0245679	0.00677065	-3.62859	1	2.88836e-07	9.62888e-08	2.99968	0	-6.926	2.21865	-3.12172	0	-0.00146499	0.000527037	-2.77966	0	-6.96647e-05	0.000670238	-0.10394	0	34.0137	-1.70384	-1.47314	0.126577	0.0010004	4.09472e+08	0.456003	161
649	678	30.7718	0.321332	0.12369	42.6429	4.63503e+06	0.388115	705.22	37.4084	56.7617	3.9985	14.1958	1	-2.63052	3.36864	-0.780885	0	-17.7922	6.47332	-2.74855	0	-0.0552831	0.0178048	-3.10495	0	-1.26453e-06	3.55227e-07	-3.55978	1	-14.3773	5.33809	-2.69334	0	-0.00505752	0.00172113	-2.93849	0	-0.0771227	0.0318443	-2.42187	0	33.4654	-2.69367	-2.44674	0.208646	0.00502073	1.41165e+09	0.533383	57
650	679	35.1571	0.140086	0.170088	46	4.5104e+06	0.314567	513.32	37.4212	57.8046	4.94152	11.6977	1	-3.40781	4.02084	-0.847535	0	-17.4881	7.83533	-2.23195	0	-0.0619171	0.0217724	-2.84383	0	-1.21193e-06	3.9268e-07	-3.08631	0	-17.2268	7.10169	-2.42573	0	-0.00428354	0.00187806	-2.28083	0	-0.0898643	0.0434354	-2.06892	0	35.0576	0.0994806	0.101901	0.377737	2.00507e-05	1.59549e+09	0.538324	46
651	680	34.4598	0.258462	0.0923991	42.6429	4.43985e+06	0.404874	745.587	36.4295	56.7216	3.81134	14.8823	1	-3.12024	3.19828	-0.975598	0	-19.4537	6.10839	-3.18476	0	-0.0505988	0.0169069	-2.99278	0	-1.29669e-06	3.37393e-07	-3.84326	1	-12.4905	4.89389	-2.55227	0	-0.00566824	0.00172852	-3.27925	1	-0.077248	0.0305075	-2.5321	0	34.1055	0.354297	0.323616	0.217413	9.25479e-05	1.31757e+09	0.526911	57
652	681	31.2127	0.197697	0.140563	44.5263	5737216	0.408789	695.994	30.3188	53.4869	3.25717	16.4213	1	-1.21295	2.96717	-0.408791	0	-13.1387	5.09684	-2.57781	0	-0.0460792	0.0150336	-3.06509	0	-1.02179e-06	2.95684e-07	-3.45569	1	-13.9042	4.38991	-3.16731	0	-0.00413191	0.00137211	-3.01136	0	-0.0740311	0.0261796	-2.82781	0	32.682	-1.46937	-1.37246	0.251626	0.00201462	1.1342e+09	0.499376	75
653	682	32.2073	0.3926	0.0289025	44.5263	5974826	0.332793	655.897	35.2841	53.3524	3.36626	15.8492	1	-1.57649	2.97435	-0.530027	0	-11.8691	5.18947	-2.28716	0	-0.0519105	0.0143211	-3.62477	1	-9.67712e-07	3.07573e-07	-3.14628	0	-15.0262	4.73365	-3.17434	0	-0.0035542	0.00129362	-2.74748	0	-0.0707612	0.0272486	-2.59687	0	34.4686	-2.26128	-2.05457	0.209104	0.00355008	1.16837e+09	0.532639	67
654	683	32.7884	0.255818	0.106848	46.186	5650361	0.390466	729.369	30.4605	53.4941	3.23499	16.5361	1	-1.48477	2.92025	-0.508438	0	-14.1482	5.04649	-2.80358	0	-0.0437957	0.0151868	-2.88379	0	-1.02278e-06	2.89213e-07	-3.53643	1	-13.0234	4.2444	-3.06837	0	-0.00448806	0.00139303	-3.2218	0	-0.0749358	0.0260993	-2.87118	0	33.1595	-0.371123	-0.328189	0.165082	6.77419e-05	1.09857e+09	0.488519	73
655	684	34.9178	0.319183	0.0617561	24	6533315	0.339384	468.912	46.9082	50.0064	2.63801	18.9561	1	-1.08266	2.27041	-0.476857	0	-7.8805	4.00372	-1.96829	0	-0.0426461	0.0112068	-3.80536	1	-6.71511e-07	2.41682e-07	-2.77849	0	-13.5412	3.76848	-3.59327	1	-0.00275813	0.000924464	-2.98349	0	-0.0725316	0.0233888	-3.10112	0	34.4722	0.445624	0.403932	0.20535	0.000134118	8.11176e+08	0.510999	95
656	685	35.3382	0.300159	0.0665851	44.4255	5.50131e+06	0.345647	525.647	30.3129	49.6421	2.59711	19.1143	1	-0.452404	2.346	-0.19284	0	-8.30881	4.01541	-2.06923	0	-0.0360617	0.0120826	-2.9846	0	-6.76635e-07	2.36111e-07	-2.86575	0	-12.9132	3.6325	-3.5549	1	-0.00309483	0.000992542	-3.11808	0	-0.0737456	0.0227718	-3.23847	1	35.303	0.0352726	0.0299693	0.0955666	3.01882e-07	7.93741e+08	0.456085	100
657	686	35.4032	0.185602	0.225307	6	1.01971e+06	0.39605	1265.42	23.0008	36.3328	1.53727	23.6347	1	-5.9234	1.61982	-3.65683	1	3.35083	2.7023	1.23999	0	-0.109412	0.0439794	-2.4878	0	-7.57848e-08	2.68779e-07	-0.28196	0	-0.753645	3.00028	-0.251191	0	0.000610185	0.000628105	0.97147	0	-0.00156536	0.00119197	-1.31325	0	35.6923	-0.289149	-0.242812	0.074107	1.50104e-05	1.5043e+08	0.483415	120
658	687	35.099	0.416498	0.0312119	44.4255	5.94624e+06	0.40048	703.792	34.198	51.781	2.94713	17.57	1	-0.813817	2.70529	-0.300824	0	-11.4243	4.554	-2.50863	0	-0.0406695	0.0136613	-2.97699	0	-8.6272e-07	2.65101e-07	-3.2543	1	-13.1835	3.99242	-3.30213	1	-0.00383234	0.00120534	-3.17947	0	-0.0756008	0.0243264	-3.10777	0	33.5865	1.51249	1.44836	0.287987	0.00269892	9.68694e+08	0.472384	86
659	688	37.6967	0.393972	0.0719428	18.72	4740833	0.358029	644.074	30.2151	45.9107	2.19537	20.9125	1	-0.747814	1.9171	-0.390076	0	-3.57121	3.5078	-1.01808	0	-0.0268937	0.0106234	-2.53155	0	-3.84823e-07	2.08506e-07	-1.84562	0	-11.1348	3.19283	-3.48743	1	-0.00212751	0.000825053	-2.57864	0	-0.0647069	0.0210502	-3.07394	0	35.7193	1.97738	1.78546	0.19918	0.00252212	6.17846e+08	0.424542	110
660	689	34.2992	0.139728	0.152311	41.3878	6383101	0.353664	309.724	35.5726	42.4398	1.84993	22.9412	1	-2.54464	1.57595	-1.61467	0	-0.620314	3.10647	-0.199685	0	-0.0325399	0.00908242	-3.58273	1	-3.55508e-08	1.56308e-07	-0.22744	0	-6.88727	2.97208	-2.31733	0	-0.00117673	0.00070512	-1.66883	0	-0.06067	0.0202733	-2.9926	0	35.4576	-1.15846	-1.05412	0.211444	0.000947765	5.84896e+08	0.524938	124
661	690	34.3402	0.393902	0.0811281	28	4.2059e+06	0.398463	231.007	40.0181	35.678	1.82	19.6033	1	-2.80968	1.32466	-2.12106	0	5.13279	2.9192	1.75829	0	-0.0157273	0.00914149	-1.72043	0	1.17462e-07	1.70208e-07	0.690106	0	-0.247584	2.59297	-0.0954827	0	-0.000323772	0.000753452	-0.429719	0	-0.00158462	0.000661924	-2.39396	0	34.8045	-0.464342	-0.439308	0.270554	0.000227695	4.22219e+08	0.346714	154
662	691	36.1278	0.240431	0.151854	35.8605	5098714	0.32626	567.564	27.2887	43.0721	1.99972	21.5391	1	-1.30485	1.66934	-0.781659	0	0.0987265	3.29644	0.0299494	0	-0.0205993	0.00990051	-2.08063	0	-1.78007e-07	1.99029e-07	-0.894376	0	-9.07654	2.95694	-3.06957	0	-0.00147814	0.00077447	-1.90858	0	-0.0568957	0.0203213	-2.79981	0	35.7742	0.353614	0.313329	0.168406	6.32415e-05	5.46295e+08	0.401616	119
663	692	36.1654	0.159916	0.13918	35.8605	5.16115e+06	0.330002	570.713	27.3344	42.3266	1.96384	21.553	1	-1.49228	1.60448	-0.930076	0	1.03905	3.2477	0.319934	0	-0.0192991	0.00974099	-1.98122	0	-1.25645e-07	1.9746e-07	-0.636304	0	-8.40995	2.90494	-2.89505	0	-0.00131578	0.000767159	-1.71513	0	-0.0546936	0.0201989	-2.70775	0	35.8708	0.294551	0.258141	0.149913	3.73805e-05	5.31696e+08	0.395618	121
664	693	37.0951	0.0174146	0.107001	33.3158	4.74242e+06	0.150853	906.279	44.2686	33.5088	1.60813	20.837	1	-2.72868	1.27577	-2.13885	0	4.75709	2.8382	1.6761	0	-0.00565552	0.00903592	-0.625893	0	2.68942e-07	1.63791e-07	1.64198	0	0.928242	2.56217	0.362287	0	0.000131219	0.000748545	0.175299	0	-0.0010248	0.000475752	-2.15406	0	35.2709	1.82424	1.74333	0.285081	0.00385501	4.40671e+08	0.262659	167
665	694	35.6493	0.199804	0.122884	72	3.98613e+06	0.371079	752.02	42.9772	32.354	1.67792	19.2822	1	-2.85417	1.27085	-2.24588	0	4.26324	2.75752	1.54604	0	0.00271248	0.00945729	0.286814	0	4.62991e-07	1.75765e-07	2.63415	0	1.27336	2.47744	0.513982	0	-0.000250361	0.000733603	-0.341276	0	-0.00105115	0.000461524	-2.27756	0	34.5875	1.06174	0.915985	0.12277	0.000373516	4.23388e+08	0.290726	166
666	695	36.097	0.396979	0.087399	56.8571	4866676	0.256216	919.405	43.9181	33.111	1.57966	20.9608	1	-2.68869	1.25472	-2.14286	0	4.48689	2.81995	1.59112	0	-0.0013149	0.00919158	-0.143055	0	3.21728e-07	1.6453e-07	1.95544	0	0.561407	2.49197	0.225287	0	9.26024e-05	0.000741054	0.12496	0	-0.000943216	0.000444702	-2.12101	0	34.1143	1.98267	1.69388	0.105474	0.00107615	4.43224e+08	0.246987	175
667	696	34.2581	0.213584	0.0694132	72	4432182	0.391047	791.507	45.3349	32.2402	1.53311	21.0293	1	-2.98734	1.22966	-2.4294	0	3.99923	2.63737	1.51637	0	0.00689151	0.00904755	0.761699	0	4.38409e-07	1.46781e-07	2.98683	0	0.799504	2.35031	0.340169	0	-0.000100052	0.000666912	-0.150023	0	-0.000769015	0.000396008	-1.94192	0	34.5177	-0.259503	-0.222864	0.114758	2.04812e-05	4.20846e+08	0.265514	180
668	697	34.8153	0.447598	0.0777121	6	1.2628e+06	0.37983	1244.33	22.5504	36.3536	1.56601	23.2142	1	-6.13966	1.62348	-3.78178	1	3.08486	2.70079	1.14221	0	-0.105704	0.0514454	-2.05468	0	-9.92469e-08	2.7362e-07	-0.362717	0	-0.609701	2.98955	-0.203944	0	0.000630017	0.000635322	0.991651	0	-0.00141356	0.000972319	-1.45381	0	33.6062	1.20909	1.06096	0.152044	0.000642019	1.45608e+08	0.468437	118
669	698	35.7962	0.127162	0.153058	72	4.14662e+06	0.370088	788.751	43.3999	32.2121	1.63828	19.6621	1	-2.86831	1.2616	-2.27355	0	4.13153	2.73285	1.5118	0	0.00484497	0.0094754	0.511321	0	4.74279e-07	1.70339e-07	2.78433	0	1.13874	2.44065	0.466572	0	-0.000252735	0.000724345	-0.348916	0	-0.000974078	0.000440386	-2.21187	0	34.975	0.821211	0.723069	0.15782	0.000311653	4.22704e+08	0.284051	172
670	699	34.1454	0.302957	0.0128479	44.3077	4856474	0.316082	689.31	33.3066	33.2582	1.32423	25.1152	1	-3.1183	1.1528	-2.70499	0	2.27431	2.3071	0.985787	0	0.0012631	0.00736938	0.171399	0	2.50071e-07	1.17763e-07	2.12351	0	0.0675389	2.08746	0.0323546	0	0.000462582	0.000539874	0.856834	0	-0.000362845	0.000348377	-1.04153	0	33.9413	0.204062	0.171261	0.0730419	7.35164e-06	3.71739e+08	0.238355	211
671	700	34.0155	0.184085	0.110915	41.3333	4.79077e+06	0.32051	647.948	42.5153	32.4198	1.4263	22.7299	1	-3.28918	1.20155	-2.73744	0	3.43821	2.52514	1.36159	0	0.00669551	0.00837235	0.799717	0	3.80813e-07	1.28206e-07	2.97031	0	0.675898	2.23639	0.302227	0	0.000147134	0.000606549	0.242576	0	-0.000576078	0.000367513	-1.5675	0	34.5843	-0.568799	-0.475312	0.0649913	4.99517e-05	4.09818e+08	0.270241	192
672	701	33.9232	0.161077	0.105341	44.3077	5.82219e+06	0.325792	886.374	687.109	33.984	1.19998	28.3204	1	-2.99148	1.09052	-2.74317	0	0.83172	2.05626	0.404481	0	-0.00166662	0.0069136	-0.241064	0	1.66252e-07	1.10328e-07	1.50688	0	-0.374447	1.91649	-0.195381	0	0.000409487	0.000468471	0.874091	0	-7.21373e-05	0.000332719	-0.216812	0	34.6753	-0.752071	-0.622087	0.0457329	5.8995e-05	3.12701e+08	0.2334	232
673	702	34.9212	0.11693	0.0025692	44.3077	5.82613e+06	0.18585	805.712	600.532	33.8697	1.20939	28.0056	1	-3.19518	1.10327	-2.89611	0	0.828688	2.07859	0.398679	0	-0.000725842	0.0069798	-0.103992	0	1.72995e-07	1.10298e-07	1.56844	0	-0.183933	1.94167	-0.0947292	0	0.000440017	0.000471482	0.933262	0	-8.59195e-05	0.000331864	-0.2589	0	34.7427	0.178548	0.14782	0.0474267	3.46057e-06	3.19049e+08	0.245119	228
674	703	32.8704	0.308565	0.0895486	67.5385	6.43151e+06	0.307272	1163.35	788.077	34.2034	1.11346	30.7183	1	-2.9209	1.05168	-2.77736	0	-0.370486	1.92884	-0.192077	0	-0.00226708	0.00672547	-0.337088	0	1.33645e-07	1.04569e-07	1.27805	0	-0.373446	1.81558	-0.205689	0	0.000360561	0.000422588	0.85322	0	0.000199061	0.000327721	0.607411	0	34.437	-1.56657	-1.34783	0.117968	0.000772867	2.73342e+08	0.242499	247
675	704	31.8177	0.144863	0.206045	31.7455	6.07313e+06	0.238606	950.747	948.555	34.0542	1.1814	28.8253	1	-2.55884	1.04898	-2.43937	0	0.863625	1.99272	0.43339	0	-0.00408438	0.00672744	-0.607122	0	1.69392e-07	1.10232e-07	1.53669	0	-0.873752	1.85495	-0.471038	0	0.000454842	0.000466556	0.974892	0	-5.25708e-05	0.000337373	-0.155824	0	34.9347	-3.11701	-2.71529	0.139599	0.0038051	2.99355e+08	0.221292	221
676	705	34.3333	0.38932	0.0199642	31.7455	6150447	0.275362	998.089	806.797	34.1091	1.16971	29.1602	1	-2.95556	1.07399	-2.75195	0	0.431245	2.00298	0.215301	0	-0.00212771	0.00684686	-0.310757	0	1.51157e-07	1.08513e-07	1.39298	0	-0.422968	1.8764	-0.225414	0	0.000383691	0.000450684	0.851352	0	1.87448e-05	0.000330022	0.0567987	0	34.1108	0.222577	0.190764	0.111161	1.4477e-05	2.97964e+08	0.234321	235
677	706	34.1932	0.34556	0.0603075	40.1455	6388934	0.337749	1048.1	797.519	34.1084	1.15641	29.4951	1	-3.13223	1.07532	-2.91284	0	0.118494	1.9831	0.0597516	0	-0.0015081	0.0068277	-0.22088	0	1.44245e-07	1.06622e-07	1.35286	0	-0.247706	1.87462	-0.132137	0	0.000376751	0.000439962	0.856328	0	8.62442e-05	0.000328165	0.262808	0	34.2742	-0.0809874	-0.0689316	0.0987321	1.65575e-06	2.92026e+08	0.246259	243
678	707	31.0213	0.0659113	0.0374985	16.8	859348	0.333138	786.342	72.7089	28.6862	1.42545	20.1243	1	0.395541	1.71955	0.230026	0	2.83154	2.89719	0.977338	0	-0.0109682	0.00919537	-1.19279	0	7.0446e-07	2.18002e-07	3.23144	1	3.64786	3.25139	1.12194	0	0.00161003	0.00100793	1.59736	0	-0.00481595	0.0027124	-1.77553	0	31.3707	-0.349421	-0.328032	0.259164	0.00011974	2.07438e+08	0.458828	100
679	708	35.0204	0.330505	0.177765	6	1.4898e+06	0.336811	1262.76	16.8883	36.3371	1.55433	23.378	1	-6.39909	1.62036	-3.94917	1	2.82296	2.68122	1.05286	0	-0.104626	0.0530239	-1.9732	0	-1.10559e-07	2.7762e-07	-0.398237	0	-0.494634	2.96283	-0.166946	0	0.000702218	0.000628691	1.11695	0	-0.0012971	0.000885753	-1.4644	0	34.6298	0.390605	0.32405	0.0513486	1.80801e-05	1.398e+08	0.468751	115
680	709	34.9383	0.339405	0.0566545	67.5385	5872709	0.329156	1038.03	740.754	34.1156	1.06591	32.006	1	-2.90645	1.04445	-2.78277	0	-0.907194	1.88829	-0.480431	0	-0.00180594	0.00658853	-0.274104	0	1.41363e-07	9.85463e-08	1.43448	0	-0.284231	1.77994	-0.159686	0	0.000382663	0.000406821	0.940618	0	0.000320256	0.0003306	0.968711	0	34.3269	0.611431	0.517217	0.087558	8.16564e-05	2.55985e+08	0.262305	267
681	710	35.2801	0.0245533	0.0897059	67.5385	4.78632e+06	0.282493	1138.24	965.36	33.9849	1.03149	32.9473	1	-2.86473	1.03827	-2.75913	0	-1.1164	1.85357	-0.602297	0	-0.00146823	0.00643924	-0.228012	0	1.68234e-07	9.11276e-08	1.84613	0	-0.318834	1.73746	-0.183506	0	0.000425564	0.000399097	1.06632	0	0.000357244	0.000338862	1.05425	0	35.2596	0.0204922	0.0170829	0.060474	5.975e-08	2.41734e+08	0.291374	276
682	711	34.4154	0.0175481	0.0422063	67.5385	6.14143e+06	0.122732	975.122	910.791	34.1461	1.07228	31.8444	1	-2.65689	1.0222	-2.59917	0	-0.77663	1.88126	-0.412824	0	-0.00356882	0.00659557	-0.541094	0	1.40806e-07	1.03474e-07	1.36078	0	-0.592517	1.74992	-0.338597	0	0.000436161	0.000416273	1.04778	0	0.00029202	0.000331211	0.881674	0	35.309	-0.893589	-0.751829	0.077656	0.000151382	2.56699e+08	0.246455	250
683	712	34.993	0.047473	0.216708	24.8571	2.8569e+06	0.246732	1384.38	967.873	33.8875	1.03624	32.7024	1	-2.7272	1.01178	-2.69546	0	-0.955355	1.76178	-0.542265	0	-0.000755304	0.00634511	-0.119037	0	2.20205e-07	8.46814e-08	2.6004	0	-0.504239	1.63806	-0.307826	0	0.000441961	0.000411259	1.07465	0	0.000280572	0.000386876	0.725226	0	34.9203	0.0726739	0.0607234	0.064811	8.12861e-07	2.18728e+08	0.338825	294
684	713	34.7469	0.0616026	0.357931	24.8571	2524941	0.405018	1510.61	917.625	34.0182	1.0448	32.5596	1	-2.75202	1.01171	-2.72017	0	-0.893737	1.77362	-0.503907	0	5.5655e-05	0.00626456	0.00888409	0	2.23031e-07	8.23968e-08	2.70679	0	-0.586688	1.63062	-0.359794	0	0.000369221	0.000409253	0.902184	0	0.000236807	0.000394128	0.600838	0	34.6307	0.116226	0.100039	0.118709	4.28807e-06	2.2067e+08	0.359236	303
685	714	35.3622	0.0277038	0.346948	24.8571	2624985	0.414906	1383.91	976.655	33.9938	1.03537	32.8325	1	-2.78	1.01707	-2.73333	0	-0.974553	1.79177	-0.543907	0	-0.000174548	0.00625892	-0.0278879	0	2.16079e-07	8.25822e-08	2.61654	0	-0.553831	1.65016	-0.335621	0	0.000391432	0.000404659	0.967312	0	0.000263498	0.000382089	0.689624	0	34.7108	0.651327	0.562805	0.125543	0.000144652	2.23595e+08	0.352546	302
686	715	35.3622	0.021853	0.316276	24.8571	2.62231e+06	0.360379	1356.84	984.227	33.9958	1.03449	32.8624	1	-2.78695	1.01772	-2.73842	0	-0.978598	1.79392	-0.545509	0	-0.000155468	0.00624485	-0.0248954	0	2.15635e-07	8.24114e-08	2.61657	0	-0.555261	1.65296	-0.335919	0	0.000391007	0.000403655	0.968666	0	0.000264756	0.000380743	0.695367	0	34.7779	0.584204	0.496986	0.0978154	8.51833e-05	2.24243e+08	0.353481	303
687	716	35.5194	0.059391	0.360425	24.8571	2.40677e+06	0.300262	1434.28	923.031	34.0525	1.04462	32.598	1	-2.76714	1.01193	-2.73451	0	-0.889368	1.78116	-0.499319	0	0.000219743	0.0061998	0.0354436	0	2.23309e-07	8.15194e-08	2.73934	0	-0.620125	1.63463	-0.379367	0	0.00035295	0.00040663	0.867988	0	0.000230663	0.00039272	0.587347	0	34.6435	0.875903	0.76138	0.135899	0.000290008	2.228e+08	0.367526	305
688	717	35.0956	0.107731	0.223523	48.2609	3162287	0.23527	1212.1	1047.5	33.9371	1.02451	33.1252	1	-2.80833	1.02416	-2.74208	0	-1.08758	1.813	-0.599879	0	-0.000731206	0.00630935	-0.115892	0	2.02925e-07	8.43922e-08	2.40455	0	-0.462717	1.6788	-0.275624	0	0.000429189	0.00040047	1.07171	0	0.000315493	0.000363846	0.867106	0	34.7397	0.355842	0.300005	0.0814314	2.538e-05	2.27804e+08	0.33255	294
689	718	35.7586	0.187956	0.275383	6	1.21968e+06	0.380675	1190.96	18.2125	36.4453	1.54527	23.5851	1	-6.2323	1.61185	-3.86656	1	3.09363	2.68356	1.15281	0	-0.116128	0.0457636	-2.53756	0	-7.33137e-08	2.72423e-07	-0.269117	0	-0.759343	2.97364	-0.255358	0	0.000663612	0.000623971	1.06353	0	-0.00151724	0.0012015	-1.26278	0	35.8132	-0.0546056	-0.0464412	0.0973417	7.39837e-07	1.45514e+08	0.491547	119
690	719	34.4974	0.1643	0.0364642	43.1053	3.52395e+06	0.369178	1650.27	961.085	33.9844	1.08686	31.2685	1	-2.66634	0.991085	-2.69032	0	-0.502256	1.65738	-0.303042	0	0.000667495	0.00626051	0.10662	0	2.56418e-07	8.29875e-08	3.08985	0	-0.565475	1.56677	-0.360919	0	0.000290598	0.000431332	0.673724	0	0.000187151	0.000442592	0.422851	0	34.9111	-0.413654	-0.345512	0.0641548	2.60318e-05	2.08267e+08	0.370761	297
691	720	34.7572	0.127349	0.155644	24.8571	3.14052e+06	0.365437	1603.19	898.337	34.0478	1.08338	31.4273	1	-2.69005	0.995015	-2.70352	0	-0.576233	1.69159	-0.340645	0	0.000797681	0.00625596	0.127507	0	2.48553e-07	8.26489e-08	3.00734	0	-0.610537	1.57543	-0.387536	0	0.000279638	0.000426846	0.655124	0	0.000187143	0.000434964	0.43025	0	34.8092	-0.0520726	-0.0429708	0.0412005	2.52391e-07	2.12176e+08	0.375425	297
692	721	35.1229	0.0833058	0.0466838	43.1053	3324584	0.285025	1586.5	856.274	34.0877	1.09362	31.1696	1	-2.68811	0.992287	-2.70901	0	-0.51329	1.6846	-0.304696	0	0.00104896	0.00624519	0.167963	0	2.52923e-07	8.26187e-08	3.06134	0	-0.630582	1.56534	-0.402839	0	0.000237292	0.000430263	0.551504	0	0.000183857	0.000442646	0.415359	0	35.0801	0.0428	0.0356715	0.0600589	2.58626e-07	2.12337e+08	0.382397	300
693	722	35.1913	0.209663	0.150491	43.1053	3726917	0.363918	1510.89	783.938	34.1679	1.111	30.7541	1	-2.69186	0.986108	-2.72978	0	-0.397026	1.67847	-0.236541	0	0.00147881	0.00622144	0.237695	0	2.61557e-07	8.25869e-08	3.16705	0	-0.667092	1.54547	-0.431643	0	0.000142597	0.000437096	0.326238	0	0.000197871	0.000454385	0.43547	0	34.7101	0.48118	0.394502	0.0286585	1.46061e-05	2.14508e+08	0.398145	309
694	723	33.6839	0.353762	0.109644	24.8571	2705337	0.343008	1547.31	927.24	34.032	1.06483	31.9602	1	-2.7111	1.00181	-2.7062	0	-0.720742	1.72854	-0.416966	0	0.000463416	0.00626825	0.0739307	0	2.37016e-07	8.24797e-08	2.87363	0	-0.608945	1.598	-0.381067	0	0.000327717	0.00041867	0.782758	0	0.000202908	0.000416752	0.486879	0	34.133	-0.449027	-0.372656	0.0520538	2.42572e-05	2.1545e+08	0.36839	296
695	724	34.6683	0.288422	0.174575	24.8571	2753224	0.297757	1544.85	891.779	34.0981	1.07695	31.6617	1	-2.70969	0.998388	-2.71407	0	-0.650514	1.72548	-0.377005	0	0.000831648	0.00623963	0.133285	0	2.41811e-07	8.20781e-08	2.9461	0	-0.652681	1.586	-0.411527	0	0.000274782	0.000421628	0.651716	0	0.000189157	0.00042599	0.444041	0	34.2883	0.380011	0.315339	0.0518201	1.72869e-05	2.16231e+08	0.380235	300
696	725	34.5965	0.214637	0.187925	24.8571	2448335	0.388096	1513.01	911.139	34.075	1.05725	32.2298	1	-2.73513	1.00598	-2.71888	0	-0.794938	1.75915	-0.451887	0	0.000458715	0.00623018	0.0736279	0	2.30487e-07	8.1783e-08	2.81828	0	-0.638391	1.61224	-0.395966	0	0.000324005	0.00041299	0.784534	0	0.000207537	0.000406734	0.510251	0	34.3458	0.250717	0.206333	0.0359803	5.0544e-06	2.19507e+08	0.371939	299
697	726	34.8426	0.26967	0.182825	22.1739	3546352	0.35621	1398.74	731.764	34.2344	1.11337	30.7484	1	-2.70497	0.982727	-2.75252	0	-0.408846	1.70757	-0.239432	0	0.00153744	0.00617575	0.248949	0	2.61917e-07	8.20578e-08	3.19186	0	-0.714571	1.54369	-0.462899	0	9.77903e-05	0.000436149	0.224213	0	0.000213079	0.000452033	0.471378	0	34.4313	0.411294	0.338304	0.0349623	1.31894e-05	2.20517e+08	0.413498	318
698	727	35.4203	0.223638	0.307748	6	1355745	0.372184	1195.38	16.8587	36.4556	1.56109	23.3527	1	-6.33487	1.6143	-3.92422	1	2.95322	2.68225	1.10103	0	-0.113232	0.0502751	-2.25225	0	-9.03961e-08	2.74985e-07	-0.328731	0	-0.676569	2.96656	-0.228065	0	0.000668695	0.000630117	1.06122	0	-0.00142526	0.00106101	-1.3433	0	35.6693	-0.249051	-0.218341	0.150504	2.68664e-05	1.42797e+08	0.481429	117
699	728	34.5965	0.19395	0.176749	24.8571	2.35979e+06	0.359392	1485.4	913.048	34.1005	1.05755	32.2448	1	-2.74101	1.00549	-2.72605	0	-0.793007	1.7652	-0.449244	0	0.000542942	0.00619037	0.0877076	0	2.30708e-07	8.12974e-08	2.83783	0	-0.663371	1.61369	-0.411088	0	0.000311387	0.000411644	0.756447	0	0.000204607	0.000406041	0.503907	0	34.3976	0.19892	0.16346	0.0330846	2.90812e-06	2.20995e+08	0.377601	300
700	729	34.2479	0.345617	0.129412	24.8571	2.26321e+06	0.303866	1429.16	930.235	34.1683	1.06946	31.9492	1	-2.73089	0.997113	-2.7388	0	-0.707546	1.76056	-0.401887	0	0.000827292	0.00609425	0.13575	0	2.38953e-07	8.04603e-08	2.96983	0	-0.729751	1.59983	-0.456143	0	0.000253604	0.000413897	0.612722	0	0.000192343	0.000415388	0.463044	0	34.0139	0.233994	0.194369	0.0537389	6.8247e-06	2.23137e+08	0.397499	304
701	730	34.4051	0.286187	0.196496	22.1739	3.29184e+06	0.396427	1416.22	745.496	34.2469	1.10945	30.8685	1	-2.70804	0.982132	-2.75731	0	-0.449594	1.72297	-0.260941	0	0.00142605	0.00613425	0.232474	0	2.59954e-07	8.1617e-08	3.18505	0	-0.73393	1.54899	-0.473811	0	0.000104123	0.000432924	0.240511	0	0.00021276	0.000447432	0.475514	0	34.2861	0.119061	0.09837	0.0435336	1.40099e-06	2.22851e+08	0.417842	315
702	731	34.993	0.2418	0.247739	6	1.11827e+06	0.407763	1374.67	14.2176	36.041	1.57216	22.9244	1	-5.6767	1.6539	-3.43231	1	3.35132	2.75738	1.2154	0	-0.0816931	0.0545166	-1.4985	0	-1.31284e-07	2.71173e-07	-0.484133	0	-0.348277	3.06505	-0.113629	0	0.0005436	0.000643229	0.84511	0	-0.0013648	0.000748011	-1.82457	0	35.4475	-0.454452	-0.382382	0.077776	3.92245e-05	1.53056e+08	0.430898	118
703	732	34.5487	0.102498	0.10552	22.1739	2608902	0.269028	1421.4	818.607	34.2285	1.09139	31.3623	1	-2.71254	0.986215	-2.75046	0	-0.572381	1.74618	-0.327791	0	0.00110843	0.00606561	0.18274	0	2.51297e-07	8.06581e-08	3.11559	0	-0.75624	1.57187	-0.481109	0	0.000167238	0.000422774	0.395574	0	0.000198663	0.000432356	0.45949	0	34.7671	-0.218439	-0.182567	0.0653019	7.40721e-06	2.24381e+08	0.414983	305
704	733	34.8324	0.228373	0.12228	22.1739	2.93221e+06	0.32799	1432.24	795.104	34.2551	1.1021	31.0818	1	-2.7088	0.979946	-2.76423	0	-0.501501	1.74081	-0.288085	0	0.00118486	0.00604504	0.196005	0	2.5867e-07	8.08154e-08	3.20075	0	-0.761241	1.5573	-0.48882	0	0.000114879	0.000427833	0.268513	0	0.000216375	0.000439941	0.491827	0	34.4468	0.385551	0.316896	0.0335349	1.1084e-05	2.26319e+08	0.425543	312
705	734	35.5296	0.0618553	0.0895591	43.1053	4452197	0.195656	1452.59	856.487	34.1249	1.11504	30.6043	1	-2.67122	0.980808	-2.72349	0	-0.279145	1.63154	-0.171093	0	0.00149985	0.00621371	0.241378	0	2.72934e-07	8.28491e-08	3.29436	1	-0.620987	1.52885	-0.40618	0	0.000113045	0.000444297	0.254436	0	0.000216196	0.000463832	0.466108	0	35.4423	0.0873007	0.0721807	0.0449007	7.79114e-07	2.09863e+08	0.394595	310
706	735	34.4256	0.185338	0.261087	43.1053	4.07455e+06	0.372854	1417.04	775.258	34.2285	1.11979	30.567	1	-2.69979	0.979308	-2.75684	0	-0.30606	1.68264	-0.181892	0	0.00171605	0.00619351	0.277072	0	2.69636e-07	8.24452e-08	3.27049	1	-0.698049	1.52924	-0.456469	0	5.50345e-05	0.000442606	0.124342	0	0.00023408	0.000459529	0.50939	0	34.8201	-0.39444	-0.331297	0.0744883	2.80993e-05	2.19029e+08	0.414788	319
707	736	33.6053	0.229742	0.167867	22.1739	4.12062e+06	0.385063	1425.63	781.241	34.2483	1.1209	30.5542	1	-2.70387	0.976953	-2.76766	0	-0.289583	1.68871	-0.171481	0	0.00173168	0.00617994	0.280209	0	2.71638e-07	8.23296e-08	3.2994	1	-0.710123	1.52552	-0.465495	0	3.01252e-05	0.000443619	0.0679077	0	0.000247511	0.000459577	0.538562	0	34.6991	-1.09379	-0.900681	0.0370933	9.94047e-05	2.21313e+08	0.420934	321
708	737	35.1434	0.276453	0.104852	43.2766	4.86661e+06	0.364437	1482.25	645.346	34.282	1.11943	30.6245	1	-2.71493	0.966313	-2.80958	0	-0.0898302	1.65951	-0.0541305	0	0.00186048	0.00614286	0.302868	0	2.88686e-07	8.22239e-08	3.51097	1	-0.722288	1.49522	-0.483064	0	-0.000102594	0.000455841	-0.225065	0	0.00034039	0.000463561	0.734294	0	34.8118	0.331562	0.273069	0.0374164	9.21985e-06	2.2546e+08	0.43598	317
709	738	34.224	0.221608	0.232141	22.1739	3996420	0.355998	1410.95	774.648	34.2443	1.11973	30.5828	1	-2.70361	0.978359	-2.76341	0	-0.315979	1.69256	-0.186687	0	0.00169556	0.00618148	0.274296	0	2.69422e-07	8.22944e-08	3.27388	1	-0.710124	1.52959	-0.464257	0	4.63598e-05	0.000441986	0.10489	0	0.000238376	0.000458244	0.520193	0	34.6834	-0.459464	-0.380678	0.0488655	2.36827e-05	2.20968e+08	0.419006	321
710	739	33.7694	0.294478	0.187822	22.1739	3.67451e+06	0.359079	1409.46	771.993	34.2591	1.11627	30.6908	1	-2.70791	0.978305	-2.76796	0	-0.374269	1.71285	-0.218507	0	0.00155443	0.00614499	0.252958	0	2.66265e-07	8.18764e-08	3.25204	1	-0.729548	1.53652	-0.474805	0	5.89476e-05	0.000438054	0.134567	0	0.00023356	0.000453334	0.515204	0	34.4057	-0.636273	-0.525058	0.0412008	3.76831e-05	2.23638e+08	0.423345	316
711	740	34.5316	0.287563	0.167926	22.1739	3392464	0.399229	1441	781.903	34.2659	1.11183	30.8193	1	-2.70898	0.977545	-2.77121	0	-0.422366	1.7278	-0.244453	0	0.00138746	0.00609276	0.227723	0	2.64232e-07	8.13929e-08	3.24638	1	-0.746983	1.54294	-0.484129	0	7.17939e-05	0.000434252	0.165328	0	0.000231414	0.000448326	0.516173	0	34.3293	0.202301	0.166882	0.0405278	3.7419e-06	2.25884e+08	0.42756	312
712	741	35.6288	0.00267935	0.0175819	90.7273	4.54736e+06	0.242461	1137.69	202.83	28.2659	1.39728	20.2293	1	-2.24338	1.00489	-2.23246	0	2.89622	2.15983	1.34095	0	0.00907398	0.00620867	1.4615	0	7.74998e-07	9.89835e-08	7.82957	1	-4.49588	2.05535	-2.1874	0	0.00138868	0.000494535	2.80805	0	0.00233237	0.00076796	3.0371	0	33.6212	2.00755	1.73698	0.127834	0.00140667	3.51266e+08	0.515756	229
713	742	34.3846	0.157704	0.113046	52	4.04226e+06	0.266986	1104.4	265.72	30.2907	1.45633	20.7993	1	-2.23281	1.01086	-2.20883	0	1.94712	2.26889	0.858184	0	0.00409481	0.00641948	0.637873	0	6.92603e-07	1.03209e-07	6.71067	1	-4.6581	2.12316	-2.19394	0	0.000473562	0.00052886	0.895439	0	0.00170505	0.000843337	2.02179	0	32.9037	1.48091	1.23743	0.0648667	0.000337862	3.72862e+08	0.517055	211
714	743	33.4207	0.256639	0.205908	6	656894	0.322119	863.373	95.9211	29.9238	1.43082	20.9138	1	-0.887355	1.80065	-0.492797	0	7.46243	2.48078	3.00811	0	0.0223684	0.043705	0.511803	0	2.96928e-07	2.83773e-07	1.04636	0	5.04508	3.51929	1.43355	0	0.000932464	0.000593277	1.57172	0	-0.000577998	0.000471207	-1.22663	0	33.9367	-0.515904	-0.438666	0.0969216	6.56927e-05	1.37632e+08	0.38731	106
715	744	30.6077	0.237115	0.0500612	17.0769	1.91575e+06	0.33488	238.108	43.3002	32.7991	2.31382	14.1753	1	0.0877256	2.52681	0.0347179	0	2.36916	2.85758	0.829077	0	-0.204512	0.044616	-4.58382	1	-3.64405e-07	4.70272e-07	-0.774881	0	0.143575	4.14641	0.0346263	0	0.0050037	0.00193329	2.58818	0	0.00479063	0.00454996	1.0529	0	30.1949	0.412831	0.46232	0.479389	0.000626058	3.54642e+08	0.342092	53
716	745	31.6878	0.226991	0.0955939	16.8	616536	0.254349	679.458	29.6085	28.919	1.53117	18.8869	1	0.393688	1.83291	0.214789	0	2.56617	2.98575	0.859473	0	-0.00630293	0.00998434	-0.631282	0	6.41147e-07	2.32296e-07	2.76004	0	3.24058	3.40752	0.95101	0	0.00143655	0.00113533	1.26531	0	-0.00509719	0.00324156	-1.57245	0	31.1925	0.495283	0.433443	0.147491	0.000103391	2.15853e+08	0.394351	91
717	746	32.4158	0.219942	0.0654316	75.4286	2.58919e+06	0.266124	1114.79	409.606	34.9031	1.21978	28.6142	1	-2.37635	1.03609	-2.29356	0	0.760391	2.28969	0.332094	0	-0.00280138	0.00671512	-0.417175	0	4.08682e-07	9.65887e-08	4.23115	1	-4.60646	2.17582	-2.11712	0	-0.00123799	0.000441249	-2.80566	0	-0.00129006	0.000819969	-1.5733	0	32.1427	0.273173	0.237788	0.13831	2.88693e-05	3.77279e+08	0.518309	181
718	747	33.5164	0.389001	0.0167007	75.4286	2.9482e+06	0.293092	1115.01	406.098	34.8785	1.22294	28.5203	1	-2.40483	1.03664	-2.31983	0	0.69721	2.30338	0.30269	0	-0.00393509	0.00668348	-0.588778	0	4.27699e-07	9.59872e-08	4.45579	1	-4.83926	2.18157	-2.21824	0	-0.00121087	0.000443962	-2.72742	0	-0.00108585	0.000835449	-1.29973	0	31.7094	1.8071	1.56396	0.128299	0.00114514	3.82607e+08	0.519353	179
719	750	34.8871	0.36615	0.0293155	28.9831	5824384	0.337143	745.23	332.334	36.5036	1.28591	28.3873	1	-1.28189	1.09718	-1.16834	0	0.756934	2.44718	0.309309	0	-0.000707403	0.00754615	-0.0937435	0	1.39916e-07	1.22243e-07	1.14457	0	-3.79601	2.37107	-1.60097	0	-0.00191224	0.000422252	-4.52867	1	-0.0022387	0.000733345	-3.05272	0	33.402	1.48509	1.28135	0.122943	0.000732086	3.22667e+08	0.440807	161
720	752	32.6175	0.244898	0.0673676	42.8333	5522508	0.444345	845.315	268.633	36.9009	1.51852	24.3005	1	-0.845482	1.34165	-0.630179	0	0.378915	3.06258	0.123724	0	-0.0042233	0.0096996	-0.43541	0	1.22829e-07	1.54446e-07	0.795292	0	-3.93401	2.71917	-1.44677	0	-0.00189137	0.00052823	-3.58059	1	-0.00250785	0.000825014	-3.03976	0	33.1962	-0.578732	-0.530988	0.224392	0.00025947	3.44139e+08	0.391439	130
721	753	35.8441	0.0820608	0.036108	42.8333	4.74041e+06	0.299387	1115.71	298.058	36.4763	1.46339	24.9258	1	-0.143628	1.20338	-0.119354	0	0.921631	2.88501	0.319455	0	-0.00451497	0.0092125	-0.490092	0	6.4215e-08	1.46589e-07	0.438061	0	-2.86717	2.65687	-1.07915	0	-0.00202377	0.000462048	-4.37999	1	-0.00204573	0.000785298	-2.60503	0	32.8827	2.96136	2.53583	0.109576	0.00251718	3.09492e+08	0.398861	145
722	754	30.7854	0.132295	0.0343566	24.96	3.3238e+06	0.239612	560.853	37.0953	33.8144	1.58668	21.3115	1	3.12436	2.50384	1.24783	0	5.24956	3.09988	1.69347	0	-0.0251367	0.0178195	-1.41063	0	3.4035e-07	2.05998e-07	1.6522	0	2.61722	4.04159	0.647572	0	-0.00501625	0.00105603	-4.75011	1	-0.000800517	0.000553817	-1.44545	0	32.6959	-1.91051	-1.80406	0.267766	0.00378585	3.12206e+08	0.423948	92
723	755	33.5746	0.27137	0.00989914	55.5882	4.32492e+06	0.307212	1176.77	591.884	36.3554	1.53791	23.6395	1	0.338102	1.28578	0.262954	0	1.22921	3.04821	0.403257	0	-0.00713808	0.0101599	-0.702573	0	4.50692e-08	1.59521e-07	0.282529	0	-2.42811	2.78479	-0.871918	0	-0.00198843	0.000503918	-3.94594	1	-0.00194744	0.000832989	-2.33789	0	32.019	1.5556	1.33813	0.117621	0.000759243	3.06966e+08	0.391502	129
724	756	31.1067	0.240245	0.0121441	83.027	3.52976e+06	0.332635	928.244	569.993	36.493	1.77293	20.5835	1	0.372793	1.59091	0.234327	0	1.58462	3.39941	0.466146	0	-0.00733381	0.0118171	-0.62061	0	7.35218e-08	1.9369e-07	0.379586	0	-3.171	3.05643	-1.03748	0	-0.00179595	0.000854188	-2.10253	0	-0.00228414	0.000970261	-2.35415	0	32.2286	-1.12189	-1.02016	0.210382	0.000882036	3.41728e+08	0.404553	101
725	757	30.3138	0.0348005	0.0516706	83.027	4.65532e+06	0.352789	949.8	827.523	36.6451	1.61587	22.6783	1	0.115266	1.39781	0.0824614	0	1.00341	3.14201	0.319355	0	-0.00682715	0.0107158	-0.637112	0	5.37904e-08	1.69844e-07	0.316705	0	-2.8999	2.88842	-1.00397	0	-0.00198374	0.000573998	-3.456	1	-0.00215415	0.000885803	-2.43186	0	31.6947	-1.38096	-1.27642	0.235755	0.0015987	3.19185e+08	0.392296	118
726	758	30.3924	0.117551	0.0944371	108.632	3.75677e+06	0.387431	1150.89	826.172	36.0344	1.63398	22.0532	1	0.855295	1.38401	0.617982	0	1.96708	3.21456	0.611929	0	-0.00918989	0.0111222	-0.826269	0	3.50523e-08	1.78203e-07	0.196698	0	-2.03385	2.92019	-0.696476	0	-0.00183173	0.000606139	-3.02195	0	-0.00186348	0.000888583	-2.09713	0	31.0184	-0.626028	-0.619463	0.333176	0.000609883	3.11443e+08	0.405106	113
727	759	33.1575	0.27054	0.134951	108.632	3.32995e+06	0.37174	617.137	645.763	36.0591	1.85057	19.4854	1	1.10321	1.6609	0.664223	0	2.31163	3.51199	0.65821	0	-0.00975868	0.0126665	-0.770432	0	3.69279e-08	2.10949e-07	0.175056	0	-2.30883	3.22656	-0.715571	0	-0.0016917	0.000910894	-1.85718	0	-0.00201167	0.00101224	-1.98735	0	32.5311	0.626476	0.654733	0.402227	0.000917526	3.38408e+08	0.43763	95
728	760	31.9988	0.306532	0.0648932	56.64	4.49949e+06	0.279677	807.696	955.25	35.0109	1.624	21.5584	1	1.31486	1.31951	0.996477	0	3.1556	3.32821	0.948137	0	-0.0100323	0.0107508	-0.933169	0	7.76271e-08	1.86184e-07	0.416936	0	-1.25651	2.84209	-0.442108	0	-0.00148119	0.000689936	-2.14685	0	-0.00168751	0.000828045	-2.03794	0	32.2401	-0.24124	-0.240652	0.343892	9.65563e-05	3.28078e+08	0.415904	103
729	761	34.3641	0.242949	0.0198426	24.1967	7.72245e+06	0.274894	586.19	48.3301	43.5294	2.97509	14.6313	1	-2.36128	2.41113	-0.979325	0	-2.13128	4.88946	-0.435894	0	-0.0438374	0.010504	-4.1734	1	-1.38147e-07	2.16077e-07	-0.639342	0	-5.9213	4.2954	-1.37852	0	-0.00279124	0.000861047	-3.24168	1	-0.0525906	0.0275871	-1.90635	0	34.9802	-0.616091	-0.584728	0.275168	0.000412879	1.07368e+09	0.599809	85
730	762	35.786	0.19531	0.0422997	35.0455	6310229	0.278675	547.384	26.8523	42.331	3.56703	11.8673	1	-2.74873	2.82971	-0.971384	0	-0.312918	6.10197	-0.0512815	0	-0.042633	0.011674	-3.65198	1	-7.08636e-08	2.69917e-07	-0.262539	0	-5.49247	4.78039	-1.14896	0	-0.00293174	0.00105658	-2.77473	0	-0.0388463	0.0327818	-1.185	0	35.6611	0.124836	0.133999	0.433333	4.3677e-05	1.33712e+09	0.603175	64
731	763	32.6346	0.115621	0.151104	15.6667	2761811	0.233632	549.125	31.5251	35.2311	2.30185	15.3056	1	2.72802	2.30358	1.18426	0	5.97936	3.15162	1.89723	0	-0.0730599	0.0285803	-2.5563	0	7.46933e-07	1.92881e-07	3.8725	1	-5.51091	4.57416	-1.20479	0	-0.00465967	0.00145414	-3.20441	0	0.0223686	0.0286808	0.779917	0	34.2273	-1.59267	-1.47972	0.243606	0.00224313	3.50694e+08	0.680043	72
732	764	36.0526	0.371237	0.0323982	49.0667	6.85405e+06	0.244593	462.039	47.9202	40.0524	1.84753	21.6789	1	-1.80422	1.72316	-1.04705	0	1.77241	3.71391	0.477236	0	-0.0381292	0.00931196	-4.09464	1	1.49251e-07	1.12399e-07	1.32787	0	-3.52289	3.18725	-1.1053	0	-0.00186098	0.000633531	-2.93747	0	-0.0536508	0.0226667	-2.36694	0	34.2997	1.75293	1.56286	0.178621	0.0016896	8.22542e+08	0.593205	114
733	765	34.2513	0.301035	0.0885258	72.96	4.1976e+06	0.287111	567.846	39.5547	36.9196	1.71156	21.5707	1	-1.56999	1.63745	-0.958799	0	4.31662	3.89721	1.10762	0	-0.0305538	0.00886124	-3.44803	1	2.52209e-07	1.01751e-07	2.47868	0	-0.694887	3.00637	-0.231138	0	-0.00183178	0.000570234	-3.21232	0	-0.0305269	0.022134	-1.37919	0	33.2114	1.03988	0.883442	0.0953877	0.000261782	9.30971e+08	0.559711	122
734	766	33.2088	0.269338	0.0802341	36	5846309	0.252592	507.309	55.2676	36.4338	1.31783	27.6468	1	-2.59	1.42018	-1.82372	0	4.09558	3.31566	1.23522	0	-0.0264608	0.00825264	-3.20635	0	1.03983e-07	9.02184e-08	1.15257	0	-0.607135	2.54303	-0.238745	0	-0.00132477	0.000531421	-2.49289	0	0.000387018	0.000884364	0.437623	0	34.9161	-1.70726	-1.44853	0.0930127	0.000684461	6.48614e+08	0.491721	153
735	767	36.1859	0.144362	0.126342	29	6606931	0.251501	1018.22	55.2671	35.1611	1.1629	30.2358	1	-2.26402	1.26674	-1.78728	0	5.40847	3.11802	1.73459	0	-0.0162515	0.00779738	-2.08423	0	1.27044e-07	8.53407e-08	1.48867	0	-1.4476	2.30392	-0.628322	0	-0.000528982	0.000489214	-1.08129	0	-0.000297181	0.000556108	-0.534395	0	34.9665	1.21933	1.02627	0.0783207	0.00028469	6.06887e+08	0.383062	160
736	768	35.4442	0.222535	0.0461164	68	5080818	0.293102	744.645	58.3227	34.6831	1.0781	32.1704	1	-1.66936	1.16489	-1.43307	0	4.48119	2.74199	1.63428	0	-0.0081474	0.00765977	-1.06366	0	1.5102e-07	8.6706e-08	1.74175	0	-2.47203	2.10957	-1.17182	0	-0.000106067	0.000573158	-0.185058	0	-0.000363289	0.000409651	-0.886826	0	33.9068	1.53741	1.27474	0.0502878	0.000273695	4.95734e+08	0.252526	190
737	769	35.3109	0.306419	0.0189409	67.8	5457359	0.309413	886.2	44.8548	34.9629	1.09134	32.0367	1	-1.92166	1.19961	-1.60191	0	4.92896	2.92997	1.68226	0	-0.0116368	0.00800667	-1.45338	0	1.09533e-07	9.03739e-08	1.21199	0	-1.85316	2.20593	-0.84008	0	-0.000139837	0.000560339	-0.249557	0	-0.000444333	0.000449391	-0.988744	0	33.559	1.75189	1.46545	0.0668939	0.000489721	5.27055e+08	0.293055	173
738	770	34.6136	0.177904	0.0574083	67.8	5.03011e+06	0.326555	920.816	49.2823	34.7708	1.0928	31.8182	1	-1.87749	1.18354	-1.58634	0	4.61835	2.88039	1.60338	0	-0.0089574	0.00805088	-1.1126	0	1.24307e-07	9.26592e-08	1.34155	0	-1.96025	2.18256	-0.898145	0	-2.97765e-05	0.000599735	-0.0496494	0	-0.000496466	0.000427097	-1.16242	0	34.0279	0.585725	0.488014	0.0594587	4.78913e-05	5.03557e+08	0.267443	177
739	771	36.2132	0.0258031	0.0972157	50.2105	5679810	0.232167	937.316	37.7764	34.8367	1.11401	31.2715	1	-2.03346	1.21479	-1.67392	0	5.74926	3.01595	1.90629	0	-0.0135625	0.00762982	-1.77757	0	1.26197e-07	8.49152e-08	1.48615	0	-1.94703	2.2109	-0.88065	0	-0.000233705	0.000504178	-0.463538	0	-0.000278984	0.000502616	-0.555063	0	34.6973	1.51589	1.29022	0.0987156	0.000579972	5.86922e+08	0.330166	167
740	772	32.9046	0.339894	0.0198689	97.1613	4853746	0.150597	926.729	48.7702	34.2484	1.11729	30.6531	1	-1.83703	1.15102	-1.59599	0	4.21888	2.6484	1.59299	0	-0.00490773	0.00764893	-0.641623	0	1.91505e-07	8.88294e-08	2.15588	0	-2.13011	2.09078	-1.01881	0	4.5395e-05	0.000597475	0.0759781	0	-0.000481493	0.000400429	-1.20244	0	33.8583	-0.953655	-0.894142	0.25728	0.000880943	4.57461e+08	0.237391	187
741	773	35.6185	0.150636	0.0525136	68	5890381	0.227512	745.426	61.9631	34.783	1.08676	32.006	1	-1.48553	1.16589	-1.27417	0	4.2287	2.58917	1.63322	0	-0.0100516	0.00731928	-1.3733	0	1.66451e-07	8.20479e-08	2.0287	0	-2.84531	2.09495	-1.35818	0	-0.000247922	0.000542649	-0.456873	0	-0.00013346	0.000402392	-0.331667	0	34.2378	1.38069	1.15884	0.0731706	0.000337241	4.92829e+08	0.246835	202
742	774	33.0721	0.0411963	0.0879464	37.375	5.95793e+06	0.246121	746.979	61.0742	34.5304	1.09309	31.5897	1	-1.56241	1.13113	-1.38129	0	3.79693	2.44464	1.55316	0	-0.00815027	0.00728979	-1.11804	0	1.82507e-07	8.22461e-08	2.21904	0	-2.6552	2.0253	-1.31102	0	-6.77073e-05	0.000546412	-0.123913	0	-0.000203924	0.000392825	-0.519121	0	34.8662	-1.79414	-1.51127	0.079802	0.000630045	4.41646e+08	0.235247	211
743	775	34.9657	0.0643229	0.0262675	37.375	6437574	0.229875	889.795	47.5831	34.3078	1.12925	30.3812	1	-1.52807	1.08583	-1.40729	0	2.72556	2.18629	1.24666	0	-0.0105718	0.00712581	-1.48359	0	1.99648e-07	8.75836e-08	2.27951	0	-2.57398	1.95563	-1.31619	0	0.000218974	0.000532086	0.411538	0	-2.82035e-05	0.000388987	-0.072505	0	34.7731	0.192583	0.161432	0.0707958	6.31585e-06	3.84286e+08	0.230437	220
744	776	35.5057	0.178765	0.0305319	37.375	6071886	0.18978	1010.26	49.7571	33.5293	1.23123	27.2324	1	-1.85184	1.05451	-1.75612	0	2.7178	2.11187	1.28691	0	-0.00702117	0.00697138	-1.00714	0	2.44876e-07	1.05028e-07	2.33154	0	-1.85247	1.91802	-0.965828	0	0.000646409	0.000559174	1.15601	0	-0.000257428	0.00038326	-0.671679	0	34.7943	0.711408	0.595842	0.0692545	8.40297e-05	3.4683e+08	0.222372	217
745	777	33.7249	0.0845776	0.0607758	37.375	5.84369e+06	0.207083	912.811	53.3178	34.1826	1.12394	30.4131	1	-1.66903	1.10785	-1.50655	0	3.53197	2.33412	1.51319	0	-0.00710233	0.00722828	-0.982575	0	2.03305e-07	8.68179e-08	2.34174	0	-2.37066	1.98541	-1.19404	0	0.000160459	0.00055304	0.290141	0	-0.000247337	0.000389435	-0.635118	0	34.8211	-1.09613	-0.914484	0.0619396	0.000175648	4.07428e+08	0.229072	211
746	778	36.6986	0.184383	0.0165167	51.6	6.59399e+06	0.262828	966.835	627.18	33.2916	1.21168	27.4756	1	-1.76553	0.992311	-1.77921	0	0.907447	1.91003	0.475095	0	-0.0133284	0.00676368	-1.97058	0	2.83214e-07	1.13054e-07	2.50513	0	-1.95645	1.82058	-1.07463	0	0.000960317	0.000534089	1.79805	0	0.000139501	0.000392184	0.355704	0	34.6626	2.03602	1.67992	0.0409495	0.0003833	2.97259e+08	0.249953	227
747	779	36.7635	0.111395	0.0209498	45.9273	6794385	0.103953	986.392	656.135	33.1954	1.13497	29.2479	1	-2.0172	0.980666	-2.05697	0	-0.126851	1.82175	-0.0696318	0	-0.0122133	0.00656471	-1.86044	0	2.78192e-07	1.12747e-07	2.46739	0	-1.42682	1.74142	-0.819343	0	0.00100138	0.000492325	2.03399	0	0.000299053	0.000381209	0.784487	0	35.3329	1.43067	1.21366	0.092719	0.000478819	2.63019e+08	0.27138	237
748	780	35.451	0.0324826	0.116276	56.7907	5889582	0.279529	1090.08	644.526	33.685	1.21412	27.7444	1	-1.74771	1.06387	-1.64279	0	0.643108	1.97263	0.326016	0	-0.0193006	0.00705968	-2.73393	0	3.04425e-07	1.07491e-07	2.8321	0	-2.21846	1.91156	-1.16055	0	0.000576544	0.000542116	1.06351	0	0.000542949	0.000413644	1.3126	0	34.7581	0.692887	0.577544	0.060253	6.80286e-05	3.19901e+08	0.264256	232
749	781	35.5638	0.154186	0.0355139	51.6	6739953	0.285607	955.487	610.427	33.3923	1.21583	27.4646	1	-1.77571	0.992896	-1.78841	0	1.32832	1.9358	0.686189	0	-0.0110604	0.00674118	-1.64072	0	2.60661e-07	1.11385e-07	2.34017	0	-1.96484	1.8254	-1.07639	0	0.000921882	0.000533945	1.72655	0	-1.10947e-05	0.000383586	-0.0289237	0	34.6647	0.899096	0.744221	0.0470641	8.7013e-05	3.03562e+08	0.236957	228
750	782	36.1996	0.179149	0.0300021	56.7907	6.42233e+06	0.247435	860.331	623.218	33.6928	1.1975	28.1359	1	-1.63673	1.02662	-1.59429	0	1.35524	1.9767	0.685609	0	-0.0141137	0.00693637	-2.03473	0	2.59664e-07	1.04431e-07	2.48647	0	-2.28753	1.87694	-1.21875	0	0.000697187	0.000538795	1.29397	0	0.000168503	0.000395696	0.425841	0	34.4452	1.75438	1.44872	0.0425126	0.00029642	3.2414e+08	0.243002	228
751	783	32.8773	0.253174	0.0897675	20.3077	2.40772e+06	0.23754	578.777	47.5227	36.7749	2.19967	16.7184	1	2.03118	2.10839	0.96338	0	4.81172	3.15086	1.52711	0	-0.0853698	0.0332467	-2.56777	0	6.17893e-07	1.78592e-07	3.45981	1	-8.46813	4.40169	-1.92384	0	-0.00510517	0.00136405	-3.74266	1	0.0303018	0.0312309	0.970249	0	33.9489	-1.0716	-1.01521	0.272547	0.0012283	2.93166e+08	0.696892	68
752	784	33.9915	0.174406	0.040031	51.6	6510347	0.304824	974.016	160.082	33.6935	1.19672	28.1549	1	-1.65224	1.02814	-1.60702	0	1.91727	2.01574	0.95115	0	-0.0111352	0.00692324	-1.60838	0	2.42385e-07	1.0276e-07	2.35875	0	-2.22317	1.8791	-1.1831	0	0.000687643	0.000541498	1.26989	0	-2.50447e-05	0.000388364	-0.0644877	0	34.4736	-0.482044	-0.398854	0.0463245	2.45806e-05	3.32436e+08	0.231332	226
753	785	35.3451	0.0801148	0.026381	56.7907	6195514	0.227262	931.601	79.1144	34.7301	1.14764	30.2621	1	-1.50798	1.1286	-1.33615	0	1.691	2.17833	0.776283	0	-0.0171244	0.00717854	-2.3855	0	2.0491e-07	8.55469e-08	2.39529	0	-2.81866	2.00842	-1.40343	0	-1.87878e-05	0.000514519	-0.0365152	0	0.000412545	0.000396322	1.04093	0	34.3255	1.01957	0.847951	0.056056	0.000135823	3.90851e+08	0.245553	235
754	786	34.9212	0.187908	0.0204835	51.6	6.63973e+06	0.278651	1096.77	227.401	33.4504	1.22764	27.2479	1	-1.79908	1.0096	-1.78197	0	1.83	1.9831	0.922798	0	-0.00940765	0.00678827	-1.38587	0	2.5083e-07	1.09833e-07	2.28375	0	-1.93617	1.85289	-1.04494	0	0.000842944	0.000541498	1.55669	0	-0.000117295	0.000381173	-0.307722	0	34.6882	0.233027	0.194126	0.0591908	7.54175e-06	3.15813e+08	0.228521	223
755	787	36.0013	0.231265	0.103971	45.9273	6462759	0.241363	785.733	815.482	32.7489	1.14353	28.6385	1	-2.13698	1.00051	-2.13589	0	-0.119615	1.7768	-0.0673205	0	-0.0150305	0.00667949	-2.25025	0	3.49416e-07	1.16041e-07	3.01113	0	-1.11197	1.7521	-0.63465	0	0.001055	0.000515246	2.04755	0	0.000486012	0.000406879	1.19449	0	34.767	1.2343	1.04935	0.0966513	0.000374758	2.55904e+08	0.295165	246
756	788	33.8309	0.121208	0.0861182	21.1034	4.21153e+06	0.248992	1346.9	834.048	32.0593	1.04717	30.6151	1	-2.60106	0.986076	-2.63779	0	0.429884	1.47295	0.291853	0	-0.0115009	0.00652133	-1.76358	0	4.85333e-07	1.03833e-07	4.67417	1	0.0564861	1.58414	0.0356574	0	0.00094378	0.000467931	2.01692	0	0.000487165	0.000428587	1.13668	0	35.2738	-1.44294	-1.1913	0.0421146	0.000198478	1.86208e+08	0.345902	262
757	789	35.2767	0.081821	0.144752	51.25	4.8938e+06	0.310531	1343.56	860.03	32.6938	1.05074	31.1151	1	-2.5346	0.979793	-2.58687	0	0.114555	1.47117	0.0778669	0	-0.00732295	0.00644909	-1.1355	0	4.0515e-07	9.44448e-08	4.28981	1	-0.0368078	1.55903	-0.0236095	0	0.000727434	0.000460854	1.57845	0	0.000360273	0.000442157	0.814808	0	35.3862	-0.109473	-0.0897706	0.0290402	7.66692e-07	1.84746e+08	0.336986	281
758	790	36.1209	0.138997	0.022769	32.5385	4.5678e+06	0.240082	1517.54	812.344	31.3836	1.05513	29.7438	1	-2.52441	0.993268	-2.54152	0	1.26041	1.45711	0.865006	0	-0.012275	0.00614145	-1.99871	0	5.98795e-07	1.04729e-07	5.71755	1	-0.197204	1.56923	-0.125669	0	0.00123889	0.000443403	2.79405	0	0.000278708	0.000433796	0.642486	0	35.4563	0.664654	0.549878	0.0460759	4.64566e-05	1.74168e+08	0.35551	281
759	791	34.7606	0.347448	0.0451741	32.5385	4656709	0.196774	1406.16	855.353	31.8022	1.05247	30.2167	1	-2.57049	0.987088	-2.60411	0	0.871744	1.44721	0.602363	0	-0.0112991	0.00629154	-1.79592	0	5.39919e-07	1.01819e-07	5.30274	1	-0.0445926	1.5613	-0.0285612	0	0.00101905	0.000454014	2.24453	0	0.000390503	0.000437938	0.891687	0	34.8533	-0.0926688	-0.0781412	0.0817474	1.72912e-06	1.76011e+08	0.350079	278
760	792	35.4681	0.403742	0.0109882	55.6364	5298030	0.187318	1513.5	890.035	32.1912	1.05946	30.3847	1	-2.51061	0.978741	-2.56514	0	0.703641	1.4377	0.48942	0	-0.008994	0.00618631	-1.45386	0	4.94143e-07	9.62392e-08	5.13453	1	-0.0994524	1.53744	-0.0646872	0	0.000862959	0.000451112	1.91296	0	0.000342584	0.000446199	0.767782	0	34.8953	0.572809	0.494967	0.125575	0.000111914	1.74133e+08	0.342102	283
761	793	35.5125	0.227348	0.00330257	55.6364	5190552	0.303869	1557.6	848.352	31.9415	1.06019	30.128	1	-2.48915	0.980862	-2.53772	0	0.923099	1.44057	0.640787	0	-0.00978054	0.00610237	-1.60274	0	5.28664e-07	9.8141e-08	5.38678	1	-0.165886	1.54028	-0.107699	0	0.000979101	0.000446497	2.19285	0	0.000308195	0.000442521	0.696452	0	35.3146	0.197927	0.163581	0.0441252	3.92921e-06	1.7267e+08	0.344031	288
762	794	35.5399	0.111619	0.0107441	55.6364	5765083	0.224114	1547.38	906.924	32.4633	1.07074	30.3187	1	-2.46382	0.97189	-2.53508	0	0.620346	1.43267	0.432999	0	-0.00735228	0.00607882	-1.20949	0	4.65427e-07	9.25014e-08	5.03157	1	-0.157412	1.51835	-0.103673	0	0.000741436	0.000450275	1.64663	0	0.000315406	0.000452791	0.696582	0	35.8672	-0.327339	-0.270877	0.0465292	1.13898e-05	1.72996e+08	0.336534	291
763	795	35.8988	0.094141	0.0182552	55.6364	6.23871e+06	0.168994	1421.24	869.804	32.7632	1.08566	30.178	1	-2.41822	0.960637	-2.5173	0	0.556634	1.42807	0.389781	0	-0.00563409	0.00592817	-0.950392	0	4.37234e-07	8.86898e-08	4.92992	1	-0.243088	1.49387	-0.162723	0	0.000585177	0.000452203	1.29406	0	0.00031786	0.000457571	0.694668	0	36.0271	-0.128299	-0.106568	0.0536519	2.04804e-06	1.72619e+08	0.330848	299
764	796	35.5501	0.039187	0.0312891	51.25	5.81623e+06	0.185788	1417.12	908.777	32.7268	1.07168	30.5378	1	-2.48532	0.972147	-2.55653	0	0.379772	1.43891	0.263931	0	-0.00636774	0.00619785	-1.02741	0	4.27486e-07	9.08909e-08	4.70329	1	-0.112031	1.52222	-0.0735972	0	0.000642274	0.00045454	1.41302	0	0.000319057	0.000457117	0.697977	0	35.9806	-0.430466	-0.356965	0.0505291	2.15708e-05	1.76088e+08	0.336535	290
765	797	33.5267	0.0785007	0.0842171	20.3077	2.18746e+06	0.309729	631.351	51.5041	37.7006	2.09329	18.0102	1	1.83145	2.04914	0.893764	0	4.22435	3.18631	1.32578	0	-0.101855	0.0384627	-2.64815	0	5.17653e-07	1.76119e-07	2.93922	0	-9.92906	4.2551	-2.33345	0	-0.0052898	0.00131145	-4.03356	1	0.0347948	0.0306142	1.13656	0	32.6411	0.885597	0.907166	0.377765	0.00158926	2.63833e+08	0.700714	60
766	798	36.1039	0.0781689	0.0118074	51.25	5.38376e+06	0.218929	1347.21	881.158	32.7394	1.06051	30.8714	1	-2.51686	0.976542	-2.57731	0	0.217836	1.45453	0.149763	0	-0.00671359	0.00635289	-1.05678	0	4.12298e-07	9.23406e-08	4.46497	1	-0.0599576	1.54179	-0.0388884	0	0.000675264	0.000457741	1.47521	0	0.000334363	0.000451429	0.740677	0	35.6121	0.491776	0.403602	0.0306436	1.63801e-05	1.80454e+08	0.337507	282
767	799	35.933	0.100855	0.0243073	47.122	5.43494e+06	0.25859	1347.98	731.465	31.7227	1.06795	29.7044	1	-2.23641	0.958318	-2.33368	0	1.086	1.4781	0.734722	0	-0.00911853	0.00566262	-1.6103	0	5.39775e-07	9.77506e-08	5.52196	1	-0.471816	1.52143	-0.310113	0	0.00122877	0.000430963	2.85121	0	0.000130713	0.000428473	0.305068	0	35.6575	0.275498	0.224882	0.0200958	3.29901e-06	1.7319e+08	0.322134	294
768	800	36.0902	0.212971	0.0303946	55.6364	6.37881e+06	0.16596	1301.09	761.166	32.9242	1.09077	30.1843	1	-2.39231	0.948788	-2.52143	0	0.558783	1.42351	0.392538	0	-0.00478482	0.00578214	-0.827517	0	4.25157e-07	8.62956e-08	4.92675	1	-0.325814	1.47309	-0.221177	0	0.000484165	0.000455247	1.06352	0	0.000349034	0.000455565	0.766156	0	35.719	0.371145	0.308127	0.0527143	1.68059e-05	1.72952e+08	0.32708	307
769	801	36.3636	0.102246	0.0353065	54.6122	5863611	0.303954	1272.14	604.366	32.0399	1.05016	30.5094	1	-2.08164	0.930718	-2.2366	0	0.584476	1.52284	0.383807	0	-0.0088361	0.00543351	-1.62622	0	4.62763e-07	9.11413e-08	5.07743	1	-0.333442	1.47946	-0.225381	0	0.00120285	0.000443808	2.71028	0	0.000210242	0.000424825	0.494892	0	35.6345	0.729164	0.593717	0.0152044	1.73116e-05	1.81886e+08	0.287891	297
770	802	37.56	0.0949297	0.00985479	54.6122	6387199	0.125561	1074.94	616.34	32.6766	1.0378	31.4863	1	-2.20171	0.904835	-2.43327	0	0.250785	1.49586	0.167653	0	-0.00785366	0.00525064	-1.49575	0	4.0624e-07	8.12356e-08	5.00076	1	-0.34859	1.42308	-0.244955	0	0.000872164	0.000472794	1.8447	0	0.000331251	0.000419335	0.789944	0	35.7338	1.82616	1.52552	0.0643739	0.000509324	1.87348e+08	0.283732	304
771	803	35.516	0.0982847	0.0359979	54.6122	6.02574e+06	0.204153	1167.99	669.874	32.6543	1.05312	31.0071	1	-2.26566	0.911911	-2.48452	0	0.547171	1.45907	0.375015	0	-0.00665156	0.00533366	-1.24709	0	4.2993e-07	8.31843e-08	5.1684	1	-0.419281	1.43705	-0.291766	0	0.000747034	0.000459973	1.62408	0	0.000354925	0.000426397	0.832381	0	35.7034	-0.187469	-0.153478	0.0258633	1.98936e-06	1.79033e+08	0.294327	304
772	804	38.5751	0.143774	0.0813823	54.6122	6.51895e+06	0.316356	1255.92	811.689	32.6223	1.02268	31.8988	1	-2.06532	0.91199	-2.26463	0	-0.0191722	1.53036	-0.0125279	0	-0.00856081	0.00520215	-1.64563	0	3.79172e-07	8.13024e-08	4.66372	1	-0.337156	1.42685	-0.236294	0	0.00109945	0.000475631	2.31156	0	0.000245334	0.000411028	0.59688	0	35.8014	2.77373	2.28356	0.0367055	0.000632048	1.94055e+08	0.276442	322
773	805	32.2313	0.138573	0.0784335	20.3077	1614053	0.308499	578.877	38.8867	38.1738	2.2167	17.221	1	2.32645	2.14421	1.08499	0	4.62484	3.3905	1.36406	0	-0.147344	0.0541146	-2.72282	0	4.48274e-07	1.91917e-07	2.33577	0	-11.0012	4.3681	-2.51853	0	-0.00501979	0.00139988	-3.58586	1	0.0446386	0.0323421	1.3802	0	32.0263	0.204922	0.184932	0.198311	2.69105e-05	2.69955e+08	0.708948	56
774	806	36.3431	0.069262	0.0243077	54.8235	6776021	0.285305	1102.71	828.916	32.9056	0.993545	33.1193	1	-1.94852	0.915037	-2.12945	0	-0.303482	1.51465	-0.200365	0	-0.00810738	0.00507627	-1.59711	0	3.14119e-07	7.75691e-08	4.04954	1	-0.517127	1.41591	-0.365225	0	0.00126183	0.000487021	2.59092	0	0.000124217	0.000396363	0.313391	0	35.7941	0.549055	0.454797	0.048403	3.34663e-05	1.99986e+08	0.275417	341
775	807	35.5536	0.220262	0.0231624	44.0488	6.13537e+06	0.389286	1113.92	800.255	32.6475	0.941826	34.664	1	-1.58293	0.941159	-1.68189	0	-0.470305	1.4887	-0.315916	0	-0.00814252	0.00506669	-1.60707	0	2.68665e-07	8.10494e-08	3.31483	1	-0.492205	1.46234	-0.336587	0	0.00169971	0.000467994	3.63191	1	1.0539e-05	0.000383841	0.0274568	0	35.2878	0.265798	0.220855	0.0543176	8.91177e-06	2.00492e+08	0.280438	326
776	808	35.0887	0.205268	0.0545335	45.0698	6.71095e+06	0.309451	1156.95	232.131	33.7943	0.904167	37.3762	1	-1.72459	0.910981	-1.89311	0	-1.39313	1.28251	-1.08625	0	-0.00453916	0.00459193	-0.988508	0	8.80573e-08	7.04765e-08	1.24946	0	-1.66207	1.42142	-1.1693	0	0.00202349	0.00053677	3.76975	1	-0.000344201	0.000406505	-0.846732	0	35.4976	-0.408869	-0.334038	0.0217886	7.90572e-06	2.01643e+08	0.315092	347
777	809	35.7039	0.205553	0.0783744	89.027	6748735	0.312508	1039.7	332.536	34.3265	0.971989	35.3158	1	-2.10235	0.908849	-2.3132	0	-1.22092	1.3072	-0.933994	0	-0.00499659	0.00464464	-1.07578	0	7.25422e-08	6.56131e-08	1.10561	0	-1.98343	1.37078	-1.44694	0	0.00180847	0.000586847	3.08167	0	-0.000272983	0.000407125	-0.670514	0	35.0131	0.690843	0.572802	0.0502595	5.52302e-05	2.05132e+08	0.313068	365
778	810	35.5809	0.0789413	0.107452	89.027	6.59143e+06	0.434725	984.474	231.834	34.5693	0.999432	34.589	1	-2.30283	0.908375	-2.53511	0	-1.35256	1.28978	-1.04867	0	-0.00442416	0.0045881	-0.96427	0	4.37392e-08	6.39845e-08	0.683591	0	-2.29302	1.36524	-1.67958	0	0.00186745	0.000617742	3.02302	0	-0.000306864	0.000419197	-0.732029	0	34.9071	0.673773	0.576119	0.106984	0.000126485	2.06848e+08	0.326779	368
779	811	30.6931	0.132099	0.0284476	13.7647	3.53207e+06	0.285129	830.232	862.13	34.8582	1.08728	32.06	1	0.844096	1.14432	0.737637	0	2.68213	2.31297	1.15961	0	-0.216942	0.0278767	-7.78219	1	3.03015e-07	1.74341e-07	1.73806	0	-0.726732	1.83264	-0.39655	0	0.000322054	0.000710585	0.453224	0	0.000406607	0.000349761	1.16253	0	33.5408	-2.84768	-2.35497	0.045296	0.000836979	1.58901e+08	0.49762	123
780	812	32.8294	0.163987	0.0200472	16.2	3640683	0.333045	929.399	827.767	37.5517	1.17246	32.0281	1	-0.852548	1.14086	-0.747285	0	1.16138	2.22314	0.522403	0	-0.335415	0.0412637	-8.12858	1	2.13106e-07	1.69492e-07	1.25732	0	-0.271028	1.81066	-0.149684	0	-0.000312447	0.000713121	-0.438141	0	0.000272407	0.000367923	0.740391	0	32.6221	0.207279	0.174467	0.0784142	8.23838e-06	1.517e+08	0.496207	122
781	813	30.4539	0.402038	0.0215321	16.2	3387379	0.177462	924.33	757.179	35.6038	1.09787	32.4298	1	0.396314	1.13379	0.349548	0	3.04789	2.3173	1.31528	0	-0.249137	0.0321417	-7.75122	1	2.6234e-07	1.74166e-07	1.50626	0	-0.497237	1.81057	-0.27463	0	1.12094e-05	0.00072002	0.0155682	0	0.000415808	0.000361317	1.15081	0	32.9184	-2.46449	-2.14995	0.142063	0.00243464	1.68669e+08	0.492621	124
782	814	31.6638	0.229512	0.00797319	16.2	3.17727e+06	0.146372	878.112	802.053	36.0082	1.12903	31.8929	1	0.177105	1.13457	0.156099	0	4.09744	2.35239	1.74182	0	-0.257426	0.0355478	-7.2417	1	2.19422e-07	1.75897e-07	1.24745	0	-0.297602	1.80456	-0.164917	0	-0.000332271	0.00075361	-0.440906	0	0.000424955	0.000380962	1.11548	0	32.6139	-0.950028	-0.825152	0.134513	0.000336609	1.86063e+08	0.484443	124
783	815	32.7781	0.187845	0.0289321	19.4286	2.70965e+06	0.3123	666.618	34.4431	32.7923	1.05436	31.1016	1	2.1945	1.16561	1.88271	0	8.55933	2.65269	3.22666	1	-0.110185	0.021023	-5.24115	1	4.06649e-07	1.92652e-07	2.1108	0	-0.45085	1.82431	-0.247134	0	-0.000284165	0.00088509	-0.321058	0	0.0002383	0.000397262	0.599857	0	32.0913	0.686835	0.582952	0.0936505	0.000111695	2.20371e+08	0.415618	128
784	816	31.1272	0.078042	0.0218735	15.1111	2.75694e+06	0.315608	823.316	757.61	33.4611	1.04619	31.9839	1	1.74831	1.14127	1.53189	0	5.83502	2.42374	2.40744	0	-0.156087	0.0230873	-6.76072	1	3.51126e-07	1.80373e-07	1.94666	0	-0.576786	1.81399	-0.317965	0	0.00025206	0.000744732	0.338457	0	0.00044071	0.000363615	1.21203	0	32.694	-1.56673	-1.3246	0.0865647	0.000528913	1.84838e+08	0.47535	125
785	817	32.3235	0.228292	0.0262465	16.2	3260982	0.32967	994.177	873.851	37.3615	1.18418	31.5505	1	-0.829861	1.13925	-0.728427	0	2.73642	2.21337	1.23631	0	-0.299927	0.0403374	-7.43546	1	1.78988e-07	1.69201e-07	1.05785	0	-0.201626	1.80058	-0.111979	0	-0.00065412	0.000746047	-0.876782	0	0.000310614	0.000387016	0.802587	0	32.5234	-0.19983	-0.168628	0.0831102	8.19883e-06	1.59172e+08	0.491715	127
786	818	30.8606	0.112726	0.195274	20	314233	0.346085	692.467	34.4042	39.6143	2.18401	18.1384	1	2.08639	2.47607	0.842622	0	5.31864	4.64428	1.1452	0	-0.113601	0.0718762	-1.58051	0	3.03072e-07	2.06972e-07	1.46431	0	-15.4943	4.76313	-3.25297	1	-0.00563123	0.0018439	-3.05398	0	0.0462476	0.0387741	1.19274	0	31.0407	-0.18003	-0.160697	0.180534	1.80966e-05	2.39553e+08	0.723218	46
787	819	34.1898	0.0106311	0.0662518	14.3077	3.50846e+06	0.270981	750.292	38.3355	34.1507	1.16715	29.2598	1	1.34201	1.17823	1.13901	0	8.68896	2.63333	3.29961	1	-0.120951	0.0291928	-4.14317	1	2.59229e-07	1.92604e-07	1.34591	0	-0.828526	1.83495	-0.451526	0	-0.000860072	0.00109417	-0.786047	0	0.000139003	0.000446648	0.311214	0	33.0551	1.13465	0.970565	0.107661	0.000361521	2.42308e+08	0.418555	126
788	820	31.722	0.0994029	0.0474153	12.4	3.67814e+06	0.354259	664.995	38.4151	33.4802	1.12827	29.6739	1	1.92423	1.19844	1.60562	0	8.47133	2.5161	3.36685	1	-0.0774352	0.0211431	-3.66244	1	3.33034e-07	1.98714e-07	1.67594	0	-0.650236	1.86982	-0.347753	0	-0.00128813	0.00113357	-1.13635	0	-0.000127859	0.000437739	-0.292089	0	33.2461	-1.52411	-1.29065	0.0895174	0.000520962	1.99592e+08	0.363547	113
789	821	31.9544	0.00433397	0.0464172	11.1667	3860232	0.14936	823.249	41.7257	34.786	1.24547	27.9299	1	1.1696	1.22542	0.954442	0	6.9769	2.53455	2.75272	0	-0.0676296	0.0284317	-2.37867	0	7.94718e-08	2.01608e-07	0.39419	0	-1.33302	1.90833	-0.698526	0	-0.00146697	0.00129375	-1.13389	0	-0.000412678	0.000507315	-0.813456	0	33.2425	-1.28808	-1.21142	0.261834	0.00165583	2.01475e+08	0.396302	109
790	822	33.1336	0.433261	0.0230312	10.3636	3.16175e+06	0.394768	764.664	35.6698	35.9959	1.48326	24.268	1	0.364259	1.33662	0.272523	0	4.23887	2.83302	1.49624	0	-0.0260998	0.0364682	-0.715686	0	-2.84798e-07	2.23014e-07	-1.27704	0	-1.96795	2.02283	-0.97287	0	-0.001466	0.00141651	-1.03494	0	-0.000948332	0.000599396	-1.58214	0	33.1487	-0.0150594	-0.0132499	0.156575	1.0367e-07	1.90682e+08	0.456178	91
791	823	34.682	0.0934391	0.173965	10.3636	2.56165e+06	0.419679	562.735	41.5767	36.4194	1.57591	23.1101	1	0.0317643	1.39205	0.0228183	0	3.09102	3.04271	1.01588	0	0.00741969	0.0347865	0.213292	0	-4.40644e-07	2.36888e-07	-1.86014	0	-2.3732	2.05133	-1.15691	0	-0.00155691	0.00147089	-1.05848	0	-0.00106488	0.000640844	-1.66168	0	33.9919	0.690117	0.604067	0.14782	0.000201338	1.96321e+08	0.464772	90
792	824	33.4515	0.233925	0.0284872	10.3636	3330271	0.395653	762.472	37.7324	35.8512	1.43962	24.9033	1	0.491894	1.31404	0.374336	0	4.62701	2.76453	1.67371	0	-0.0346742	0.0350862	-0.988258	0	-2.32469e-07	2.19331e-07	-1.0599	0	-1.89772	2.00195	-0.947935	0	-0.00145909	0.00139918	-1.04281	0	-0.000879319	0.000583976	-1.50575	0	33.068	0.383475	0.329083	0.113418	4.40687e-05	1.90738e+08	0.44984	95
793	825	33.4583	0.444077	0.0180097	10.3636	3.14604e+06	0.417132	707.166	43.4342	36.1603	1.56839	23.0557	1	0.063366	1.39999	0.0452618	0	3.68078	2.86979	1.2826	0	-0.0308514	0.0414292	-0.744678	0	-3.31123e-07	2.2753e-07	-1.4553	0	-1.4987	2.15015	-0.697018	0	-0.00145119	0.00144292	-1.00573	0	-0.0011551	0.000644845	-1.79129	0	33.1918	0.26659	0.237126	0.174754	3.78753e-05	1.75853e+08	0.467579	86
794	826	33.5575	0.401383	0.0197539	14.8	3.03132e+06	0.377341	679.858	32.4904	35.7344	1.43245	24.9463	1	0.615622	1.30079	0.473269	0	5.06899	2.81954	1.79781	0	-0.022546	0.0339649	-0.663803	0	-2.05139e-07	2.19067e-07	-0.936422	0	-2.15353	1.95305	-1.10265	0	-0.00159359	0.00139434	-1.1429	0	-0.000746415	0.000569069	-1.31164	0	33.2059	0.351601	0.302988	0.120765	4.0109e-05	2.09404e+08	0.440113	101
795	827	34.0702	0.154334	0.0510683	12	2.61253e+06	0.217539	632.751	37.6017	36.4222	1.70624	21.3464	1	-0.459415	1.50419	-0.305424	0	2.77971	3.02436	0.919107	0	-0.0120288	0.0448208	-0.268375	0	-4.34013e-07	2.39879e-07	-1.80929	0	-1.13433	2.30445	-0.492235	0	-0.00159343	0.00149524	-1.06567	0	-0.00137563	0.000715641	-1.92224	0	33.9083	0.161859	0.137994	0.101728	6.85973e-06	1.72004e+08	0.468889	81
796	828	30.659	0.408216	0.0860462	20	295582	0.384478	715.037	33.6601	39.6015	2.143	18.4795	1	2.03181	2.4369	0.83377	0	5.25088	4.54329	1.15574	0	-0.11341	0.0714848	-1.58649	0	2.93343e-07	2.03961e-07	1.43823	0	-15.1996	4.69859	-3.23494	1	-0.00579094	0.00175289	-3.30365	1	0.047581	0.0374477	1.2706	0	30.3182	0.340811	0.309355	0.207556	7.97324e-05	2.39706e+08	0.717181	47
797	829	32.0535	0.351323	0.0172739	12.4286	2.79627e+06	0.403927	577.776	39.0387	36.2031	1.75946	20.5763	1	-0.583897	1.56927	-0.372081	0	3.2193	2.97642	1.0816	0	-0.0392161	0.0544201	-0.720617	0	-3.44804e-07	2.39679e-07	-1.43861	0	-0.225871	2.48031	-0.0910655	0	-0.00158658	0.0015107	-1.05022	0	-0.00154099	0.000753464	-2.04521	0	33.5339	-1.48041	-1.30177	0.155597	0.000993292	1.63506e+08	0.473574	82
798	830	36.1893	0.00384665	0.0337276	10.875	1.86952e+06	0.254423	572.282	47.9077	36.4481	1.93001	18.8849	1	-1.55522	1.73104	-0.898427	0	1.92227	3.16791	0.606793	0	-0.00616986	0.0529777	-0.116461	0	-4.7875e-07	2.55939e-07	-1.87056	0	0.558802	2.70929	0.206254	0	-0.00183307	0.00158726	-1.15486	0	-0.00188337	0.00102142	-1.84387	0	34.5478	1.64155	1.61417	0.32475	0.00398599	1.63804e+08	0.458117	74
799	831	35.451	0.133401	0.147248	10.875	1.9519e+06	0.441265	756.341	24.4038	36.0509	2.01902	17.8557	1	-1.66778	1.87556	-0.889213	0	2.84803	3.13875	0.907379	0	-0.0391806	0.0787389	-0.497601	0	-3.37322e-07	2.58736e-07	-1.30373	0	1.96585	3.00068	0.655136	0	-0.00188228	0.0016402	-1.14759	0	-0.00335758	0.0016251	-2.06608	0	34.5252	0.92583	0.833284	0.194005	0.000531644	1.58701e+08	0.470683	72
800	832	38.0624	0.0508604	0.277618	7.5	854559	0.353748	631.354	48.5776	37.0613	2.3015	16.1031	1	-2.97496	2.08429	-1.42733	0	0.377518	3.43471	0.109913	0	0.019131	0.0676005	0.283	0	-6.59763e-07	2.99638e-07	-2.20186	0	2.86715	3.22647	0.888634	0	-0.00210981	0.00178251	-1.18362	0	-0.012925	0.00747005	-1.73024	0	35.6488	2.41358	2.10575	0.14224	0.00233896	1.63865e+08	0.429796	62
801	833	34.8871	0.00540876	0.285787	6	1.20046e+06	0.254121	628.363	35.9214	36.4004	2.25156	16.1667	1	-2.25304	2.10983	-1.06788	0	2.45056	3.27001	0.749405	0	-0.0184352	0.0936638	-0.196824	0	-4.21884e-07	2.86123e-07	-1.47449	0	3.21832	3.3009	0.974982	0	-0.0020987	0.00178703	-1.17441	0	-0.0129686	0.00799093	-1.62292	0	35.5047	-0.617642	-0.557861	0.199656	0.000246952	1.58697e+08	0.461573	59
802	834	34.9725	0.0628705	0.306145	6	1.32875e+06	0.396632	655.061	36.7839	36.2858	2.20476	16.458	1	-2.17972	2.079	-1.04844	0	2.6576	3.24135	0.819907	0	-0.0198604	0.0917768	-0.216399	0	-4.00012e-07	2.80878e-07	-1.42415	0	3.10674	3.26766	0.950752	0	-0.00206668	0.00175537	-1.17734	0	-0.0119792	0.0072855	-1.64425	0	35.7495	-0.777	-0.721943	0.243704	0.000534234	1.58291e+08	0.465819	60
803	835	34.6478	0.0201268	0.359396	17.6	2.58135e+06	0.286344	589.989	33.8959	33.4048	1.9645	17.0042	1	1.08733	1.95548	0.556041	0	2.47592	2.14371	1.15497	0	0.0175741	0.0267456	0.657083	0	9.56041e-07	4.21349e-07	2.269	0	-1.45554	3.79645	-0.383395	0	7.95516e-05	0.00149027	0.0533805	0	-0.0706545	0.0363259	-1.94502	0	34.3289	0.318895	0.27695	0.134336	3.78616e-05	1.68086e+08	0.317355	56
804	836	33.0994	0.00183392	0.401649	17.6	2.34714e+06	0.411661	617.635	33.8021	33.8119	1.88015	17.9836	1	1.20226	1.88738	0.636999	0	2.69843	2.06061	1.30953	0	0.0140443	0.0259075	0.542095	0	8.88916e-07	3.9449e-07	2.25333	0	-1.003	3.58993	-0.279392	0	-0.000432417	0.00139585	-0.309787	0	-0.073364	0.0341159	-2.15043	0	34.0717	-0.972274	-0.886859	0.215264	0.000686293	1.55677e+08	0.347089	57
805	837	33.8104	0.0650668	0.285244	15.6	2.57688e+06	0.310472	595.512	33.9953	33.6745	1.90172	17.7074	1	1.36067	1.93225	0.70419	0	2.81049	2.10606	1.33447	0	0.0140025	0.0268629	0.521257	0	9.08636e-07	4.20681e-07	2.15992	0	-1.3548	3.71037	-0.365139	0	-0.000374251	0.00145122	-0.257887	0	-0.070088	0.0348802	-2.00939	0	34.0985	-0.288066	-0.242364	0.077632	1.57263e-05	1.60019e+08	0.329704	57
806	838	33.513	0.564598	0.0403585	10.2	2.2548e+06	0.330152	621.19	34.0182	34.0011	1.82465	18.6343	1	1.43517	1.86542	0.769353	0	2.9786	2.03022	1.46713	0	0.010805	0.0259677	0.416092	0	8.4653e-07	3.89611e-07	2.17276	0	-0.897751	3.49826	-0.256628	0	-0.00079681	0.00136164	-0.585186	0	-0.0720147	0.0331285	-2.1738	0	33.7094	-0.196361	-0.20843	0.420511	0.000100278	1.48227e+08	0.356728	59
807	839	31.9305	0.561531	0.00566196	20	329018	0.323592	648.101	27.0482	39.7216	2.23472	17.7748	1	1.95382	2.52078	0.775084	0	5.13095	4.70559	1.09039	0	-0.106388	0.0738889	-1.43984	0	3.02772e-07	2.09445e-07	1.44559	0	-15.5747	4.8754	-3.19455	0	-0.00570913	0.00191813	-2.9764	0	0.0435841	0.0401012	1.08685	0	31.2585	0.671914	0.725261	0.439605	0.00131253	2.41869e+08	0.724972	45
808	840	33.5301	0.0522518	0.312743	10.2	2.49381e+06	0.352953	600.298	33.0956	33.8671	1.83738	18.4323	1	1.59695	1.89889	0.840995	0	3.10061	2.05898	1.50589	0	0.0100745	0.0267824	0.376163	0	8.68433e-07	4.0745e-07	2.13139	0	-1.20479	3.5822	-0.336327	0	-0.000754896	0.00140626	-0.536813	0	-0.0689144	0.0336894	-2.04558	0	34.0296	-0.499464	-0.436774	0.146211	0.000103919	1.51274e+08	0.345339	58
809	841	34.0907	0.394318	0.102962	10.2	2.11757e+06	0.332578	664.993	34.2652	34.1244	1.77369	19.2392	1	1.59329	1.83741	0.867144	0	3.18284	1.99558	1.59494	0	0.00766197	0.025705	0.298073	0	8.15675e-07	3.77085e-07	2.16311	0	-0.743194	3.39503	-0.218906	0	-0.00105551	0.001328	-0.794811	0	-0.0710986	0.032331	-2.19908	0	33.5005	0.590212	0.533663	0.201382	0.000228439	1.41555e+08	0.368255	62
810	842	34.0633	0.0600839	0.387172	17.6	2173146	0.348722	682.719	31.1133	34.1238	1.81102	18.8423	1	1.21354	1.82323	0.665597	0	2.80423	1.99519	1.4055	0	0.0111402	0.0250916	0.443983	0	8.36483e-07	3.66048e-07	2.28517	0	-0.504891	3.39841	-0.148567	0	-0.000818072	0.00131329	-0.622916	0	-0.075984	0.0325301	-2.3358	0	34.1976	-0.134252	-0.117536	0.14816	7.64312e-06	1.45675e+08	0.374741	62
811	843	35.6869	0.0163021	0.383932	23.4	2686371	0.393048	654.292	34.7674	34.4276	1.71493	20.0752	1	1.18052	1.73196	0.681607	0	2.91135	1.91669	1.51894	0	0.00598901	0.0238589	0.251018	0	7.91934e-07	3.24375e-07	2.44141	0	0.232091	3.14871	0.0737098	0	-0.00126019	0.00121356	-1.03843	0	-0.0789504	0.0304969	-2.5888	0	34.354	1.33291	1.16926	0.151536	0.000776706	1.33943e+08	0.421527	66
812	844	33.9813	0.0837827	0.44155	10.2	2.09681e+06	0.259706	698.147	32.511	34.1912	1.79045	19.0965	1	1.31424	1.81623	0.723611	0	2.9253	1.98579	1.47312	0	0.00985407	0.0251025	0.392553	0	8.17948e-07	3.65109e-07	2.24029	0	-0.478764	3.36669	-0.142206	0	-0.000959008	0.00130287	-0.736073	0	-0.0751418	0.0321753	-2.33539	0	34.1717	-0.190451	-0.180617	0.274052	3.9174e-05	1.42796e+08	0.377143	63
813	845	35.1434	0.00747538	0.322472	20.1081	3.43459e+06	0.374509	465.192	30.5147	34.4633	1.58417	21.7547	1	1.11751	1.60501	0.696263	0	2.98478	1.82477	1.63571	0	-0.00356197	0.0222621	-0.160002	0	8.25077e-07	2.6891e-07	3.06823	0	1.27535	2.86848	0.444608	0	-0.00155051	0.00111059	-1.39612	0	-0.0827682	0.0281763	-2.93751	0	35.4271	-0.283657	-0.254056	0.186075	4.69371e-05	1.24471e+08	0.496634	72
814	846	32.1697	0.266406	0.124087	52.5	1406956	0.262047	533.764	30.0097	34.0739	1.50818	22.5927	1	1.08354	1.54488	0.701376	0	3.25672	1.75739	1.85316	0	-0.0163487	0.021033	-0.777289	0	9.16106e-07	2.07615e-07	4.41253	1	2.73954	2.72657	1.00475	0	-0.00145507	0.00102618	-1.41795	0	-0.0901286	0.0266032	-3.38789	1	32.4338	-0.264077	-0.322317	0.561722	0.000423538	1.33863e+08	0.577208	87
815	847	32.5731	0.0782766	0.031116	13.8261	2.74093e+06	0.330912	261.268	20.4057	33.3553	1.58927	20.9877	1	0.235769	1.48776	0.158472	0	1.54409	1.86228	0.82914	0	0.000365398	0.0229374	0.0159302	0	1.04763e-06	1.56926e-07	6.67592	1	1.72636	3.01252	0.573062	0	0.000402358	0.00115991	0.346886	0	-0.0893138	0.0331988	-2.69028	0	35.1522	-2.5791	-2.74649	0.424248	0.0176805	1.79471e+08	0.579064	77
816	848	35.6253	0.0895071	0.188179	16.7143	1.18635e+06	0.362613	386.889	33.3749	33.5525	1.54047	21.7807	1	0.515451	1.52758	0.337429	0	3.00282	1.84915	1.62389	0	-0.0198041	0.0226873	-0.872916	0	9.95349e-07	1.22343e-07	8.13573	1	3.64556	2.91623	1.2501	0	0.000283153	0.00109737	0.258029	0	-0.105598	0.0301702	-3.50009	1	32.9207	2.70462	2.52308	0.249752	0.00674097	2.30539e+08	0.665632	88
817	849	33.3524	0.547408	0.0439939	16.8	1654179	0.321357	720.074	36.249	32.068	1.38824	23.0997	1	1.27448	1.7827	0.714919	0	4.26692	2.29882	1.85613	0	-0.0313073	0.0184453	-1.69731	0	1.00651e-06	1.43609e-07	7.00867	1	3.54568	2.86012	1.2397	0	-0.000924387	0.00106244	-0.870062	0	-0.0559282	0.0125591	-4.4532	1	32.5388	0.813582	0.864029	0.421103	0.00172742	2.15034e+08	0.64306	98
818	850	30.6111	0.198972	0.104545	20	274164	0.370865	725.823	33.7776	39.5957	2.11007	18.7651	1	1.91494	2.40633	0.795793	0	5.09429	4.44319	1.14654	0	-0.110846	0.0716792	-1.54642	0	2.86101e-07	2.01867e-07	1.41728	0	-14.8536	4.65842	-3.18855	0	-0.00596954	0.00168057	-3.5521	1	0.0481121	0.0362105	1.32868	0	30.1544	0.456752	0.408805	0.18495	0.00012063	2.41689e+08	0.709931	46
819	851	30.7307	0.374393	0.0203309	16.8	1.63462e+06	0.306505	421.685	45.0099	29.0628	1.50586	19.2998	1	1.11968	1.74983	0.639881	0	4.28264	3.27025	1.30958	0	-0.029601	0.00753547	-3.92822	1	1.09404e-06	1.30393e-07	8.39035	1	1.14137	3.10449	0.367649	0	0.00119971	0.00120295	0.99731	0	-0.00336552	0.00181358	-1.85573	0	31.5643	-0.833604	-0.762371	0.219375	0.000519553	3.07857e+08	0.669004	89
820	852	34.4598	0.454679	0.0244198	14.7	2.86342e+06	0.322639	590.835	42.4293	30.1033	1.4924	20.1711	1	-0.339665	1.62039	-0.20962	0	6.22877	3.01102	2.06866	0	-0.0246471	0.00721477	-3.41621	1	1.05765e-06	1.33787e-07	7.90547	1	-1.84093	2.97339	-0.619136	0	0.00086688	0.00122286	0.708893	0	-0.00111114	0.00147034	-0.755704	0	32.6382	1.82156	1.65059	0.204825	0.0022323	2.74929e+08	0.643254	87
821	853	31.4793	0.219285	0.0414338	36.4	2.59464e+06	0.363232	572.386	34.2789	31.1593	1.56327	19.9321	1	-1.81901	1.51608	-1.19982	0	9.32032	3.18246	2.92865	0	-0.0239023	0.00736969	-3.24332	1	9.69574e-07	1.39303e-07	6.96016	1	-2.1988	2.64916	-0.83	0	-0.000191948	0.00145708	-0.131735	0	0.000414724	0.00114792	0.361283	0	31.8979	-0.418669	-0.358457	0.109317	5.01639e-05	2.87764e+08	0.64875	95
822	854	31.8006	0.449561	0.0214872	22.6667	1.33459e+06	0.292035	551.283	44.177	31.3334	1.50138	20.8697	1	-2.71158	1.41102	-1.92171	0	8.98562	3.28898	2.73204	0	-0.0210018	0.00718835	-2.92164	0	9.15823e-07	1.46077e-07	6.26948	1	-2.78687	2.35888	-1.18144	0	0.000487174	0.00139894	0.348245	0	0.000558528	0.000807876	0.691354	0	30.533	1.26753	1.16996	0.233647	0.00132747	3.11961e+08	0.661864	98
823	855	35.6458	0.146801	0.146767	37.9091	4.2065e+06	0.399185	425.349	48.2971	32.3918	1.31402	24.6509	1	-3.93493	1.44926	-2.71513	0	4.2161	3.06323	1.37636	0	-0.00338086	0.00893489	-0.378389	0	8.23444e-07	1.54125e-07	5.3427	1	-5.59763	2.25016	-2.48766	0	0.00111299	0.00127968	0.869738	0	-4.75167e-05	0.000803009	-0.0591734	0	34.0053	1.64059	1.52299	0.242355	0.00236011	4.111e+08	0.657345	122
824	856	34.6956	0.00516176	0.193341	25.3333	2.91043e+06	0.20184	560.96	33.6716	31.9415	1.36676	23.3702	1	-3.93653	1.3373	-2.94364	0	6.34299	3.07118	2.06532	0	-0.0111326	0.00814495	-1.36681	0	8.20719e-07	1.52601e-07	5.37821	1	-3.95183	2.22516	-1.77598	0	0.00102738	0.00134916	0.7615	0	0.000454696	0.000774047	0.587427	0	35.0482	-0.352524	-0.333803	0.271797	0.00013229	3.32529e+08	0.691764	100
825	857	35.1092	0.102985	0.0542588	49.75	5116742	0.351307	699.633	848.732	33.8333	1.15037	29.4108	1	-4.04649	1.5947	-2.53746	0	1.58668	2.83217	0.560234	0	-0.00803082	0.0086247	-0.931142	0	7.15289e-07	1.54551e-07	4.62817	1	-7.07599	2.32476	-3.04374	0	0.000616273	0.00100675	0.612143	0	0.000412565	0.000767899	0.537265	0	35.0585	0.0506896	0.0443694	0.147833	1.08634e-06	4.34791e+08	0.609278	120
826	858	34.4974	0.113798	0.145405	73.0435	4291576	0.376631	692.778	862.215	33.6967	1.14526	29.4228	1	-4.00956	1.86718	-2.14739	0	0.435751	3.10104	0.140518	0	-0.00690433	0.00860816	-0.802069	0	7.65271e-07	1.55852e-07	4.91023	1	-6.53059	2.46803	-2.64607	0	0.000125697	0.0010261	0.1225	0	0.000380306	0.000758333	0.501503	0	34.0391	0.458327	0.398891	0.138021	8.10423e-05	4.80015e+08	0.583991	129
827	859	36.0389	0.120184	0.193292	38.7805	4492968	0.392159	620.362	767.414	33.5166	1.2802	26.1808	1	-4.08228	1.9329	-2.112	0	0.424489	3.19857	0.132712	0	-0.0055535	0.00859961	-0.645785	0	7.46916e-07	1.73494e-07	4.30513	1	-5.8879	2.48137	-2.37284	0	-0.000102469	0.000925919	-0.110668	0	0.000539478	0.000738729	0.730279	0	34.2899	1.74897	1.53834	0.156056	0.00139196	4.69162e+08	0.521867	135
828	860	32.1868	0.0753374	0.164197	25.4286	3399905	0.431475	681.343	522.908	33.5478	1.77541	18.8958	1	-2.88022	1.77634	-1.62144	0	1.87884	3.07995	0.610022	0	-0.00343323	0.00835402	-0.410968	0	5.47146e-07	2.08999e-07	2.61793	0	-4.9597	2.4529	-2.02198	0	-0.000468773	0.0008526	-0.549817	0	0.00109743	0.000765186	1.4342	0	33.5267	-1.33987	-1.24519	0.244013	0.00159191	4.36578e+08	0.396818	154
829	861	31.2708	0.284426	0.0837197	33.1765	2.29955e+06	0.436054	912.819	183.79	34.0255	1.05094	32.3762	1	0.885202	1.18006	0.750133	0	1.35154	2.52147	0.536015	0	-0.0285261	0.0067965	-4.19718	1	3.54802e-07	1.2977e-07	2.73408	0	-3.78291	2.29549	-1.64797	0	-4.18538e-05	0.000656945	-0.0637096	0	-0.0026497	0.00338886	-0.781887	0	32.0852	-0.81442	-0.702527	0.122543	0.000219251	1.59323e+08	0.402704	134
830	862	32.7576	0.366263	0.0574231	27.6923	1.81877e+06	0.327266	1090.11	187.328	33.4749	1.13971	29.3714	1	1.16258	1.34094	0.866989	0	1.34916	2.7277	0.494614	0	-0.0252693	0.00733242	-3.44624	1	3.7208e-07	1.40814e-07	2.64236	0	-4.02399	2.54413	-1.58167	0	-0.000279855	0.000819417	-0.34153	0	0.000563374	0.0035637	0.158087	0	32.4387	0.31897	0.280611	0.15638	4.64298e-05	1.45123e+08	0.372341	116
831	863	32.4124	0.166161	0.180394	27.6923	1.71748e+06	0.381578	972.884	166.626	33.6334	1.19149	28.228	1	1.25474	1.40355	0.893972	0	1.35966	2.79445	0.486557	0	-0.0251989	0.00746452	-3.37582	1	3.6784e-07	1.48143e-07	2.48302	0	-4.41302	2.61523	-1.68743	0	-0.000243253	0.000865227	-0.281144	0	0.000275838	0.00373769	0.073799	0	32.1465	0.265889	0.224329	0.0827538	1.4442e-05	1.4498e+08	0.358481	111
832	864	34.1146	0.490984	0.0642505	7.5	1.04623e+06	0.402595	966.509	459.37	36.7381	1.03123	35.6256	1	-5.64829	1.23824	-4.56155	1	-3.80495	1.93194	-1.9695	0	-0.0313329	0.0200659	-1.5615	0	3.66365e-07	1.33817e-07	2.73781	0	-1.9745	2.02708	-0.974061	0	0.00128151	0.000643046	1.99287	0	-0.00127481	0.000468258	-2.72246	0	33.7268	0.387787	0.345569	0.177811	8.21508e-05	1.26614e+08	0.504742	147
833	865	31.7527	0.393655	0.148288	7.5	890486	0.3997	1104.51	1181.69	36.3027	1.08147	33.568	1	-5.01378	1.34351	-3.73186	1	-3.06276	2.13439	-1.43496	0	-0.0507756	0.0259252	-1.95854	0	3.55164e-07	1.38858e-07	2.55775	0	-1.18507	1.97532	-0.599936	0	0.00148976	0.000784179	1.89976	0	-0.00148802	0.000495277	-3.00443	0	33.2237	-1.47101	-1.25466	0.102494	0.000571828	1.23157e+08	0.469862	123
834	866	34.9315	0.241494	0.245468	9.33333	1.29549e+06	0.294473	775.078	252.604	36.1246	0.96459	37.4507	1	-5.00481	1.20674	-4.14738	1	-2.66509	1.9465	-1.36917	0	-0.0209559	0.0199884	-1.0484	0	3.13542e-07	1.33127e-07	2.35522	0	-1.10484	1.8346	-0.602227	0	0.00125684	0.000652238	1.92696	0	-0.00133247	0.000461572	-2.8868	0	34.7846	0.146927	0.125586	0.106326	5.96892e-06	1.12071e+08	0.46229	138
835	867	33.6908	0.118891	0.209806	8.4	1.29834e+06	0.367965	946.791	972.18	36.0939	1.04151	34.6553	1	-4.56679	1.31185	-3.48119	1	-2.32157	2.13614	-1.08681	0	-0.053936	0.0255341	-2.11231	0	3.3183e-07	1.37336e-07	2.41619	0	-0.827779	1.86024	-0.444985	0	0.00144236	0.000796081	1.81183	0	-0.00154068	0.000490522	-3.14089	0	34.6048	-0.914069	-0.764924	0.0676554	0.000135057	1.14007e+08	0.459738	117
836	868	36.3295	0.0514116	0.0235929	10.2222	1.88903e+06	0.274848	855.667	1349.12	35.9186	1.005	35.74	1	-4.2043	1.28255	-3.27807	1	-1.66023	2.11201	-0.786089	0	-0.0542906	0.0247013	-2.19788	0	3.23073e-07	1.35364e-07	2.3867	0	-0.652887	1.79341	-0.364048	0	0.00136357	0.000795769	1.71352	0	-0.00153498	0.000483418	-3.17526	0	34.635	1.69446	1.47906	0.143067	0.00116176	1.08292e+08	0.456411	115
837	869	37.4062	0.0227809	0.0305343	12.7273	2.87675e+06	0.217882	779.614	781.283	35.3775	0.934828	37.8439	1	-2.9077	1.19891	-2.42529	0	0.886202	1.98283	0.446939	0	-0.0610316	0.0226649	-2.69278	0	3.29061e-07	1.29485e-07	2.54131	0	-0.413496	1.70692	-0.242246	0	0.000924588	0.000776047	1.19141	0	-0.00130522	0.000452741	-2.88292	0	35.1192	2.28697	1.95875	0.109942	0.00150751	9.76507e+07	0.457876	117
838	870	39.5595	0.02353	0.0371151	10.2222	2754276	0.220956	758.393	1362.6	35.6337	0.958428	37.1793	1	-3.53868	1.23558	-2.86397	0	-0.363221	2.04754	-0.177394	0	-0.0578754	0.0235396	-2.45864	0	3.21935e-07	1.31983e-07	2.43921	0	-0.481149	1.72797	-0.278448	0	0.00117345	0.000787917	1.4893	0	-0.0014623	0.000468289	-3.12264	0	34.6231	4.93639	4.31956	0.1473	0.0102527	1.01125e+08	0.455565	118
839	871	32.9593	0.0631094	0.161773	13.0909	2.29743e+06	0.348643	527.532	289.886	34.9626	0.911596	38.3531	1	-2.12535	1.1673	-1.82074	0	2.74542	1.89014	1.4525	0	-0.0330738	0.0203076	-1.62864	0	2.92299e-07	1.25996e-07	2.31991	0	-0.429876	1.71184	-0.251119	0	0.00031551	0.000769842	0.409837	0	-0.000900955	0.000440867	-2.0436	0	35.2665	-2.30725	-1.94075	0.0771963	0.00100225	9.92425e+07	0.452629	120
840	872	32.0603	0.106868	0.250699	27.6923	1.66049e+06	0.371283	952.375	155.268	33.5738	1.21343	27.6684	1	1.29545	1.43539	0.902503	0	1.35595	2.82641	0.479743	0	-0.0246943	0.00758464	-3.25583	1	3.68691e-07	1.52894e-07	2.41141	0	-4.45402	2.65569	-1.67716	0	-0.000271049	0.000901588	-0.300634	0	0.000644927	0.00378662	0.170317	0	32.1688	-0.108488	-0.0957339	0.161536	5.61656e-06	1.43469e+08	0.351683	106
841	873	34.7879	0.456233	0.0431685	9	2.53314e+06	0.145296	640.766	626.151	35.6189	1.08481	32.8341	1	-0.443699	1.13412	-0.391229	0	6.07295	1.99937	3.03743	0	-0.101294	0.0254463	-3.98068	1	1.51509e-07	1.56905e-07	0.965609	0	-0.953744	1.77926	-0.536033	0	-0.00110637	0.000806736	-1.37142	0	0.000223986	0.000429956	0.520951	0	34.4436	0.344377	0.305963	0.172849	6.22265e-05	1.31431e+08	0.48394	128
842	874	32.5799	0.342149	0.0891566	10.9091	1.69004e+06	0.28666	714.776	109.994	39.5259	2.15057	18.3793	1	-4.03619	2.1278	-1.89688	0	-4.31565	3.73044	-1.15687	0	0.0170499	0.0322032	0.529446	0	-7.24607e-07	3.30188e-07	-2.19453	0	-1.28181	3.04641	-0.420761	0	-0.00270132	0.0019749	-1.36782	0	-0.00523116	0.00576009	-0.908175	0	33.8479	-1.26799	-1.22531	0.300809	0.00205466	1.78875e+08	0.459573	54
843	875	33.5985	0.144963	0.13362	10.9091	1.03203e+06	0.3186	809.905	109.005	38.7028	2.09462	18.4773	1	-3.45926	1.97778	-1.74906	0	-3.32289	3.72109	-0.892987	0	0.0312137	0.0315546	0.989195	0	-7.76492e-07	3.15539e-07	-2.46085	0	-0.685333	2.91449	-0.235147	0	-0.002323	0.00185929	-1.24941	0	-0.00491442	0.00454157	-1.0821	0	34.661	-1.06252	-0.975508	0.225421	0.000880936	1.78013e+08	0.449539	58
844	877	33.7181	0.093823	0.315067	10.9091	930412	0.326428	818.201	95.7833	38.6095	2.12168	18.1976	1	-3.50112	1.99239	-1.75724	0	-3.22863	3.72914	-0.865784	0	0.0352	0.0327794	1.07384	0	-7.90523e-07	3.17703e-07	-2.48825	0	-0.382618	2.9438	-0.129974	0	-0.00229979	0.00187525	-1.2264	0	-0.00568467	0.00492909	-1.15329	0	34.3611	-0.643036	-0.648191	0.35743	0.000743411	1.77176e+08	0.446399	58
845	881	36.015	0.115383	0.193126	10.9091	780989	0.388661	828.167	68.6179	38.3638	2.07741	18.4672	1	-3.24451	1.93122	-1.68003	0	-2.91356	3.71075	-0.785167	0	0.0348952	0.0312632	1.11618	0	-7.86861e-07	3.10185e-07	-2.53675	0	-0.523175	2.86794	-0.182422	0	-0.00213996	0.00181776	-1.17725	0	-0.00446311	0.0038885	-1.14777	0	34.9111	1.10392	0.99775	0.200737	0.000795305	1.77972e+08	0.445703	59
846	882	36.015	0.0972185	0.138071	10.9091	745914	0.349632	827.732	66.1725	38.3756	2.11838	18.1155	1	-3.37929	1.96789	-1.71721	0	-2.94509	3.72405	-0.79083	0	0.0387927	0.0329732	1.17649	0	-8.01365e-07	3.14729e-07	-2.54621	0	-0.20435	2.92426	-0.0698808	0	-0.00217654	0.00185254	-1.1749	0	-0.00569432	0.00466662	-1.22023	0	35.2161	0.798934	0.750626	0.260343	0.000630835	1.76873e+08	0.443083	58
847	885	32.3919	0.161809	0.210076	10.9091	1.74348e+06	0.357839	678.161	125.214	38.9566	1.87038	20.8282	1	-2.52054	1.75897	-1.43296	0	-3.1071	3.6767	-0.845078	0	0.0204796	0.0257314	0.7959	0	-7.05891e-07	2.95615e-07	-2.38787	0	-2.89013	2.5233	-1.14538	0	-0.0023395	0.00168575	-1.38781	0	-0.000867003	0.00130359	-0.665091	0	34.1594	-1.76751	-1.52011	0.117271	0.000976495	1.94175e+08	0.470418	65
848	886	35.181	0.0980964	0.166155	38	3.34666e+06	0.327258	231.007	28.3147	32.3464	1.9144	16.8964	1	-1.28505	1.70927	-0.75181	0	-0.898312	2.16036	-0.415816	0	0.0244408	0.0242603	1.00744	0	9.14957e-07	1.72853e-07	5.29326	1	-1.41976	3.69135	-0.384618	0	0.00293453	0.00149888	1.95781	0	-0.0493013	0.0509685	-0.967289	0	34.8792	0.301817	0.308464	0.374922	0.000181539	2.52875e+08	0.505722	62
849	887	35.0443	0.155818	0.181062	28.2	4.30735e+06	0.375486	428.563	42.0981	31.3772	2.26543	13.8504	1	-1.27474	2.12601	-0.599594	0	-0.872494	2.77509	-0.314402	0	0.0450826	0.0278115	1.62101	0	9.68895e-07	2.3794e-07	4.07201	1	-2.64091	4.15601	-0.635443	0	0.0040473	0.00195076	2.07473	0	-0.0455142	0.0660491	-0.689097	0	35.2922	-0.247877	-0.3658	0.700194	0.000994076	3.21742e+08	0.450149	43
850	888	31.3699	0.194044	0.122566	52.1538	2.74857e+06	0.344779	1098.37	214.983	32.4336	1.0412	31.1502	1	1.01704	1.24468	0.817112	0	1.40211	2.64686	0.529726	0	-0.0228907	0.00740078	-3.09301	0	4.16462e-07	1.29375e-07	3.21902	0	-2.36392	2.37328	-0.996056	0	-0.000234179	0.000798521	-0.293266	0	0.0015005	0.0030051	0.499317	0	32.004	-0.63406	-0.532546	0.0744477	7.25637e-05	1.40769e+08	0.406684	131
851	889	40.4072	0.208879	0.162145	7.5	2.71523e+06	0.298833	951.406	32.9074	33.6085	1.53844	21.8458	1	-0.887898	1.66375	-0.533672	0	9.94436	3.41	2.91623	0	-0.0411554	0.0221541	-1.85769	0	8.7355e-07	1.18201e-07	7.3904	1	-5.76826	3.20886	-1.79761	0	0.00094717	0.00127071	0.745384	0	-0.00586294	0.00192664	-3.04309	0	36.0831	4.32404	4.00227	0.23788	0.0159038	4.08415e+08	0.675557	74
852	890	31.4212	0.539153	0.0300488	13.3846	3.80465e+06	0.269893	492.685	311.546	31.1561	1.5328	20.3263	1	-2.57412	1.49613	-1.72052	0	10.0601	3.14752	3.19619	0	-0.0203605	0.00977057	-2.08386	0	9.63981e-07	1.39886e-07	6.89121	1	-2.91935	2.44223	-1.19536	0	0.00046625	0.00159143	0.292976	0	-3.62354e-05	0.00103956	-0.0348565	0	32.8961	-1.47494	-1.40741	0.282925	0.00248601	3.51212e+08	0.7526	87
853	891	34.224	0.444305	0.0466108	29.0323	4.0976e+06	0.120516	613.367	498.82	32.4125	1.4808	21.8885	1	-3.99291	1.32575	-3.0118	0	6.24529	2.8258	2.2101	0	-0.0106337	0.0140791	-0.755287	0	9.05974e-07	1.32327e-07	6.8465	1	-3.50476	2.28961	-1.53073	0	-0.000591452	0.00148563	-0.398114	0	0.000423641	0.000896986	0.472294	0	33.7593	0.464632	0.424242	0.216847	0.000158521	2.73268e+08	0.763902	92
854	892	34.9793	0.136178	0.0528526	29.0323	5.03176e+06	0.132453	865.253	439.474	32.0162	1.51606	21.1181	1	-3.45944	1.40388	-2.46419	0	7.68912	2.91152	2.64093	0	-0.0196164	0.0151993	-1.29061	0	9.67093e-07	1.33638e-07	7.23669	1	-3.31021	2.39434	-1.38251	0	-6.18595e-05	0.00149359	-0.0414168	0	-0.000232943	0.000921541	-0.252776	0	35.6538	-0.674478	-0.629319	0.25002	0.000419971	2.97912e+08	0.756375	91
855	893	34.0326	0.355685	0.0647817	29.0323	4.55402e+06	0.15486	780.907	502.779	32.0229	1.51179	21.1821	1	-3.49078	1.3975	-2.49788	0	7.55163	2.92655	2.58038	0	-0.0169241	0.0143215	-1.18172	0	9.56392e-07	1.34839e-07	7.09284	1	-3.35561	2.37452	-1.41318	0	-0.000202393	0.00153409	-0.13193	0	-2.95009e-05	0.000940152	-0.0313788	0	34.442	-0.409449	-0.360777	0.159036	7.82979e-05	2.98335e+08	0.762959	88
856	894	36.1209	0.0204692	0.169519	46.125	5.12183e+06	0.295108	566.142	398.461	32.9909	1.22345	26.9654	1	-4.92289	1.21852	-4.04006	1	3.95997	2.60898	1.51782	0	-0.0025824	0.0131659	-0.196144	0	7.63904e-07	1.33861e-07	5.70669	1	-4.29868	2.10071	-2.0463	0	4.77203e-06	0.000959942	0.00497117	0	0.000624929	0.000672146	0.929753	0	36.338	-0.217091	-0.188965	0.138263	1.82242e-05	2.61745e+08	0.730216	110
857	895	31.9407	0.120916	0.160422	65.28	2580240	0.391934	1041.12	253.399	32.3958	1.09244	29.6544	1	1.03517	1.29951	0.796589	0	1.34843	2.71426	0.496795	0	-0.0212457	0.00765855	-2.77412	0	4.00578e-07	1.37323e-07	2.91704	0	-2.49659	2.48246	-1.00569	0	-0.000321336	0.000884438	-0.363322	0	0.00217842	0.0031026	0.702126	0	31.6229	0.317833	0.274971	0.127675	3.5201e-05	1.35906e+08	0.384265	119
858	896	35.4544	0.301395	0.000638485	32.2759	6378739	0.248164	765.495	564.631	33.3918	1.15935	28.8022	1	-5.25186	1.21817	-4.31125	1	3.1507	2.50678	1.25687	0	-0.00134277	0.012903	-0.104066	0	6.96688e-07	1.45646e-07	4.78342	1	-5.13223	2.10099	-2.44277	0	0.000468377	0.00086415	0.542009	0	0.000479737	0.000658517	0.728511	0	35.5674	-0.11295	-0.0982225	0.136617	4.85596e-06	2.87527e+08	0.700131	118
859	897	35.14	0.251448	0.0201793	30.1429	5.55682e+06	0.303825	590.614	519.4	34.3483	1.13056	30.3817	1	-5.27293	1.20607	-4.37198	1	2.25617	2.3699	0.952011	0	-0.00544467	0.0112323	-0.484733	0	5.86978e-07	1.39325e-07	4.21303	1	-5.08114	2.03997	-2.49079	0	0.000327588	0.000734371	0.44608	0	0.000327276	0.000604073	0.541783	0	34.9853	0.154674	0.132157	0.105639	6.56211e-06	3.11491e+08	0.622045	133
860	898	36.6097	0.102991	0.0636287	35.4146	6.00328e+06	0.295677	666.883	270.405	35.761	1.18908	30.0746	1	-4.5954	1.46423	-3.13844	0	1.62309	2.52916	0.64175	0	-0.0120292	0.00909434	-1.32272	0	4.30041e-07	1.45831e-07	2.9489	0	-6.97125	2.2387	-3.11397	0	0.000415968	0.000694188	0.599215	0	0.000419005	0.000670487	0.624925	0	35.8761	0.733613	0.616307	0.0748854	9.78024e-05	3.88291e+08	0.504154	154
861	899	38.3017	0.0523677	0.122742	32.25	4879018	0.364364	567.903	317.038	33.9372	1.19988	28.2838	1	-2.82642	1.51279	-1.86835	0	2.75088	2.18077	1.26143	0	-0.00339094	0.00850974	-0.398478	0	2.32386e-07	1.2134e-07	1.91517	0	-6.86712	2.19318	-3.13112	0	0.00203152	0.000672237	3.02204	0	0.000873601	0.000876117	0.997129	0	34.0798	4.22188	3.63598	0.119716	0.00571908	3.74141e+08	0.381929	190
862	900	33.9881	0.152985	0.00754786	39.6923	4628262	0.217777	628.616	331.188	31.9472	1.52505	20.9483	1	-3.84442	1.54184	-2.4934	0	2.47936	2.19566	1.12921	0	0.00456181	0.00845947	0.539254	0	4.28504e-07	1.57721e-07	2.71685	0	-3.50265	2.0466	-1.71145	0	0.00179411	0.000722734	2.48239	0	0.0003489	0.000881344	0.395872	0	34.0226	-0.0344962	-0.029518	0.108291	3.36586e-07	3.48151e+08	0.354966	183
863	901	33.66	0.208592	0.0135322	45.7143	5.30042e+06	0.306912	625.414	313.967	32.1301	1.20963	26.5619	1	-3.19816	1.42356	-2.2466	0	0.882046	1.98013	0.445449	0	0.00925833	0.00865388	1.06985	0	2.5559e-07	1.10629e-07	2.31034	0	-2.23708	1.91422	-1.16867	0	0.00281537	0.000606439	4.64247	1	-0.00160297	0.00102832	-1.55883	0	33.8238	-0.163843	-0.13576	0.0490316	3.02281e-06	3.22133e+08	0.400043	197
864	902	35.7039	0.0636864	0.0264273	52.2609	7720661	0.299824	905.69	201.878	32.5691	1.33264	24.4396	1	-2.23054	1.43095	-1.55879	0	-2.28286	1.7857	-1.27841	0	-0.0195337	0.00939956	-2.07815	0	4.30118e-07	1.2005e-07	3.58282	1	2.32691	1.88281	1.23587	0	0.0026744	0.000525745	5.08687	1	-0.00497115	0.00178499	-2.78498	0	36.7829	-1.07898	-0.909667	0.0814189	0.000233306	2.54268e+08	0.473631	184
865	903	33.9642	0.196978	0.0225253	52.2609	7.24135e+06	0.257288	696.268	247.475	31.7804	1.48064	21.464	1	-1.37928	1.43754	-0.959471	0	-1.54685	1.80763	-0.855732	0	-0.00830708	0.00972452	-0.854241	0	4.67038e-07	1.30631e-07	3.57524	1	1.90441	1.88354	1.01108	0	0.00290083	0.000520826	5.56967	1	-0.00555083	0.00177888	-3.12041	0	35.5577	-1.59354	-1.33793	0.0737783	0.00045356	2.56499e+08	0.478349	188
866	904	36.9447	0.243338	0.0645051	22.186	7826830	0.358109	937.575	153.458	34.4382	1.22952	28.0094	1	-2.71411	1.42865	-1.89977	0	-3.96783	1.76399	-2.24934	0	-0.0334989	0.0103817	-3.22673	1	3.03396e-07	1.12772e-07	2.69035	0	1.40767	1.8075	0.778795	0	0.00200873	0.00044048	4.56032	1	-0.00113145	0.00182584	-0.619688	0	37.367	-0.422299	-0.363395	0.118265	5.63418e-05	2.51878e+08	0.399311	200
867	905	32.0296	0.250611	0.155956	50.7692	1.74361e+06	0.392326	756.556	159.88	32.6903	1.2765	25.6094	1	1.04866	1.50109	0.698597	0	1.00025	2.8974	0.345224	0	-0.0174995	0.00829366	-2.10999	0	3.03881e-07	1.88204e-07	1.61464	0	-3.40242	2.85867	-1.19021	0	-0.000652027	0.00112741	-0.578339	0	0.00453738	0.00370211	1.22562	0	31.6478	0.381776	0.326653	0.108139	4.11542e-05	1.3055e+08	0.308572	93
868	906	30.7376	0.0865006	0.186049	65.28	2.81695e+06	0.337481	959.254	258.968	31.7146	1.12564	28.1748	1	0.91041	1.3269	0.686116	0	1.54573	2.72624	0.566983	0	-0.0171569	0.00800836	-2.14237	0	4.35062e-07	1.45352e-07	2.99317	0	-1.22423	2.49235	-0.491193	0	-0.000208459	0.00100194	-0.208056	0	0.00128796	0.00286454	0.449621	0	31.9069	-1.16929	-1.0193	0.140785	0.000541513	1.36089e+08	0.374625	111
869	907	36.9105	0.095058	0.0590672	50.88	8337021	0.245551	755.748	186.374	33.4424	1.33011	25.1427	1	-2.04487	1.42421	-1.43579	0	-2.81668	1.72385	-1.63395	0	-0.0224185	0.0101049	-2.21858	0	3.71149e-07	1.19413e-07	3.10811	0	1.51958	1.82332	0.833411	0	0.00230939	0.000450841	5.12242	1	-0.00320752	0.00175998	-1.82247	0	36.5559	0.354581	0.302927	0.10544	3.44055e-05	2.51597e+08	0.450713	201
870	908	37.372	0.128964	0.110289	22.186	7.16989e+06	0.276069	902.151	145.734	36.3005	1.186	30.6074	1	-3.51782	1.35767	-2.59107	0	-4.6566	1.74869	-2.6629	0	-0.0394756	0.0110878	-3.56029	1	1.62876e-07	1.10213e-07	1.47782	0	0.256657	1.77948	0.144232	0	0.00140753	0.000406781	3.46016	1	0.00132696	0.00195926	0.677278	0	37.1593	0.21267	0.178616	0.0743977	8.15702e-06	2.57346e+08	0.303954	210
871	909	35.5741	0.144023	0.0637708	22.186	6.53437e+06	0.350936	882.093	112.609	35.2892	1.20063	29.3921	1	-3.10724	1.41788	-2.19147	0	-4.6399	1.89101	-2.45366	0	-0.0397968	0.0108597	-3.66463	1	2.39005e-07	1.10372e-07	2.16546	0	0.816898	1.81698	0.44959	0	0.00176257	0.000442349	3.98457	1	0.00086273	0.00186167	0.463417	0	37.1632	-1.58911	-1.32335	0.0585171	0.000346238	2.5834e+08	0.329436	198
872	910	34.3744	0.0785055	0.235938	22.186	6541073	0.354023	859.509	97.675	34.9372	1.24091	28.1544	1	-3.07336	1.45955	-2.10569	0	-4.59953	2.05564	-2.23752	0	-0.0397113	0.0105494	-3.7643	1	2.93987e-07	1.10784e-07	2.6537	0	0.970598	1.87387	0.517964	0	0.0018442	0.000510108	3.61531	1	-0.000287673	0.00171262	-0.167972	0	36.5533	-2.1789	-1.91059	0.150827	0.00206238	2.65461e+08	0.352501	191
873	911	38.6879	0.105646	0.257853	11.8846	3672956	0.362943	956.273	63.7197	38.1758	0.968814	39.4046	1	-6.63809	1.13869	-5.82957	1	-4.53265	1.67441	-2.70701	0	-0.0335427	0.0140942	-2.37989	0	2.45482e-07	1.14003e-07	2.15329	0	-2.0123	1.9551	-1.02926	0	0.000737866	0.000503516	1.46543	0	-0.00138694	0.000436921	-3.17434	0	36.6956	1.99231	1.68646	0.0887964	0.000881631	1.6922e+08	0.577051	189
874	912	35.8236	0.282332	0.220445	8.57143	4976786	0.430681	1116.77	86.3922	37.5583	0.930745	40.353	1	-6.19144	1.1166	-5.54492	1	-3.77707	1.6958	-2.22731	0	-0.0277502	0.0145499	-1.90725	0	2.44306e-07	1.18809e-07	2.05629	0	-1.11932	1.87648	-0.5965	0	0.000683697	0.00049183	1.39011	0	-0.00129923	0.00042627	-3.04791	0	36.1249	-0.301295	-0.264355	0.151864	3.98031e-05	1.60747e+08	0.532202	190
875	913	36.4012	0.517281	0.0268192	11.8846	5.34597e+06	0.398927	1104.71	87.4069	37.8857	0.939794	40.3128	1	-6.43669	1.11532	-5.77117	1	-4.10781	1.66044	-2.47393	0	-0.0296966	0.0139098	-2.13495	0	2.12408e-07	1.13419e-07	1.87278	0	-1.12269	1.86523	-0.601908	0	0.000679334	0.000487957	1.3922	0	-0.00142735	0.000429926	-3.32	1	35.4064	0.994823	0.882098	0.169551	0.000505329	1.71475e+08	0.550141	192
876	914	35.0477	0.473205	0.067513	8.57143	3340239	0.365146	1000.61	71.8545	37.4336	0.948483	39.4668	1	-6.03782	1.14065	-5.29333	1	-3.75048	1.75569	-2.13619	0	-0.0289162	0.0151928	-1.90328	0	3.08535e-07	1.24522e-07	2.47775	0	-1.81161	1.94656	-0.930671	0	0.000758916	0.000517976	1.46516	0	-0.00119575	0.000434104	-2.75451	0	35.1179	-0.0702041	-0.0607554	0.128212	1.72679e-06	1.43936e+08	0.536145	174
877	915	35.9398	0.397106	0.121786	19.0588	4046436	0.254829	1027.9	135.167	37.1828	0.918526	40.4809	1	-5.85113	1.1151	-5.24719	1	-3.42239	1.72236	-1.98704	0	-0.0225311	0.0153029	-1.47234	0	2.51755e-07	1.21388e-07	2.07396	0	-1.0397	1.86298	-0.558084	0	0.000721512	0.000486706	1.48244	0	-0.00121134	0.00042215	-2.86946	0	35.3448	0.595031	0.510347	0.112427	0.000104942	1.51252e+08	0.503694	182
878	916	36.0321	0.0516109	0.342855	19.0588	3.12835e+06	0.213675	907.993	163.401	36.8494	0.904113	40.7575	1	-5.4761	1.1164	-4.90514	1	-3.05482	1.74437	-1.75125	0	-0.0151011	0.016079	-0.93918	0	2.4235e-07	1.22265e-07	1.98217	0	-1.02638	1.8283	-0.561386	0	0.000766844	0.000487005	1.57461	0	-0.00116187	0.000422348	-2.75098	0	36.2769	-0.244826	-0.220168	0.192652	3.67938e-05	1.42651e+08	0.471578	179
879	917	35.2289	0.176796	0.329195	19.0588	2.43425e+06	0.281406	807.141	211.065	36.7049	0.911723	40.2589	1	-5.37449	1.12867	-4.76178	1	-2.94362	1.78502	-1.64907	0	-0.015775	0.0166324	-0.948448	0	2.77009e-07	1.26087e-07	2.19696	0	-1.23876	1.8387	-0.673717	0	0.00083569	0.000509924	1.63885	0	-0.00115605	0.000429383	-2.69235	0	35.2413	-0.0124563	-0.0107818	0.12853	5.45371e-08	1.29008e+08	0.476198	167
880	918	36.1756	0.330911	0.147951	9.27273	1.62398e+06	0.359047	546.681	210.921	35.8529	0.88833	40.3599	1	-4.45668	1.17741	-3.78516	1	-1.63415	1.87126	-0.87329	0	-0.00396994	0.0186302	-0.213091	0	2.55477e-07	1.25145e-07	2.04144	0	-0.774165	1.73829	-0.445361	0	0.000946997	0.000630284	1.50249	0	-0.00120158	0.000449924	-2.67063	0	34.5008	1.67483	1.44545	0.123413	0.000935673	1.07678e+08	0.418183	142
881	919	30.4881	0.1893	0.235155	16.6154	1.90372e+06	0.297409	990.656	160.585	29.3385	1.21668	24.1135	1	0.606946	1.45584	0.416905	0	2.97132	2.72582	1.09006	0	-0.0166974	0.00813214	-2.05326	0	6.6611e-07	1.74573e-07	3.81566	1	3.10986	2.66686	1.16611	0	0.000988473	0.000957886	1.03193	0	-0.00273212	0.00226807	-1.2046	0	32.6082	-2.12011	-1.85862	0.150445	0.00194589	1.70746e+08	0.476501	103
882	920	36.8251	0.0867114	0.197701	11.7	1.68569e+06	0.353438	549.572	149.545	35.4978	0.874165	40.6077	1	-3.4434	1.22032	-2.82173	0	0.125818	1.90938	0.0658945	0	0.00883167	0.0191952	0.460099	0	2.21521e-07	1.21954e-07	1.81642	0	-0.810958	1.76302	-0.459983	0	0.000486153	0.000758028	0.64134	0	-0.000965857	0.000463194	-2.08521	0	35.5369	1.28812	1.09355	0.0940743	0.000395012	1.08021e+08	0.378983	132
883	921	34.6273	0.169141	0.132077	11.7	2139471	0.28719	488.839	130.429	35.0261	0.895679	39.1057	1	-2.45122	1.18191	-2.07395	0	2.23803	1.88284	1.18865	0	-0.00789788	0.0193871	-0.407378	0	2.56161e-07	1.22776e-07	2.08641	0	-0.548438	1.72158	-0.318567	0	0.000265266	0.000779598	0.34026	0	-0.000876373	0.000452346	-1.9374	0	35.2206	-0.593335	-0.499922	0.0802906	6.94022e-05	1.0221e+08	0.432999	121
884	922	36.579	0.0270653	0.135713	11.7	2021282	0.416273	509.496	141.062	35.2171	0.885579	39.7674	1	-3.00971	1.2019	-2.50413	0	1.11579	1.9038	0.586083	0	-0.000629684	0.019257	-0.032699	0	2.48548e-07	1.2149e-07	2.04583	0	-0.594248	1.72594	-0.344305	0	0.000457121	0.000776707	0.588537	0	-0.000984266	0.000460352	-2.13807	0	35.6288	0.950157	0.829641	0.143621	0.000367187	1.04104e+08	0.413991	125
885	923	36.4115	0.114767	0.20497	17.2	1.94904e+06	0.341137	392.111	125.504	38.4824	1.7571	21.901	1	-0.817968	1.54068	-0.530915	0	0.238044	4.07494	0.0584165	0	0.0503498	0.0264351	1.90466	0	-3.36089e-07	2.93649e-07	-1.14453	0	-4.19382	2.15836	-1.94306	0	-0.0038846	0.00140912	-2.75676	0	-0.000265358	0.000663536	-0.399915	0	35.6611	0.750425	0.703062	0.256153	0.000541449	3.28498e+08	0.522682	84
886	924	34.2992	0.294861	0.102723	12	2.38711e+06	0.304061	610.412	127.618	39.0521	1.79344	21.775	1	-1.41654	1.59001	-0.890904	0	-1.8084	3.89536	-0.464244	0	0.0365092	0.0253728	1.43891	0	-5.29164e-07	2.9564e-07	-1.78989	0	-4.18489	2.21306	-1.891	0	-0.00329818	0.00150347	-2.19371	0	-0.000375635	0.00072786	-0.516081	0	34.29	0.00920906	0.00773208	0.0738244	1.51584e-08	2.66516e+08	0.509767	81
887	925	38.5512	0.00116873	0.0737376	38.6667	1.7896e+06	0.206917	583.634	144.883	39.8082	2.04126	19.5018	1	-3.572	2.14906	-1.66212	0	-8.60933	4.36391	-1.97285	0	0.013137	0.0257888	0.509409	0	-3.51068e-07	3.54161e-07	-0.991266	0	-3.63292	2.94069	-1.23539	0	-0.00287421	0.00178114	-1.61369	0	0.000345424	0.00087192	0.396165	0	36.6697	1.88147	1.97764	0.409043	0.00861115	3.0562e+08	0.49086	66
888	926	33.4378	0.0136991	0.168313	16.8	1.14303e+06	0.363808	551.088	125.742	38.2575	1.70497	22.4388	1	-1.00472	1.57552	-0.637706	0	0.406926	4.11901	0.0987922	0	0.0561185	0.0253332	2.21522	0	-9.98266e-08	2.88844e-07	-0.345607	0	-4.20099	2.26815	-1.85216	0	-0.00440191	0.00140675	-3.12913	0	-3.16877e-05	0.000676921	-0.0468115	0	35.1828	-1.74492	-1.55496	0.177817	0.00166339	3.60592e+08	0.503819	80
889	927	33.2635	0.144471	0.105805	13.4286	2568641	0.392424	650.618	129.123	39.6675	1.86454	21.2746	1	-2.49319	1.71964	-1.44983	0	-4.0082	3.84178	-1.04332	0	0.0175575	0.0244394	0.718409	0	-5.70317e-07	3.02877e-07	-1.883	0	-4.28502	2.43258	-1.76152	0	-0.00294382	0.0016404	-1.79457	0	-0.000227951	0.000851142	-0.267818	0	34.0278	-0.764247	-0.663089	0.132679	0.000213954	2.30618e+08	0.497849	72
890	929	31.0623	0.373152	0.128337	16.8	1.39918e+06	0.235136	791.331	26.2673	28.0162	1.3285	21.0886	1	0.325633	1.61407	0.201746	0	3.26889	2.80118	1.16697	0	-0.0191631	0.00832619	-2.30154	0	7.78717e-07	2.06861e-07	3.76444	1	4.82413	3.11328	1.54953	0	0.00214319	0.000868331	2.46817	0	-0.00400929	0.00218456	-1.83528	0	32.0499	-0.987568	-0.858923	0.13686	0.000372097	2.00191e+08	0.544854	109
891	931	36.8251	0.0149364	0.0962963	30.4286	2.93008e+06	0.290091	639.884	27.5024	34.3084	1.81488	18.9039	1	-1.29116	1.68347	-0.766962	0	-0.173392	2.13752	-0.0811181	0	-0.00102062	0.0241541	-0.0422544	0	7.39616e-07	1.31427e-07	5.62758	1	-3.53933	3.79728	-0.932071	0	0.00263893	0.0012798	2.06198	0	-0.0491673	0.0453101	-1.08513	0	35.7181	1.10697	1.01264	0.219789	0.000918885	3.57744e+08	0.561078	72
892	932	37.4745	0.0318985	0.0755091	18.5625	3627751	0.218035	493.983	22.3058	34.6802	2.04818	16.9322	1	-2.49376	1.87537	-1.32974	0	-3.03645	2.47074	-1.22897	0	-0.00634795	0.0231431	-0.274291	0	5.59402e-07	1.64499e-07	3.40065	1	-8.94496	4.41868	-2.02435	0	0.00284628	0.00128271	2.21897	0	0.0410833	0.0502633	0.817361	0	36.655	0.819557	0.813902	0.337983	0.00107578	4.52529e+08	0.500299	70
893	933	35.2733	0.0476565	0.086545	37.2632	2979480	0.363668	502.579	31.3357	33.6715	1.84848	18.2157	1	-1.36818	1.64524	-0.831601	0	-1.2233	2.09319	-0.584418	0	0.0093036	0.02435	0.382078	0	7.52555e-07	1.4416e-07	5.22027	1	-2.97981	3.75737	-0.793057	0	0.00295738	0.00135138	2.18842	0	-0.0438804	0.0486147	-0.902617	0	35.1169	0.156355	0.147453	0.265869	2.50469e-05	3.30621e+08	0.547863	66
894	934	36.9686	0.0385451	0.0336266	12	4.26536e+06	0.326403	577.132	27.9998	37.0536	2.09697	17.67	1	-2.4267	2.0075	-1.20882	0	1.87288	3.40141	0.550619	0	-0.0342211	0.0213182	-1.60525	0	4.49259e-07	1.51705e-07	2.96141	0	-14.6581	4.84715	-3.02406	0	0.00167003	0.00119224	1.40075	0	0.0656288	0.0488439	1.34365	0	36.5456	0.423043	0.398155	0.26291	0.000179865	5.1479e+08	0.506065	81
895	935	38.4999	0.144106	0.0978007	16.4082	4908105	0.233684	574.361	31.1193	38.4562	1.68955	22.7612	1	-1.8244	1.93331	-0.943662	0	5.7666	3.68032	1.56688	0	-0.0464833	0.0191529	-2.42695	0	5.27167e-07	1.35685e-07	3.88522	1	-13.5394	4.55102	-2.97502	0	0.00117639	0.00122872	0.957411	0	-0.00417306	0.00717036	-0.581988	0	37.9638	0.53606	0.480043	0.18582	0.000167296	5.11541e+08	0.534172	83
896	936	36.138	0.117044	0.15961	13.6364	3.2876e+06	0.354175	881.895	30.7702	34.9446	1.62611	21.4898	1	-1.17031	1.77692	-0.658617	0	4.72348	2.99167	1.57887	0	-0.0215032	0.0239307	-0.898559	0	7.47105e-07	1.21402e-07	6.15397	1	-6.42312	3.87856	-1.65606	0	0.00172897	0.00128177	1.34889	0	-0.027984	0.0111612	-2.50726	0	36.1133	0.0247207	0.0214481	0.13264	2.23772e-07	4.36344e+08	0.602609	81
897	937	36.7635	0.0575719	0.20955	34.5455	2.97952e+06	0.40811	663.807	24.774	34.8106	1.79364	19.4078	1	-1.18456	1.74125	-0.680291	0	1.21917	2.3041	0.529132	0	-0.00925694	0.0241516	-0.383285	0	7.38469e-07	1.25423e-07	5.88781	1	-4.14232	3.89777	-1.06274	0	0.00234259	0.00125367	1.86859	0	-0.0539861	0.0425473	-1.26885	0	35.4054	1.35817	1.34027	0.329525	0.00280829	3.87477e+08	0.574572	76
898	938	35.3451	0.130049	0.143577	34.5455	2.97532e+06	0.338614	686.054	26.9829	35.0187	1.77516	19.7271	1	-1.06015	1.7586	-0.602837	0	1.99699	2.39828	0.832675	0	-0.0126221	0.0242117	-0.521322	0	7.4304e-07	1.23807e-07	6.00161	1	-4.24897	3.92334	-1.083	0	0.0022082	0.00125083	1.76538	0	-0.059277	0.040902	-1.44924	0	35.4191	-0.0740037	-0.0661497	0.18284	3.11439e-06	3.97489e+08	0.58335	79
899	939	36.972	0.153209	0.13168	13.6364	3.71612e+06	0.344033	842.616	32.0402	35.0043	1.65153	21.1951	1	-1.175	1.76781	-0.664663	0	7.56284	3.45654	2.18798	0	-0.0321574	0.0233694	-1.37605	0	7.52213e-07	1.20832e-07	6.22527	1	-8.2154	3.65532	-2.24752	0	0.00135269	0.00130975	1.03279	0	-0.00783797	0.00220165	-3.56004	1	36.2393	0.732742	0.6228	0.0962254	0.000131365	4.4117e+08	0.621376	80
900	940	35.3587	0.120162	0.129369	15.7778	3.28208e+06	0.301182	662.062	16.4374	28.0895	1.19502	23.5054	1	-1.23158	1.42926	-0.86169	0	4.62455	2.45831	1.88119	0	-0.0422892	0.00838808	-5.04158	1	9.36245e-07	2.12947e-07	4.39661	1	4.56278	2.91545	1.56503	0	0.0029252	0.000522522	5.59823	1	-0.00145167	0.00161541	-0.898641	0	34.2324	1.12632	0.980124	0.137789	0.000488335	1.65023e+08	0.688208	122
901	941	36.5824	0.234581	0.0574617	16.95	4.4028e+06	0.331309	901.859	33.3812	34.9563	1.59446	21.9237	1	-1.24384	1.66635	-0.746448	0	10.2694	3.62953	2.8294	0	-0.045513	0.0220371	-2.06529	0	7.81676e-07	1.20661e-07	6.47827	1	-8.52035	3.37606	-2.52376	0	0.00122206	0.00131551	0.928962	0	-0.00605492	0.00191788	-3.15708	0	36.0019	0.580507	0.527096	0.208063	0.000232186	4.20471e+08	0.646275	74
902	942	38.1308	0.183702	0.0402565	16.8	5850515	0.277236	401.785	26.6259	37.812	1.5483	24.4217	1	-2.56391	1.604	-1.59844	0	9.14886	3.62982	2.52047	0	-0.0721524	0.0165786	-4.35214	1	6.43089e-07	1.30182e-07	4.93994	1	-11.2217	3.57724	-3.13696	0	0.00069804	0.00121301	0.575462	0	-0.00520146	0.00172582	-3.0139	0	37.2905	0.840261	0.766704	0.215796	0.000514545	4.80262e+08	0.624069	84
903	943	36.6405	0.205593	0.0605364	21.75	6.20877e+06	0.239043	570.953	31.9386	33.7081	1.65675	20.3459	1	-1.43468	1.71179	-0.838115	0	15.9058	3.99964	3.97681	1	-0.0694044	0.0217211	-3.19526	0	8.95606e-07	1.28327e-07	6.97907	1	-6.9313	3.36782	-2.0581	0	0.00132154	0.00133754	0.988042	0	-0.003477	0.00178773	-1.94493	0	37.4137	-0.773154	-0.699273	0.201831	0.000393315	5.40741e+08	0.687327	86
904	944	37.454	0.203304	0.0933132	33.3818	7016425	0.296662	369.553	24.3692	35.0126	1.55726	22.4835	1	-3.23168	1.61261	-2.004	0	13.8768	3.56613	3.89127	1	-0.0814627	0.0166343	-4.89726	1	8.29636e-07	1.43184e-07	5.7942	1	-6.26402	3.07531	-2.03688	0	0.000735698	0.00120389	0.611099	0	-0.00204324	0.000985131	-2.07408	0	37.116	0.337987	0.317003	0.257785	0.000111022	5.20927e+08	0.681986	100
905	945	38.5785	0.0866981	0.140616	33.3818	6894807	0.353612	459.098	35.0062	32.023	1.68746	18.9771	1	-1.45715	1.74841	-0.833412	0	18.9642	3.88847	4.87704	1	-0.0698097	0.0210173	-3.32153	1	9.7653e-07	1.40901e-07	6.93061	1	-4.638	3.11169	-1.49051	0	0.00169043	0.00134139	1.2602	0	-0.00202991	0.00120492	-1.68468	0	38.031	0.547571	0.516861	0.267193	0.000309839	5.62174e+08	0.711495	93
906	946	30.5633	0.0965815	0.0403337	21.6667	3.49463e+06	0.450137	463.145	55.1299	29.2059	1.52908	19.1003	1	0.0477203	1.6548	0.0288375	0	11.4416	3.34089	3.42473	1	-0.0307642	0.00847237	-3.63113	1	1.09917e-06	1.36491e-07	8.05305	1	-1.97998	2.94271	-0.672844	0	0.00194843	0.00128612	1.51497	0	-0.00133219	0.0013373	-0.996181	0	32.7843	-2.221	-2.17428	0.318728	0.00703537	4.03381e+08	0.730175	88
907	947	36.5687	0.229324	0.110351	24.8	6.45643e+06	0.332924	553.2	34.451	31.535	1.62164	19.4464	1	-2.25406	1.63298	-1.38034	0	14.9141	3.37454	4.41958	1	-0.052455	0.0188408	-2.78412	0	1.00644e-06	1.44192e-07	6.97986	1	-3.91159	2.75821	-1.41816	0	0.00178591	0.00140096	1.27478	0	-0.00177428	0.000997288	-1.77911	0	37.4856	-0.916829	-0.833551	0.210108	0.000587886	4.44968e+08	0.731679	88
908	948	34.7572	0.197372	0.116032	44.2667	5.78551e+06	0.211999	517.231	31.8332	33.5129	1.51757	22.0832	1	-4.43473	1.43211	-3.09665	0	8.26017	2.87944	2.86867	0	-0.0352653	0.0128419	-2.74611	0	8.78905e-07	1.40308e-07	6.26413	1	-3.91111	2.47541	-1.57998	0	0.000140443	0.00130534	0.107592	0	-0.00109227	0.000767846	-1.42251	0	36.3286	-1.57145	-1.46952	0.25337	0.00233108	3.15816e+08	0.71751	109
909	949	33.8343	0.197144	0.0520549	44.2667	5.54648e+06	0.363224	782.354	166.56	31.9978	1.54545	20.7045	1	-3.3088	1.4575	-2.27019	0	8.80654	2.97278	2.96239	0	-0.0280125	0.0161184	-1.73792	0	9.80385e-07	1.35445e-07	7.23827	1	-3.35659	2.46682	-1.36069	0	0.000404349	0.00146258	0.276462	0	-0.000736627	0.000914754	-0.805274	0	34.976	-1.14167	-1.09478	0.289952	0.00155684	3.19408e+08	0.745172	92
910	950	35.0306	0.0796924	0.168503	17.1429	2.45711e+06	0.341196	530.033	17.3165	27.3978	1.19615	22.905	1	0.25633	1.44982	0.176802	0	3.83545	2.62271	1.4624	0	-0.0305161	0.00754458	-4.04477	1	8.52616e-07	1.87488e-07	4.54758	1	5.89218	2.86453	2.05695	0	0.00272457	0.000708259	3.84685	1	-0.00259589	0.00174771	-1.48531	0	33.0459	1.9847	1.71005	0.12052	0.00127469	1.81201e+08	0.633085	119
911	951	34.8802	0.40725	0.0711241	34	5269453	0.150024	596.993	422.281	32.8464	1.43828	22.8373	1	-4.32687	1.34095	-3.22672	1	6.30243	2.69575	2.33792	0	-0.0166756	0.0114234	-1.45977	0	8.86421e-07	1.31952e-07	6.71778	1	-3.28932	2.30438	-1.42742	0	-0.000251239	0.00126168	-0.19913	0	-0.000406082	0.000758159	-0.535616	0	34.8216	0.058626	0.052499	0.185795	2.00058e-06	2.63705e+08	0.721011	113
912	952	34.8187	0.270744	0.02773	29.0323	5.2568e+06	0.354374	835.152	414.272	32.1667	1.51424	21.2428	1	-3.59907	1.39353	-2.5827	0	7.39405	2.87144	2.57503	0	-0.020209	0.0152963	-1.32116	0	9.59437e-07	1.32353e-07	7.24907	1	-3.28749	2.38541	-1.37816	0	-8.91645e-05	0.00145198	-0.0614089	0	-0.000281224	0.000892179	-0.31521	0	34.4982	0.320452	0.291321	0.209978	7.17517e-05	2.90668e+08	0.749439	93
913	953	34.2889	0.329041	0.0270948	50.7273	4.81579e+06	0.181526	428.925	447.148	32.4619	1.36057	23.8591	1	-4.28556	1.26401	-3.39044	1	5.18949	2.70045	1.92171	0	-0.00557462	0.0131027	-0.425455	0	8.72305e-07	1.26971e-07	6.87014	1	-3.48385	2.18721	-1.59283	0	-0.000522776	0.00118919	-0.439608	0	0.000577	0.000771838	0.747566	0	34.5118	-0.222932	-0.208454	0.253244	4.68745e-05	2.49421e+08	0.747701	105
914	954	37.1532	0.00108242	0.0631099	17.2174	6.2906e+06	0.211878	595.638	403.576	32.8798	1.16207	28.2941	1	-4.69254	1.20465	-3.89534	1	3.57078	2.37799	1.5016	0	-0.00168992	0.00949578	-0.177966	0	7.42879e-07	1.2495e-07	5.94542	1	-3.22912	2.03262	-1.58865	0	-0.000119364	0.000799508	-0.149296	0	0.000535755	0.000604719	0.885956	0	37.2051	-0.0518824	-0.0458778	0.164991	1.32291e-06	2.46529e+08	0.686335	133
915	955	36.7943	0.0869546	0.00891447	46.125	6.02213e+06	0.334627	638.771	369.144	32.9121	1.19508	27.5396	1	-4.76776	1.21294	-3.93076	1	3.83134	2.51447	1.52372	0	-0.00269269	0.0113543	-0.237153	0	7.62072e-07	1.28342e-07	5.93781	1	-3.74363	2.05737	-1.81962	0	-0.000119266	0.000855029	-0.139487	0	0.00063815	0.000627198	1.01746	0	35.9034	0.890918	0.77735	0.142375	0.000319098	2.53882e+08	0.709524	126
916	956	34.0086	0.222424	0.00685787	31.8462	6548374	0.362764	595.049	500.801	33.7768	1.13186	29.842	1	-5.07494	1.19314	-4.25343	1	2.61361	2.37772	1.09921	0	-0.0059816	0.0106364	-0.562368	0	6.44824e-07	1.29709e-07	4.9713	1	-3.72841	2.00322	-1.86121	0	3.43572e-05	0.000746941	0.0459972	0	0.00042859	0.000587331	0.729725	0	35.5806	-1.57195	-1.39966	0.176453	0.00133519	2.77131e+08	0.653377	140
917	957	33.7967	0.407352	0.0106645	43.2632	5024849	0.357621	582.654	252.357	35.2241	1.09563	32.1497	1	-5.1942	1.20849	-4.2981	1	1.38419	2.37181	0.5836	0	-0.0100891	0.0102292	-0.986304	0	4.77459e-07	1.29653e-07	3.6826	1	-4.4997	1.97536	-2.27791	0	0.000108349	0.000691286	0.156736	0	0.000155442	0.000598812	0.259585	0	33.5788	0.21788	0.192478	0.163379	2.30137e-05	3.22501e+08	0.563208	152
918	958	35.2562	0.291344	0.0122442	35.4146	5.78148e+06	0.345396	627.948	233.682	36.3494	1.09174	33.2949	1	-4.59816	1.38387	-3.32267	1	1.55322	2.46585	0.629895	0	-0.0127682	0.00920795	-1.38665	0	3.2721e-07	1.30344e-07	2.51036	0	-6.27395	2.12152	-2.9573	0	0.000151634	0.000664688	0.228127	0	0.000365369	0.00065316	0.559387	0	34.4819	0.774268	0.667832	0.122385	0.000197838	3.85313e+08	0.464196	180
919	959	33.8856	0.191507	0.0581837	43.2632	5414219	0.36012	532.481	259.434	35.9223	1.09002	32.9557	1	-5.02448	1.28007	-3.92517	1	1.19804	2.42517	0.494001	0	-0.01108	0.00970001	-1.14227	0	3.95121e-07	1.29658e-07	3.04742	0	-5.26964	2.03225	-2.59301	0	9.58256e-05	0.00067218	0.142559	0	0.000138766	0.000619868	0.223864	0	34.8791	-0.993467	-0.845304	0.0981437	0.000247346	3.50516e+08	0.508406	168
920	960	33.6805	0.0790381	0.135674	33.1837	5.16954e+06	0.334163	826.386	209.924	36.1772	1.08265	33.4155	1	-4.02846	1.35583	-2.97121	0	2.08115	2.43546	0.854519	0	-0.012992	0.00906592	-1.43306	0	2.95543e-07	1.28948e-07	2.29196	0	-6.72144	2.1126	-3.18159	0	0.00034969	0.000680191	0.514106	0	0.000648134	0.000678463	0.955298	0	35.4169	-1.73634	-1.45258	0.0670737	0.000482543	4.02185e+08	0.439297	190
921	961	31.2947	0.181335	0.0599518	18.6	2.5221e+06	0.29465	715.764	27.0506	28.5981	1.31135	21.8081	1	-2.6347	1.53062	-1.72133	0	3.76853	2.53187	1.48844	0	-0.04028	0.00941558	-4.27802	1	8.44241e-07	2.58276e-07	3.26876	1	3.8521	3.19001	1.20755	0	0.0032378	0.000535389	6.04756	1	-0.00220012	0.0017683	-1.2442	0	33.1194	-1.82465	-1.53526	0.0777461	0.000632041	1.71434e+08	0.678665	110
922	962	35.1707	0.123113	0.162278	33.1837	5588018	0.366821	818.935	196.076	36.1579	1.10188	32.8147	1	-4.00503	1.43439	-2.79215	0	2.18909	2.48099	0.882345	0	-0.0132603	0.00895774	-1.48032	0	3.04162e-07	1.29969e-07	2.34026	0	-7.16025	2.1695	-3.30042	1	0.000420141	0.000680611	0.617301	0	0.000723506	0.00069235	1.045	0	35.1391	0.0316753	0.0267074	0.0815987	2.01589e-07	4.04365e+08	0.449177	182
923	963	32.8089	0.31632	0.0115666	45.3913	5.30579e+06	0.328461	903.361	237.023	35.7391	1.11568	32.0336	1	-3.36188	1.46285	-2.29817	0	2.58736	2.44541	1.05805	0	-0.013375	0.00887696	-1.50671	0	2.83605e-07	1.29288e-07	2.19359	0	-7.85477	2.20176	-3.56749	1	0.000837145	0.000704064	1.18902	0	0.0011469	0.000753719	1.52165	0	34.0514	-1.24247	-1.0513	0.0880365	0.000339382	4.1274e+08	0.44156	196
924	964	34.0326	0.244356	0.0162272	39.4286	5639080	0.363367	759.891	255.139	34.9283	1.11956	31.1982	1	-2.63058	1.40544	-1.87171	0	2.62021	2.20799	1.18669	0	-0.0113753	0.00875554	-1.29921	0	2.03362e-07	1.1786e-07	1.72545	0	-8.09077	2.17074	-3.72719	1	0.00180738	0.000677683	2.66699	0	0.00156005	0.000874628	1.78367	0	33.8578	0.174713	0.147453	0.0833689	6.29032e-06	3.97917e+08	0.430326	192
925	965	33.8822	0.139993	0.0366025	34.32	4.87806e+06	0.2987	887.741	247.875	35.3801	1.10766	31.9412	1	-3.03766	1.39209	-2.18209	0	2.59004	2.29753	1.12731	0	-0.0122201	0.00883487	-1.38316	0	2.35185e-07	1.23342e-07	1.90677	0	-7.78358	2.1547	-3.61236	1	0.00128151	0.000688451	1.86144	0	0.00132933	0.00079297	1.6764	0	34.9197	-1.03749	-0.869179	0.0697441	0.000180168	4.07323e+08	0.432104	202
926	966	36.7396	0.0875001	0.0103269	39.4286	4.69898e+06	0.152826	795.092	313.596	34.8165	1.0917	31.8921	1	-2.70574	1.25919	-2.14879	0	1.89984	2.05677	0.9237	0	-0.00706479	0.00889296	-0.794426	0	9.85942e-08	1.07361e-07	0.918346	0	-7.15518	2.05736	-3.47784	1	0.00227316	0.000628616	3.61613	1	0.0011835	0.000976329	1.21219	0	35.8691	0.870543	0.759482	0.14217	0.000304086	3.86456e+08	0.412029	205
927	967	33.2772	0.297268	0.0177217	56.0526	5600533	0.343688	508.58	290.608	33.9575	1.113	30.5098	1	-2.57281	1.33195	-1.93161	0	0.946586	2.00523	0.472058	0	0.00323341	0.00870578	0.37141	0	5.81127e-08	1.03557e-07	0.561168	0	-5.48657	2.0374	-2.69293	0	0.00293223	0.000613222	4.78168	1	-0.000586102	0.00105458	-0.555766	0	33.1514	0.125786	0.108272	0.118772	5.02586e-06	3.55245e+08	0.403953	202
928	968	35.058	0.293304	0.00848103	39.4286	5703143	0.239233	621.997	212.987	34.5003	1.11533	30.9329	1	-2.4634	1.36032	-1.8109	0	2.22546	2.08051	1.06967	0	-0.00714237	0.00866953	-0.823848	0	1.35914e-07	1.09827e-07	1.23753	0	-7.56792	2.12733	-3.55747	1	0.00238621	0.000646224	3.69254	1	0.001186	0.000923882	1.28372	0	34.2165	0.84149	0.722808	0.115073	0.000216106	3.83352e+08	0.418107	193
929	969	32.2757	0.201119	0.0314565	56.0526	5.80485e+06	0.342607	597.942	257.469	33.6086	1.11834	30.0524	1	-2.22264	1.35379	-1.64179	0	0.133707	2.04364	0.0654257	0	0.0103693	0.00907731	1.14233	0	8.6504e-08	1.02285e-07	0.845715	0	-3.08129	1.97013	-1.56401	0	0.00284171	0.000586076	4.84872	1	-0.00311852	0.0013172	-2.36753	0	34.0898	-1.81408	-1.53107	0.0834075	0.000678538	3.262e+08	0.409695	208
930	970	32.6927	0.109622	0.0275588	15.7778	2.90488e+06	0.38255	631.274	26.0249	27.6379	1.28311	21.5397	1	-1.37842	1.50675	-0.914827	0	3.71431	2.54511	1.45939	0	-0.0356172	0.00846065	-4.20974	1	9.32477e-07	2.35134e-07	3.96573	1	4.86947	3.12789	1.55679	0	0.00337086	0.000564286	5.97367	1	-0.00231045	0.00171194	-1.34961	0	33.6666	-0.973879	-0.857417	0.157672	0.000437735	1.75371e+08	0.681952	116
931	971	31.3767	0.0617104	0.0549526	33.6667	4898144	0.329064	763.012	371.405	34.7837	1.11722	31.1342	1	-1.84669	1.28977	-1.43179	0	0.0582553	2.03773	0.0285884	0	0.00872059	0.00948602	0.919309	0	8.64803e-09	1.0023e-07	0.0862821	0	-4.20432	2.00153	-2.10056	0	0.00264335	0.000573867	4.60621	1	-0.00371483	0.00153585	-2.41874	0	34.2626	-2.8859	-2.46482	0.104953	0.00226607	3.18753e+08	0.40711	208
932	972	34.0633	0.309189	0.00981665	59.8182	5.21264e+06	0.33233	599.023	277.09	33.369	1.22909	27.1493	1	-1.23006	1.40038	-0.878378	0	-0.304628	2.04361	-0.149064	0	0.0102884	0.00959995	1.07171	0	2.26566e-07	1.09059e-07	2.07746	0	-0.72847	1.91291	-0.380818	0	0.00253554	0.000553794	4.57849	1	-0.00659558	0.00175988	-3.74774	1	34.2313	-0.168001	-0.144406	0.116289	8.72871e-06	2.89519e+08	0.438166	211
933	973	31.6365	0.157287	0.0648808	62.5161	5839501	0.320277	579.542	310.474	33.5413	1.13598	29.5263	1	-1.92183	1.37081	-1.40196	0	-0.00891921	2.06019	-0.0043293	0	0.0115353	0.00925869	1.24588	0	1.23265e-07	1.03023e-07	1.19648	0	-2.2125	1.9505	-1.13432	0	0.00271206	0.000574436	4.72126	1	-0.00432699	0.00147153	-2.94047	0	34.1991	-2.56257	-2.16662	0.0866398	0.00141643	3.14336e+08	0.416816	210
934	974	31.9612	0.0856662	0.0930181	33.6667	5.39174e+06	0.27567	754.182	314.308	34.6481	1.12993	30.6639	1	-1.54396	1.33718	-1.15464	0	-0.0209936	2.05785	-0.0102017	0	0.00888421	0.00954995	0.930288	0	7.36054e-08	1.00967e-07	0.729004	0	-3.08736	1.96974	-1.5674	0	0.00244258	0.000560209	4.36013	1	-0.0051465	0.00161087	-3.19485	0	34.5833	-2.62206	-2.19487	0.0681953	0.0011215	3.07505e+08	0.419907	212
935	975	34.6922	0.258358	0.0385065	59.1	5.22575e+06	0.291631	670.544	290.215	32.0205	1.54487	20.727	1	-0.648743	1.42359	-0.455711	0	-0.726134	1.9036	-0.381452	0	0.00190033	0.0100196	0.189661	0	4.30459e-07	1.30514e-07	3.29819	1	0.580283	1.89495	0.306226	0	0.00285572	0.000534575	5.34205	1	-0.00643132	0.00185871	-3.46009	1	34.4044	0.287835	0.243296	0.0861498	1.77502e-05	2.65117e+08	0.471454	207
936	976	34.3675	0.133455	0.0443549	59.8182	4.62862e+06	0.334507	851.514	273.684	34.7905	1.27176	27.3561	1	-0.768268	1.36999	-0.560784	0	-0.494159	1.95413	-0.252879	0	0.000634338	0.00976952	0.0649303	0	2.15184e-07	1.0613e-07	2.02756	0	-1.43792	1.90134	-0.756269	0	0.00211216	0.000516666	4.08805	1	-0.00772234	0.00182515	-4.23107	1	34.904	-0.536505	-0.454872	0.0917105	6.64548e-05	2.75469e+08	0.453213	214
937	977	37.184	0.226504	0.032371	50.2373	7.56135e+06	0.374341	628.061	250.331	33.0719	1.46588	22.5611	1	-1.51742	1.39737	-1.08591	0	-1.89527	1.75649	-1.07901	0	-0.0141316	0.0100926	-1.4002	0	4.0132e-07	1.25444e-07	3.19921	0	0.854401	1.84168	0.463926	0	0.00238764	0.000467259	5.10988	1	-0.00403279	0.00175689	-2.29541	0	35.8013	1.38263	1.1895	0.117855	0.000601297	2.56108e+08	0.46742	209
938	978	36.3568	0.218521	0.03371	50.88	8397909	0.398431	657.586	197.46	35.0511	1.31918	26.5704	1	-3.06003	1.32499	-2.30947	0	-3.32682	1.68422	-1.97529	0	-0.0285192	0.0103066	-2.76709	0	2.84172e-07	1.15968e-07	2.45044	0	0.607883	1.79306	0.339021	0	0.00165983	0.000420948	3.94308	1	-0.00153761	0.00181818	-0.845688	0	36.2357	0.121076	0.107989	0.179252	8.10159e-06	2.53776e+08	0.419408	220
939	979	36.8217	0.207632	0.036232	9.375	6.12865e+06	0.417893	751.05	127.941	38.3223	1.13817	33.6701	1	-5.49471	1.13209	-4.8536	1	-3.71463	1.76189	-2.10832	0	-0.0317037	0.010942	-2.89744	0	2.58425e-08	1.04e-07	0.248486	0	-0.75088	1.77802	-0.422312	0	0.00054606	0.00039037	1.39883	0	0.00170404	0.00191292	0.890809	0	37.2223	-0.400637	-0.345595	0.12255	5.30613e-05	2.6098e+08	0.257146	233
940	980	37.2558	0.0150557	0.101402	28.16	7.75725e+06	0.353293	744.511	181.713	36.9015	1.19164	30.967	1	-4.23078	1.28365	-3.29591	1	-4.48431	1.6993	-2.63891	0	-0.0386337	0.0109955	-3.5136	1	1.38597e-07	1.09377e-07	1.26715	0	-0.02152	1.77214	-0.0121435	0	0.00110846	0.000397074	2.79157	0	0.00135803	0.00198561	0.683935	0	37.4347	-0.178902	-0.155707	0.138077	1.23544e-05	2.57358e+08	0.303788	230
941	981	33.096	0.330455	0.0218267	12	2.46018e+06	0.30681	497.883	15.0555	31.147	1.29603	24.0326	1	-4.10832	1.50649	-2.72708	0	4.26809	2.50776	1.70195	0	-0.0712673	0.0128167	-5.56051	1	6.40445e-07	2.60769e-07	2.45598	0	1.98419	3.00721	0.659812	0	0.00235345	0.000507256	4.63957	1	-0.00132497	0.00172378	-0.768641	0	32.3635	0.732463	0.632635	0.124774	0.000181495	1.56925e+08	0.65889	116
942	982	36.9139	0.299819	0.0446963	28.16	8391145	0.31612	698.543	182.761	36.5213	1.23212	29.641	1	-4.37071	1.25425	-3.48471	1	-4.17205	1.66688	-2.50291	0	-0.0365162	0.0106794	-3.41932	1	1.89293e-07	1.10574e-07	1.71192	0	0.174602	1.77219	0.0985233	0	0.00113681	0.000399602	2.84486	0	0.000577955	0.00193307	0.298983	0	36.5394	0.374501	0.327822	0.147911	5.934e-05	2.54707e+08	0.3542	229
943	983	39.4604	0.30432	0.0911102	24	7.2745e+06	0.27065	592.244	247.922	36.8293	1.29026	28.5442	1	-5.99585	1.07124	-5.59712	1	-3.42973	1.62431	-2.1115	0	-0.030974	0.00962366	-3.21852	0	2.30357e-07	1.0716e-07	2.14964	0	-0.186068	1.77449	-0.104857	0	0.000703358	0.000408696	1.72098	0	0.000363226	0.00188434	0.192761	0	36.0808	3.37958	2.97845	0.159382	0.00535027	2.49055e+08	0.416691	240
944	984	36.4559	0.270526	0.0646949	13.6667	4.52403e+06	0.397243	554.582	89.2371	39.1628	1.04989	37.3018	1	-5.74236	1.09852	-5.22734	1	-3.59155	1.733	-2.07245	0	-0.0207294	0.0117214	-1.76851	0	2.82978e-09	9.9687e-08	0.0283866	0	-1.04876	1.65202	-0.634833	0	0.000366165	0.000422942	0.865757	0	-0.00254468	0.000580256	-4.38545	1	36.6658	-0.20988	-0.181745	0.129293	1.5602e-05	2.28883e+08	0.415298	218
945	985	36.538	0.270882	0.0740857	17.4545	5.85325e+06	0.359186	784.701	93.1456	38.3541	0.949105	40.4108	1	-6.10301	1.07382	-5.68343	1	-3.88999	1.62601	-2.39235	0	-0.0244163	0.0118919	-2.05318	0	6.90257e-08	9.5524e-08	0.722601	0	-0.449839	1.6622	-0.270628	0	0.000633625	0.000452254	1.40104	0	-0.00209444	0.000452316	-4.63048	1	36.5311	0.00687977	0.00579748	0.0805574	9.36728e-09	1.92912e+08	0.489088	220
946	986	36.2885	0.336438	0.0400524	17.4545	5.48905e+06	0.395843	811.315	90.9012	38.4093	0.954914	40.2228	1	-6.30704	1.08678	-5.80342	1	-4.13092	1.61605	-2.55619	0	-0.02609	0.0123378	-2.11465	0	8.68291e-08	9.74013e-08	0.891458	0	-0.635997	1.7015	-0.373787	0	0.000635404	0.000454086	1.3993	0	-0.00197868	0.000445401	-4.44247	1	36.227	0.0614397	0.0521043	0.0921647	8.76715e-07	1.96623e+08	0.523995	207
947	987	34.0428	0.27775	0.0685873	11.3684	2190735	0.255046	765.132	19.1192	37.5171	1.63792	22.9053	1	-7.9097	1.64457	-4.80958	1	1.97875	2.59666	0.762036	0	-0.176948	0.0514619	-3.43842	1	-5.22196e-08	2.75479e-07	-0.189559	0	-1.02643	2.95668	-0.347157	0	0.000833571	0.000637879	1.30678	0	-0.00283788	0.00171733	-1.6525	0	33.6516	0.391225	0.333417	0.101056	3.97519e-05	1.3055e+08	0.569715	115
948	988	36.1449	0.283621	0.0475674	11.8846	5937080	0.384995	1047.58	91.0948	37.8112	0.925784	40.8423	1	-6.3539	1.09977	-5.77746	1	-4.01023	1.6425	-2.44154	0	-0.0274231	0.0136269	-2.01242	0	1.76562e-07	1.10745e-07	1.59431	0	-0.694957	1.81356	-0.3832	0	0.00070095	0.000478264	1.46561	0	-0.00151932	0.000428009	-3.54975	1	36.869	-0.724159	-0.614772	0.09407	0.000124836	1.75836e+08	0.53275	204
949	989	38.6366	0.101462	0.0466499	17.7049	5.55198e+06	0.241138	1000.39	122.054	37.2852	0.893872	41.712	1	-5.83766	1.07038	-5.45382	1	-3.55577	1.62642	-2.18626	0	-0.0208966	0.0135714	-1.53975	0	1.41477e-07	1.08577e-07	1.30301	0	-0.283633	1.77789	-0.159533	0	0.000881203	0.00046718	1.88622	0	-0.00152768	0.000419112	-3.64503	1	37.5693	1.06737	0.907598	0.0969717	0.000281374	1.75456e+08	0.47211	202
950	990	36.743	0.284115	0.12613	17.7049	5.62184e+06	0.406813	1035.81	92.5329	37.4759	0.913542	41.0227	1	-6.11082	1.09515	-5.57991	1	-3.71571	1.65934	-2.23927	0	-0.0247905	0.0141755	-1.74883	0	1.91289e-07	1.14328e-07	1.67316	0	-0.604519	1.82354	-0.331508	0	0.000740852	0.000477183	1.55255	0	-0.00141363	0.000422069	-3.34928	1	36.2982	0.444859	0.374354	0.0779927	3.77085e-05	1.69668e+08	0.510123	196
951	991	36.6918	0.169638	0.272709	40.5882	4.01977e+06	0.366538	1118.7	245.24	37.0342	1.24615	29.719	1	-1.35432	1.29969	-1.04203	0	-0.456641	1.89707	-0.240708	0	-0.00864112	0.00983036	-0.879024	0	9.06585e-08	9.52671e-08	0.951625	0	-3.30186	1.90066	-1.73722	0	0.00151437	0.000513382	2.9498	0	-0.00748369	0.00182184	-4.10777	1	35.3422	1.34961	1.13304	0.0736402	0.000324625	2.71776e+08	0.440536	224
952	992	35.0511	0.192338	0.250607	31.8947	3.62345e+06	0.284878	1181.64	261.417	37.2636	1.29802	28.708	1	-1.61826	1.27569	-1.26854	0	-0.687063	1.848	-0.371787	0	-0.0131393	0.00958736	-1.37048	0	1.09093e-07	9.56597e-08	1.14042	0	-3.0875	1.87671	-1.64517	0	0.00133319	0.000507202	2.62852	0	-0.00702166	0.0018723	-3.75028	1	35.6166	-0.565503	-0.479878	0.0932995	7.53757e-05	2.62314e+08	0.444654	234
953	993	34.993	0.173312	0.232312	36	4498932	0.341051	539.117	315.673	36.0698	1.38048	26.1284	1	-4.2994	1.12529	-3.82069	1	-1.35054	1.72601	-0.782467	0	-0.0174162	0.00884992	-1.96795	0	2.85234e-07	1.05527e-07	2.70294	0	-1.66698	1.82411	-0.913863	0	0.00101236	0.000460932	2.19634	0	-0.00235826	0.00179386	-1.31462	0	34.9	0.0929857	0.0800626	0.119298	2.76196e-06	2.50327e+08	0.460047	251
954	994	35.6869	0.083405	0.329796	40.5882	3.78043e+06	0.383291	1170.45	253.814	37.298	1.27394	29.2776	1	-1.48909	1.28547	-1.1584	0	-0.610877	1.86729	-0.327146	0	-0.0115478	0.00974067	-1.18553	0	9.12147e-08	9.48552e-08	0.961619	0	-3.26803	1.88467	-1.73401	0	0.00139063	0.000510851	2.72218	0	-0.00732001	0.00185287	-3.95063	1	35.3655	0.321311	0.27707	0.121936	3.39111e-05	2.66006e+08	0.441174	230
955	995	36.0252	0.0881424	0.340423	40.5882	3.75876e+06	0.343484	1133.26	231.671	36.8504	1.28779	28.6153	1	-1.28422	1.3018	-0.986498	0	-0.596892	1.87178	-0.318891	0	-0.0112571	0.0096742	-1.16362	0	1.31386e-07	9.77035e-08	1.34474	0	-2.82846	1.88735	-1.49864	0	0.00148201	0.000504934	2.93505	0	-0.00741961	0.00186918	-3.96945	1	35.56	0.4652	0.404571	0.136733	8.24651e-05	2.6634e+08	0.449621	229
956	996	36.4012	0.0915289	0.155319	40.5882	3.92312e+06	0.334332	1118.25	234.806	37.0291	1.25787	29.438	1	-1.32912	1.30014	-1.02229	0	-0.505899	1.888	-0.267954	0	-0.00963667	0.00978629	-0.984712	0	1.01114e-07	9.57221e-08	1.05633	0	-3.16782	1.89528	-1.67143	0	0.00148863	0.000510682	2.91498	0	-0.00752107	0.00183884	-4.09011	1	35.674	0.727294	0.604283	0.054209	6.6575e-05	2.6981e+08	0.443229	225
957	997	36.1927	0.0887184	0.0354347	40.5882	4021398	0.253159	1114.81	218.072	36.7237	1.25329	29.3019	1	-1.19305	1.3124	-0.909058	0	-0.465968	1.89993	-0.245256	0	-0.00831148	0.00976946	-0.850761	0	1.19229e-07	9.70494e-08	1.22854	0	-2.93514	1.8988	-1.54579	0	0.00157033	0.000509132	3.08433	0	-0.00764127	0.00183461	-4.16507	1	36.0847	0.108043	0.0926945	0.112964	3.48066e-06	2.71466e+08	0.446553	222
958	998	34.8802	0.341455	0.0529284	52.6286	3949329	0.200681	964.565	330.822	35.5911	1.3741	25.9014	1	-1.22907	1.30804	-0.939629	0	-0.686913	1.85315	-0.370674	0	-0.0111297	0.00958063	-1.16169	0	2.35813e-07	1.06741e-07	2.20921	0	-1.90377	1.88283	-1.01112	0	0.00174888	0.000495761	3.52767	1	-0.00648041	0.00188174	-3.44384	1	34.6416	0.238601	0.213197	0.18221	3.22141e-05	2.63307e+08	0.463094	229
959	999	35.7039	0.245792	0.103549	22.4118	5.56266e+06	0.361711	886.183	286.367	38.5317	1.17511	32.7897	1	-8.6942	0.94098	-9.23952	1	-3.36042	1.60096	-2.099	0	-0.0244366	0.0092429	-2.64382	0	1.61891e-07	8.6975e-08	1.86135	0	-0.371702	1.71102	-0.21724	0	-0.00031183	0.00039952	-0.780513	0	0.00154634	0.00204091	0.757672	0	36.4316	-0.7277	-0.611951	0.0767327	9.90011e-05	2.31485e+08	0.441571	276
960	1000	38.4691	0	0	18	4374424	0.443787	1188.38	158.494	38.6845	0.98643	39.2167	1	-6.97236	0.927509	-7.51729	1	-2.89385	1.61204	-1.79515	0	-0.01895	0.00889648	-2.13006	0	1.6121e-07	7.61473e-08	2.11708	0	-0.089559	1.55431	-0.0576199	0	-0.000342435	0.000438952	-0.780121	0	-0.00217592	0.00107734	-2.01972	0	38.2571	0.212077	0.18569	0.148336	1.91033e-05	1.99142e+08	0.415248	266
961	1001	38.6571	7.01e-05	0.060698	18	3.82509e+06	0.35682	1144.77	149.075	38.9338	1.02812	37.8689	1	-7.36301	0.921277	-7.99218	1	-2.85637	1.63854	-1.74325	0	-0.0187126	0.00908249	-2.0603	0	1.629e-07	7.6296e-08	2.13511	0	-0.18746	1.55879	-0.12026	0	-0.000565953	0.000436512	-1.29654	0	-0.00144486	0.00143997	-1.0034	0	38.116	0.541152	0.456168	0.081147	5.8456e-05	2.03387e+08	0.422069	269
962	1002	38.5956	0.097425	0.247776	53.6	2.62712e+06	0.354027	561.268	260.078	35.8837	0.916443	39.1554	1	-3.27925	1.16267	-2.82044	0	-2.0469	1.81147	-1.12997	0	0.00265791	0.0123288	0.215586	0	6.25275e-08	1.1129e-07	0.561843	0	-0.324027	1.92616	-0.168225	0	0.00121214	0.000606051	2.00007	0	-0.00106061	0.000458966	-2.31087	0	35.6536	2.94206	2.82195	0.290325	0.0103628	2.29663e+08	0.260734	186
963	1003	35.3451	0.0677595	0.313572	20.7692	4.29145e+06	0.385684	849.456	269.377	36.1082	0.901527	40.0523	1	-3.48638	1.09776	-3.17589	0	-2.01206	1.68004	-1.19763	0	-0.00847869	0.00934243	-0.907546	0	5.48132e-08	8.91113e-08	0.61511	0	0.131946	1.73972	0.0758432	0	0.00137181	0.000506521	2.70831	0	-0.00206644	0.00057066	-3.62115	1	35.9597	-0.614686	-0.533018	0.131681	0.000137051	2.25391e+08	0.284365	217
964	1004	35.1776	0.0435443	0.245484	38.25	4.44411e+06	0.417646	807.37	109.437	36.9506	0.866379	42.6495	1	-4.69706	1.02924	-4.5636	1	-2.82124	1.57349	-1.79298	0	-0.0163994	0.00999592	-1.64061	0	5.32751e-08	8.82089e-08	0.603966	0	-0.0598163	1.65918	-0.0360518	0	0.00120486	0.000460257	2.61779	0	-0.00212486	0.000459506	-4.62424	1	36.3783	-1.20068	-1.03276	0.117509	0.000451769	1.94881e+08	0.35217	227
965	1005	36.7362	0.0958085	0.291592	29.5	3.23144e+06	0.357919	678.475	193.466	36.5395	0.87961	41.5405	1	-4.6523	1.06564	-4.36573	1	-2.8395	1.65015	-1.72076	0	-0.00638908	0.0128091	-0.498793	0	6.80521e-08	1.03734e-07	0.656025	0	-0.132473	1.79241	-0.0739075	0	0.00116965	0.000493286	2.37113	0	-0.00150964	0.00042657	-3.53902	1	35.7513	0.984929	0.839397	0.10106	0.000251964	1.95381e+08	0.35799	193
966	1006	36.6405	0.15385	0.11426	18.96	2.76049e+06	0.320877	596.328	224.411	35.3894	0.988556	35.7991	1	-1.93684	1.42553	-1.35868	0	-1.32399	2.16802	-0.610689	0	0.00957143	0.0137621	0.69549	0	2.49085e-08	1.40312e-07	0.177523	0	0.189934	2.3292	0.0815448	0	0.000769239	0.000816766	0.941811	0	0.000191687	0.000584924	0.327713	0	35.7531	0.887439	0.737625	0.0549352	0.000100604	2.55789e+08	0.153878	144
967	1007	38.4179	0.210165	0.0380955	31.5789	2.87458e+06	0.314142	617.015	164.972	36.487	1.27812	28.5473	1	-2.41567	1.82787	-1.32158	0	-2.2409	3.09878	-0.723158	0	0.0189902	0.0159956	1.18721	0	-5.70325e-09	1.58465e-07	-0.0359905	0	-1.16822	3.06446	-0.381216	0	-0.00047597	0.00113107	-0.420813	0	0.000782204	0.000763866	1.02401	0	35.9456	2.47231	2.20688	0.180586	0.00341423	3.1599e+08	0.22587	94
968	1008	35.8817	0.103276	0.0236988	11.8065	3.05113e+06	0.257475	498.551	972.085	36.6713	1.27793	28.6958	1	-1.99376	2.29248	-0.869694	0	-5.8571	3.74138	-1.56549	0	-0.0103729	0.0132156	-0.784903	0	-1.34135e-07	1.42449e-07	-0.941633	0	-0.103428	3.20181	-0.0323032	0	0.000943074	0.00102906	0.916438	0	0.000661018	0.000707701	0.934035	0	36.8809	-0.999234	-1.13189	0.491162	0.00393377	5.69293e+08	0.266195	95
969	1009	34.87	0.40103	0.0137458	13.7778	2.87584e+06	0.342022	466.489	136.654	36.649	1.52035	24.1057	1	-4.30363	2.4002	-1.79303	0	-10.1092	4.38626	-2.30475	0	0.00448739	0.019988	0.224504	0	6.66925e-08	2.7295e-07	0.24434	0	-0.742359	3.66662	-0.202464	0	0.000802516	0.00122408	0.655605	0	0.000640653	0.000820372	0.78093	0	35.2458	-0.375876	-0.407544	0.444613	0.000422951	3.84288e+08	0.404642	75
970	1010	35.4271	0.292241	0.0471721	11.6364	3.25147e+06	0.300177	522.834	133.827	37.6843	1.76257	21.3803	1	-3.87725	3.03552	-1.27729	0	-13.3518	4.43146	-3.01296	0	-0.00544054	0.0221845	-0.245241	0	-1.5712e-07	4.01557e-07	-0.391277	0	-1.53392	4.01037	-0.382487	0	0.000502775	0.00147875	0.340001	0	0.00109077	0.000888772	1.22727	0	35.2956	0.131528	0.119281	0.206128	1.17512e-05	3.54424e+08	0.490927	58
971	1011	36.7294	0.187565	0.0624499	11.6364	3.96968e+06	0.259987	490.174	138.665	37.4428	1.69283	22.1185	1	-4.00797	3.17342	-1.26298	0	-13.9017	4.37939	-3.17436	0	-0.0109686	0.0205051	-0.534918	0	-1.37612e-07	3.81491e-07	-0.360721	0	-0.948322	4.00386	-0.236852	0	0.000742678	0.00129042	0.575533	0	0.00119722	0.000829642	1.44306	0	35.4324	1.29694	1.45055	0.478048	0.00613004	3.9349e+08	0.514644	51
972	1012	35.9364	0.283248	0.0542812	24.4615	2.98252e+06	0.199314	424.415	134.265	38.2786	2.06409	18.545	1	-4.24203	3.48418	-1.21751	0	-13.6665	4.58828	-2.97856	0	-0.0170623	0.0220966	-0.772168	0	-1.67769e-07	4.47369e-07	-0.375013	0	-2.07665	4.39593	-0.472404	0	-7.80074e-05	0.0020458	-0.0381305	0	0.0012094	0.000913388	1.32408	0	35.1329	0.803489	0.810749	0.358728	0.00116963	3.45753e+08	0.521122	45
973	1013	32.9114	0.171759	0.144365	40.2273	3632674	0.175622	477.334	153.223	37.2573	2.09631	17.7728	1	-3.39538	3.81215	-0.890673	0	-13.568	5.05379	-2.68473	0	-0.0171367	0.0225039	-0.761499	0	-6.81956e-08	4.39976e-07	-0.154999	0	-0.0401063	4.27762	-0.00937586	0	-0.00027359	0.00202106	-0.13537	0	0.00155569	0.000943016	1.6497	0	33.879	-0.967561	-0.97855	0.361669	0.00172578	4.28523e+08	0.524833	38
974	1014	38.6469	0.569404	0.0212765	17.027	5271056	0.226133	655.76	26.6304	38.7818	1.83676	21.1143	1	-1.42318	1.82631	-0.779266	0	2.03297	3.53664	0.57483	0	-0.0427228	0.0130376	-3.27689	1	5.50056e-07	1.95058e-07	2.81996	0	-11.6489	3.55705	-3.27487	1	-0.000955287	0.0012212	-0.782253	0	0.0119654	0.0293626	0.407505	0	37.2447	1.4022	1.58799	0.490924	0.00773533	3.93568e+08	0.621296	78
975	1015	37.4232	0.154175	0.128535	13.8824	5881144	0.355575	881.623	30.7811	39.1417	1.81379	21.58	1	-1.64136	1.78984	-0.91704	0	2.69601	3.47469	0.7759	0	-0.0447227	0.0123046	-3.63462	1	5.42629e-07	1.81876e-07	2.9835	0	-11.9192	3.4527	-3.45212	1	-0.00137814	0.00116498	-1.18297	0	0.0144215	0.0286654	0.503097	0	36.7963	0.626939	0.561413	0.185783	0.000228763	3.87066e+08	0.641247	83
976	1016	36.7191	0.146097	0.277592	16.2353	3.90213e+06	0.365248	797.394	28.2161	39.9089	1.72225	23.1726	1	-1.97278	1.61837	-1.219	0	0.597497	3.18046	0.187865	0	-0.0251858	0.0112572	-2.2373	0	8.32856e-07	1.97712e-07	4.21248	1	-10.4505	3.05645	-3.41916	1	-0.00327667	0.00130171	-2.51721	0	-0.0342313	0.0240166	-1.42532	0	35.2319	1.48723	1.40938	0.272971	0.00237234	3.29282e+08	0.624763	89
977	1017	36.8046	0.00793171	0.290625	13.8824	5966736	0.329662	869.103	31.3266	39.1568	1.82968	21.4009	1	-1.68766	1.8029	-0.936084	0	2.96388	3.48175	0.851262	0	-0.0473641	0.0124976	-3.78984	1	5.0949e-07	1.77775e-07	2.86593	0	-12.2456	3.52514	-3.47379	1	-0.00125336	0.00114452	-1.09509	0	0.0213158	0.0292715	0.728211	0	37.9288	-1.12425	-1.12322	0.345887	0.00212209	3.98677e+08	0.643107	80
978	1018	36.3944	0.0307932	0.201272	13.8824	5.75408e+06	0.339643	782.985	32.0127	38.917	1.89899	20.4936	1	-1.64822	1.85628	-0.887915	0	3.30136	3.53152	0.934829	0	-0.0506743	0.0135222	-3.74749	1	4.44017e-07	1.74369e-07	2.54643	0	-13.1418	3.7917	-3.46594	1	-0.000678079	0.00112395	-0.603301	0	0.0379328	0.0314366	1.20664	0	37.6021	-1.20765	-1.078	0.1806	0.000814732	4.29258e+08	0.627904	81
979	1019	37.6454	0.284193	0.130551	13.8824	6020061	0.344024	884.635	31.8032	39.3455	1.826	21.5473	1	-1.75966	1.8081	-0.973212	0	3.36288	3.47821	0.966841	0	-0.0514741	0.0125377	-4.10554	1	4.75909e-07	1.7202e-07	2.76659	0	-12.5381	3.59389	-3.48872	1	-0.00133332	0.00112672	-1.18337	0	0.0277166	0.0297434	0.931856	0	36.8234	0.822007	0.729533	0.171072	0.000349385	4.15063e+08	0.65256	82
980	1020	37.8368	0.385053	0.0667176	13.8824	5854665	0.30587	774.666	33.7544	39.1804	1.87396	20.9079	1	-1.66407	1.8467	-0.901104	0	3.76713	3.5194	1.07039	0	-0.0540953	0.0133098	-4.06434	1	4.30239e-07	1.68715e-07	2.55009	0	-13.277	3.82128	-3.47449	1	-0.000950939	0.00111562	-0.852389	0	0.0403316	0.0312457	1.29079	0	37.1226	0.714216	0.640765	0.18882	0.000304006	4.41127e+08	0.641211	78
981	1021	37.7172	0.171912	0.0600142	15.2432	5807323	0.312541	791.831	23.7474	39.9514	1.77309	22.5321	1	-2.08714	1.77112	-1.17843	0	3.26318	3.42218	0.953539	0	-0.0579767	0.0119829	-4.83828	1	4.66317e-07	1.67735e-07	2.78008	0	-12.1817	3.55845	-3.42332	1	-0.00176575	0.001107	-1.59507	0	0.0216887	0.0284065	0.763512	0	36.9224	0.794827	0.75221	0.271007	0.000669096	4.34255e+08	0.677631	80
982	1022	33.6873	0.210655	0.0364137	17.4545	3.88345e+06	0.411098	662.849	30.7899	40.795	1.65826	24.6011	1	-2.88361	1.66264	-1.73436	0	1.82579	2.99383	0.609852	0	-0.0709561	0.0116209	-6.1059	1	4.80779e-07	1.55838e-07	3.08513	0	-10.5969	3.50813	-3.02067	0	-0.00203401	0.00107552	-1.89118	0	-0.00206204	0.00107787	-1.91306	0	35.1145	-1.42718	-1.32854	0.246541	0.00183711	4.73414e+08	0.711174	87
983	1023	33.3592	0.255356	0.0575318	18.9231	3007569	0.377977	590.443	28.764	39.6959	1.75807	22.5792	1	-3.0002	1.63426	-1.83581	0	1.36514	2.88692	0.47287	0	-0.0797416	0.0117753	-6.77192	1	5.50579e-07	1.63327e-07	3.37103	1	-7.26889	3.159	-2.30101	0	-0.00221682	0.00108827	-2.03702	0	-0.00205121	0.00066018	-3.10705	0	35.0399	-1.68066	-1.52074	0.202546	0.00186846	4.58122e+08	0.728438	94
984	1024	38.6913	0.223544	0.107234	22.8333	3.93182e+06	0.328988	490.794	34.4782	38.1019	1.853	20.5623	1	-5.01891	1.45855	-3.44102	1	0.936174	2.66497	0.351289	0	-0.0573393	0.00956883	-5.99229	1	5.80981e-07	1.75366e-07	3.31296	1	-3.60406	2.52925	-1.42495	0	-0.00238814	0.00112389	-2.12489	0	-0.0015145	0.00057113	-2.65176	0	35.6454	3.04587	2.7008	0.169592	0.00473863	3.42917e+08	0.710544	113
985	1025	35.2152	0.228618	0.0966644	16.8	4288824	0.23476	693.839	675.528	33.558	1.2591	26.6523	1	-5.99829	1.1513	-5.21	1	1.92896	1.96656	0.980882	0	-0.00540329	0.00698	-0.774111	0	5.3202e-07	1.25679e-07	4.23315	1	-0.644291	2.00935	-0.320646	0	0.000629479	0.000667025	0.943711	0	-0.000724063	0.000534501	-1.35465	0	34.3604	0.854734	0.718799	0.0767842	0.00013669	1.94595e+08	0.601718	164
986	1026	32.7405	0.503758	0.145866	31.8261	3.20429e+06	0.267235	760.497	457.872	33.5226	1.19191	28.125	1	-5.35684	1.11457	-4.80621	1	1.26382	1.94609	0.649419	0	-0.00487144	0.00689958	-0.706049	0	5.02981e-07	1.21407e-07	4.14293	1	-0.379765	1.98331	-0.19148	0	0.000635465	0.000664911	0.955714	0	-0.000601016	0.00054979	-1.09317	0	32.5717	0.168885	0.15006	0.172999	1.49839e-05	2.07017e+08	0.596424	161
987	1027	32.5355	0.40671	0.190689	13.4286	3.34231e+06	0.303601	762.654	451.982	33.6665	1.14978	29.2807	1	-5.07572	1.10566	-4.59069	1	0.967479	1.96363	0.4927	0	-0.00484636	0.00688346	-0.704059	0	4.984e-07	1.20749e-07	4.12758	1	-0.54252	1.97498	-0.274697	0	0.000505297	0.000670153	0.754003	0	-0.000511056	0.000570275	-0.896158	0	33.377	-0.841544	-0.734659	0.143282	0.00028713	2.1726e+08	0.593164	168
988	1028	32.5047	0.384781	0.108942	31.8261	3707528	0.318462	789.874	453.729	33.6492	1.16268	28.9411	1	-5.27572	1.12337	-4.69632	1	1.45474	1.9911	0.730624	0	-0.00463539	0.00695982	-0.666022	0	5.30911e-07	1.24951e-07	4.24895	1	-0.832395	1.9909	-0.4181	0	0.00043157	0.000678702	0.635875	0	-0.000542351	0.000573249	-0.946101	0	33.4283	-0.923571	-0.775872	0.0748418	0.000154904	2.11039e+08	0.600968	162
989	1029	34.6683	0.135849	0.246845	31.8261	4364136	0.376432	762.61	413.967	33.6053	1.13158	29.6976	1	-5.14748	1.13436	-4.53776	1	1.76484	2.03648	0.866612	0	-0.00390598	0.00705169	-0.553907	0	5.69413e-07	1.25782e-07	4.52697	1	-1.30526	1.99706	-0.653593	0	0.000251405	0.000694231	0.362134	0	-0.000371676	0.000586871	-0.633318	0	35.2489	-0.580579	-0.497882	0.112179	9.96303e-05	2.18676e+08	0.610132	155
990	1030	34.7708	0.142695	0.274502	31.8261	4.22808e+06	0.398687	740.878	470.256	33.7189	1.11443	30.2566	1	-5.05844	1.12309	-4.50406	1	1.37924	2.02412	0.681402	0	-0.00434483	0.00700135	-0.620571	0	5.42044e-07	1.23293e-07	4.3964	1	-1.17994	1.98392	-0.59475	0	0.000278223	0.000684977	0.406178	0	-0.000359109	0.000586396	-0.6124	0	35.0961	-0.325221	-0.28396	0.143558	4.29929e-05	2.23525e+08	0.602589	161
991	1031	33.096	0.150764	0.199152	57.913	2807540	0.322527	773.528	491.116	33.2281	1.21785	27.2842	1	-5.38663	1.10806	-4.86133	1	1.09427	1.91446	0.571583	0	-0.00466568	0.00686713	-0.679422	0	4.81748e-07	1.17177e-07	4.11129	1	0.137255	1.99139	0.068924	0	0.000868586	0.000659091	1.31786	0	-0.000557394	0.000527321	-1.05703	0	34.1587	-1.06266	-0.888309	0.0656403	0.000176335	2.09591e+08	0.596141	170
992	1032	34.8768	0.150245	0.175189	31.8261	4.02222e+06	0.431317	826.457	472.151	33.6393	1.19414	28.1702	1	-5.4921	1.14006	-4.81737	1	1.87448	2.00813	0.933444	0	-0.00463003	0.00702167	-0.659391	0	5.53271e-07	1.28459e-07	4.30697	1	-1.0214	2.00192	-0.51021	0	0.000406073	0.000686996	0.591085	0	-0.000607611	0.000573787	-1.05895	0	34.8287	0.048109	0.0412508	0.111938	6.82263e-07	2.04665e+08	0.60674	159
993	1033	37.3105	0.23846	0.0504332	25	4379491	0.3062	925.847	301.648	35.7817	1.04553	34.2235	1	-3.88016	1.01751	-3.8134	1	-0.953803	1.95521	-0.487826	0	-0.0141124	0.00690192	-2.04471	0	2.92061e-07	1.11001e-07	2.63116	0	-1.40562	1.84039	-0.763761	0	-0.000148377	0.000669639	-0.221577	0	-0.000204764	0.000614404	-0.333272	0	35.105	2.20542	1.85673	0.0788339	0.000938487	3.23173e+08	0.420969	216
994	1034	35.1878	0.0594873	0.014441	21.0909	4.43505e+06	0.208305	1026.49	945.56	34.2954	1.1282	30.3982	1	-4.29246	1.06074	-4.04667	1	-0.698869	1.92886	-0.362323	0	-0.00723384	0.0066749	-1.08374	0	3.75956e-07	1.09433e-07	3.4355	1	0.063257	1.95817	0.0323041	0	0.00040763	0.000663841	0.614048	0	-0.000462157	0.000586867	-0.787499	0	35.5393	-0.351502	-0.300701	0.107848	3.47693e-05	2.60823e+08	0.549423	201
995	1035	33.5404	0.268228	0.09092	16.875	1.76461e+06	0.345703	797.171	17.9835	31.4568	1.28321	24.5141	1	-4.48687	1.67895	-2.67243	0	6.06633	2.40867	2.51855	0	-0.0338166	0.0426941	-0.792068	0	4.80297e-07	2.98663e-07	1.60816	0	3.64313	2.99035	1.21829	0	0.00134185	0.000538186	2.49327	0	-0.00133364	0.000564954	-2.36062	0	33.3869	0.153492	0.131974	0.11681	7.32752e-06	1.00869e+08	0.444546	104
996	1036	34.3163	0.122333	0.0366702	36.1538	4.88828e+06	0.255354	1121.97	677.199	34.35	1.13209	30.3422	1	-4.09308	1.04566	-3.91437	1	-0.937798	1.91618	-0.489411	0	-0.00750455	0.00662078	-1.13349	0	3.56589e-07	1.07387e-07	3.32058	1	0.283573	1.94895	0.145501	0	0.000358418	0.000668242	0.53636	0	-0.000424487	0.00058245	-0.728797	0	35.4738	-1.15755	-0.958524	0.0478006	0.000146712	2.70247e+08	0.537986	209
997	1037	35.7689	0.239856	0.086051	21.0909	4511248	0.361165	1079.52	485.384	34.7523	1.09885	31.6262	1	-4.23014	1.05889	-3.99489	1	-0.854815	1.94072	-0.440464	0	-0.00859068	0.00668836	-1.28442	0	3.55583e-07	1.09628e-07	3.24353	1	-0.429789	1.93548	-0.222058	0	0.000241629	0.000661498	0.365276	0	-0.000432721	0.000600205	-0.720955	0	34.9827	0.78621	0.665004	0.0873917	0.000134706	2.71011e+08	0.529996	202
998	1038	37.2387	0.322839	0.116257	31.7778	6.14859e+06	0.308625	1033.22	280.259	35.921	1.06255	33.8065	1	-3.28339	1.01862	-3.22338	0	-0.395513	2.03575	-0.194284	0	-0.0157827	0.0085378	-1.84857	0	2.90313e-07	1.14281e-07	2.54034	0	-1.79143	1.75228	-1.02234	0	-0.000409396	0.000735863	-0.556349	0	8.49854e-05	0.000621437	0.136756	0	35.1464	2.09228	1.73177	0.0469508	0.000469962	3.60652e+08	0.33166	236
999	1039	36.8353	0.191538	0.0972533	24.9	4773468	0.359147	1081.97	328.699	35.814	1.06687	33.5693	1	-3.21389	1.08369	-2.96569	0	0.552876	2.17673	0.253994	0	-0.015808	0.0104089	-1.51869	0	2.38532e-07	1.22879e-07	1.94119	0	-3.36378	1.82026	-1.84797	0	0.00026683	0.000714628	0.373384	0	0.000213426	0.00067442	0.316459	0	35.1479	1.68739	1.41634	0.0732742	0.000504534	3.84828e+08	0.324751	246
1000	1040	36.2816	0.00129795	0.0845466	31.7778	4.7692e+06	0.287387	971.961	243.24	36.014	1.05279	34.2083	1	-3.5044	1.03646	-3.38113	1	-0.106235	2.10948	-0.0503605	0	-0.0176669	0.0089044	-1.98406	0	2.88561e-07	1.20991e-07	2.38498	0	-2.54641	1.81212	-1.40521	0	-0.000194444	0.000712245	-0.273002	0	7.0969e-05	0.000639736	0.110935	0	35.9117	0.369914	0.315139	0.100391	3.52532e-05	3.66693e+08	0.344999	232
1001	1041	37.8402	0.000305176	0.0144539	45.3333	7.67162e+06	0.246016	1256.15	356.74	35.4882	1.11483	31.8328	1	-2.94275	1.12164	-2.62362	0	0.832573	1.96443	0.423825	0	-0.00517849	0.0103518	-0.50025	0	7.80549e-08	9.40467e-08	0.829959	0	-4.03054	1.75065	-2.30231	0	0.00127374	0.000640406	1.98896	0	2.89812e-05	0.000897737	0.0322825	0	36.4821	1.35812	1.13356	0.0627716	0.000273753	3.59022e+08	0.325597	252
1002	1042	37.2729	0.0450025	0.0403652	45.3333	7.24793e+06	0.266623	1077.15	362.489	35.5786	1.09856	32.3866	1	-2.97931	1.1066	-2.69231	0	0.773667	2.03076	0.380975	0	-0.00836438	0.0105564	-0.79235	0	1.25841e-07	9.9496e-08	1.26478	0	-3.6452	1.75968	-2.07151	0	0.000916767	0.000655612	1.39834	0	0.000109479	0.000757211	0.144582	0	36.0639	1.20892	0.995575	0.0372673	0.000122046	3.71076e+08	0.31855	249
[truncated: 2,022 more rows]
