# Supplementary material for: Analysis of spatial heterogeneity in Xi'an's urban heat island effect using multi-source data fusion
Source: PLoS One. 2025 Oct 17;20(10):e0332885. doi: 10.1371/journal.pone.0332885 (PMC12533849; doi:10.1371/journal.pone.0332885)
Supplement: S1 File — S1 Data. fin_data.csv. Original dataset of independent and dependent variables used in the analysis. S2 Data. fin_data.xlsx. Same dataset as S1, provided in Excel format for reproducibility. S3 Data. fin_data_2.csv and fin_data_2.xls. Extended dataset 2, including supplementary indicators for model validation. S4 Data. fin_data_3.csv. Extended dataset 3, providing additional data points for robustness checks. S5 Data. segmentation_result.csv. Semantic segmentation outputs of street view images, including derived indices such as Green View Index (GVI) and Sky View Index (SVI). S6 Text. OLS.pdf. Supplementary results of the Ordinary Least Squares (OLS) regression analysis, including diagnostic plots and summary tables. S7 Data. GWR folder. Geographically Weighted Regression (GWR) model outputs and related spatial results. S8 Data. MGWR folder. Multiscale Geographically Weighted Regression (MGWR) model outputs and coefficient estimation results. (ZIP) [file pone.0332885.s001.zip › S8_Data_MGWR/MGWR.shp.xml]

<metadata xml:lang="zh"><Esri><CreaDate>20250119</CreaDate><CreaTime>22530300</CreaTime><ArcGISFormat>1.0</ArcGISFormat><SyncOnce>FALSE</SyncOnce><DataProperties><lineage><Process ToolSource="e:\arcgis pro 3.0\Resources\ArcToolbox\toolboxes\Data Management Tools.tbx\CreateFeatureclass" Date="20250119" Time="225303">CreateFeatureclass E:\个人作品\研究生阶段\街景与热环境（改）\街景与热环境（学妹版）\街景与热环境（学妹版）.gdb fin_data_3_XYTableToPoint 点 fin_data_3.csv 不支持 不支持 "GEOGCS["GCS_WGS_1984",DATUM["D_WGS_1984",SPHEROID["WGS_1984",6378137.0,298.257223563]],PRIMEM["Greenwich",0.0],UNIT["Degree",0.0174532925199433]];-400 -400 1000000000;-100000 10000;-100000 10000;8.98315284119521E-09;0.001;0.001;IsHighPrecision" # 0 0 0 #</Process><Process ToolSource="e:\arcgis pro 3.0\Resources\ArcToolbox\toolboxes\Data Management Tools.tbx\XYTableToPoint" Date="20250119" Time="225304">XYTableToPoint fin_data_3.csv E:\个人作品\研究生阶段\街景与热环境（改）\街景与热环境（学妹版）\街景与热环境（学妹版）.gdb\fin_data_3_XYTableToPoint lng lat # "GEOGCS["GCS_WGS_1984",DATUM["D_WGS_1984",SPHEROID["WGS_1984",6378137.0,298.257223563]],PRIMEM["Greenwich",0.0],UNIT["Degree",0.0174532925199433]];-400 -400 1000000000;-100000 10000;-100000 10000;8.98315284119521E-09;0.001;0.001;IsHighPrecision"</Process><Process ToolSource="e:\arcgis pro 3.0\Resources\ArcToolbox\toolboxes\Conversion Tools.tbx\FeatureClassToFeatureClass" Date="20250120" Time="121038">FeatureClassToFeatureClass fin_data_3_XYTableToPoint E:\个人作品\研究生阶段\街景与热环境（改）\街景与热环境（学妹版）\MGWR MGWR.shp # "SOURCE_ID "SOURCE_ID" false false true 4 Long 0 0,First,#,E:\个人作品\研究生阶段\街景与热环境（改）\街景与热环境（学妹版）\街景与热环境（学妹版）.gdb\fin_data_3_XYTableToPoint,OBJECTID_1,-1,-1" #</Process><Process ToolSource="e:\arcgis pro 3.0\Resources\ArcToolbox\toolboxes\Spatial Statistics Tools.tbx\MGWR" Date="20250120" Time="121051">MGWR fin_data_3_XYTableToPoint LST 连续 GVI;SVI;Building_height;Building_density;RPVI;Road_Density;Population_density E:\个人作品\研究生阶段\街景与热环境（改）\街景与热环境（学妹版）\MGWR\MGWR.shp 距离范围 GOLDEN_SEARCH # # METERS # # # # # # # # # # "GVI # #;SVI # #;Building_height # #;Building_density # #;RPVI # #;Road_Density # #;Population_density # #" # # # # # ROBUST 双平方 # # SCALE_DATA</Process></lineage><itemProps><itemName Sync="TRUE">MGWR</itemName><imsContentType Sync="TRUE">002</imsContentType><itemSize Sync="TRUE">0.000</itemSize><itemLocation><linkage Sync="TRUE">file://\\LAPTOP-FEFRN0P5\E$\个人作品\研究生阶段\街景与热环境（改）\街景与热环境（学妹版）\MGWR\MGWR.shp</linkage><protocol Sync="TRUE">Local Area Network</protocol></itemLocation></itemProps><coordRef><type Sync="TRUE">Geographic</type><geogcsn Sync="TRUE">GCS_WGS_1984</geogcsn><csUnits Sync="TRUE">Angular Unit: Degree (0.017453)</csUnits><peXml Sync="TRUE">&lt;GeographicCoordinateSystem xsi:type='typens:GeographicCoordinateSystem' xmlns:xsi='http://www.w3.org/2001/XMLSchema-instance' xmlns:xs='http://www.w3.org/2001/XMLSchema' xmlns:typens='http://www.esri.com/schemas/ArcGIS/3.0.0'&gt;&lt;WKT&gt;GEOGCS[&amp;quot;GCS_WGS_1984&amp;quot;,DATUM[&amp;quot;D_WGS_1984&amp;quot;,SPHEROID[&amp;quot;WGS_1984&amp;quot;,6378137.0,298.257223563]],PRIMEM[&amp;quot;Greenwich&amp;quot;,0.0],UNIT[&amp;quot;Degree&amp;quot;,0.0174532925199433],AUTHORITY[&amp;quot;EPSG&amp;quot;,4326]]&lt;/WKT&gt;&lt;XOrigin&gt;-399.99999999999989&lt;/XOrigin&gt;&lt;YOrigin&gt;-399.99999999999989&lt;/YOrigin&gt;&lt;XYScale&gt;11258999068426.24&lt;/XYScale&gt;&lt;ZOrigin&gt;-100000&lt;/ZOrigin&gt;&lt;ZScale&gt;10000&lt;/ZScale&gt;&lt;MOrigin&gt;-100000&lt;/MOrigin&gt;&lt;MScale&gt;10000&lt;/MScale&gt;&lt;XYTolerance&gt;8.9831528411952133e-09&lt;/XYTolerance&gt;&lt;ZTolerance&gt;0.001&lt;/ZTolerance&gt;&lt;MTolerance&gt;0.001&lt;/MTolerance&gt;&lt;HighPrecision&gt;true&lt;/HighPrecision&gt;&lt;LeftLongitude&gt;-180&lt;/LeftLongitude&gt;&lt;WKID&gt;4326&lt;/WKID&gt;&lt;LatestWKID&gt;4326&lt;/LatestWKID&gt;&lt;/GeographicCoordinateSystem&gt;</peXml></coordRef><LayerFile>{"type":"CIMLayerDocument","version":"3.0.0","build":36056,"layers":["CIMPATH=__/mgwr.json"],"layerDefinitions":[{"type":"CIMFeatureLayer","name":"MGWR","uRI":"CIMPATH=__/mgwr.json","sourceModifiedTime":{"type":"TimeInstant"},"useSourceMetadata":true,"description":"MGWR","layerElevation":{"type":"CIMLayerElevationSurface"},"expanded":true,"layerType":"Operational","showLegends":true,"visibility":true,"displayCacheType":"Permanent","maxDisplayCacheAge":5,"showPopups":true,"serviceLayerID":-1,"charts":[{"type":"CIMChart","name":"变量之间的 Relationships","series":[{"type":"CIMChartScatterPlotMatrixSeries","name":"Series0","uniqueName":"Series0","fields":["S_LST","S_GVI","S_SVI","S_BUILDING","S_BUILDI_1","S_RPVI","S_ROAD_DEN","S_POPULATI"],"verticalAxis":1,"colorType":"ColorMatch","visible":true,"multiSeries":true,"showTrendLine":true,"fieldLabels":["S_LST","S_GVI","S_SVI","S_BUILDING","S_BUILDI_1","S_RPVI","S_ROAD_DEN","S_POPULATI"],"scatterMarkerSymbolProperties":{"type":"CIMChartMarkerSymbolProperties","visible":true,"width":7,"height":7,"style":"Circle","color":{"type":"CIMRGBColor","values":[166,206,227,70]}},"trendLineSymbolProperties":{"type":"CIMChartLineSymbolProperties","visible":true,"width":2,"style":"Solid","color":{"type":"CIMRGBColor","values":[104,104,104,100]}},"histogramFillSymbolProperties":{"type":"CIMChartFillSymbolProperties","color":{"type":"CIMRGBColor","values":[166,206,227,70]}},"selectedMiniPlot":-2,"displayOption":"PreviewPlot","lowerLeftDisplayOption":"ScatterPlots","diagonalOption":"Histogram","sortByType":"Custom","sortDirection":"Ascending"}],"generalProperties":{"type":"CIMChartGeneralProperties","title":"变量之间的 Relationships","showTitle":true,"useAutomaticTitle":false,"showSubTitle":true,"showFooter":true,"titleText":{"type":"CIMChartTextProperties","fontFillColor":{"type":"CIMRGBColor","values":[68,68,68,100]},"fontFamilyName":"SimSun","fontSize":16,"fontWeight":"Normal","textCase":"Normal"},"subTitleText":{"type":"CIMChartTextProperties","fontFillColor":{"type":"CIMRGBColor","values":[68,68,68,100]},"fontFamilyName":"SimSun","fontSize":12,"fontWeight":"Normal","textCase":"Normal"},"footerText":{"type":"CIMChartTextProperties","fontFillColor":{"type":"CIMRGBColor","values":[68,68,68,100]},"fontFamilyName":"SimSun","fontSize":12,"fontWeight":"Normal","textCase":"Normal"},"backgroundSymbolProperties":{"type":"CIMChartFillSymbolProperties","color":{"type":"CIMRGBColor","values":[255,255,255,100]}},"gridLineSymbolProperties":{"type":"CIMChartLineSymbolProperties","visible":true,"width":1,"style":"Solid","color":{"type":"CIMRGBColor","values":[225,225,225,100]}}},"legend":{"type":"CIMChartLegend","visible":true,"showTitle":true,"alignment":"Right","legendText":{"type":"CIMChartTextProperties","fontFillColor":{"type":"CIMRGBColor","values":[68,68,68,100]},"fontFamilyName":"SimSun","fontSize":10,"fontWeight":"Normal","textCase":"Normal"},"legendTitle":{"type":"CIMChartTextProperties","fontFillColor":{"type":"CIMRGBColor","values":[68,68,68,100]},"fontFamilyName":"SimSun","fontSize":10.8000000000000007,"fontWeight":"Normal","textCase":"Normal"}},"axes":[{"type":"CIMChartAxis","visible":true,"showTitle":true,"useAutomaticTitle":true,"valueFormat":"N2","dateTimeFormat":"yyyy/M/d","calculateAutomaticMinimum":true,"calculateAutomaticMaximum":true,"minimum":null,"maximum":null,"titleText":{"type":"CIMChartTextProperties","fontFillColor":{"type":"CIMRGBColor","values":[68,68,68,100]},"fontFamilyName":"SimSun","fontSize":12,"fontWeight":"Normal","textCase":"Normal"},"labelText":{"type":"CIMChartTextProperties","fontFillColor":{"type":"CIMRGBColor","values":[68,68,68,100]},"fontFamilyName":"SimSun","fontSize":10,"fontWeight":"Normal","textCase":"Normal"},"labelCharacterLimit":11,"zoomEndPosition":1},{"type":"CIMChartAxis","visible":true,"showTitle":true,"useAutomaticTitle":true,"valueFormat":"N2","dateTimeFormat":"yyyy/M/d","calculateAutomaticMinimum":true,"calculateAutomaticMaximum":true,"minimum":null,"maximum":null,"titleText":{"type":"CIMChartTextProperties","fontFillColor":{"type":"CIMRGBColor","values":[68,68,68,100]},"fontFamilyName":"SimSun","fontSize":12,"fontWeight":"Normal","textCase":"Normal"},"labelText":{"type":"CIMChartTextProperties","fontFillColor":{"type":"CIMRGBColor","values":[68,68,68,100]},"fontFamilyName":"SimSun","fontSize":10,"fontWeight":"Normal","textCase":"Normal"},"labelCharacterLimit":11,"zoomEndPosition":1}],"mapSelectionHandling":"Highlight"},{"type":"CIMChart","name":"标准化残差分布","series":[{"type":"CIMChartHistogramSeries","name":"Series0","uniqueName":"Series0","fields":["S_STDRESID"],"verticalAxis":1,"colorType":"SingleColor","visible":true,"binCount":0,"showMean":true,"fillSymbolProperties":{"type":"CIMChartFillSymbolProperties","color":{"type":"CIMRGBColor","values":[166,206,227,70]}},"meanLineSymbolProperties":{"type":"CIMChartLineSymbolProperties","visible":true,"width":2,"style":"Solid","color":{"type":"CIMRGBColor","values":[0,92,230,100]}},"medianLineSymbolProperties":{"type":"CIMChartLineSymbolProperties","visible":true,"width":2,"style":"Solid","color":{"type":"CIMRGBColor","values":[132,0,168,100]}},"standardDeviationLineSymbolProperties":{"type":"CIMChartLineSymbolProperties","visible":true,"width":2,"style":"Solid","color":{"type":"CIMRGBColor","values":[156,156,156,100]}},"showComparisonDistribution":true,"dataTransformationType":"None","distributionLineSymbolProperties":{"type":"CIMChartLineSymbolProperties","visible":true,"width":2,"style":"Solid","color":{"type":"CIMRGBColor","values":[104,104,104,100]}}}],"generalProperties":{"type":"CIMChartGeneralProperties","title":"标准化残差分布","showTitle":true,"useAutomaticTitle":false,"showSubTitle":true,"showFooter":true,"titleText":{"type":"CIMChartTextProperties","fontFillColor":{"type":"CIMRGBColor","values":[68,68,68,100]},"fontFamilyName":"SimSun","fontSize":16,"fontWeight":"Normal","textCase":"Normal"},"subTitleText":{"type":"CIMChartTextProperties","fontFillColor":{"type":"CIMRGBColor","values":[68,68,68,100]},"fontFamilyName":"SimSun","fontSize":12,"fontWeight":"Normal","textCase":"Normal"},"footerText":{"type":"CIMChartTextProperties","fontFillColor":{"type":"CIMRGBColor","values":[68,68,68,100]},"fontFamilyName":"SimSun","fontSize":12,"fontWeight":"Normal","textCase":"Normal"},"backgroundSymbolProperties":{"type":"CIMChartFillSymbolProperties","color":{"type":"CIMRGBColor","values":[255,255,255,100]}},"gridLineSymbolProperties":{"type":"CIMChartLineSymbolProperties","visible":true,"width":1,"style":"Solid","color":{"type":"CIMRGBColor","values":[225,225,225,100]}}},"legend":{"type":"CIMChartLegend","visible":true,"showTitle":true,"alignment":"Right","legendText":{"type":"CIMChartTextProperties","fontFillColor":{"type":"CIMRGBColor","values":[68,68,68,100]},"fontFamilyName":"SimSun","fontSize":10,"fontWeight":"Normal","textCase":"Normal"},"legendTitle":{"type":"CIMChartTextProperties","fontFillColor":{"type":"CIMRGBColor","values":[68,68,68,100]},"fontFamilyName":"SimSun","fontSize":10.8000000000000007,"fontWeight":"Normal","textCase":"Normal"}},"axes":[{"type":"CIMChartAxis","visible":true,"title":"标准化残差","showTitle":true,"useAutomaticTitle":false,"valueFormat":"N2","dateTimeFormat":"yyyy/M/d","calculateAutomaticMinimum":true,"calculateAutomaticMaximum":true,"minimum":null,"maximum":null,"titleText":{"type":"CIMChartTextProperties","fontFillColor":{"type":"CIMRGBColor","values":[68,68,68,100]},"fontFamilyName":"SimSun","fontSize":12,"fontWeight":"Normal","textCase":"Normal"},"labelText":{"type":"CIMChartTextProperties","fontFillColor":{"type":"CIMRGBColor","values":[68,68,68,100]},"fontFamilyName":"SimSun","fontSize":10,"fontWeight":"Normal","textCase":"Normal"},"labelCharacterLimit":11,"zoomEndPosition":1},{"type":"CIMChartAxis","visible":true,"showTitle":true,"useAutomaticTitle":true,"valueFormat":"N2","dateTimeFormat":"yyyy/M/d","calculateAutomaticMinimum":true,"calculateAutomaticMaximum":true,"minimum":null,"maximum":null,"titleText":{"type":"CIMChartTextProperties","fontFillColor":{"type":"CIMRGBColor","values":[68,68,68,100]},"fontFamilyName":"SimSun","fontSize":12,"fontWeight":"Normal","textCase":"Normal"},"labelText":{"type":"CIMChartTextProperties","fontFillColor":{"type":"CIMRGBColor","values":[68,68,68,100]},"fontFamilyName":"SimSun","fontSize":10,"fontWeight":"Normal","textCase":"Normal"},"labelCharacterLimit":11,"zoomEndPosition":1}],"mapSelectionHandling":"Highlight"},{"type":"CIMChart","name":"标准化残差和 预测图","series":[{"type":"CIMChartScatterSeries","name":"S_PREDICT &amp; S_STDRESID","uniqueName":"Series0","fields":["S_PREDICT","S_STDRESID"],"verticalAxis":1,"colorType":"ColorMatch","visible":true,"markerSymbolProperties":{"type":"CIMChartMarkerSymbolProperties","visible":true,"width":7,"height":7,"style":"Circle","color":{"type":"CIMRGBColor","values":[166,206,227,70]}},"trendLineSymbolProperties":{"type":"CIMChartLineSymbolProperties","visible":true,"width":2,"style":"Solid","color":{"type":"CIMRGBColor","values":[104,104,104,100]}},"trendLineFitType":"ChartTrendLineFitType_Linear","bubbleMinimumSize":5,"bubbleMaximumSize":30}],"generalProperties":{"type":"CIMChartGeneralProperties","title":"标准化残差和 预测图","showTitle":true,"useAutomaticTitle":false,"showSubTitle":true,"showFooter":true,"titleText":{"type":"CIMChartTextProperties","fontFillColor":{"type":"CIMRGBColor","values":[68,68,68,100]},"fontFamilyName":"SimSun","fontSize":16,"fontWeight":"Normal","textCase":"Normal"},"subTitleText":{"type":"CIMChartTextProperties","fontFillColor":{"type":"CIMRGBColor","values":[68,68,68,100]},"fontFamilyName":"SimSun","fontSize":12,"fontWeight":"Normal","textCase":"Normal"},"footerText":{"type":"CIMChartTextProperties","fontFillColor":{"type":"CIMRGBColor","values":[68,68,68,100]},"fontFamilyName":"SimSun","fontSize":12,"fontWeight":"Normal","textCase":"Normal"},"backgroundSymbolProperties":{"type":"CIMChartFillSymbolProperties","color":{"type":"CIMRGBColor","values":[255,255,255,100]}},"gridLineSymbolProperties":{"type":"CIMChartLineSymbolProperties","visible":true,"width":1,"style":"Solid","color":{"type":"CIMRGBColor","values":[119,119,119,0]}}},"legend":{"type":"CIMChartLegend","visible":true,"showTitle":true,"alignment":"Right","legendText":{"type":"CIMChartTextProperties","fontFillColor":{"type":"CIMRGBColor","values":[68,68,68,100]},"fontFamilyName":"SimSun","fontSize":10,"fontWeight":"Normal","textCase":"Normal"},"legendTitle":{"type":"CIMChartTextProperties","fontFillColor":{"type":"CIMRGBColor","values":[68,68,68,100]},"fontFamilyName":"SimSun","fontSize":10.8000000000000007,"fontWeight":"Normal","textCase":"Normal"}},"axes":[{"type":"CIMChartAxis","visible":true,"title":"预测","showTitle":true,"useAutomaticTitle":false,"valueFormat":"N2","dateTimeFormat":"yyyy/M/d","calculateAutomaticMinimum":true,"calculateAutomaticMaximum":true,"minimum":null,"maximum":null,"titleText":{"type":"CIMChartTextProperties","fontFillColor":{"type":"CIMRGBColor","values":[68,68,68,100]},"fontFamilyName":"SimSun","fontSize":12,"fontWeight":"Normal","textCase":"Normal"},"labelText":{"type":"CIMChartTextProperties","fontFillColor":{"type":"CIMRGBColor","values":[68,68,68,100]},"fontFamilyName":"SimSun","fontSize":10,"fontWeight":"Normal","textCase":"Normal"},"labelCharacterLimit":11,"zoomEndPosition":1},{"type":"CIMChartAxis","visible":true,"title":"标准化残差","showTitle":true,"useAutomaticTitle":false,"valueFormat":"N2","dateTimeFormat":"yyyy/M/d","calculateAutomaticMinimum":true,"calculateAutomaticMaximum":true,"minimum":null,"maximum":null,"titleText":{"type":"CIMChartTextProperties","fontFillColor":{"type":"CIMRGBColor","values":[68,68,68,100]},"fontFamilyName":"SimSun","fontSize":12,"fontWeight":"Normal","textCase":"Normal"},"labelText":{"type":"CIMChartTextProperties","fontFillColor":{"type":"CIMRGBColor","values":[68,68,68,100]},"fontFamilyName":"SimSun","fontSize":10,"fontWeight":"Normal","textCase":"Normal"},"labelCharacterLimit":11,"zoomEndPosition":1}],"mapSelectionHandling":"Highlight"}],"refreshRate":-1,"refreshRateUnit":"esriTimeUnitsSeconds","blendingMode":"Alpha","allowDrapingOnIntegratedMesh":true,"autoGenerateFeatureTemplates":true,"featureTable":{"type":"CIMFeatureTable","displayField":"SOURCE_ID","editable":true,"dataConnection":{"type":"CIMStandardDataConnection","workspaceConnectionString":"DATABASE=E:\\个人作品\\研究生阶段\\街景与热环境（改）\\街景与热环境（学妹版）\\MGWR","workspaceFactory":"Shapefile","dataset":"MGWR","datasetType":"esriDTFeatureClass"},"studyAreaSpatialRel":"esriSpatialRelUndefined","searchOrder":"esriSearchOrderSpatial"},"htmlPopupEnabled":true,"htmlPopupFormat":{"type":"CIMHtmlPopupFormat","htmlUseCodedDomainValues":true,"htmlPresentationStyle":"TwoColumnTable"},"isFlattened":true,"selectable":true,"featureCacheType":"Session","displayFiltersType":"ByScale","featureBlendingMode":"Alpha","labelClasses":[{"type":"CIMLabelClass","expression":"$feature.Observed","expressionEngine":"Arcade","featuresToLabel":"AllVisibleFeatures","maplexLabelPlacementProperties":{"type":"CIMMaplexLabelPlacementProperties","featureType":"Point","avoidPolygonHoles":true,"canOverrunFeature":true,"canPlaceLabelOutsidePolygon":true,"canRemoveOverlappingLabel":true,"canStackLabel":true,"connectionType":"Unambiguous","constrainOffset":"NoConstraint","contourAlignmentType":"Page","contourLadderType":"Straight","contourMaximumAngle":90,"enableConnection":true,"enablePointPlacementPriorities":true,"featureWeight":0,"fontHeightReductionLimit":4,"fontHeightReductionStep":0.5,"fontWidthReductionLimit":90,"fontWidthReductionStep":5,"graticuleAlignmentType":"Straight","keyNumberGroupName":"Default","labelBuffer":15,"labelLargestPolygon":true,"labelPriority":-1,"labelStackingProperties":{"type":"CIMMaplexLabelStackingProperties","stackAlignment":"ChooseBest","maximumNumberOfLines":3,"minimumNumberOfCharsPerLine":3,"maximumNumberOfCharsPerLine":24,"separators":[{"type":"CIMMaplexStackingSeparator","separator":" ","splitAfter":true},{"type":"CIMMaplexStackingSeparator","separator":",","visible":true,"splitAfter":true}],"trimStackingSeparators":true},"lineFeatureType":"General","linePlacementMethod":"OffsetCurvedFromLine","maximumLabelOverrun":36,"maximumLabelOverrunUnit":"Point","minimumFeatureSizeUnit":"Map","multiPartOption":"OneLabelPerPart","offsetAlongLineProperties":{"type":"CIMMaplexOffsetAlongLineProperties","placementMethod":"BestPositionAlongLine","labelAnchorPoint":"CenterOfLabel","distanceUnit":"Percentage","useLineDirection":true},"pointExternalZonePriorities":{"type":"CIMMaplexExternalZonePriorities","aboveLeft":4,"aboveCenter":2,"aboveRight":1,"centerRight":3,"belowRight":5,"belowCenter":7,"belowLeft":8,"centerLeft":6},"pointPlacementMethod":"AroundPoint","polygonAnchorPointType":"GeometricCenter","polygonBoundaryWeight":0,"polygonExternalZones":{"type":"CIMMaplexExternalZonePriorities","aboveLeft":4,"aboveCenter":2,"aboveRight":1,"centerRight":3,"belowRight":5,"belowCenter":7,"belowLeft":8,"centerLeft":6},"polygonFeatureType":"General","polygonInternalZones":{"type":"CIMMaplexInternalZonePriorities","center":1},"polygonPlacementMethod":"CurvedInPolygon","primaryOffset":1,"primaryOffsetUnit":"Point","removeExtraWhiteSpace":true,"repetitionIntervalUnit":"Map","rotationProperties":{"type":"CIMMaplexRotationProperties","rotationType":"Arithmetic","alignmentType":"Straight"},"secondaryOffset":100,"strategyPriorities":{"type":"CIMMaplexStrategyPriorities","stacking":1,"overrun":2,"fontCompression":3,"fontReduction":4,"abbreviation":5},"thinningDistanceUnit":"Point","truncationMarkerCharacter":".","truncationMinimumLength":1,"truncationPreferredCharacters":"aeiou","polygonAnchorPointPerimeterInsetUnit":"Point"},"name":"Class 1","priority":-1,"standardLabelPlacementProperties":{"type":"CIMStandardLabelPlacementProperties","featureType":"Line","featureWeight":"Low","labelWeight":"High","numLabelsOption":"OneLabelPerName","lineLabelPosition":{"type":"CIMStandardLineLabelPosition","above":true,"inLine":true,"parallel":true},"lineLabelPriorities":{"type":"CIMStandardLineLabelPriorities","aboveStart":3,"aboveAlong":3,"aboveEnd":3,"centerStart":3,"centerAlong":3,"centerEnd":3,"belowStart":3,"belowAlong":3,"belowEnd":3},"pointPlacementMethod":"AroundPoint","pointPlacementPriorities":{"type":"CIMStandardPointPlacementPriorities","aboveLeft":2,"aboveCenter":2,"aboveRight":1,"centerLeft":3,"centerRight":2,"belowLeft":3,"belowCenter":3,"belowRight":2},"rotationType":"Arithmetic","polygonPlacementMethod":"AlwaysHorizontal"},"textSymbol":{"type":"CIMSymbolReference","symbol":{"type":"CIMTextSymbol","blockProgression":"TTB","depth3D":1,"extrapolateBaselines":true,"fontEffects":"Normal","fontEncoding":"Unicode","fontFamilyName":"Tahoma","fontStyleName":"Regular","fontType":"Unspecified","haloSize":1,"height":10,"hinting":"Default","horizontalAlignment":"Left","kerning":true,"letterWidth":100,"ligatures":true,"lineGapType":"ExtraLeading","symbol":{"type":"CIMPolygonSymbol","symbolLayers":[{"type":"CIMSolidFill","enable":true,"color":{"type":"CIMRGBColor","values":[0,0,0,100]}}]},"textCase":"Normal","textDirection":"LTR","verticalAlignment":"Bottom","verticalGlyphOrientation":"Right","wordSpacing":100,"billboardMode3D":"FaceNearPlane"}},"useCodedValue":true,"visibility":true,"iD":-1}],"renderer":{"type":"CIMClassBreaksRenderer","barrierWeight":"None","breaks":[{"type":"CIMClassBreak","label":"\u003c -2.5 标准差","patch":"Default","symbol":{"type":"CIMSymbolReference","symbol":{"type":"CIMPointSymbol","symbolLayers":[{"type":"CIMCharacterMarker","enable":false,"name":"Level_6","colorLocked":true,"anchorPointUnits":"Relative","dominantSizeAxis3D":"Y","size":10,"billboardMode3D":"FaceNearPlane","characterIndex":40,"fontFamilyName":"ESRI Default Marker","fontStyleName":"Regular","fontType":"Unspecified","scaleX":1,"symbol":{"type":"CIMPolygonSymbol","symbolLayers":[{"type":"CIMSolidFill","enable":true,"name":"Level_6","color":{"type":"CIMRGBColor","values":[0,0,0,100]}}]},"scaleSymbolsProportionally":true,"respectFrame":true},{"type":"CIMCharacterMarker","enable":true,"name":"Level_6","anchorPointUnits":"Relative","dominantSizeAxis3D":"Y","size":10,"billboardMode3D":"FaceNearPlane","characterIndex":33,"fontFamilyName":"ESRI Default Marker","fontStyleName":"Regular","fontType":"Unspecified","scaleX":1,"symbol":{"type":"CIMPolygonSymbol","symbolLayers":[{"type":"CIMSolidStroke","enable":true,"capStyle":"Round","joinStyle":"Round","lineStyle3D":"Strip","miterLimit":10,"width":0.40000000000000002,"color":{"type":"CIMRGBColor","values":[130,130,130,100]}},{"type":"CIMSolidFill","enable":true,"name":"Level_6","color":{"type":"CIMRGBColor","values":[45,0,75,100]}}]},"scaleSymbolsProportionally":true,"respectFrame":true}],"haloSize":1,"scaleX":1,"angleAlignment":"Map"}},"upperBound":-2.5},{"type":"CIMClassBreak","label":"-2.5 - -1.5 标准差","patch":"Default","symbol":{"type":"CIMSymbolReference","symbol":{"type":"CIMPointSymbol","symbolLayers":[{"type":"CIMCharacterMarker","enable":false,"name":"Level_4","colorLocked":true,"anchorPointUnits":"Relative","dominantSizeAxis3D":"Y","size":10,"billboardMode3D":"FaceNearPlane","characterIndex":40,"fontFamilyName":"ESRI Default Marker","fontStyleName":"Regular","fontType":"Unspecified","scaleX":1,"symbol":{"type":"CIMPolygonSymbol","symbolLayers":[{"type":"CIMSolidFill","enable":true,"name":"Level_4","color":{"type":"CIMRGBColor","values":[0,0,0,100]}}]},"scaleSymbolsProportionally":true,"respectFrame":true},{"type":"CIMCharacterMarker","enable":true,"name":"Level_4","anchorPointUnits":"Relative","dominantSizeAxis3D":"Y","size":10,"billboardMode3D":"FaceNearPlane","characterIndex":33,"fontFamilyName":"ESRI Default Marker","fontStyleName":"Regular","fontType":"Unspecified","scaleX":1,"symbol":{"type":"CIMPolygonSymbol","symbolLayers":[{"type":"CIMSolidStroke","enable":true,"capStyle":"Round","joinStyle":"Round","lineStyle3D":"Strip","miterLimit":10,"width":0.40000000000000002,"color":{"type":"CIMRGBColor","values":[130,130,130,100]}},{"type":"CIMSolidFill","enable":true,"name":"Level_4","color":{"type":"CIMRGBColor","values":[113,90,160,100]}}]},"scaleSymbolsProportionally":true,"respectFrame":true}],"haloSize":1,"scaleX":1,"angleAlignment":"Map"}},"upperBound":-1.5},{"type":"CIMClassBreak","label":"-1.5 - -0.5 标准差","patch":"Default","symbol":{"type":"CIMSymbolReference","symbol":{"type":"CIMPointSymbol","symbolLayers":[{"type":"CIMCharacterMarker","enable":false,"name":"Level_2","colorLocked":true,"anchorPointUnits":"Relative","dominantSizeAxis3D":"Y","size":10,"billboardMode3D":"FaceNearPlane","characterIndex":40,"fontFamilyName":"ESRI Default Marker","fontStyleName":"Regular","fontType":"Unspecified","scaleX":1,"symbol":{"type":"CIMPolygonSymbol","symbolLayers":[{"type":"CIMSolidFill","enable":true,"name":"Level_2","color":{"type":"CIMRGBColor","values":[0,0,0,100]}}]},"scaleSymbolsProportionally":true,"respectFrame":true},{"type":"CIMCharacterMarker","enable":true,"name":"Level_2","anchorPointUnits":"Relative","dominantSizeAxis3D":"Y","size":10,"billboardMode3D":"FaceNearPlane","characterIndex":33,"fontFamilyName":"ESRI Default Marker","fontStyleName":"Regular","fontType":"Unspecified","scaleX":1,"symbol":{"type":"CIMPolygonSymbol","symbolLayers":[{"type":"CIMSolidStroke","enable":true,"capStyle":"Round","joinStyle":"Round","lineStyle3D":"Strip","miterLimit":10,"width":0.40000000000000002,"color":{"type":"CIMRGBColor","values":[130,130,130,100]}},{"type":"CIMSolidFill","enable":true,"name":"Level_2","color":{"type":"CIMRGBColor","values":[191,187,218,100]}}]},"scaleSymbolsProportionally":true,"respectFrame":true}],"haloSize":1,"scaleX":1,"angleAlignment":"Map"}},"upperBound":-0.5},{"type":"CIMClassBreak","label":"-0.5 - 0.5 标准差","patch":"Default","symbol":{"type":"CIMSymbolReference","symbol":{"type":"CIMPointSymbol","symbolLayers":[{"type":"CIMCharacterMarker","enable":false,"name":"Level_1","colorLocked":true,"anchorPointUnits":"Relative","dominantSizeAxis3D":"Y","size":10,"billboardMode3D":"FaceNearPlane","characterIndex":40,"fontFamilyName":"ESRI Default Marker","fontStyleName":"Regular","fontType":"Unspecified","scaleX":1,"symbol":{"type":"CIMPolygonSymbol","symbolLayers":[{"type":"CIMSolidFill","enable":true,"name":"Level_1","color":{"type":"CIMRGBColor","values":[0,0,0,100]}}]},"scaleSymbolsProportionally":true,"respectFrame":true},{"type":"CIMCharacterMarker","enable":true,"name":"Level_1","anchorPointUnits":"Relative","dominantSizeAxis3D":"Y","size":10,"billboardMode3D":"FaceNearPlane","characterIndex":33,"fontFamilyName":"ESRI Default Marker","fontStyleName":"Regular","fontType":"Unspecified","scaleX":1,"symbol":{"type":"CIMPolygonSymbol","symbolLayers":[{"type":"CIMSolidStroke","enable":true,"capStyle":"Round","joinStyle":"Round","lineStyle3D":"Strip","miterLimit":10,"width":0.40000000000000002,"color":{"type":"CIMRGBColor","values":[130,130,130,100]}},{"type":"CIMSolidFill","enable":true,"name":"Level_1","color":{"type":"CIMRGBColor","values":[247,247,247,100]}}]},"scaleSymbolsProportionally":true,"respectFrame":true}],"haloSize":1,"scaleX":1,"angleAlignment":"Map"}},"upperBound":0.5},{"type":"CIMClassBreak","label":"0.5 - 1.5 标准差","patch":"Default","symbol":{"type":"CIMSymbolReference","symbol":{"type":"CIMPointSymbol","symbolLayers":[{"type":"CIMCharacterMarker","enable":false,"name":"Level_3","colorLocked":true,"anchorPointUnits":"Relative","dominantSizeAxis3D":"Y","size":10,"billboardMode3D":"FaceNearPlane","characterIndex":40,"fontFamilyName":"ESRI Default Marker","fontStyleName":"Regular","fontType":"Unspecified","scaleX":1,"symbol":{"type":"CIMPolygonSymbol","symbolLayers":[{"type":"CIMSolidFill","enable":true,"name":"Level_3","color":{"type":"CIMRGBColor","values":[0,0,0,100]}}]},"scaleSymbolsProportionally":true,"respectFrame":true},{"type":"CIMCharacterMarker","enable":true,"name":"Level_3","anchorPointUnits":"Relative","dominantSizeAxis3D":"Y","size":10,"billboardMode3D":"FaceNearPlane","characterIndex":33,"fontFamilyName":"ESRI Default Marker","fontStyleName":"Regular","fontType":"Unspecified","scaleX":1,"symbol":{"type":"CIMPolygonSymbol","symbolLayers":[{"type":"CIMSolidStroke","enable":true,"capStyle":"Round","joinStyle":"Round","lineStyle3D":"Strip","miterLimit":10,"width":0.40000000000000002,"color":{"type":"CIMRGBColor","values":[130,130,130,100]}},{"type":"CIMSolidFill","enable":true,"name":"Level_3","color":{"type":"CIMRGBColor","values":[199,234,229,100]}}]},"scaleSymbolsProportionally":true,"respectFrame":true}],"haloSize":1,"scaleX":1,"angleAlignment":"Map"}},"upperBound":1.5},{"type":"CIMClassBreak","label":"1.5 - 2.5 标准差","patch":"Default","symbol":{"type":"CIMSymbolReference","symbol":{"type":"CIMPointSymbol","symbolLayers":[{"type":"CIMCharacterMarker","enable":false,"name":"Level_5","colorLocked":true,"anchorPointUnits":"Relative","dominantSizeAxis3D":"Y","size":10,"billboardMode3D":"FaceNearPlane","characterIndex":40,"fontFamilyName":"ESRI Default Marker","fontStyleName":"Regular","fontType":"Unspecified","scaleX":1,"symbol":{"type":"CIMPolygonSymbol","symbolLayers":[{"type":"CIMSolidFill","enable":true,"name":"Level_5","color":{"type":"CIMRGBColor","values":[0,0,0,100]}}]},"scaleSymbolsProportionally":true,"respectFrame":true},{"type":"CIMCharacterMarker","enable":true,"name":"Level_5","anchorPointUnits":"Relative","dominantSizeAxis3D":"Y","size":10,"billboardMode3D":"FaceNearPlane","characterIndex":33,"fontFamilyName":"ESRI Default Marker","fontStyleName":"Regular","fontType":"Unspecified","scaleX":1,"symbol":{"type":"CIMPolygonSymbol","symbolLayers":[{"type":"CIMSolidStroke","enable":true,"capStyle":"Round","joinStyle":"Round","lineStyle3D":"Strip","miterLimit":10,"width":0.40000000000000002,"color":{"type":"CIMRGBColor","values":[130,130,130,100]}},{"type":"CIMSolidFill","enable":true,"name":"Level_5","color":{"type":"CIMRGBColor","values":[90,180,172,100]}}]},"scaleSymbolsProportionally":true,"respectFrame":true}],"haloSize":1,"scaleX":1,"angleAlignment":"Map"}},"upperBound":2.5},{"type":"CIMClassBreak","label":"\u003e 2.5 标准差","patch":"Default","symbol":{"type":"CIMSymbolReference","symbol":{"type":"CIMPointSymbol","symbolLayers":[{"type":"CIMCharacterMarker","enable":false,"name":"Level_7","colorLocked":true,"anchorPointUnits":"Relative","dominantSizeAxis3D":"Y","size":10,"billboardMode3D":"FaceNearPlane","characterIndex":40,"fontFamilyName":"ESRI Default Marker","fontStyleName":"Regular","fontType":"Unspecified","scaleX":1,"symbol":{"type":"CIMPolygonSymbol","symbolLayers":[{"type":"CIMSolidFill","enable":true,"name":"Level_7","color":{"type":"CIMRGBColor","values":[0,0,0,100]}}]},"scaleSymbolsProportionally":true,"respectFrame":true},{"type":"CIMCharacterMarker","enable":true,"name":"Level_7","anchorPointUnits":"Relative","dominantSizeAxis3D":"Y","size":10,"billboardMode3D":"FaceNearPlane","characterIndex":33,"fontFamilyName":"ESRI Default Marker","fontStyleName":"Regular","fontType":"Unspecified","scaleX":1,"symbol":{"type":"CIMPolygonSymbol","symbolLayers":[{"type":"CIMSolidStroke","enable":true,"capStyle":"Round","joinStyle":"Round","lineStyle3D":"Strip","miterLimit":10,"width":0.40000000000000002,"color":{"type":"CIMRGBColor","values":[130,130,130,100]}},{"type":"CIMSolidFill","enable":true,"name":"Level_7","color":{"type":"CIMRGBColor","values":[1,102,94,100]}}]},"scaleSymbolsProportionally":true,"respectFrame":true}],"haloSize":1,"scaleX":1,"angleAlignment":"Map"}},"upperBound":10000}],"classBreakType":"GraduatedColor","classificationMethod":"Manual","colorRamp":{"type":"CIMFixedColorRamp","colors":[{"type":"CIMHSVColor","values":[276,100,29.41,100]},{"type":"CIMHSVColor","values":[259.720000000000027,43.75,62.75,100]},{"type":"CIMHSVColor","values":[247.740000000000009,14.2200000000000006,85.4899999999999949,100]},{"type":"CIMHSVColor","values":[0,0,96.8599999999999994,100]},{"type":"CIMHSVColor","values":[171.430000000000007,14.9600000000000009,91.7600000000000051,100]},{"type":"CIMHSVColor","values":[174.669999999999987,50,70.5900000000000034,100]},{"type":"CIMHSVColor","values":[175.25,99.019999999999996,40,100]}],"arrangement":"Default"},"field":"S_STDRESID","minimumBreak":-10000,"numberFormat":{"type":"CIMNumericFormat","alignmentOption":"esriAlignLeft","alignmentWidth":12,"roundingOption":"esriRoundNumberOfDecimals","roundingValue":6,"zeroPad":true},"showInAscendingOrder":true,"heading":"标准化残差","sampleSize":10000,"defaultSymbolPatch":"Default","polygonSymbolColorTarget":"Fill","normalizationTotal":1,"normalizationType":"Nothing","useExclusionSymbol":false,"exclusionSymbolPatch":"Default"},"scaleSymbols":true,"snappable":true,"symbolLayerDrawing":{"type":"CIMSymbolLayerDrawing","symbolLayers":[{"type":"CIMSymbolLayerIdentifier","symbolLayerName":"Level_7"},{"type":"CIMSymbolLayerIdentifier","symbolLayerName":"Level_6"},{"type":"CIMSymbolLayerIdentifier","symbolLayerName":"Level_5"},{"type":"CIMSymbolLayerIdentifier","symbolLayerName":"Level_4"},{"type":"CIMSymbolLayerIdentifier","symbolLayerName":"Level_3"},{"type":"CIMSymbolLayerIdentifier","symbolLayerName":"Level_2"},{"type":"CIMSymbolLayerIdentifier","symbolLayerName":"Level_1"}],"useSymbolLayerDrawing":true}}]}</LayerFile></DataProperties><SyncDate>20250120</SyncDate><SyncTime>12103800</SyncTime><ModDate>20250120</ModDate><ModTime>12103800</ModTime></Esri><dataIdInfo><envirDesc Sync="TRUE">Microsoft Windows 10 Version 10.0 (Build 22631) ; Esri ArcGIS 13.0.0.36056</envirDesc><dataLang><languageCode value="zho" Sync="TRUE"></languageCode><countryCode value="CHN" Sync="TRUE"></countryCode></dataLang><idCitation><resTitle Sync="TRUE">MGWR</resTitle><presForm><PresFormCd value="005" Sync="TRUE"></PresFormCd></presForm></idCitation><spatRpType><SpatRepTypCd value="001" Sync="TRUE"></SpatRepTypCd></spatRpType></dataIdInfo><mdLang><languageCode value="zho" Sync="TRUE"></languageCode><countryCode value="CHN" Sync="TRUE"></countryCode></mdLang><distInfo><distFormat><formatName Sync="TRUE">Shapefile</formatName></distFormat><distTranOps><transSize Sync="TRUE">0.000</transSize></distTranOps></distInfo><mdHrLv><ScopeCd value="005" Sync="TRUE"></ScopeCd></mdHrLv><mdHrLvName Sync="TRUE">dataset</mdHrLvName><refSysInfo><RefSystem><refSysID><identCode code="4326" Sync="TRUE"></identCode><idCodeSpace Sync="TRUE">EPSG</idCodeSpace><idVersion Sync="TRUE">6.2(3.0.1)</idVersion></refSysID></RefSystem></refSysInfo><spatRepInfo><VectSpatRep><geometObjs Name="MGWR"><geoObjTyp><GeoObjTypCd value="004" Sync="TRUE"></GeoObjTypCd></geoObjTyp><geoObjCnt Sync="TRUE">0</geoObjCnt></geometObjs><topLvl><TopoLevCd value="001" Sync="TRUE"></TopoLevCd></topLvl></VectSpatRep></spatRepInfo><spdoinfo><ptvctinf><esriterm Name="MGWR"><efeatyp Sync="TRUE">Simple</efeatyp><efeageom code="1" Sync="TRUE"></efeageom><esritopo Sync="TRUE">FALSE</esritopo><efeacnt Sync="TRUE">0</efeacnt><spindex Sync="TRUE">FALSE</spindex><linrefer Sync="TRUE">FALSE</linrefer></esriterm></ptvctinf></spdoinfo><eainfo><detailed Name="MGWR"><enttyp><enttypl Sync="TRUE">MGWR</enttypl><enttypt Sync="TRUE">Feature Class</enttypt><enttypc Sync="TRUE">0</enttypc></enttyp><attr><attrlabl Sync="TRUE">FID</attrlabl><attalias Sync="TRUE">FID</attalias><attrtype Sync="TRUE">OID</attrtype><attwidth Sync="TRUE">4</attwidth><atprecis Sync="TRUE">0</atprecis><attscale Sync="TRUE">0</attscale><attrdef Sync="TRUE">Internal feature number.</attrdef><attrdefs Sync="TRUE">Esri</attrdefs><attrdomv><udom Sync="TRUE">Sequential unique whole numbers that are automatically generated.</udom></attrdomv></attr><attr><attrlabl Sync="TRUE">Shape</attrlabl><attalias Sync="TRUE">Shape</attalias><attrtype Sync="TRUE">Geometry</attrtype><attwidth Sync="TRUE">0</attwidth><atprecis Sync="TRUE">0</atprecis><attscale Sync="TRUE">0</attscale><attrdef Sync="TRUE">Feature geometry.</attrdef><attrdefs Sync="TRUE">Esri</attrdefs><attrdomv><udom Sync="TRUE">Coordinates defining the features.</udom></attrdomv></attr><attr><attrlabl Sync="TRUE">SOURCE_ID</attrlabl><attalias Sync="TRUE">SOURCE_ID</attalias><attrtype Sync="TRUE">Integer</attrtype><attwidth Sync="TRUE">10</attwidth><atprecis Sync="TRUE">10</atprecis><attscale Sync="TRUE">0</attscale></attr></detailed></eainfo><mdDateSt Sync="TRUE">20250120</mdDateSt></metadata>
