# Supplementary material for: Analysis of spatial heterogeneity in Xi'an's urban heat island effect using multi-source data fusion
Source: PLoS One. 2025 Oct 17;20(10):e0332885. doi: 10.1371/journal.pone.0332885 (PMC12533849; doi:10.1371/journal.pone.0332885)
Supplement: S1 File — S1 Data. fin_data.csv. Original dataset of independent and dependent variables used in the analysis. S2 Data. fin_data.xlsx. Same dataset as S1, provided in Excel format for reproducibility. S3 Data. fin_data_2.csv and fin_data_2.xls. Extended dataset 2, including supplementary indicators for model validation. S4 Data. fin_data_3.csv. Extended dataset 3, providing additional data points for robustness checks. S5 Data. segmentation_result.csv. Semantic segmentation outputs of street view images, including derived indices such as Green View Index (GVI) and Sky View Index (SVI). S6 Text. OLS.pdf. Supplementary results of the Ordinary Least Squares (OLS) regression analysis, including diagnostic plots and summary tables. S7 Data. GWR folder. Geographically Weighted Regression (GWR) model outputs and related spatial results. S8 Data. MGWR folder. Multiscale Geographically Weighted Regression (MGWR) model outputs and coefficient estimation results. (ZIP) [file pone.0332885.s001.zip › S8_Data_MGWR/output.dbf.xml]

<?xml version="1.0" encoding="UTF-8"?>
<metadata xml:lang="zh"><Esri><CreaDate>20250424</CreaDate><CreaTime>19415200</CreaTime><ArcGISFormat>1.0</ArcGISFormat><SyncOnce>TRUE</SyncOnce><DataProperties><lineage><Process ToolSource="e:\arcgis pro 3.0\Resources\ArcToolbox\toolboxes\Data Management Tools.tbx\CreateTable" Date="20250424" Time="194152">CreateTable E:\Project_Myself\Master_degree\街景与热环境（改）\街景与热环境（学妹版）\MGWR 输出领域表.dbf # # #</Process><Process ToolSource="e:\arcgis pro 3.0\Resources\ArcToolbox\toolboxes\Data Management Tools.tbx\AddField" Date="20250424" Time="194153">AddField E:\Project_Myself\Master_degree\街景与热环境（改）\街景与热环境（学妹版）\MGWR\输出领域表.dbf VAR_NAME 文本 # # # "Explanatory Variable Name" NULLABLE NON_REQUIRED #</Process><Process ToolSource="e:\arcgis pro 3.0\Resources\ArcToolbox\toolboxes\Data Management Tools.tbx\AddField" Date="20250424" Time="194153">AddField E:\Project_Myself\Master_degree\街景与热环境（改）\街景与热环境（学妹版）\MGWR\输出领域表.dbf VAR_ALIAS 文本 # # # "Explanatory Variable Alias" NULLABLE NON_REQUIRED #</Process><Process ToolSource="e:\arcgis pro 3.0\Resources\ArcToolbox\toolboxes\Data Management Tools.tbx\AddField" Date="20250424" Time="194154">AddField E:\Project_Myself\Master_degree\街景与热环境（改）\街景与热环境（学妹版）\MGWR\输出领域表.dbf SIG_COUNT "长整型（32 位整型）" # # # "Significant Features Count" NULLABLE NON_REQUIRED #</Process><Process ToolSource="e:\arcgis pro 3.0\Resources\ArcToolbox\toolboxes\Data Management Tools.tbx\AddField" Date="20250424" Time="194154">AddField E:\Project_Myself\Master_degree\街景与热环境（改）\街景与热环境（学妹版）\MGWR\输出领域表.dbf SIG_PCT "双精度型（64 位浮点型）" # # # "Significant Features Percent" NULLABLE NON_REQUIRED #</Process><Process ToolSource="e:\arcgis pro 3.0\Resources\ArcToolbox\toolboxes\Data Management Tools.tbx\AddField" Date="20250424" Time="194155">AddField E:\Project_Myself\Master_degree\街景与热环境（改）\街景与热环境（学妹版）\MGWR\输出领域表.dbf NBR_COUNT "长整型（32 位整型）" # # # "Number of Neighbors" NULLABLE NON_REQUIRED #</Process><Process ToolSource="e:\arcgis pro 3.0\Resources\ArcToolbox\toolboxes\Data Management Tools.tbx\AddField" Date="20250424" Time="194155">AddField E:\Project_Myself\Master_degree\街景与热环境（改）\街景与热环境（学妹版）\MGWR\输出领域表.dbf NBR_PCT "双精度型（64 位浮点型）" # # # "Number of Neighbors as Percentage" NULLABLE NON_REQUIRED #</Process><Process ToolSource="e:\arcgis pro 3.0\Resources\ArcToolbox\toolboxes\Data Management Tools.tbx\AddField" Date="20250424" Time="194156">AddField E:\Project_Myself\Master_degree\街景与热环境（改）\街景与热环境（学妹版）\MGWR\输出领域表.dbf C_MEAN "双精度型（64 位浮点型）" # # # "Coefficient Mean" NULLABLE NON_REQUIRED #</Process><Process ToolSource="e:\arcgis pro 3.0\Resources\ArcToolbox\toolboxes\Data Management Tools.tbx\AddField" Date="20250424" Time="194157">AddField E:\Project_Myself\Master_degree\街景与热环境（改）\街景与热环境（学妹版）\MGWR\输出领域表.dbf C_STD "双精度型（64 位浮点型）" # # # "Coefficient Std. Dev." NULLABLE NON_REQUIRED #</Process><Process ToolSource="e:\arcgis pro 3.0\Resources\ArcToolbox\toolboxes\Data Management Tools.tbx\AddField" Date="20250424" Time="194158">AddField E:\Project_Myself\Master_degree\街景与热环境（改）\街景与热环境（学妹版）\MGWR\输出领域表.dbf C_MIN "双精度型（64 位浮点型）" # # # "Coefficient Min" NULLABLE NON_REQUIRED #</Process><Process ToolSource="e:\arcgis pro 3.0\Resources\ArcToolbox\toolboxes\Data Management Tools.tbx\AddField" Date="20250424" Time="194158">AddField E:\Project_Myself\Master_degree\街景与热环境（改）\街景与热环境（学妹版）\MGWR\输出领域表.dbf C_MAX "双精度型（64 位浮点型）" # # # "Coefficient Max" NULLABLE NON_REQUIRED #</Process><Process ToolSource="e:\arcgis pro 3.0\Resources\ArcToolbox\toolboxes\Data Management Tools.tbx\AddField" Date="20250424" Time="194159">AddField E:\Project_Myself\Master_degree\街景与热环境（改）\街景与热环境（学妹版）\MGWR\输出领域表.dbf C_MEDIAN "双精度型（64 位浮点型）" # # # "Coefficient Median" NULLABLE NON_REQUIRED #</Process><Process ToolSource="e:\arcgis pro 3.0\Resources\ArcToolbox\toolboxes\Spatial Statistics Tools.tbx\MGWR" Date="20250424" Time="194218">MGWR fin_data_4 LST 连续 GVI;SVI;Building_height;Building_density;RPVI;Road_Density;Population_density E:\Project_Myself\Master_degree\街景与热环境（改）\街景与热环境（学妹版）\街景与热环境（学妹版）.gdb\fin_data_4_MGWR 相邻要素的数目 GOLDEN_SEARCH # # # # # # # # # # "GVI # #;SVI # #;Building_height # #;Building_density # #;RPVI # #;Road_Density # #;Population_density # #" # # # # # # # # ROBUST 双平方 E:\Project_Myself\Master_degree\街景与热环境（改）\街景与热环境（学妹版）\MGWR\输出领域表.dbf # SCALE_DATA</Process></lineage><Charts><Chart>&lt;CIMChart xsi:type='typens:CIMChart' xmlns:xsi='http://www.w3.org/2001/XMLSchema-instance' xmlns:xs='http://www.w3.org/2001/XMLSchema' xmlns:typens='http://www.esri.com/schemas/ArcGIS/3.0.0'&gt;&lt;Name&gt;Neighborhood by Explanatory Variables&lt;/Name&gt;&lt;Series xsi:type='typens:ArrayOfCIMChartSeries'&gt;&lt;CIMChartSeries xsi:type='typens:CIMChartBarSeries'&gt;&lt;Name&gt;NBR_COUNT&lt;/Name&gt;&lt;UniqueName&gt;Series0&lt;/UniqueName&gt;&lt;Fields xsi:type='typens:ArrayOfString'&gt;&lt;String&gt;VAR_ALIAS&lt;/String&gt;&lt;String&gt;NBR_COUNT&lt;/String&gt;&lt;/Fields&gt;&lt;OrderFields xsi:type='typens:ArrayOfString'&gt;&lt;String&gt;VAR_ALIAS&lt;/String&gt;&lt;/OrderFields&gt;&lt;GroupFields xsi:type='typens:ArrayOfString'&gt;&lt;/GroupFields&gt;&lt;ShowLabels&gt;false&lt;/ShowLabels&gt;&lt;HorizontalAxis&gt;0&lt;/HorizontalAxis&gt;&lt;VerticalAxis&gt;1&lt;/VerticalAxis&gt;&lt;ColorType&gt;ColorMatch&lt;/ColorType&gt;&lt;FieldAggregation xsi:type='typens:ArrayOfString'&gt;&lt;/FieldAggregation&gt;&lt;OrderFieldsSortTypes xsi:type='typens:ArrayOfInt'&gt;&lt;Int&gt;0&lt;/Int&gt;&lt;/OrderFieldsSortTypes&gt;&lt;Visible&gt;true&lt;/Visible&gt;&lt;MultiSeries&gt;false&lt;/MultiSeries&gt;&lt;MultipleBarType&gt;SideBySide&lt;/MultipleBarType&gt;&lt;BarSize&gt;90&lt;/BarSize&gt;&lt;FillSymbolProperties xsi:type='typens:CIMChartFillSymbolProperties'&gt;&lt;Color xsi:type='typens:CIMRGBColor'&gt;&lt;Values xsi:type='typens:ArrayOfDouble'&gt;&lt;Double&gt;166&lt;/Double&gt;&lt;Double&gt;206&lt;/Double&gt;&lt;Double&gt;227&lt;/Double&gt;&lt;Double&gt;70&lt;/Double&gt;&lt;/Values&gt;&lt;/Color&gt;&lt;Opacity&gt;0&lt;/Opacity&gt;&lt;/FillSymbolProperties&gt;&lt;VerticalOrientation&gt;true&lt;/VerticalOrientation&gt;&lt;SortedCategoryValues xsi:type='typens:ArrayOfString'&gt;&lt;/SortedCategoryValues&gt;&lt;ShowMovingAverage&gt;false&lt;/ShowMovingAverage&gt;&lt;MovingAverageLineSymbolProperties xsi:type='typens:CIMChartLineSymbolProperties'&gt;&lt;Visible&gt;true&lt;/Visible&gt;&lt;Width&gt;2&lt;/Width&gt;&lt;Style&gt;Solid&lt;/Style&gt;&lt;Color xsi:type='typens:CIMRGBColor'&gt;&lt;Values xsi:type='typens:ArrayOfDouble'&gt;&lt;Double&gt;255&lt;/Double&gt;&lt;Double&gt;0&lt;/Double&gt;&lt;Double&gt;0&lt;/Double&gt;&lt;Double&gt;100&lt;/Double&gt;&lt;/Values&gt;&lt;/Color&gt;&lt;/MovingAverageLineSymbolProperties&gt;&lt;MovingAveragePeriod&gt;7&lt;/MovingAveragePeriod&gt;&lt;/CIMChartSeries&gt;&lt;/Series&gt;&lt;GeneralProperties xsi:type='typens:CIMChartGeneralProperties'&gt;&lt;Title&gt;Neighborhood by Explanatory Variables&lt;/Title&gt;&lt;ShowTitle&gt;true&lt;/ShowTitle&gt;&lt;UseAutomaticTitle&gt;false&lt;/UseAutomaticTitle&gt;&lt;ShowSubTitle&gt;true&lt;/ShowSubTitle&gt;&lt;ShowFooter&gt;true&lt;/ShowFooter&gt;&lt;TitleText xsi:type='typens:CIMChartTextProperties'&gt;&lt;FontFillColor xsi:type='typens:CIMRGBColor'&gt;&lt;Values xsi:type='typens:ArrayOfDouble'&gt;&lt;Double&gt;68&lt;/Double&gt;&lt;Double&gt;68&lt;/Double&gt;&lt;Double&gt;68&lt;/Double&gt;&lt;Double&gt;100&lt;/Double&gt;&lt;/Values&gt;&lt;/FontFillColor&gt;&lt;FontFamilyName&gt;SimSun&lt;/FontFamilyName&gt;&lt;FontItalic&gt;false&lt;/FontItalic&gt;&lt;FontSize&gt;16&lt;/FontSize&gt;&lt;FontWeight&gt;Normal&lt;/FontWeight&gt;&lt;TextCase&gt;Normal&lt;/TextCase&gt;&lt;TextUnderline&gt;false&lt;/TextUnderline&gt;&lt;TextStrikethrough&gt;false&lt;/TextStrikethrough&gt;&lt;TextOverline&gt;false&lt;/TextOverline&gt;&lt;/TitleText&gt;&lt;SubTitleText xsi:type='typens:CIMChartTextProperties'&gt;&lt;FontFillColor xsi:type='typens:CIMRGBColor'&gt;&lt;Values xsi:type='typens:ArrayOfDouble'&gt;&lt;Double&gt;68&lt;/Double&gt;&lt;Double&gt;68&lt;/Double&gt;&lt;Double&gt;68&lt;/Double&gt;&lt;Double&gt;100&lt;/Double&gt;&lt;/Values&gt;&lt;/FontFillColor&gt;&lt;FontFamilyName&gt;SimSun&lt;/FontFamilyName&gt;&lt;FontItalic&gt;false&lt;/FontItalic&gt;&lt;FontSize&gt;12&lt;/FontSize&gt;&lt;FontWeight&gt;Normal&lt;/FontWeight&gt;&lt;TextCase&gt;Normal&lt;/TextCase&gt;&lt;TextUnderline&gt;false&lt;/TextUnderline&gt;&lt;TextStrikethrough&gt;false&lt;/TextStrikethrough&gt;&lt;TextOverline&gt;false&lt;/TextOverline&gt;&lt;/SubTitleText&gt;&lt;FooterText xsi:type='typens:CIMChartTextProperties'&gt;&lt;FontFillColor xsi:type='typens:CIMRGBColor'&gt;&lt;Values xsi:type='typens:ArrayOfDouble'&gt;&lt;Double&gt;68&lt;/Double&gt;&lt;Double&gt;68&lt;/Double&gt;&lt;Double&gt;68&lt;/Double&gt;&lt;Double&gt;100&lt;/Double&gt;&lt;/Values&gt;&lt;/FontFillColor&gt;&lt;FontFamilyName&gt;SimSun&lt;/FontFamilyName&gt;&lt;FontItalic&gt;false&lt;/FontItalic&gt;&lt;FontSize&gt;12&lt;/FontSize&gt;&lt;FontWeight&gt;Normal&lt;/FontWeight&gt;&lt;TextCase&gt;Normal&lt;/TextCase&gt;&lt;TextUnderline&gt;false&lt;/TextUnderline&gt;&lt;TextStrikethrough&gt;false&lt;/TextStrikethrough&gt;&lt;TextOverline&gt;false&lt;/TextOverline&gt;&lt;/FooterText&gt;&lt;BackgroundSymbolProperties xsi:type='typens:CIMChartFillSymbolProperties'&gt;&lt;Color xsi:type='typens:CIMRGBColor'&gt;&lt;Values xsi:type='typens:ArrayOfDouble'&gt;&lt;Double&gt;255&lt;/Double&gt;&lt;Double&gt;255&lt;/Double&gt;&lt;Double&gt;255&lt;/Double&gt;&lt;Double&gt;100&lt;/Double&gt;&lt;/Values&gt;&lt;/Color&gt;&lt;Opacity&gt;0&lt;/Opacity&gt;&lt;/BackgroundSymbolProperties&gt;&lt;GridLineSymbolProperties xsi:type='typens:CIMChartLineSymbolProperties'&gt;&lt;Visible&gt;true&lt;/Visible&gt;&lt;Width&gt;1&lt;/Width&gt;&lt;Style&gt;Solid&lt;/Style&gt;&lt;Color xsi:type='typens:CIMRGBColor'&gt;&lt;Values xsi:type='typens:ArrayOfDouble'&gt;&lt;Double&gt;225&lt;/Double&gt;&lt;Double&gt;225&lt;/Double&gt;&lt;Double&gt;225&lt;/Double&gt;&lt;Double&gt;100&lt;/Double&gt;&lt;/Values&gt;&lt;/Color&gt;&lt;/GridLineSymbolProperties&gt;&lt;/GeneralProperties&gt;&lt;Legend xsi:type='typens:CIMChartLegend'&gt;&lt;Visible&gt;true&lt;/Visible&gt;&lt;ShowTitle&gt;true&lt;/ShowTitle&gt;&lt;Alignment&gt;Right&lt;/Alignment&gt;&lt;LegendText xsi:type='typens:CIMChartTextProperties'&gt;&lt;FontFillColor xsi:type='typens:CIMRGBColor'&gt;&lt;Values xsi:type='typens:ArrayOfDouble'&gt;&lt;Double&gt;68&lt;/Double&gt;&lt;Double&gt;68&lt;/Double&gt;&lt;Double&gt;68&lt;/Double&gt;&lt;Double&gt;100&lt;/Double&gt;&lt;/Values&gt;&lt;/FontFillColor&gt;&lt;FontFamilyName&gt;SimSun&lt;/FontFamilyName&gt;&lt;FontItalic&gt;false&lt;/FontItalic&gt;&lt;FontSize&gt;10&lt;/FontSize&gt;&lt;FontWeight&gt;Normal&lt;/FontWeight&gt;&lt;TextCase&gt;Normal&lt;/TextCase&gt;&lt;TextUnderline&gt;false&lt;/TextUnderline&gt;&lt;TextStrikethrough&gt;false&lt;/TextStrikethrough&gt;&lt;TextOverline&gt;false&lt;/TextOverline&gt;&lt;/LegendText&gt;&lt;LegendTitle xsi:type='typens:CIMChartTextProperties'&gt;&lt;FontFillColor xsi:type='typens:CIMRGBColor'&gt;&lt;Values xsi:type='typens:ArrayOfDouble'&gt;&lt;Double&gt;68&lt;/Double&gt;&lt;Double&gt;68&lt;/Double&gt;&lt;Double&gt;68&lt;/Double&gt;&lt;Double&gt;100&lt;/Double&gt;&lt;/Values&gt;&lt;/FontFillColor&gt;&lt;FontFamilyName&gt;SimSun&lt;/FontFamilyName&gt;&lt;FontItalic&gt;false&lt;/FontItalic&gt;&lt;FontSize&gt;10.800000000000001&lt;/FontSize&gt;&lt;FontWeight&gt;Normal&lt;/FontWeight&gt;&lt;TextCase&gt;Normal&lt;/TextCase&gt;&lt;TextUnderline&gt;false&lt;/TextUnderline&gt;&lt;TextStrikethrough&gt;false&lt;/TextStrikethrough&gt;&lt;TextOverline&gt;false&lt;/TextOverline&gt;&lt;/LegendTitle&gt;&lt;/Legend&gt;&lt;Axes xsi:type='typens:ArrayOfCIMChartAxis'&gt;&lt;CIMChartAxis xsi:type='typens:CIMChartAxis'&gt;&lt;Visible&gt;true&lt;/Visible&gt;&lt;IsLogarithmic&gt;false&lt;/IsLogarithmic&gt;&lt;Title&gt;Explanatory Variable&lt;/Title&gt;&lt;ShowTitle&gt;true&lt;/ShowTitle&gt;&lt;UseAutomaticTitle&gt;false&lt;/UseAutomaticTitle&gt;&lt;ValueFormat&gt;N2&lt;/ValueFormat&gt;&lt;DateTimeFormat&gt;yyyy/M/d&lt;/DateTimeFormat&gt;&lt;CalculateAutomaticMinimum&gt;true&lt;/CalculateAutomaticMinimum&gt;&lt;CalculateAutomaticMaximum&gt;true&lt;/CalculateAutomaticMaximum&gt;&lt;Minimum&gt;&lt;/Minimum&gt;&lt;Maximum&gt;&lt;/Maximum&gt;&lt;TitleText xsi:type='typens:CIMChartTextProperties'&gt;&lt;FontFillColor xsi:type='typens:CIMRGBColor'&gt;&lt;Values xsi:type='typens:ArrayOfDouble'&gt;&lt;Double&gt;68&lt;/Double&gt;&lt;Double&gt;68&lt;/Double&gt;&lt;Double&gt;68&lt;/Double&gt;&lt;Double&gt;100&lt;/Double&gt;&lt;/Values&gt;&lt;/FontFillColor&gt;&lt;FontFamilyName&gt;SimSun&lt;/FontFamilyName&gt;&lt;FontItalic&gt;false&lt;/FontItalic&gt;&lt;FontSize&gt;12&lt;/FontSize&gt;&lt;FontWeight&gt;Normal&lt;/FontWeight&gt;&lt;TextCase&gt;Normal&lt;/TextCase&gt;&lt;TextUnderline&gt;false&lt;/TextUnderline&gt;&lt;TextStrikethrough&gt;false&lt;/TextStrikethrough&gt;&lt;TextOverline&gt;false&lt;/TextOverline&gt;&lt;/TitleText&gt;&lt;LabelText xsi:type='typens:CIMChartTextProperties'&gt;&lt;FontFillColor xsi:type='typens:CIMRGBColor'&gt;&lt;Values xsi:type='typens:ArrayOfDouble'&gt;&lt;Double&gt;68&lt;/Double&gt;&lt;Double&gt;68&lt;/Double&gt;&lt;Double&gt;68&lt;/Double&gt;&lt;Double&gt;100&lt;/Double&gt;&lt;/Values&gt;&lt;/FontFillColor&gt;&lt;FontFamilyName&gt;SimSun&lt;/FontFamilyName&gt;&lt;FontItalic&gt;false&lt;/FontItalic&gt;&lt;FontSize&gt;10&lt;/FontSize&gt;&lt;FontWeight&gt;Normal&lt;/FontWeight&gt;&lt;TextCase&gt;Normal&lt;/TextCase&gt;&lt;TextUnderline&gt;false&lt;/TextUnderline&gt;&lt;TextStrikethrough&gt;false&lt;/TextStrikethrough&gt;&lt;TextOverline&gt;false&lt;/TextOverline&gt;&lt;/LabelText&gt;&lt;LabelCharacterLimit&gt;11&lt;/LabelCharacterLimit&gt;&lt;ZoomStartPosition&gt;0&lt;/ZoomStartPosition&gt;&lt;ZoomEndPosition&gt;1&lt;/ZoomEndPosition&gt;&lt;/CIMChartAxis&gt;&lt;CIMChartAxis xsi:type='typens:CIMChartAxis'&gt;&lt;Visible&gt;true&lt;/Visible&gt;&lt;IsLogarithmic&gt;false&lt;/IsLogarithmic&gt;&lt;Title&gt;Number of Neighbors&lt;/Title&gt;&lt;ShowTitle&gt;true&lt;/ShowTitle&gt;&lt;UseAutomaticTitle&gt;false&lt;/UseAutomaticTitle&gt;&lt;ValueFormat&gt;N2&lt;/ValueFormat&gt;&lt;DateTimeFormat&gt;yyyy/M/d&lt;/DateTimeFormat&gt;&lt;CalculateAutomaticMinimum&gt;true&lt;/CalculateAutomaticMinimum&gt;&lt;CalculateAutomaticMaximum&gt;true&lt;/CalculateAutomaticMaximum&gt;&lt;Minimum&gt;&lt;/Minimum&gt;&lt;Maximum&gt;&lt;/Maximum&gt;&lt;TitleText xsi:type='typens:CIMChartTextProperties'&gt;&lt;FontFillColor xsi:type='typens:CIMRGBColor'&gt;&lt;Values xsi:type='typens:ArrayOfDouble'&gt;&lt;Double&gt;68&lt;/Double&gt;&lt;Double&gt;68&lt;/Double&gt;&lt;Double&gt;68&lt;/Double&gt;&lt;Double&gt;100&lt;/Double&gt;&lt;/Values&gt;&lt;/FontFillColor&gt;&lt;FontFamilyName&gt;SimSun&lt;/FontFamilyName&gt;&lt;FontItalic&gt;false&lt;/FontItalic&gt;&lt;FontSize&gt;12&lt;/FontSize&gt;&lt;FontWeight&gt;Normal&lt;/FontWeight&gt;&lt;TextCase&gt;Normal&lt;/TextCase&gt;&lt;TextUnderline&gt;false&lt;/TextUnderline&gt;&lt;TextStrikethrough&gt;false&lt;/TextStrikethrough&gt;&lt;TextOverline&gt;false&lt;/TextOverline&gt;&lt;/TitleText&gt;&lt;LabelText xsi:type='typens:CIMChartTextProperties'&gt;&lt;FontFillColor xsi:type='typens:CIMRGBColor'&gt;&lt;Values xsi:type='typens:ArrayOfDouble'&gt;&lt;Double&gt;68&lt;/Double&gt;&lt;Double&gt;68&lt;/Double&gt;&lt;Double&gt;68&lt;/Double&gt;&lt;Double&gt;100&lt;/Double&gt;&lt;/Values&gt;&lt;/FontFillColor&gt;&lt;FontFamilyName&gt;SimSun&lt;/FontFamilyName&gt;&lt;FontItalic&gt;false&lt;/FontItalic&gt;&lt;FontSize&gt;10&lt;/FontSize&gt;&lt;FontWeight&gt;Normal&lt;/FontWeight&gt;&lt;TextCase&gt;Normal&lt;/TextCase&gt;&lt;TextUnderline&gt;false&lt;/TextUnderline&gt;&lt;TextStrikethrough&gt;false&lt;/TextStrikethrough&gt;&lt;TextOverline&gt;false&lt;/TextOverline&gt;&lt;/LabelText&gt;&lt;LabelCharacterLimit&gt;11&lt;/LabelCharacterLimit&gt;&lt;ZoomStartPosition&gt;0&lt;/ZoomStartPosition&gt;&lt;ZoomEndPosition&gt;1&lt;/ZoomEndPosition&gt;&lt;/CIMChartAxis&gt;&lt;/Axes&gt;&lt;MapSelectionHandling&gt;Highlight&lt;/MapSelectionHandling&gt;&lt;/CIMChart&gt;</Chart></Charts></DataProperties></Esri></metadata>
